# Supplementary material for: An Innovative Protocol for Metaproteomic Analyses of Microbial Pathogens in Cystic Fibrosis Sputum
Source: Front Cell Infect Microbiol. 2021 Aug 27;11:724569. doi: 10.3389/fcimb.2021.724569 (PMC8432295; doi:10.3389/fcimb.2021.724569)
Supplement: Supplementary file 8 [file Table_1.xlsx]

## Sheet: Supplemental Table 1
Supplemental Table 1: Nucleotide sequences of all phylotypes determined using Illumina-based amplicon deep-sequencing, their phylogenetic assignment, and read counts
Phylotype Nr.	sequence	Patient A_DNA	Patient A_RNA	Patient B_DNA	Patient B_RNA	Patient C_DNA	Patient C_RNA	Annotation	Genus	Family	Order	Class	Phylum
1	TGAACGCTGGCGGCGTGCCTAATACATGCAAGTCGAGCGAACGGACGAGAAGCTTGCTTCTCTGATGTTAGCGGCGGACGGGTGAGTAACACGTGGATAACCTACCTATAAGACTGGGATAACTTCGGGAAACCGGAGCTAATACCGGATAATATTTTGAACCGCATGGTTCAAAAGTGAAAGACGGTCTTGCTGTCACTTATAGATGGATCCGCGCTGCATTAGCTAGTTGGTAAGGTAACGGCTTACCAAGGCAACGATGCATAGCCGACCTGAGAGGGTGATCGGCCACACTGGAACTGAGACACGGTCCAG	12292	17337	1238	3202	15826	21181	Staphylococcus_aureus	Staphylococcus	Staphylococcaceae	Bacillales	Bacilli	Firmicutes
2	TGAACGCTGGCGGCAGGCCTAACACATGCAAGTCGAGCGGATGAAGGGAGCTTGCTCCTGGATTCAGCGGCGGACGGGTGAGTAATGCCTAGGAATCTGCCTGGTAGTGGGGGATAACGTCCGGAAACGGGCGCTAATACCGCATACGTCCTGAGGGAGAAAGTGGGGGATCTTCGGACCTCACGCTATCAGATGAGCCTAGGTCGGATTAGCTAGTTGGTGGGGTAAAGGCCTACCAAGGCGACGATCCGTAACTGGTCTGAGAGGATGATCAGTCACACTGGAACTGAGACACGGTCCAG	55	0	0	1	17810	5418	Pseudomonas_aeruginosa	Pseudomonas	Pseudomonadaceae	Pseudomonadales	Gammaproteobacteria	Proteobacteria
3	TGAACGCTGGCGGCATGCCTTACACATGCAAGTCGAACGGCAGCACGGGTGCTTGCACCTGGTGGCGAGTGGCGAACGGGTGAGTAATACATCGGAACATGTCCTGTAGTGGGGGATAGCCCGGCGAAAGCCGGATTAATACCGCATACGATCTACGGATGAAAGCGGGGGACCTTCGGGCCTCGCGCTATAGGGTTGGCCGATGGCTGATTAGCTAGTTGGTGGGGTAAAGGCCTACCAAGGCGACGATCAGTAGCTGGTCTGAGAGGACGACCAGCCACACTGGGACTGAGACACGGCCCAG	2	0	17489	33522	1	3	Burkholderia_cepacia_multivorans_cenocepacia_cluster	Burkholderia	Burkholderiaceae	Burkholderiales	Betaproteobacteria	Proteobacteria
4	TGAACGCTGGCGGCAGGCTTAACACATGCAAGTCGAACGGTAGCAGGAGAAAGCTTGCTTTCTTGCTGACGAGTGGCGGACGGGTGAGTAATGCTTGGGAATCTGGCTTATGGAGGGGGATAACGACGGGAAACTGTCGCTAATACCGCGTATTATCGGAAGATGAAAGTGCGGGACTGAGAGGCCGCATGCCATAGGATGAGCCCAAGTGGGATTAGGTAGTTGGTGGGGTAAAGGCCTACCAAGCCTGCGATCTCTAGCTGGTCTGAGAGGATGACCAGCCACACTGGAACTGAGACACGGTCCAG	6405	2044	18489	7413	0	25	Haemophilus_influenzae	Haemophilus	Pasteurellaceae	Pasteurellales	Gammaproteobacteria	Proteobacteria
5	TGAACGCTGGCGGCATGCTTTACACATGCAAGTCGGACGGCAGCACAGAGAAGCTTGCTTCTTGGGTGGCGAGTGGCGAACGGGTGAGTAATATATCGGAACGTACCGAGTAATGGGGGATAACTAATCGAAAGATTAGCTAATACCGCATATTCTCTGAGGAGGAAAGCAGGGGACCTTCGGGCCTTGCGTTATTCGAGCGGCCGATATCTGATTAGCTAGTTGGTGGGGTAAAGGCCTACCAAGGCGACGATCAGTAGCGGGTCTGAGAGGATGATCCGCCACACTGGGACTGAGACACGGCCCAG	848	842	78	257	25	23	Neisseria_perflava_meningitis	Neisseria	Neisseriaceae	Neisseriales	Betaproteobacteria	Proteobacteria
6	CGAACGCTGGCGGCGTGCCTAATACATGCAAGTAGAACGCTGAAGAGAGGAGCTTGCTCTTCTTGGATGAGTTGCGAACGGGTGAGTAACGCGTAGGTAACCTGCCTTGTAGCGGGGGATAACTATTGGAAACGATAGCTAATACCGCATAACAATGGATGACACATGTCATTTATTTGAAAGGGGCAATTGCTCCACTACAAGATGGACCTGCGTTGTATTAGCTAGTAGGTGAGGTAACGGCTCACCTAGGCGACGATACATAGCCGACCTGAGAGGGTGATCGGCCACACTGGGACTGAGACACGGCCCAG	634	929	684	1607	2088	3647	Streptococcus_salivarius_vestibularis	Streptococcus	Streptococcaceae	Lactobacillales	Bacilli	Firmicutes
7	CGAACGCTGGCGGCGTGCCTAATACATGCAAGTAGAACGCTGAAGGAGGAGCTTGCTTCTCCGGATGAGTTGCGAACGGGTGAGTAACGCGTAGGTAACCTGCCTGGTAGCGGGGGATAACTATTGGAAACGATAGCTAATACCGCATAAGAGTAGATGTTGCATGACATTTGCTTAAAAGGTGCAATTGCATCACTACCAGATGGACCTGCGTTGTATTAGCTAGTTGGTGGGGTAACGGCTCACCAAGGCGACGATACATAGCCGACCTGAGAGGGTGATCGGCCACACTGGGACTGAGACACGGCCCAG	2017	3157	351	579	0	48	Streptococcus_mitis_pneumoniae	Streptococcus	Streptococcaceae	Lactobacillales	Bacilli	Firmicutes
8	TGAACGCTGGCTACAGGCTTAACACATGCAAGTCGAGGGGAAACGACGGGGAAGCTTGCTTCCCCGGGCGTCGACCGGCGCACGGGTGAGTAACGCGTATCCAACCTGCCTCTGACTGAGGGATAACCCGTCGAAAGTCGGCCTAATACCTCATGGCATCGTCTGCGGGCATCCAACGACGATTAAAGATTTCATCGGTCAGGGATGGGGATGCGTCTGATTAGCTTGTTGGCGGGGTAACGGCCCACCAAGGCTACGATCAGTAGGGGTTCTGAGAGGAAGGTCCCCCACATTGGAACTGAGACACGGTCCAA	152	14	0	0	4667	950	Prevotella_oris	Prevotella	Prevotellaceae	Bacteroidales	Bacteroidia	Bacteroidetes
9	TGAACGCTGGCGGCAGGCTTAACACATGCAAGTCGAACGGTAACATAAAGAAGCTTGCTTCTTTGATGACGAGTGGCGGACGGGTGAGTAATGCTTGGGAATCTAGCTTATGGAGGGGGATAACTACGGGAAACTGTAGCTAATACCGCGTAATATCGAAAGATTAAAGTGTGGGACCTTCGGGCCACATGCCATAGGATGAGCCCAAGTGGGATTAGGTAGTTGGTGAGGTAAAGGCTCACCAAGCCGACGATCTCTAGCTGGTCTGAGAGGATGACCAGCCACACTGGGACTGAGACACGGCCCAG	121	39	67	78	3082	2178	Haemophilus_parainfluenzae	Haemophilus	Pasteurellaceae	Pasteurellales	Gammaproteobacteria	Proteobacteria
10	CGAACGCTGGCGGCGTGCTTAACACATGCAAGTCGAACGATGAAGCCTAGCTTGCTAGGTGGATTAGTGGCGAACGGGTGAGTAATACGTGAGTAACCTACCTTTAACTCTGGGATAAGCCTGGGAAACTGGGTCTAATACCGGATACGACCAATCTCCGCATGGGGTGTTGGTGGAAAGCGTTATGTAGTGGTTATAGATGGGCTCACGGCCTATCAGCTTGTTGGTGAGGTAACGGCTCACCAAGGCGACGACGGGTAGCCGGCCTGAGAGGGTGACCGGCCACACTGGGACTGAGACACGGCCCAG	425	929	182	1041	147	133	Rothia_mucilaginosa	Rothia	Micrococcaceae	Actinomycetales	Actinobacteria	Actinobacteria
11	CGAACGCTGGCGGCGTGCCTAATACATGCAAGTAGAACGCTGAAGGAGGAGCTTGCTTCTCCGGATGAGTTGCGAACGGGTGAGTAACGCGTAGGTAACCTGCCTGGTAGCGGGGGATAACTATTGGAAACGATAGCTAATACCGCATAACAGTAGATATTGCATGATATCTGCTTGAAAGGTGCAATTGCATCACTACCAGATGGACCTGCGTTGTATTAGCTAGTTGGTGAGGTAACGGCTCACCAAGGCGACGATACATAGCCGACCTGAGAGGGTGATCGGCCACACTGGGACTGAGACACGGCCCAG	429	973	1	2	1783	2791	Streptococcus_oralis_ATCC700233_cluster	Streptococcus	Streptococcaceae	Lactobacillales	Bacilli	Firmicutes
12	TGAACGCTAGCGATAGGCTTAACACATGCAAGTCGAGGGGCAGCATGGTCTTAGCTTGCTAAGACTGATGGCGACCGGCGCACGGGTGCGTAACGCGTATGCAACTTGCCTCACAGAGGGGGATAACCCGTCGAAAGACGGACTAATACCGCGTACACTCTATGTTGGGCATCCAATGTAGAGGAAATGAAATTCGCTGTGAGATAGGCATGCGTCCCATTAGCTAGTTGGTGAGGTAACGGCTCACCAAGGCGACGATGGGTAGGGGAACTGAGAGGTTGAACCCCCACACTGGTACTGAGACACGGACCAG	74	48	0	3	0	0	Porphyromonas	Porphyromonas	Porphyromonadaceae	Bacteroidales	Bacteroidia	Bacteroidetes
13	TGAACGCTAGCTACAGGCTTAACACATGCAAGTCGAGGGGAAACGGCATTGAGTGCTTGCACTCTTTGGACGTCGACCGGCGCACGGGTGAGTAACGCGTATCCAACCTTCCCATTACTGTGGGATAACCTGCCGAAAGGCAGACTAATACCGCATAGTCTTCGATGACGGCATCAGATTTGAAGTAAAGATTTATCGGTAATGGATGGGGATGCGTCTGATTAGCTTGTTGGCGGGGTAACGGCCCACCAAGGCGACGATCAGTAGGGGTTCTGAGAGGAAGGTCCCCCACATTGGAACTGAGACACGGTCCAA	170	65	350	404	200	277	Prevotella_melaninogenica	Prevotella	Prevotellaceae	Bacteroidales	Bacteroidia	Bacteroidetes
14	CGAACGCTGGCGGCGTGCCTAATACATGCAAGTCGAACGAGAGCGACCGGTGCTTGCACTGGTCAATCTAGTGGCGAACGGGTGAGTAACACGTGGGTAACCTGCCCATCAGAGGGGGATAACATTCGGAAACGGATGCTAAAACCGCATAGGTCTTCGAACCGCATGGTTTGAAGAGGAAAAGAGGCGCAAGCTTCTGCTGATGGATGGACCCGCGGTGCATTAGCTAGTTGGTGAGGTAACGGCTCACCAAGGCCGTGATGCATAGCCGACCTGAGAGGGTGATCGGCCACATTGGGACTGAGACACGGCCCAA	281	210	66	99	52	65	Granulicatella_adiacens_paraadiacens	Granulicatella	Carnobacteriaceae	Lactobacillales	Bacilli	Firmicutes
15	CGAACGCTGGCGGCGTGCTTAACACATGCAAGTCGAACGAAGAGCGATGGAAGCTTGCTTCTATCAATCTTAGTGGCGAACGGGTGAGTAACGCGTAATCAACCTGCCCTTCAGAGGGGGACAACAGTTGGAAACGACTGCTAATACCGCATACGATCCAATCTCGGCATCGAGACTGGATGAAAGGTGGCCTCTATTTATAAGCTATCACTGAAGGAGGGGATTGCGTCTGATTAGCTAGTTGGAGGGGTAACGGCCCACCAAGGCGATGATCAGTAGCCGGTCTGAGAGGATGAACGGCCACATTGGGACTGAGACACGGCCCAG	962	68	163	388	83	30	Veillonella_atypica	Veillonella	Veillonellaceae	Selenomonadales	Negativicutes	Firmicutes
16	CGAACGCTGGCGGCGTGCCTAATACATGCAAGTCGAGCGAAGTTTTTCTGGTGCTTGCACTAGAAAAACTTAGCGGCGAACGGGTGAGTAACACGTAAAGAACCTGCCTCATAGACGGGGACAACTATTGGAAACGATAGCTAATACCGGATAACAGCATAAATCGCATGATATATGTTTAAAAGTTGGTTTCGGCTAACACTATGAGATGGCTTTGCGGTGCATTAGCTAGTTGGTGGGGTAAAGGCCTACCAAGGCGACGATGCATAGCCGACCTGAGAGGGTGATCGGCCACACTGGGACTGAGACACGGCCCAG	125	129	94	213	0	5	Gemella_sanguinis	Gemella	Bacillales_Incertae_Sedis_XI	Bacillales	Bacilli	Firmicutes
17	TGAACGCTGGCGGCATGCTTTACACATGCAAGTCGGACGGCAGCACAGAGAAGCTTGCTTCTTGGGTGGCGAGTGGCGAACGGGTGAGTAACATATCGGAACGTACCGAGCAGTGGGGGATAACTAATCGAAAGATTAGCTAATACCGCATATTTTCTGAGGAAGAAAGCAGGGGACCATTTGGCCTTGCGCTGTTTGAGCGGCCGATATCTGATTAGCTAGTTGGTGGGGTAAAGGCCTACCAAGGCGACGATCAGTAGCGGGTCTGAGAGGATGATCCGCCACACTGGGACTGAGACACGGCCCAG	430	113	582	1200	12	14	Neisseria_mucosa	Neisseria	Neisseriaceae	Neisseriales	Betaproteobacteria	Proteobacteria
18	CGAACGCTGGCGGCGTGCCTAATACATGCAAGTAGAACGCTGAAGGAGGAGCTTGCTCTTCTGGATGAGTTGCGAACGGGTGAGTAACGCGTAGGTAACCTGCCTGGTAGCGGGGGATAACTATTGGAAACGATAGCTAATACCGCATAAGAGTAGATGTTGCATGACATTTACTTAAAAGGTGCAATTGCATCACTACCAGATGGACCTGCGTTGTATTAGCTAGTTGGTGGGGTAACGGCTCACCAAGGCGACGATACATAGCCGACCTGAGAGGGTGATCGGCCACACTGGGACTGAGACACGGCCCAG	101	123	38	44	0	4	Streptococcus_mitis_pneumoniae	Streptococcus	Streptococcaceae	Lactobacillales	Bacilli	Firmicutes
19	TGAACGCTGGCGGCGTGCCTAATACATGCAAGTAGAACGCTGAAGCTTGGTGCTTGCACCGAGCGGATGAGTTGCGAACGGGTGAGTAACGCGTAGGTAACCTGCCTCTTAGCGGGGGATAACTATTGGAAACGATAGCTAATACCGCATAAAAGTCGATATCGCATGATATTGATTTGAAAGGTGCAATTGCATCACTAAGAGATGGACCTGCGTTGTATTAGCTAGTTGGTGAGGTAACGGCTCACCAAGGCGACGATACATAGCCGACCTGAGAGGGTGATCGGCCACACTGGGACTGAGACACGGCCCAG	293	363	3	11	38	56	Streptococcus_parasanguinis	Streptococcus	Streptococcaceae	Lactobacillales	Bacilli	Firmicutes
20	TGAACGCTGGCGGCAGGCTTAACACATGCAAGTCGAACGGTAGCAGGAGGAAGCTTGCTTTCTTGCTGACGAGTGGCGGACGGGTGAGTAATGCTTGGGAATCTGGCTTATGGAGGGGGATAACGACGGGAAACTGTCGCTAATACCGCGTAGTGTCGAGAGACGAAAGTGCGGGACTGTAAAGCCGCATGCCATAGGATGAGCCCAAGTGGGATTAGGTAGTTGGTGGGGTAAATGCCTACCAAGCCTGCGATCTCTAGCTGGTCTGAGAGGATGACCAGCCACACTGGAACTGAGACACGGTCCAG	0	0	9034	4146	1	0	Haemophilus	Haemophilus	Pasteurellaceae	Pasteurellales	Gammaproteobacteria	Proteobacteria
21	CGAACGCTGGCGGCGTGCCTAATACATGCAAGTAGAACGCTGAAGGAGGAGCTTGCTCTTCTGGATGAGTTGCGAACGGGTGAGTAACGCGTAGGTAACCTGCCTGGTAGTGGGGGATAACTATTGGAAACGATAGCTAATACCGCATAATAACAGTTGTTGCATGACAACTGTTTGAAAGGTGCAATTGCATCACTACCAGATGGACCTGCGTTGTATTAGCTAGTTGGTGGGGTAACGGCTCACCAAGGCGACGATACATAGCCGACCTGAGAGGGTGATCGGCCACACTGGGACTGAGACACGGCCCAG	0	0	0	3	0	0	Streptococcus_mitis_pneumoniae	Streptococcus	Streptococcaceae	Lactobacillales	Bacilli	Firmicutes
22	CGAACGCTGGCGGCGTGCCTAATACATGCAAGTAGAACGCTGGAGGAGAAGCTTGCTTCTCTGGATGAGTTGCGAACGGGTGAGTAACGCGTAGGTAACCTGCCTGGTAGCGGGGGATAACTATTGGAAACGATAGCTAATACCGCATAATAGTAGATGTTGCATGACATTTGCTTAAAAGGTGCAATTGCATCACTACCAGATGGACCTGCGTTGTATTAGCTAGTTGGTGGGGTAACGGCTCACCAAGGCGACGATACATAGCCGACCTGAGAGGGTGATCGGCCACACTGGGACTGAGACACGGCCCAG	343	521	0	0	0	6	Streptococcus	Streptococcus	Streptococcaceae	Lactobacillales	Bacilli	Firmicutes
23	TGAACGCTGGCTACAGGCTTAACACATGCAAGTCGAGGGGAAACGACAGGGAAGCTTGCTTCCTTGGGCGTCGACCGGCGCACGGGTGAGTAACGCGTATCCAACCTGCCTCTGACTGAGGGATAACCCGTCGAAAGTCGGCCTAATACCTCATGGCATCGTCTGCGGGCATCCAACGACGATTAAAGATTTCATCGGTCAGGGATGGGGATGCGTCTGATTAGCTTGTTGGCGGGGTAACGGCCCACCAAGGCTACGATCAGTAGGGGTTCTGAGAGGAAGGTCCCCCACATTGGAACTGAGACACGGTCCAA	7	0	0	0	1195	223	Prevotella_oris	Prevotella	Prevotellaceae	Bacteroidales	Bacteroidia	Bacteroidetes
24	TGAACGCTGGCGGCGTGCCTAATACATGCAAGTAGAACGCTGAAGCTTGGTGCTTGCACCGAGCGGAAGAGTTGCGAACGGGTGAGTAACGCGTAGGTAACCTGCCTCTTAGCGGGGGATAACTATTGGAAACGATAGCTAATACCGCATAAAAGTCGGCATTGCATGATGTTGACTTGAAAGGTGCAACTGCATCACTAAGAGATGGACCTGCGTTGTATTAGCTAGTTGGTGAGGTAACGGCTCACCAAGGCGACGATACATAGCCGACCTGAGAGGGTGATCGGCCACACTGGGACTGAGACACGGCCCAG	328	575	0	0	0	6	Streptococcus	Streptococcus	Streptococcaceae	Lactobacillales	Bacilli	Firmicutes
25	CGAACGCTGGCGGCGTGCTTAACACATGCAAGTCGAACGCTGAAGCCCAGCTTGCTGGGTGGATGAGTGGCGAACGGGTGAGTAACACGTGAGTAACCTGCCCCCTTCTTTGGGATAACGCCCGGAAACGGGTGCTAATACTGGATATTCACTGGCCTTCGCATGGGGGTTGGTGGAAAGGTTTTTTCTGGTGGGGGATGGGCTCGCGGCCTATCAGCTTGTTGGTGGGGTGATGGCCTACCAAGGCTTTGACGGGTAGCCGGCCTGAGAGGGTGACCGGTCACATTGGGACTGAGATACGGCCCAG	146	308	20	61	221	715	Actinomyces_odontolyticus	Actinomyces	Actinomycetaceae	Actinomycetales	Actinobacteria	Actinobacteria
26	TGAACGCTGACAGAATGCTTAACACATGCAAGTCTTTGGCGAAGCTGTGCTTGCACAGCCTAGCCAAGGCGGACGGGTGAGTAACGCGTAAGGGACTTGCCCTGCAGTCAGGGATAACAGACGGAAACGACTGATAAAACCTGGTAAAGTCAGGCGGACTCATGTCCAGCCTGATGAAAAGGAATGCTGCAGGAGAGCCTTGCGTCCTATTAGCTTGTTGGTGGGGTAACGGCCCACCAAGGCGATGATAGGTAGCCGGCCTGAGAGGGTGGACGGCCACAAGGGGACTGAGATACGGCCCTT	107	335	0	0	0	1	Leptotrichia_wadei	Leptotrichia	Leptotrichiaceae	Fusobacteriales	Fusobacteriia	Fusobacteria
27	CGAACGCTGGCGGCGTGCCTAATACATGCAAGTAGAACGCTGAAGGAGGAGCTTGCTCTTCTGGATGAGTTGCGAACGGGTGAGTAACGCGTAGGTAACCTGCCTGGTAGCGGGGGATAACTATTGGAAACGATAGCTAATACCGCATAACAGTAGATGTCGCATGACATTTGCTTAAAAGGTGCAATTGCATCACTACCAGATGGACCTGCGTTGTATTAGCTGGTTGGTGAGGTAACGGCTCACCAAGGCAACGATACATAGCCGACCTGAGAGGGTGATCGGCCACACTGGGACTGAGACACGGCCCAG	0	0	10	15	0	0	Streptococcus	Streptococcus	Streptococcaceae	Lactobacillales	Bacilli	Firmicutes
28	TGAACGCTGGCGGCGTGCCTAATACATGCAAGTAGAACGCTGAAGGAAGGAGCTTGCTCTTTCCGGATGAGTTGCGAACGGGTGAGTAACGCGTAGGTAACCTGCCTGGTAGCGGGGGATAACTATTGGAAACGATAGCTAATACCGCATAACAGTAGATGTTGCATGACATTTACTTGAAAGGTGCAATTGCACCACTACCAGATGGACCTGCGTTGTATTAGCTAGTTGGTGAGGTAACGGCTCACCAAGGCGACGATACATAGCCGACCTGAGAGGGTGATCGGCCACACTGGGACTGAGACACGGCCCAG	0	0	0	9	0	0	Streptococcus_rubneri_type_cluster	Streptococcus	Streptococcaceae	Lactobacillales	Bacilli	Firmicutes
29	TGAACGCTGGCGGCGTGCCTAATACATGCAAGTAGAACGCTGAAGGAAGGAGCTTGCTCTTTCCGGATGAGTTGCGAACGGGTGAGTAACGCGTAGGTAACCTGCCTGGTAGCGGGGGATAACTATTGGAAACGATAGCTAATACCGCATAACAGTAGATATTGCATGATATCTGCTTGAAAGGGGCAATTGCTCCACTACCAGATGGACCTGCGTTGTATTAGCTAGTTGGTGAGGTAACGGCTCACCAAGGCGACGATACATAGCCGACCTGAGAGGGTGATCGGCCACACTGGGACTGAGACACGGCCCAG	226	370	0	1	0	1	Streptococcus	Streptococcus	Streptococcaceae	Lactobacillales	Bacilli	Firmicutes
30	TGAACGCTAGCTACAGGCTTAACACATGCAAGTCGAGGGGAAACGGCATTAAGTGCTTGCACTTTTTGGACGTCGACCGGCGCACGGGTGAGTAACGCGTATCCAACCTTCCCATGACTAAGGGATAACCTGCCGAAAGGCAGACTAATACCTTATGGTCTTCACTGACGGCATCAGATGTGAAGTAAAGATTTATCGGTTATGGATGGGGATGCGTCTGATTAGCTTGTTGGCGGGGTAACGGCCCACCAAGGCAACGATCAGTAGGGGTTCTGAGAGGAAGGTCCCCCACATTGGAACTGAGACACGGTCCAA	733	270	162	226	0	2	Prevotella_histicola	Prevotella	Prevotellaceae	Bacteroidales	Bacteroidia	Bacteroidetes
31	CGAACGCTGGCGGCGTGCTTAACACATGCAAGTCGAACGAAGAGCGATGGAAGCTTGCTTCTATCAATCTTAGTGGCGAACGGGTGAGTAACGCGTAATCAACCTGCCCTTCAGAGGGGGACAACAGTTGGAAACGACTGCTAATACCGCATACGATCTGACCTCGGCATCGAGGATGGATGAAAGGTGGCCTCTATTTATAAGCTATCACTGAAGGAGGGGATTGCGTCTGATTAGCTAGTTGGAGGGGTAACGGCCCACCAAGGCGATGATCAGTAGCCGGTCTGAGAGGATGAACGGCCACATTGGGACTGAGACACGGCCCAG	251	32	105	261	175	61	Veillonella_parvula_dispar	Veillonella	Veillonellaceae	Selenomonadales	Negativicutes	Firmicutes
32	CGAACGCTGGCGGCGTGCCTAATACATGCAAGTAGAACGCTGAAGGAAGGAGCTTGCTCTTTCCGGATGAGTTGCGAACGGGTGAGTAACGCGTAGGTAACCTGCCTGGTAGCGGGGGATAACTATTGGAAACGATAGCTAATACCGCATAACAGTAGATATCGCATGATAGCTGCTTGAAAGGTGCAATTGCACCACTACCAGATGGACCTGCGTTGTATTAGCTAGTTGGTGAGGTAACGGCTCACCAAGGCAACGATACATAGCCGACCTGAGAGGGTGATCGGCCACACTGGGACTGAGACACGGCCCAG	90	182	238	269	0	3	Streptococcus_infantis	Streptococcus	Streptococcaceae	Lactobacillales	Bacilli	Firmicutes
33	CGAACGCTGGCGGCGTGCCTAATACATGCAAGTCGAGCGAAGTTTTTCTGGTGCTTGCACCGGAAAAACTTAGCGGCGAACGGGTGAGTAACACGTAAAGAACCTGCCTCATAGACTGGGACAACTATTGGAAACGATAGCTAATACCGGATAACAGCATTAACTGCATGGTTGATGTTTAAAAGTTGGTTTTGCTAACACTATGAGATGGCTTTGCGGTGCATTAGCTAGTTGGTGGGGTAAAGGCCTACCAAGGCGACGATGCATAGCCGACCTGAGAGGGTGATCGGCCACACTGGGACTGAGACACGGCCCAG	120	146	103	279	0	1	Gemella_haemolysans	Gemella	Bacillales_Incertae_Sedis_XI	Bacillales	Bacilli	Firmicutes
34	CGAACGCTGGCGGCGTGCCTAATACATGCAAGTAGAACGCTGAAGAGAGGAGCTTGCTCTTCTTGGATGAGTTGCGAACGGGTGAGTAACGCGTAGGTAACCTGCCTGGTAGCGGGGGATAACTATTGGAAACGATAGCTAATACCGCATAAAATTGATTATTGCATGATAATTAATTGAAAGATGCAATTGCATCACTACCAGATGGACCTGCGTTGTATTAGCTAGTTGGTGAGGTAACGGCTCACCAAGGCGACGATACATAGCCGACCTGAGAGGGTGATCGGCCACACTGGGACTGAGACACGGCCCAG	189	259	0	0	145	500	Streptococcus_sanguinis	Streptococcus	Streptococcaceae	Lactobacillales	Bacilli	Firmicutes
35	TGAACGCTGACAGAATGCTTAACACATGCAAGTCTACTTGAACTTCGGTTTGGGTGGCGGACGGGTGAGTAACGCGTAAAGAACTTGCCTCACAGTTAGGGACAACATTTGGAAACGAATGCTAATACCTGATATTATGATTTTAGGGCATCCTAAGATTATGAAAGCTATATGCGCTGTGAGAGAGCTTTGCGTCCCATTAGCTAGTTGGAGAGGTAACGGCTCACCAAGGCGATGATGGGTAGCCGGCCTGAGAGGGTGAACGGCCACAAGGGGACTGAGACACGGCCCTT	165	168	0	0	0	1	Fusobacterium_periodonticum	Fusobacterium	Fusobacteriaceae	Fusobacteriales	Fusobacteriia	Fusobacteria
36	CGAACGCTGGCGGCGTGCCTAATACATGCAAGTAGAACGCTGAAGCTTGGTGCTTGCACCGAGCGGATGAGTTGCGAACGGGTGAGTAACGCGTAGGTAACCTGCCTGGTAGCGGGGGATAACTATTGGAAACGATAGCTAATACCGCATAAGAGTAGATGTTGCATGACATTTGCTTAAAAGGTGCAATTGCATCACTACCAGATGGACCTGCGTTGTATTAGCTAGTTGGTGAGGTAACGGCTCACCAAGGCGACGATACATAGCCGACCTGAGAGGGTGATCGGCCACACTGGGACTGAGACACGGCCCAG	0	0	141	347	0	0	Streptococcus	Streptococcus	Streptococcaceae	Lactobacillales	Bacilli	Firmicutes
37	TGAACGCTGGCGGCGTGCCTAATACATGCAAGTAGAACGCTGAAGCTTGGTGCTTGCACCGAGCGGATGAGTTGCGAACGGGTGAGTAACGCGTAGGTAACCTGCCTGGTAGCGGGGGATAACTATTGGAAACGATAGCTAATACCGCATAACAGTAGATATTGCATGATATCTGCTTGAAAGGGGCAATTGCTCCACTACCAGATGGACCTGCGTTGTATTAGCTAGTTGGTGAGGTAACGGCTCACCAAGGCGACGATACATAGCCGACCTGAGAGGGTGATCGGCCACACTGGGACTGAGACACGGCCCAG	0	0	0	3	0	0	Streptococcus	Streptococcus	Streptococcaceae	Lactobacillales	Bacilli	Firmicutes
38	TGAACGCTGGCGGCATGCTTTACACATGCAAGTCGAACGGCAGCGCGGGCTTCGGCCTGGCGGCGAGTGGCGAACGGGTGAGTAATACATCGGAACGTGCCCAGTAGTGGGGGATAGCTCGGCGAAAGCCGGATTAATACCGCATACGACCTGAGGGTGAAAGCGGGGGATCTTCGGACCTCGCGCTATTGGAGCGGCCGATGGCAGATTAGCTAGTTGGTGGGGTAAAGGCCTACCAAGGCGACGATCTGTAGCTGGTCTGAGAGGACGACCAGCCACACTGGGACTGAGACACGGCCCAG	204	407	0	0	123	1179	Lautropia	Lautropia	Burkholderiaceae	Burkholderiales	Betaproteobacteria	Proteobacteria
39	CGAACGCTGGCGGCGTGCCTAATACATGCAAGTAGAACGCTGAAGGAGGAGCTTGCTTCTCCGGATGAGTTGCGAACGGGTGAGTAACGCGTAGGTAACCTGCCTGGTAGCGGGGGATAACTATTGGAAACGATAGCTAATACCGCATAATAGTAGATGTTGCATGACATTTGCTTAAAAGGTGCAATTGCATCACTACCAGATGGACCTGCGTTGTATTAGCTAGTTGGTGAGGTAACGGCTCACCAAGGCAACGATACATAGCCGACCTGAGAGGGTGATCGGCCACACTGGGACTGAGACACGGCCCAG	35	51	5	10	0	0	Streptococcus_mitis_pneumoniae	Streptococcus	Streptococcaceae	Lactobacillales	Bacilli	Firmicutes
40	CGAACGCTGGCGGCGTGCCTAATACATGCAAGTAGAACGCTGAAGGAGGAGCTTGCTCTTTCCGGATGAGTTGCGAACGGGTGAGTAACGCGTAGGTAACCTGCCTGGTAGCGGGGGATAACTATTGGAAACGATAGCTAATACCGCATAACAGTAGATGTCGCATGACATTTGCTTAAAAGGTGCAATTGCATCACTACCAGATGGACCTGCGTTGTATTAGCTAGTTGGTGAGGTAACGGCTCACCAAGGCAACGATACATAGCCGACCTGAGAGGGTGATCGGCCACACTGGGACTGAGACACGGCCCAG	0	0	0	2	0	0	Streptococcus	Streptococcus	Streptococcaceae	Lactobacillales	Bacilli	Firmicutes
41	TGAACGCTGGCGGCGTGCCTAATACATGCAAGTAGAACGCTGAAGCTTGGTGCTTGCACCGAGCGGATGAGTTGCGAACGGGTGAGTAACGCGTAGGTAACCTGCCTGGTAGCGGGGGATAACTATTGGAAACGATAGCTAATACCGCATAACAGTAGATATTGCATGATATCTGCTTGAAAGGTGCAATTGCATCACTACCAGATGGACCTGCGTTGTATTAGCTAGTTGGTGAGGTAACGGCTCACCAAGGCGACGATACATAGCCGACCTGAGAGGGTGATCGGCCACACTGGGACTGAGACACGGCCCAG	0	3	0	0	0	1	Streptococcus	Streptococcus	Streptococcaceae	Lactobacillales	Bacilli	Firmicutes
42	TGAACGCTGGCGGCAGGCTTAACACATGCAAGTCGAACGGTAACATAAAGAAGCTTGCTTCTTTGATGACGAGTGGCGGACGGGTGAGTAATGCTTGGGAATCTAGCTTATGGAGGGGGATAACTACGGGAAACTGTAGCTAATACCGCGTAGTATCGAGAGATGAAAGTGTGGGACCTTCGGGCCACATGCCATAGGATGAGCCCAAGTGGGATTAGGTAGTTGGTGAGGTAAAGGCTCACCAAGCCGACGATCTCTAGCTGGTCTGAGAGGATGACCAGCCACACTGGGACTGAGACACGGCCCAG	204	40	0	1	78	43	Haemophilus_parainfluenzae	Haemophilus	Pasteurellaceae	Pasteurellales	Gammaproteobacteria	Proteobacteria
43	TGAACGCTGGCGGCGTGCCTAATACATGCAAGTAGAACGCTGAAGCTTGGTGCTTGCACCGAGCGGATGAGTTGCGAACGGGTGAGTAACGCGTAGGTAACCTGCCTGGTAGCGGGGGATAACTATTGGAAACGATAGCTAATACCGCATGACAACAGTTATTGCATGATAACTGTTTAAAAGGGGCAACTGCTCCACTACCAGATGGACCTGCGTTGTATTAGCTAGTTGGTGAGGTAACGGCTCACCAAGGCGACGATACATAGCCGACCTGAGAGGGTGATCGGCCACACTGGGACTGAGACACGGCCCAG	29	59	0	0	0	1	Streptococcus	Streptococcus	Streptococcaceae	Lactobacillales	Bacilli	Firmicutes
44	TGAACGCTAGCGGCAGGCCTAACACATGCAAGTCGAGGGAGGAGCTTTCGGGCTTCGACCGGCGTACGGGTGCGTAACGCGTATACAATCTGCCTTTCACATAGGGATAGCCCGAAGAAATTTGGATTAATACCTAATGGTATATAGGAGTGGCATCACATTTATATTAAAGCTGAGGCGGTGAAAGATGAGTATGCGTTCTATTAGCTAGTTGGAGAGGTAACGGCTCCCCAAGGCTACGATAGATAGGGGTTCTGAGAGGGATATCCCCCACACTGGTACTGAGATACGGACCAG	27	2	0	0	0	0	Capnocytophaga_leadbetteri	Capnocytophaga	Flavobacteriaceae	Flavobacteriales	Flavobacteriia	Bacteroidetes
45	TGAACGCTGACAGAATGCTTAACACATGCAAGTCGATGGGGAAGTGGTGCTTGCACCATGGTAACCATGGCGGACGGGTGAGTAACGCGTAAGGAACTTGCCTGCGGGACCGGGATAACAGCAGGAAACTGCTGACAAGACCGGATAAGGTCATTAAGCTGCATAGCTTAGTGATGAAAGGAGACGCCTGCGGAGAGCCTTGCGTCCTATTAGCTAGTTGGAGGGGTAACGGCCCACCAAGGCGAAGATAGGTAGCCGGCCTGAGAGGGTGGACGGCCACAAGGGGACTGAGATACGGCCCTT	30	43	0	2	0	0	Leptotrichia	Leptotrichia	Leptotrichiaceae	Fusobacteriales	Fusobacteriia	Fusobacteria
46	TGAACGCTAGCGATAGGCTTAACACATGCAAGTCGAGGGGCAGCATGGTCTTAGCTTGCTAAGACTGATGGCGACCGGCGCACGGGTGCGTAACGCGTATGCAACTTGCCTCACAGAGGGGGATAACCCGTCGAAAGACGGACTAATACCGCGTACACTTAGGATAGGGCATCCTATCCCAAGGAAATGAATTTCGCTGTGAGATAGGCATGCGTCCCATTAGCTAGTTGGTGAGGTAACGGCTCACCAAGGCGACGATGGGTAGGGGAACTGAGAGGTTGAACCCCCACACTGGTACTGAGACACGGACCAG	49	16	0	2	0	0	Porphyromonas	Porphyromonas	Porphyromonadaceae	Bacteroidales	Bacteroidia	Bacteroidetes
47	CGAACGCTGGCGGCGTGCCTAATACATGCAAGTCGAACGAGAGCGACCGGTGCTTGCACTGGTCAATCTAGTGGCGAACGGGTGAGTAACACGTGGGTAACCTGCCCATCAGAGGGGGATAACATTCGGAAACGGATGCTAAAACCGCATAGGTCCTTTAACCGCATGGTTGAAGGAGGAAAAGAGGCGCAAGCTTCTGCTGATGGATGGACCCGCGGTGCATTAGCTAGTTGGTGAGGTAACGGCTCACCAAGGCCGTGATGCATAGCCGACCTGAGAGGGTGATCGGCCACATTGGGACTGAGACACGGCCCAA	197	179	19	7	33	40	Granulicatella	Granulicatella	Carnobacteriaceae	Lactobacillales	Bacilli	Firmicutes
48	CGAACGCTGGCGGCGTGCCTAATACATGCAAGTAGAACGCTGAAGAGAGGAGCTTGCTCTTCTTGGATGAGTTGCGAACGGGTGAGTAACGCGTAGGTAACCTGCCTTGTAGCGGGGGATAACTATTGGAAACGATAGCTAATACCGCATAACAATGGGTGACTCATGTCATTTATTTGAAAGGGGCAAATGCTCCACTACAAGATGGACCTGCGTTGTATTAGCTAGTAGGTGAGGTAACGGCTCACCTAGGCGACGATACATAGCCGACCTGAGAGGGTGATCGGCCACACTGGGACTGAGACACGGCCCAG	3286	2839	0	0	0	27	Streptococcus_salivarius_vestibularis	Streptococcus	Streptococcaceae	Lactobacillales	Bacilli	Firmicutes
49	CGAACGCTGGCGGCGTGCTTAACACATGCAAGTCGAACGAAGAGCGATGGAAGCTTGCTTCTATCAATCTTAGTGGCGAACGGGTGAGTAACGCGTAATCAACCTGCCCTTCAGAGGGGGACAACAGTTGGAAACGACTGCTAATACCGCATACGATCCAATCTCGGCATCGAGGATGGATGAAAGGTGGCCTCTATTTATAAGCTATCACTGAAGGAGGGGATTGCGTCTGATTAGCTAGTTGGAGGGGTAACGGCCCACCAAGGCAATGATCAGTAGCCGGTCTGAGAGGATGAACGGCCACATTGGGACTGAGACACGGCCCAG	187	42	4	16	65	42	Veillonella_parvula_dispar	Veillonella	Veillonellaceae	Selenomonadales	Negativicutes	Firmicutes
50	TGAACGCTGGCGGCGTGCCTAATACATGCAAGTAGAACGCTGAAGCTTGGTGCTTGCACCGAGCGGATGAGTTGCGAACGGGTGAGTAACGCGTAGGTAACCTGCCTCTTAGCGGGGGATAACTATTGGAAACGATAGCTAATACCGCATAAAAGTCGACATCGCATGATGTTGACTTGAAAGGTGCAATTGCATCACTAAGAGATGGACCTGCGTTGTATTAGCTAGTTGGTGAGGTAACGGCTCACCAAGGCGACGATACATAGCCGACCTGAGAGGGTGATCGGCCACACTGGGACTGAGACACGGCCCAG	31	68	0	1	6	30	Streptococcus_parasanguinis	Streptococcus	Streptococcaceae	Lactobacillales	Bacilli	Firmicutes
51	CGAACGCTGGCGGCGTGCTTAACACATGCAAGTCGAACGCTGAAGCTCAGCTTTTGTTGGGTGGATGAGTGGCGAACGGGTGAGTAACACGTGAGTAACCTGCCCTCTTCTTTGGGATAACGCCCGGAAACGGGTGCTAATACTGGATATTCACTGATCTTCGCATGGGGGTTGGTGGAAAGGTTTGTTCTGGTGGGGGATGGGCTCGCGGCCTATCAGCTTGTTGGTGGGGTGATGGCCTACCAAGGCTTTGACGGGTAGCCGGCCTGAGAGGGTGACCGGTCACATTGGGACTGAGATACGGCCCAG	2	0	0	0	0	0	Actinomyces_odontolyticus	Actinomyces	Actinomycetaceae	Actinomycetales	Actinobacteria	Actinobacteria
53	CGAACGCTGGCGGCGTGCCTAATACATGCAAGTAGAACGCTGAAGGAGGAGCTTGCTTCTCTGGATGAGTTGCGAACGGGTGAGTAACGCGTAGGTAACCTGCCTGGTAGCGGGGGATAACTATTGGAAACGATAGCTAATACCGCATAATAGTAGATGTTGCATGACATTTACTTAAAAGGTGCAATTGCATCACTACCAGATGGACCTGCGTTGTATTAGCTAGTTGGTGGGGTAACGGCTCACCAAGGCGACGATACATAGCCGACCTGAGAGGGTGATCGGCCACACTGGGACTGAGACACGGCCCAG	252	577	18	22	0	3	Streptococcus	Streptococcus	Streptococcaceae	Lactobacillales	Bacilli	Firmicutes
54	CGAACGCTGGCGGCGTGCTTAACACATGCAAGTCGAACGCTGAAGCCTGGCTTTTGTTGGGTGGATGAGTGGCGAACGGGTGAGTAACACGTGAGTAACCTGCCCTCTTCTTTGGGATAACGCCCGGAAACGGGTGCTAATACTGGATATTCACTTGCCTTCGCATGGGGGTGGGTGGAAAGGGTTTTTTCTGGTGGGGGATGGGCTCGCGGCCTATCAGCTTGTTGGTGGGGTGATGGCTTACCAAGGCTTTGACGGGTAGCCGGCCTGAGAGGGTGACCGGTCACATTGGGACTGAGATACGGCCCAG	2	0	0	0	0	0	Actinomyces	Actinomyces	Actinomycetaceae	Actinomycetales	Actinobacteria	Actinobacteria
55	TGAACGCTAGCTACAGGCTTAACACATGCAAGTCGAGGGGCAGCGGGTTGAAAGCTTGCTTTCAATGCCGGCGACCGGCGCACGGGTGCGTAACGCGTATCAAACCTGCCTCATACTCGGGGATAGCCTTGCGAAAGTAAGATTAATACCCGATGTTGTTGCTTTCTCGCATGGGAGAGTAACCAAAGATTTATCGGTATGAGATGGTGATGCGTCCGATTAGGTAGTAGGCGGGGTAACGGCCCACCTAGCCTTCGATCGGTAGGGGTTCTGAGAGGAAGGTCCCCCACACTGGAACTGAGACACGGTCCAG	233	276	0	0	0	0	Alloprevotella	Alloprevotella	Prevotellaceae	Bacteroidales	Bacteroidia	Bacteroidetes
56	TGAACGCTGACAGAATGCTTAACACATGCAAGTCTTTGGCGAAGCTGTGCTTGCACAGCCTAGCCAAGGCGGACGGGTGAGTAACGCGTAAGGAACTTGCCCTGCAGTCAGGGATAACAGACGGAAACGACTGATAAGACCTGGTAAAGTCAGGCGGACTCATGTCCAGCCTGATGAAAAGAGATGCTGCAGGAGAGCCTTGCGTCCTATTAGCTTGTTGGTGGGGTAACGGCCCACCAAGGCGATGATAGGTAGCCGGCCTGAGAGGGTGGACGGCCACAAGGGGACTGAGATACGGCCCTT	629	2500	0	0	0	33	Leptotrichia	Leptotrichia	Leptotrichiaceae	Fusobacteriales	Fusobacteriia	Fusobacteria
57	TGAACGCTGGCGGCGTGCCTAATACATGCAAGTAGAACGCTGAAGGAGGAGCTTGCTCTTCTGGAAGAGTTGCGAACGGGTGAGTAACGCGTAGGTAACCTGCCTCTTAGCGGGGGATAACTATTGGAAACGATAGCTAATACCGCATAAAAGTCGACATTGCATGATGTTGACTTGAAAGGTGCAACTGCATCACTAAGAGATGGACCTGCGTTGTATTAGCTAGTTGGTGAGGTAACGGCTCACCAAGGCGACGATACATAGCCGACCTGAGAGGGTGATCGGCCACACTGGGACTGAGACACGGCCCAG	3	1	0	0	0	0	Streptococcus	Streptococcus	Streptococcaceae	Lactobacillales	Bacilli	Firmicutes
59	TGAACGCTAGCTATAGGCTTAACACATGCAAGTCGAGGGGAAACGGCATTATGTGCTTGCACATTTTGGACGTCGACCGGCGCACGGGTGAGTATCGCGTATCCAACCTGCCCTTTACTTGGGGATACCCCGTTGAAAGACGGCCTAATACCCGATGTAATTCATTGATGGCATCAGATATGAATAAAAGATTTATCGGTAAAGGATGGGGATGCGTCTGATTAGCTTGTTGGTGAGGTAAAGGCTCACCAAGGCAACGATCAGTAGGGGTTCTGAGAGGAAGGTCCCCCACATTGGAACTGAGACACGGTCCAA	372	214	0	1	0	3	Prevotella_pallens	Prevotella	Prevotellaceae	Bacteroidales	Bacteroidia	Bacteroidetes
60	CGAACGCTGGCGGCGTGCTTAACACATGCAAGTCGAACGAAAATACCAAGCTTGCTTGGTTGATTAGTGGCGAACGGGTGAGTAACACGTGAGTAACCTGCCCCTTACTTTCCTGGATAACTGCTCGAAAGGGTAGCTAATACGGGATATTCTGACCATCCTGCATGGGTTGGTTTGGAAAGGTTGTTTTTCTGGTAAGGGATGGGCTCGCGGCCTATCAGCTTGTTGGTGGGGTGATGGCCTACCAAGGCTTTGACGGGTAGCCGGCCTGAGAGGGTGGACGGTCACACTGGGACTGAGATACGGCCCAG	3	8	0	0	0	0	Actinomyces_graevenitzii	Actinomyces	Actinomycetaceae	Actinomycetales	Actinobacteria	Actinobacteria
61	CGAACGCTGGCGGCGTGCCTAATACATGCAAGTAGAACGCTGAAGAGAGGAGCTTGCTCTTCTTGGATGAGTTGCGAACGGGTGAGTAACGCGTAGGTAACCTGCCTGGTAGCGGGGGATAACTATTGGAAACGATAGCTAATACCGCATGATATTAATTGTTGCATGATAATTAATTGAAAGGTGCAATTGCATCACTACCAGATGGACCTGCGTTGTATTAGCTAGTTGGTGAGGTAACGGCTCACCAAGGCGACGATACATAGCCGACCTGAGAGGGTGATCGGCCACACTGGGACTGAGACACGGCCCAG	223	252	0	0	0	2	Streptococcus	Streptococcus	Streptococcaceae	Lactobacillales	Bacilli	Firmicutes
62	CGAACGCTGGCGGCGTGCCTAATACATGCAAGTAGAACGCTGAAGGAGGAGCTTGCTTCTCTGGATGAGTTGCGAACGGGTGAGTAACGCGTAGGTAACCTGCCTGGTAGCGGGGGATAACTATTGGAAACGATAGCTAATACCGCATAACAGTAGATATCGCATGATAGCTGCTTGAAAGGTGCAATTGCACCACTACCAGATGGACCTGCGTTGTATTAGCTAGTTGGTGAGGTAACGGCTCACCAAGGCAACGATACATAGCCGACCTGAGAGGGTGATCGGCCACACTGGGACTGAGACACGGCCCAG	35	36	0	1	0	0	Streptococcus_infantis	Streptococcus	Streptococcaceae	Lactobacillales	Bacilli	Firmicutes
63	CGAACGCTGGCGGCGTGCCTAATACATGCAAGTAGAACGCTGAAGAGAGGAGCTTGCTCTTCTTGGATGAGTTGCGAACGGGTGAGTAACGCGTAGGTAACCTGCCTGGTAGCGGGGGATAACTATTGGAAACGATAGCTAATACCGCATGAAATTGAATATCGCATGATACTTAATTGAAAGATGCAACTGCATCACTACCAGATGGACCTGCGTTGTATTAGCTAGTTGGTGAGGTAACGGCTCACCAAGGCGACGATACATAGCCGACCTGAGAGGGTGATCGGCCACACTGGGACTGAGACACGGCCCAG	0	0	0	1	0	0	Streptococcus_sanguinis	Streptococcus	Streptococcaceae	Lactobacillales	Bacilli	Firmicutes
64	CGAACGCTGGCGGCGTGCTTAACACATGCAAGTCGAACGAAGAGCGATGGAAGCTTGCTTCTATCAATCTTAGTGGCGAACGGGTGAGTAACGCGTAATCAACCTGCCCTTCAGAGGGGGACAACAGTTGGAAACGACTGCTAATACCGCATACGATCTAATCTCGGCATCGAGGATAGATGAAAGGTGGCCTCTACATGTAAGCTATCACTGAAGGAGGGGATTGCGTCTGATTAGCTAGTTGGAGGGGTAACGGCCCACCAAGGCGATGATCAGTAGCCGGTCTGAGAGGATGAACGGCCACATTGGGACTGAGACACGGCCCAG	73	2	20	112	98	59	Veillonella_parvula_dispar	Veillonella	Veillonellaceae	Selenomonadales	Negativicutes	Firmicutes
65	CGAACGCTGGCGGCGTGCCTAATACATGCAAGTAGAACGCTGAAGAGAGGAGCTTGCTCTTCTTGGATGAGTTGCGAACGGGTGAGTAACGCGTAGGTAACCTGCCTGGTAGCGGGGGATAACTATTGGAAACGATAGCTAATACCGCATAATAGTAGATGTTGCATGACATTTGCTTAAAAGGTGCAATTGCATCACTACCAGATGGACCTGCGTTGTATTAGCTAGTTGGTGAGGTAACGGCTCACCAAGGCAACGATACATAGCCGACCTGAGAGGGTGATCGGCCACACTGGGACTGAGACACGGCCCAG	1	5	407	859	0	0	Streptococcus	Streptococcus	Streptococcaceae	Lactobacillales	Bacilli	Firmicutes
66	TGAACGCTGGCGGCAGGCTTAACACATGCAAGTCGAGCGGTAGCACAGGGGAGCTTGCTCCCTGGGTGACGAGCGGCGGACGGGTGAGTAATGTCTGGGAAACTGCCTGATGGAGGGGGATAACTACTGGAAACGGTAGCTAATACCGCATAACGTCGCAAGACCAAAGAGGGGGACCTTCGGGCCTCTTGCCATCAGATGTGCCCAGATGGGATTAGCTAGTAGGTGGGGTAATGGCTCACCTAGGCGACGATCCCTAGCTGGTCTGAGAGGATGACCAGCCACACTGGAACTGAGACACGGTCCAG	1	0	101	188	217	133	Serratia	Serratia	Enterobacteriaceae	Enterobacteriales	Gammaproteobacteria	Proteobacteria
67	CGAACGCTGGCGGCGTGCTTAACACATGCAAGTCGAACGAAAATACCAAGCTTGCTTGGTTGATTAGTGGCGAACGGGTGAGTAACACGTGAGTAACCTGCCCCTTACTTTCCTGGATAACTGCTCGAAAGGGTAGCTAATACGGGATATTCTGGCCTTCCTGCATGGGTTGGTTTGGAAAGGTTATTTTTTTCTGGTAAGGGATGGGCTCGCGGCCTATCAGCTTGTTGGTGGGGTGATGGCCTACCAAGGCTTTGACGGGTAGCCGGCCTGAGAGGGTGGACGGTCACACTGGGACTGAGATACGGCCCAG	3	3	0	0	0	0	Actinomyces	Actinomyces	Actinomycetaceae	Actinomycetales	Actinobacteria	Actinobacteria
68	TGAACGCTGACAGAATGCTTAACACATGCAAGTCAACTTGAACTTCGGTTTGGGTGGCGGACGGGTGAGTAACGCGTAAAGAACTTGCCTCACAGATAGGGACAACATTTGGAAACGAATGCTAATACCTGATATTATGATTTTAGGGCATCCTAGAATTATGAAAGCTATATGCGCTGTGAGAGAGCTTTGCGTCCCATTAGCTAGTTGGAGAGGTAACGGCTCACCAAGGCGATGATGGGTAGCCGGCCTGAGAGGGTGATCGGCCACAAGGGGACTGAGACACGGCCCTT	4	2	0	0	0	0	Fusobacterium_nucleatum_polymorphum	Fusobacterium	Fusobacteriaceae	Fusobacteriales	Fusobacteriia	Fusobacteria
69	CGAACGCTGGCGGCGTGCCTAATACATGCAAGTCGAGCGAAGTTTTTCTGGTGCTTGCACTAGAAAAACTTAGCGGCGAACGGGTGAGTAACACGTAAAGAACCTGCCTCATAGACTGGGACAACTATTGGAAACGATAGCTAATACCGGATAACAGCATTAACTGCATGGTTGATGTTTGAAAGTTGGTTTTGCTAACACTATGAGATGGCTTTGCGGTGCATTAGCTAGTTGGTGGGGTAAAGGCCTACCAAGGCGACGATGCATAGCCGACCTGAGAGGGTGATCGGCCACACTGGGACTGAGACACGGCCCAG	16	24	0	1	0	0	Gemella	Gemella	Bacillales_Incertae_Sedis_XI	Bacillales	Bacilli	Firmicutes
70	TGAACGCTAGCTACAGGCTTAACACATGCAAGTCGAGGGGCAGCGGGTTGAAAGCTTGCTTTCAATGCCGGCGACCGGCGCACGGGTGCGTAACGCGTATCAAACCTGCCTCATACTCGGGGATAGCCTTGCGAAAGTAAGATTAATACCCGATGTTATTAGTTCATCGCATGGTGGGCTAATCAAAGATTTATCGGTATGAGATGGTGATGCGTCCGATTAGGTAGTAGGCGGGGTAACGGCCCACCTAGCCTTCGATCGGTAGGGGTTCTGAGAGGAAGGTCCCCCACACTGGAACTGAGACACGGTCCAG	19	1	0	0	0	0	Alloprevotella	Alloprevotella	Prevotellaceae	Bacteroidales	Bacteroidia	Bacteroidetes
71	CGAACGCTGGCGGCGTGCCTAATACATGCAAGTAGAACGCTGAAGGAGGAGCTTGCTCTTCTGGATGAGTTGCGAACGGGTGAGTAACGCGTAGGTAACCTGCCTGGTAGCGGGGGATAACTATTGGAAACGATAGCTAATACCGCATAACATTGACTATTGCATGATAGTCAATTGAAAGGTGCAAATGCACCACTACCAGATGGACCTGCGTTGTATTAGCTAGTTGGTGGGGTAACGGCTCACCAAGGCGACGATACATAGCCGACCTGAGAGGGTGATCGGCCACACTGGGACTGAGACACGGCCCAG	17	16	0	0	0	0	Streptococcus	Streptococcus	Streptococcaceae	Lactobacillales	Bacilli	Firmicutes
72	TGAACGCTAGCTACAGGCTTAACACATGCAAGTCGAGGGGAAACGACATTGAAGCTTGCTTCGATGGGCGTCGACCGGCGCACGGGTGAGTAACGCGTATCCAACCTGCCTCTGACTAAGGGATAACCCGGCGAAAGTCGGACTAATACCTTATGAGGTTTTCAGCAGACATCTAATGAAAACGAAAGATTTATCGGTCAGTGATGGGGATGCGTCTGATTAGCTTGTTGGCGGGGTAACGGCCCACCAAGGCAACGATCAGTAGGGGTTCTGAGAGGAAGGTCCCCCACATTGGAACTGAGACACGGTCCAA	713	355	1	0	0	2	Prevotella_salivae	Prevotella	Prevotellaceae	Bacteroidales	Bacteroidia	Bacteroidetes
73	TGAACGCTAGCGATAGGCTTAACACATGCAAGTCGAGGGGCAGCATGGTCTTAGCTTGCTAAGACTGATGGCGACCGGCGCACGGGTGCGTAACGCGTATGCAACTTGCCTCACAGAGGGGGATAACCCGTCGAAAGACGGACTAATACCGCGTACACTCCAGCTTGGGCATCCAAGCTAGAGGAAATGAAATTCGCTGTGAGATAGGCATGCGTCCCATTAGCTAGTTGGTGAGGTAACGGCTCACCAAGGCGACGATGGGTAGGGGAACTGAGAGGTTGAACCCCCACACTGGTACTGAGACACGGACCAG	46	31	0	0	0	1	Porphyromonas	Porphyromonas	Porphyromonadaceae	Bacteroidales	Bacteroidia	Bacteroidetes
74	CGAACGCTGGCGGCGTGCTTAACACATGCAAGTCGAACGAAAATACCAAGCTTGCTTGGTTGATTAGTGGCGAACGGGTGAGTAACACGTGAGTAACCTGCCCCTTACTTTCCTGGATAACTGCTCGAAAGGGTAGCTAATACGGGATATTCTGACCAGCCTGCATGGGTTGGTTTGGAAAGGTTTTTTCTGGTAAGGGATGGGCTCGCGGCCTATCAGCTTGTTGGTGGGGTGATGGCCTACCAAGGCTTTGACGGGTAGCCGGCCTGAGAGGGTGGACGGTCACACTGGGACTGAGATACGGCCCAG	1	2	0	0	0	0	Actinomyces_graevenitzii	Actinomyces	Actinomycetaceae	Actinomycetales	Actinobacteria	Actinobacteria
75	CGAACGCTGGCGGCGTGCTTAACACATGCAAGTCGAACGAGAGCGTAGAGAAAGCTTGCTTTTTCTACAATCTAGTGGCAAACGGGTGAGTAACGCGTAAACAACCTGCCCTACGGATGGGGACAACAGCTGGAAACGGCTGCTAATACCGAATACGTTCCGAAAGTCGCATGACTGTCGGAAGAAAGGATGGCCTCTATTTATAAGCTATCGCCGGAGGAGGGGTTTGCGTCTGATTAGCTAGTTGGAGGGGTAACGGCCCACCAAGGCGACGATCAGTAGCCGGTCTGAGAGGATGAACGGCCACATTGGAACTGAGACACGGTCCAG	439	54	0	0	0	0	Megasphaera_micronuciformis	Megasphaera	Veillonellaceae	Selenomonadales	Negativicutes	Firmicutes
76	CGAACGCTGGCGGCGTGCTTAACACATGCAAGTCGAACGATGAAGCCTAGCTTGCTAGGTGGATTAGTGGCGAACGGGTGAGTAATACGTGAGTGACCTACCTTTGACTCTGGGATAAGCCTGGGAAACTGGGTCTAATACCGGATACGACCAATCTCCGCATGGGGTGTTGGTGGAAAGCGTTATGGAGTGGTTTTAGATGGGCTCACGGCCTATCAGCTTGTTGGTGAGGTAATGGCTTACCAAGGCGACGACGGGTAGCCGGCCTGAGAGGGTGACCGGCCACACTGGGACTGAGACACGGCCCAG	27	64	30	121	0	0	Rothia_dentocariosa	Rothia	Micrococcaceae	Actinomycetales	Actinobacteria	Actinobacteria
77	CGAACGCTGGCGGCGTGCCTAATACATGCAAGTAGAACGCTGAAGGAGGAGCTTGCTCTTCTGGATGAGTTGCGAACGGGTGAGTAACGCGTAGGTAACCTGCCTGGTAGCGGGGGATAACTATTGGAAACGATAGCTAATACCGCATAAGAGTAGATATCGCATGATAGCTGCTTGAAAGGTGCAATTGCACCACTACCAGATGGACCTGCGTTGTATTAGCTAGTTGGTGAGGTAACGGCTCACCAAGGCAACGATACATAGCCGACCTGAGAGGGTGATCGGCCACACTGGGACTGAGACACGGCCCAG	1	1	0	1	0	0	Streptococcus_infantis	Streptococcus	Streptococcaceae	Lactobacillales	Bacilli	Firmicutes
78	CGAACGCTGGCGGCGTGCTTAACACATGCAAGTCGAACGTGATTTTTATGGAAGAACCTTCGGGGACGGAAATAGAATGAAAGTGGCGAACGGGTGAGTAACACGTGAGCAACCTACCTTACACAGGGGGATAGCCGTTGGAAACGACGATTAATACCGCATGAGACCACAATACTGCATGGTATAGGGGTCAAAGATTTATCGGTGTAAGATGGGCTCGCGTCTGATTAGCTAGTTGGAAGGGTAAAGGCCTACCAAGGCAACGATCAGTAGCCGGTCTGAGAGGATGAACGGCCACACTGGAACTGAGACACGGTCCAG	1	1	0	0	0	0	Parvimonas	Parvimonas	Clostridiales_Incertae_Sedis_XI	Clostridiales	Clostridia	Firmicutes
79	TGAACGCTGGCGGCGTGCCTAATACATGCAAGTAGAACGCTGAAGGAGGAGCTTGCTTCTCTGGATGAGTTGCGAACGGGTGAGTAACGCGTAGGTAACCTGCCTGGTAGCGGGGGATAACTATTGGAAACGATAGCTAATACCGCATAACAGTAGATGTTGCATGACATTTGCTTAAAAGGTGCAATTGCATCACTACCAGATGGACCTGCGTTGTATTAGCTAGTTGGTGGGGTAACGGCTCACCAAGGCGACGATACATAGCCGACCTGAGAGGGTGATCGGCCACACTGGGACTGAGACACGGCCCAG	72	119	21	15	0	4	Streptococcus_mitis_pneumoniae	Streptococcus	Streptococcaceae	Lactobacillales	Bacilli	Firmicutes
80	CGAACGCTGGCGGCGTGCCTAATACATGCAAGTCGAGCGAAGTTTTTCTGGTGCTTGCACTAGAAAAACTTAGCGGCGAACGGGTGAGTAACACGTAAAGAACCTGCCTCATAGACTGGGACAACTATTGGAAACGATAGCTAATACCGGATAACAGTATTTCTCGCATGAGAGATATTTAAAAGTTGGTTATGCTAACACTATGAGATGGCTTTGCGGTGCATTAGCTAGTTGGTGGGGTAAAGGCCCACCAAGGCGACGATGCATAGCCGACCTGAGAGGGTGATCGGCCACACTGGGACTGAGACACGGCCCAG	20	15	0	0	0	1	Gemella_morbillorum	Gemella	Bacillales_Incertae_Sedis_XI	Bacillales	Bacilli	Firmicutes
81	CGAACGCTGGCGGCGTGCTTAACACATGCAAGTCGAACGAAGAGCGATGGAAGCTTGCTTCTATCAATCTTAGTGGCGAACGGGTGAGTAACGCGTAATCAACCTACCCTTCAGAGGGGGACAACAGTTGGAAACGACTGCTAATACCGCATACGATCTAACCTCGGCATCGAGGATAGATGAAAGGTGGCCTCTATTTATAAGCTATCACTGAAGGAGGGGATTGCGTCTGATTAGCTAGTTGGAGGGGTAACGGCCCACCAAGGCGATGATCAGTAGCCGGTCTGAGAGGATGAACGGCCACATTGGGACTGAGACACGGCCCAG	38	7	43	104	0	0	Veillonella_parvula_dispar	Veillonella	Veillonellaceae	Selenomonadales	Negativicutes	Firmicutes
82	CGAACGCTGGCGGCGTGCCTAATACATGCAAGTAGAACGCTGAAGGAGGAGCTTGCTTCTCTGGATGAGTTGCGAACGGGTGAGTAACGCGTAGGTAACCTGCCTGGTAGTGGGGGATAACTATTGGAAACGATAGCTAATACCGCATAATAGCAGTTGTTGCATGATAACTGTTTGAAAGGTGCAATTGCACCGCTACCAGATGGACCTGCGTTGTATTAGCTAGTTGGTGGGGTAACGGCTCACCAAGGCGACGATACATAGCCGACCTGAGAGGGTGATCGGCCACACTGGGACTGAGACACGGCCCAG	4	0	0	0	624	1816	Streptococcus	Streptococcus	Streptococcaceae	Lactobacillales	Bacilli	Firmicutes
83	TGAACGCTGGCGGCGTGCTTAACACATGCAAGTCGAACGAAGCTGTTGTTTGGAGACCTTCGGGTGGAAGAATGACAGACTGAGTGGCGGACGGGTGAGTAACGCGTGGGTAACCTACCTTGCACAGGGGGACAACAGTTGGAAACGACTGCTAATACCGCATAAGACCACAGTACCGCATGGTACAGGGGTAAAAACTGAGGTGGTGCAAGATGGACCCGCGTCTGATTAGCTAGTTGGTGGGGTAAAGGCCTACCAAGGCGACGATCAGTAGCCGACCTGAGAGGGTGATCGGCCACATTGGGACTGAGACACGGCCCAA	848	1583	0	0	0	17	Lachnospiraceae	Lachnospiraceae	Lachnospiraceae	Clostridiales	Clostridia	Firmicutes
84	CGAACGCTGGCGGCGTGCCTAATACATGCAAGTCGAACGAGAGCGACCGGTGCTTGCACTGGTCAATCTAGTGGCGAACGGGTGAGTAACACGTGGGTAACCTGCCCATCAGAGGGGGATAACATCCGGAAACGGATGCTAAAACCGCATAGGTCTTCGAGCCGCATGGCTTGAAGAGGAAAAGAGGCGCAAGCTTCTGCTGATGGATGGACCCGCGGTGCATTAGCTAGTTGGTGAGGTAACGGCTCACCAAGGCCGTGATGCATAGCCGACCTGAGAGGGTGATCGGCCACATTGGGACTGAGACACGGCCCAA	37	11	69	89	0	0	Granulicatella	Granulicatella	Carnobacteriaceae	Lactobacillales	Bacilli	Firmicutes
85	TGAACGCTGGCGGCAGGCTTAACACATGCAAGTCGAACGGTAGCAGGTAAGTACTTGTACTTATGCTGACGAGTGGCGGACGGGTGAGTAATGCTTGGGGATCTGGCTTATGGAGGGGGATAACGACGGGAAACTGTCGCTAATACCGCGTAGAATCGAGAGATGAAAGTGTGGGACCTTCGGGCCACATGCCATAGGATGAACCCAAGTGGGATTAGGTAGTTGGTAGGGTAATGGCCTACCAAGCCGACGATCCCTAGCTGGTCTGAGAGGATGACCAGCCACACCGGGACTGAGACACGGCCCGG	9	2	0	0	0	0	Aggregatibacter	Aggregatibacter	Pasteurellaceae	Pasteurellales	Gammaproteobacteria	Proteobacteria
86	CGAACGCTGGCGGCGTGCCTAATACATGCAAGTAGAACGCTGAAGGAGGAGCTTGCTTCTCTGGATGAGTTGCGAACGGGTGAGTAACGCGTAGGTAACCTGCCTGGTAGCGGGGGATAACTATTGGAAACGATAGCTAATACCGCATAACAGTAGATATCGCATGATATCTGCTTGAAAGGTGCAATTGCATCACTACCAGATGGACCTGCGTTGTATTAGCTAGTTGGTGGGGTAACGGCTCACCAAGGCGACGATACATAGCCGACCTGAGAGGGTGATCGGCCACACTGGGACTGAGACACGGCCCAG	30	84	0	0	1	1	Streptococcus	Streptococcus	Streptococcaceae	Lactobacillales	Bacilli	Firmicutes
87	CGAACGCTGGCGGCGTGCCTAATACATGCAAGTAGAACGCTGAAGGAGGAGCTTGCTTCTCTGGATGAGTTGCGAACGGGTGAGTAACGCGTAGGTAACCTGCCTGGTAGCGGGGGATAACTATTGGAAACGATAGCTAATACCGCATAATAGCAGTTATTGCATGATAACTGTTTGAAAGGTGCAATTGCACCACTACCAGATGGACCTGCGTTGTATTAGCTAGTTGGTGGGGTAACGGCTCACCAAGGCGACGATACATAGCCGACCTGAGAGGGTGATCGGCCACACTGGGACTGAGACACGGCCCAG	4	4	0	0	0	0	Streptococcus_dentisani	Streptococcus	Streptococcaceae	Lactobacillales	Bacilli	Firmicutes
88	CGAACGCTGGCGGCGTGCCTAATACATGCAAGTAGAACGCACAGTTTATACCGTAGCTTGCTACACCATAGACTGTGAGTTGCGAACGGGTGAGTAACGCGTAGGTAACCTGCCTGGTAGCGGGGGATAACTATTGGAAACGATAGCTAATACCGCATAATATTAATTATTGCATGATAATTGATTGAAAGGTGCAATTGCACCACTACCAGATGGACCTGCGTTGTATTAGCTAGTAGGTGAGGTAACGGCTCACCTAGGCGACGATACATAGCCGACCTGAGAGGGTGATCGGCCACACTGGGACTGAGACACGGCCCAG	48	45	0	0	0	1	Streptococcus_gordonii	Streptococcus	Streptococcaceae	Lactobacillales	Bacilli	Firmicutes
89	CGAACGCTGGCGGCGTGCCTAATACATGCAAGTAGAACGCTGAAGGAGGAGCTTGCTTCTCTGGATGAGTTGCGAACGGGTGAGTAACGCGTAGGTAACCTGCCTGGTAGCGGGGGATAACTATTGGAAACGATAGCTAATACCGCATAATAGCAGTTGTTGCATGACAGCTGTTTGAAAGGTGCAATTGCACCACTACCAGATGGACCTGCGTTGTATTAGCTAGTTGGTGGGGTAACGGCTCACCAAGGCGACGATACATAGCCGACCTGAGAGGGTGATCGGCCACACTGGGACTGAGACACGGCCCAG	0	0	24	27	166	469	Streptococcus	Streptococcus	Streptococcaceae	Lactobacillales	Bacilli	Firmicutes
90	CGAACGCTGGCGGCGTGCCTAATACATGCAAGTAGAACGCTGAAGGAGGAGCTTGCTCTTCTGGATGAGTTGCGAACGGGTGAGTAACGCGTAGGTAACCTGCCTGGTAGCGGGGGATAACTATTGGAAACGATAGCTAATACCGCATAACAGTAGATATTGCATGATATCTGCTTGAAAGGTGCAATTGCATCACTACCAGATGGACCTGCGTTGTATTAGCTAGTTGGTGAGGTAACGGCTCACCAAGGCGACGATACATAGCCGACCTGAGAGGGTGATCGGCCACACTGGGACTGAGACACGGCCCAG	200	242	0	0	1	10	Streptococcus	Streptococcus	Streptococcaceae	Lactobacillales	Bacilli	Firmicutes
91	CGAACGCTGGCGGCGTGCCTAATACATGCAAGTAGAACGCTGAAGGAGGAGCTTGCTCTTCTGGATGAGTTGCGAACGGGTGAGTAACGCGTAGGTAACCTGCCTGGTAGCGGGGGATAACTATTGGAAACGATAGCTAATACCGCATAATAGCAGTTGTTGCATGACAACTGTTTGAAAGGTGCAATTGCACCACTACCAGATGGACCTGCGTTGTATTAGCTAGTTGGTGGGGTAACGGCTCACCAAGGCGACGATACATAGCCGACCTGAGAGGGTGATCGGCCACACTGGGACTGAGACACGGCCCAG	0	0	0	0	0	1	Streptococcus	Streptococcus	Streptococcaceae	Lactobacillales	Bacilli	Firmicutes
92	CGAACGCTGGCGGCGTGCTTAACACATGCAAGTCGAACGAAAATACCAAGCTTGCTTGGTTGATTAGTGGCGAACGGGTGAGTAACACGTGAGTAACCTGCCCCTTACTTTCCTGGATAACTGCTCGAAAGGGTAGCTAATACGGGATATTCTGACTAGCCTGCATGGGTTGGTTTGGAAAGGTTATTTTTTTCTGGTAAGGGATGGGCTCGCGGCCTATCAGCTTGTTGGTGGGGTGATGGCCTACCAAGGCTTTGACGGGTAGCCGGCCTGAGAGGGTGGACGGTCACACTGGGACTGAGATACGGCCCAG	1	4	0	0	0	0	Actinomyces	Actinomyces	Actinomycetaceae	Actinomycetales	Actinobacteria	Actinobacteria
94	TGAACGCTAGCTACAGGCTTAACACATGCAAGTCGAGGGGCAGCATGTTGGTTGCTTGCAACCAATGATGGCGACCGGCGCACGGGTGAGTAACGCGTATCCAACCTACCCAATACTCAGGCATAACCCGTTGAAAGACGGACTAATTCCTGATGGTATGTATTTTTCTCATGAATTATACATTAAAGAATTTCGGTATTGGATGGGGATGCGTCTGATTAGTTTGTTGGTGAGGTAACGGCTCACCAAGACATCGATCAGTAGGGGTTCTGAGAGGAAGGTCCCCCACATTGGAACTGAGACACGGTCCAA	14	5	0	0	0	0	Prevotella_nanceiensis	Prevotella	Prevotellaceae	Bacteroidales	Bacteroidia	Bacteroidetes
96	TGAACGCTGGCGGCGTGCCTAATACATGCAAGTCGAGCGAACGGACGAGAAGCTTGCTTCTCTGATGTTAGCGGCGGACGGGTGAGTAACACGTGGATAACCTACCTATAAGACTGGGATAACTTCGGGAAACCGGAGCTAATACCGGATAATATTTTGAACCGCATGGTTCAAAAGTGAAAGACGGTCTTGCTGTCACTTATAGATGGATCCGCGCTGCATTAGCTAGTTGGTAAGGTAACGGCTTACCAAGGCAACGATACATAGCCGACCTGAGAGGGTGATCGGCCACACTGGGACTGAGACACGGCCCAG	9	61	0	6	6	48	Staphylococcus	Staphylococcus	Staphylococcaceae	Bacillales	Bacilli	Firmicutes
97	TGAACGCTGACAGAATGCTTAACACATGCAAGTCGATGGGGAAGTGGTGCTTGCACCATGGTAACCATGGCGGACGGGTGAGTAACGCGTAAGGAACTTGCCTGCGGGACTGGGATAACAGCAGGAAACTGCTGATAATACCGGATAAGGTCATTAAGCTGCATAGCTTAGTGATGAAAGGAGACGCCTGCGGAGAGCCTTGCGTCCTATTAGCTAGTTGGAGGGGTAACGGCCCACCAAGGCGAAGATAGGTAGCCGGCCTGAGAGGGTGGACGGCCACAAGGGGACTGAGATACGGCCCTT	150	355	0	0	0	5	Leptotrichia	Leptotrichia	Leptotrichiaceae	Fusobacteriales	Fusobacteriia	Fusobacteria
98	CGAACGCTGGCGGCGTGCTTAACACATGCAAGTCGAACGGTGAAGGGACCAGCTTGCTGGTTCTGGATGAGTGGCGAACGGGTGAGTAACACGTGAGTAACCTGCCCCCTTCTTCTGGATAACCGCATGAAAGTGTGGCTAATACGGGATATTCTGCGCCTGCTGCATGGTGGGTGTGGGAAAGATATTGTTTCGGTGGGGGATGGGCTCGCGGCCTATCAGCTTGTTGGTGGGGTGATGGCCCACCAAGGCGGTGACGGGTAGCCGGCCTGAGAGGGTGGACGGTCACACTGGGACTGAGACACGGCCCAG	8	11	0	0	0	0	Actinomyces	Actinomyces	Actinomycetaceae	Actinomycetales	Actinobacteria	Actinobacteria
99	TGAACGCTGGCGGCGTGCCTAATACATGCAAGTAGAACGCTGAAGAGAGGAGCTTGCTCTTCTTGGATGAGTTGCGAACGGGTGAGTAACGCGTAGGTAACCTGCCTTGTAGCGGGGGATAACTATTGGAAACGATAGCTAATACCGCATAACAATGGATGACCCATGTCATTTATTTGAAAGGGGCAAATGCTCCACTACAAGATGGACCTGCGTTGTATTAGCTAGTAGGTGAGGTAACGGCTCACCTAGGCGACGATACATAGCCGACCTGAGAGGGTGATCGGCCACACTGGGACTGAGACACGGCCCAG	3	5	0	0	0	0	Streptococcus_salivarius_vestibularis	Streptococcus	Streptococcaceae	Lactobacillales	Bacilli	Firmicutes
100	CGAACGCTGGCGGCGTGCCTAATACATGCAAGTCGAACGAGAGCGACCGGTGCTTGCACTGGTCAATCTAGTGGCGAACGGGTGAGTAACACGTGGGTAACCTGCCCATCAGAGGGGGATAACATTCGGAAACGGATGCTAAAACCGCATAGGTTCTACAGTCGCATGACTGAAGAAGGAAAAGAGGCTTCGGCTTCTGCTGATGGATGGACCCGCGGTGCATTAGCTAGTTGGTGAGGTAACGGCTCACCAAGGCCGTGATGCATAGCCGACCTGAGAGGGTGATCGGCCACATTGGGACTGAGACACGGCCCAA	22	20	0	0	0	0	Granulicatella_elegans	Granulicatella	Carnobacteriaceae	Lactobacillales	Bacilli	Firmicutes
101	GAACGCTGGCGGCGTGCCTAATACATGCAAGTCGAGCGAACGGACGAGAAGCTTGCTTCTCTGATGTTAGCGGCGGACGGGTGAGTAACACGTGGATAACCTACCTATAAGACTGGGATAACTTCGGGAAACCGGAGCTAATACCGGATAATATTTTGAACCGCATGGTTCAAAAGTGAAAGACGGTCTTGCTGTCACTTATAGATGGATCCGCGCTGCATTAGCTAGTTGGTAAGGTAACGGCTTACCAAGGCAACGATGCATAGCCGACCTGAGAGGGTGATCGGCCACACTGGAACTGAGACACGGTCCAG	100	66	9	14	119	109	Staphylococcus_aureus	Staphylococcus	Staphylococcaceae	Bacillales	Bacilli	Firmicutes
102	TGAACGCTGGCGGCGCGCCTAACACATGCAAGTCGAACGATTAAAGCACCTTCGGGTGTGTATAAAGTGGCGAACGGCTGAGTAACACGTGGGCAACCTGCCCCTCTCATTGGGATAGCCACGGGAAACCGTGGATAATACCGAATACTTCGGGACTTCCGCATGGAAGACTCGAGAAAGCTCCGGCGGAGAGGGATGGGCCCGCGGCCTGTTAGCTTGTTGGTGGGGTAACGGCCTACCAAGGCAATGATGGGTAGCTGGGTTGAGAGACCGACCAGCCAGATTGGGACTGAGACACGGCCCAG	37	62	0	0	0	1	Atopobium	Atopobium	Coriobacteriaceae	Coriobacteriales	Actinobacteria	Actinobacteria
103	TGAACGCTGGCGGCGTGCCTAATACATGCAAGTCGAGCGAACGGACGAGAAGCTTGCTTCTCTGATGTTAGCGGCGGACGGGTGAGTAACACGTGGATAACCTACCTATAAGACTGGGATAACTTCGGGAAACCGGAGCTAATACCGGATAATATTTTGAACCGCATGGTTCAAAAGTGAAAGACGGTCTTGCTGTCACTTATAGATGGATCCGCGCTGCATTAGCTAGTTGGTAAGGTAACGGCTTACCAAGGCAACGATGCATAGCCGACCTGAGAGGGTGATCGGCCACACTGGAACTGAGACACGGTCC	72	57	10	21	94	72	Staphylococcus_aureus	Staphylococcus	Staphylococcaceae	Bacillales	Bacilli	Firmicutes
104	CGAACGCTGGCGGCGTGCCTAATACATGCAAGTAGAACGCTGAAGGAGGAGCTTGCTTCTCTGGATGAGTTGCGAACGGGTGAGTAACGCGTAGGTAACCTGCCTGGTAGCGGGGGATAACTATTGGAAACGATAGCTAATACCGCATAATAGTAGTTGTTGCATGACAACTGTTTGAAAGGTGCAATTGCATCACTACCAGATGGACCTGCGTTGTATTAGCTAGTTGGTGGGGTAACGGCTCACCAAGGCGACGATACATAGCCGACCTGAGAGGGTGATCGGCCACACTGGGACTGAGACACGGCCCAG	0	0	0	3	0	0	Streptococcus	Streptococcus	Streptococcaceae	Lactobacillales	Bacilli	Firmicutes
105	CGAACGCTGGCGGTGTGCTTAACACATGCAAGTCGAACGGTAAGGCCCTTTCGGGGGTACACGAGTGGCGAACGGGTGAGTAACACGTGAGTAACCTGCCCTCATCTCTGGGATAACAGTCGGAAACGGTTGCTAATACTGGATATGAGCTTGCAAGGCATCTTGTGGGTTGGAAAGATTTTTTTGGTTGGGGATGGACTCGCGGCCTATCAGCTTGTTGGTGAGGTAGTGGCTCACCAAGGCTTCGACGGGTAGCCGGCCTGAGAGGGCGACCGGCCACATTGGGACTGAGATACGGCCCAA	0	0	0	3	1	0	Propionibacterium_propionicum	Propionibacteriaceae	Propionibacteriaceae	Actinomycetales	Actinobacteria	Actinobacteria
106	CGAACGCTGGCGGCGTGCTTAACACATGCAAGTCGAACGAAGAGCGATGGAAGCTTGCTTCTATCAATCTTAGTGGCGAACGGGTGAGTAACGCGTAATCAACCTGCCCTTCAGAGGGGGACAACAGTTGGAAACGACTGCTAATACCGCATACGATCTAATCTCGGCATCGAGGATGGATGAAAGGTGGCCTCTATTTATAAGCTATCACTGAAGGAGGGGATTGCGTCTGATTAGCTAGTTGGAGGGGTAACGGCCCACCAAGGCGGTGATCAGTAGCCGGTCTGAGAGGATGAACGGCCACATTGGGACTGAGACACGGCCCAG	18	2	0	0	11	8	Veillonella	Veillonella	Veillonellaceae	Selenomonadales	Negativicutes	Firmicutes
107	CGAACGCTGGCGGCGTGCCTAATACATGCAAGTCGAACGAGAGCGACCGGTGCTTGCACTGGTCAATCTAGTGGCGAACGGGTGAGTAACACGTGGGTAACCTGCCCATCAGAGGGGGATAACATTCGGAAACGGATGCTAAAACCGCATAGGTCCTTTAACCGCATGGTTGAAGGAGGAAAAGAGGCGCAAGCTTCTGCTGATGGATGGACCCGCGGTGCATTAGCTAGTTGGTAAGGTAACGGCTTACCAAGGCAACGATGCATAGCCGACCTGAGAGGGTGATCGGCCACACTGGAACTGAGACACGGTCCAG	0	1	0	0	0	1	Streptococcus	Streptococcus	Streptococcaceae	Lactobacillales	Bacilli	Firmicutes
108	TGAACGCTAGCTACAGGCTTAACACATGCAAGTCGAGGGGAAACGGCATTTAGTGCTTGCACCGAATGGACGTCGACCGGCGCACGGGTGAGTAACGCGTATCCAACCTTCCCATAACTAAGGAATAACCTGCCGAAAGGCAGACTAATACCTTATGTAATCCTTTGATGGCATCAGATTAGGATAAAAGATTTATCGGTTATGGATGGGGATGCGTCTGATTAGCTTGTTGGCGGGGTAACGGCCCACCAAGGCAACGATCAGTAGGGGTTCTGAGAGGAAGGTCCCCCACATTGGAACTGAGACACGGTCCAA	853	532	0	0	0	8	Prevotella	Prevotella	Prevotellaceae	Bacteroidales	Bacteroidia	Bacteroidetes
110	CGAACGCTGGCGGCGTGCTTAACACATGCAAGTCGAACGGAAAGGCCCCCACCTTGGTGGGGGTGCTCGAGTGGCGAACGGGTGAGTAACACGTGGGTGATCTGCCCTGTACTTCGGGATAAGCTTGGGAAACTGGGTCTAATACCGGATAGGACCATGGTTTAGTGTCTCATGGTGGAAAAATTATTGTTTTGGTGCAGGATGAGCTCGCGGCCTATCAGCTTGTTGGTGGGGTAATGGCCTACCAAGGCGTCGACGGGTAGCCGGCCTGAGAGGGTGGACGGCCACATTGGGACTGAGATACGGCCCAG	62	164	0	1	0	1	Corynebacterium	Corynebacterium	Corynebacteriaceae	Actinomycetales	Actinobacteria	Actinobacteria
111	TGAACGCTGGCGGCGTGCCTAATACATGCAAGTCGAACGGACAAGTAAGAGCTTGCTCTTATGAGTTAGTGGCGCACGGGTGAGTAATGTATAGCTAATCTGCCCTACACTAGAGGACAACAGTTGGAAACGACTGCTAATACTCTATACTCCTCTCTAGCATAAGTTAGATAGGGAAAGTTTTTCGGTGTAGGATGAGGCTATATTGTATCAGCTAGTTGGTGAGGTAATGGCTCACCAAGGCTATGACGCATAACTGGTCTGAGAGGATGATCAGTCACACTGGAACTGAGACACGGTCCAG	82	4	16	77	0	0	Campylobacter_concisus	Campylobacter	Campylobacteraceae	Campylobacterales	Epsilonproteobacteria	Proteobacteria
112	CGAACGCTGGCGGCGTGCTTAACACATGCAAGTCGAACGTGATTTTTACGGAAGGACCTTCGGGGACGGAAGTAAAATGAAAGTGGCGAACGGGTGAGTAACACGTGAGCAACCTACCTTACACAGGGGGATAGCCGTTGGAAACGACGATTAATACCGCATGAGACCACAATACTGCATGGTATAGGGGTCAAAGATTTATCGGTGTAAGATGGGCTCGCGTCTGATTAGCTAGTTGGAAGGGTAAAGGCCTACCAAGGCGACGATCAGTAGCCGGTCTGAGAGGATGAACGGCCACACTGGAACTGAGACACGGTCCAG	2	3	0	0	0	0	Parvimonas	Parvimonas	Clostridiales_Incertae_Sedis_XI	Clostridiales	Clostridia	Firmicutes
113	CGAACGCTGGCGGCGTGCTTAACACATGCAAGTCGAACGGTGAAGGGACCGGTTTTTGCTGGTTCTGGATGAGTGGCGAACGGGTGAGTAACACGTGAGTAACCTGCCCCCTTCTTCTGGATAACCGCATGAAAGTGTGGCTAATACGGGATATTCTGCGCCTGCTGCATGGTGGGTGTGGGAAAGATGCGCCTTTGGGTGTTTTTGGTGGGGGATGGGCTCGCGGCCTATCAGCTTGTTGGTGGGGTGATGGCCTACCAAGGCGGTGACGGGTAGCCGGCCTGAGAGGGTGGACGGTCACACTGGGACTGAGACACGGCCCAG	0	3	0	0	0	0	Actinomyces_oris	Actinomyces	Actinomycetaceae	Actinomycetales	Actinobacteria	Actinobacteria
117	CGAACGCTGGCGGCGTGCTTAACACATGCAAGTCGAACGTGATTTTTGTGGAAATTCTTTCGGGAATGGAAATGAAATGAAAGTGGCGAACGGGTGAGTAACACGTGAGCAACCTACCTTACACAGGGGGATAGCCGTTGGAAACGACGATTAATACCGCATGAGACCACAGAATCGCATGATATAGGGGTCAAAGATTTATCGGTGTAAGAAGGGCTCGCGTCTGATTAGCTAGTTGGAAGGGTAAAGGCCTACCAAGGCGACGATCAGTAGCCGGTCTGAGAGGATGAACGGCCACATTGGAACTGAGACACGGTCCAA	52	8	0	0	0	1	Parvimonas	Parvimonas	Clostridiales_Incertae_Sedis_XI	Clostridiales	Clostridia	Firmicutes
118	CGAACGCTGGCGGCGTGCCTAATACATGCAAGTAGAACGCTGAAGGAGGAGCTTGCTTCTCTGGATGAGTTGCGAACGGGTGAGTAACGCGTAGGTAACCTGCCTGGTAGCGGGGGATAACTATTGGAAACGATAGCTAATACCGCATAAGAGTAGATGTTGCATGACATTTGCTTAAAAGGTGCAATTGCATCACTACCAGATGGACCTGCGTTGTATTAGCTAGTTGGTGAGGTAACGGCTCACCAAGGCCACGATACATAGCCGACCTGAGAGGGTGATCGGCCACACTGGGACTGAGACACGGCCCAG	56	80	2	4	0	1	Streptococcus_mitis_pneumoniae	Streptococcus	Streptococcaceae	Lactobacillales	Bacilli	Firmicutes
119	CGAACGCTGGCGGCGTGCTTAACACATGCAAGTCGAACGAAGAGCGATGGAAGCTTGCTTCTATCAATCTTAGTGGCGAACGGGTGAGTAACGCGTAATCAACCTGCCCTTCAGAGGGGGACAACAGTTGGAAACGACTGCTAATACCGCATACGATCCAACCTCGGCATCGAGGATGGATGAAAGGTGGCCTCTATTTATAAGCTATCACTGAAGGAGGGGATTGCGTCTGATTAGCTAGTTGGAGGGGTAACGGCCCACCAAGGCAATGATCAGTAGCCGGTCTGAGAGGATGAACGGCCACATTGGGACTGAGACACGGCCCAG	84	27	0	0	0	3	Veillonella	Veillonella	Veillonellaceae	Selenomonadales	Negativicutes	Firmicutes
120	CGAACGCTGGCGGCGTGCTTAACACATGCAAGTCGAACGGTGAAGGGACCAGCTTGCTGGTTCTGGATGAGTGGCGAACGGGTGAGTAACACGTGAGTAACCTGCCCCCTTCTTCTGGATAACCGCATGAAAGTGTGGCTAATACGGGATATTCTGGGTCTGTCGCATGATGGGCCCGGGAAAGATATTGTTTCGGTGGGGGATGGGCTCGCGGCCTATCAGCTTGTTGGTGGGGTGATGGCCTACCAAGGCGGTGACGGGTAGCCGGCCTGAGAGGGTGGACGGTCACACTGGGACTGAGACACGGCCCAG	0	0	22	48	0	0	Actinomyces	Actinomyces	Actinomycetaceae	Actinomycetales	Actinobacteria	Actinobacteria
121	TGAACGCTGGCGGCGTGCCTAACACATGCAAGTCGAACGAGATGCGTATTGGAAAGCTTCGGCCGGAAGATACGTTATCTAGTGGCGGACGGGTGAGTAACACGTGGGTAACCTGCCTTATGGAGGGGGATAACAGAGAGAAATCACTGCTAATACCGCATAAGCACACAGTACCGCATGGTACAGGGTGAAAAGATTTATCGCCATAAGATGGACCCGCGTCTGATTAGCCAGTTGGCAGGGTAAAAGCCTACCAAAGCAACGATCAGTAGCCGATCTGAGAGGATGACCGGCCACATTGGGACTGAGACACGGCCCAA	106	8	0	0	0	0	Oribacterium	Oribacterium	Lachnospiraceae	Clostridiales	Clostridia	Firmicutes
122	TGAACGCTGGCGGCGTGCTTAACACATGCAAGTCGAACGAAGCTGCTTAAAGGAAGTCTTCGGATGGAATTTAGGTAGACTTAGTGGCGGACGGGTGAGTAACGCGTGGATAACCTGCCTTATACAGGGGGATAACGGAGAGAAATTTCCGCTAAGACCGCATAAGACCACAGCACCGCATGGTGCAGGGGTAAAATATTTATAGGTATAAGATGGATCCGCGTCCGATTAGCTAGTTGGTGAGGTAAAGGCCCACCAAGGCGACGATCGGTAGCCGGCCTGAGAGGGTGAACGGCCACATTGGGACTGAGACACGGCCCAA	26	29	0	0	0	3	Lachnoanaerobaculum	Lachnoanaerobaculum	Lachnospiraceae	Clostridiales	Clostridia	Firmicutes
123	CGAACGCTGGCGGCGTGCCTAATACATGCAAGTAGAACGCACAGGATGCACCGTAGTTTACTACACCGTATTCTGTGAGTTGCGAACGGGTGAGTAACGCGTAGGTAACCTGCCTGGTAGCGGGGGATAACTATTGGAAACGATAGCTAATACCGCATAAGAACATTTACTGCATGGTAGATGTTTAAAAGGTGCAAAAGCATCACTACCAGATGGACCTGCGTTGTATTAGCTAGTTGGTGAGGTAACGGCTCACCAAGGCAACGATACATAGCCGACCTGAGAGGGTGATCGGCCACACTGGGACTGAGACACGGCCCAG	81	51	0	0	0	3	Streptococcus_constellatus_intermedius	Streptococcus	Streptococcaceae	Lactobacillales	Bacilli	Firmicutes
124	CGAACGCTGGCGGCGTGCCTAATACATGCAAGTAGAACGCACAGGATGCACCGTAGTTTACTACACCGTATTCTGTGAGTTGCGAACGGGTGAGTAACGCGTAGGTAACCTGCCTGGTAGCGGGGGATAACTATTGGAAACGATAGCTAATACCGCATAAGAACATTTACTGCATGGTAGATGTTTAAAAGGTGCAAATGCATCACTACCAGATGGACCTGCGTTGTATTAGCTAGTAGGTGAGGTAACGGCTCACCTAGGCGACGATACATAGCCGACCTGAGAGGGTGATCGGCCACACTGGGACTGAGACACGGCCCAG	2	1	118	122	0	0	Streptococcus_constellatus_intermedius	Streptococcus	Streptococcaceae	Lactobacillales	Bacilli	Firmicutes
127	TGAACGCTGGCGGCAGGCTTAACACACGCAAGTCGAACGGTAACATAAAGAAGCTTGCTTCTTTGATGACGAGTGGCGGACGGGTGAGTAATGCTTGGGAATCTAGCTTATGGAGGGGGATAACTACGGGAAACTGTAGCTAATACCGCGTAATATCGAAAGATTAAAGTGTGGGACCTTCGGGCCACATGCCATAAGATGAGCCCAAGTGGGATTAGGTAGTTGGTGAGGTAAGGGCTCACCAAGCCGACGATCTCTAGCTGGTCTGAGAGGATGACCAGCCACACTGGGACTGAGACACGGCCCAG	1	0	0	0	278	312	Haemophilus	Haemophilus	Pasteurellaceae	Pasteurellales	Gammaproteobacteria	Proteobacteria
129	TGAACGCTGGCGGCGTGCTTAACACATGCAAGTCGAACGAGAAGTGAAGACGGAAACCTTCGGGCGGAAGACTTTATTTCGAGTGGCGGACGGGTGAGTAACGCGTGGGTAACCTGCCTCATACAGGGGGATAACAGTTGGAAACGACTGTTAATACCGCATAAGACCACAGCACCGCATGGTGCGGGGGTAAAAACTCCGGTGGTATGAGATGGACCCGCGTTCGATTAGCCAGTTGGCGGGGTAACGGCCCACCAAAGCGACGATCGATAGCCGATCTGAGAGGATGACCGGCCACATTGGGACTGAGACACGGCCCAA	293	412	0	0	0	4	Stomatobaculum	Stomatobaculum	Lachnospiraceae	Clostridiales	Clostridia	Firmicutes
130	CGAACGCTGGCGGTGTGCTTAACACATGCAAGTCGAACGGTAAGGCCCTTTTTTGGGGTACACGAGTGGCGAACGGGTGAGTAACACGTGAGTAACCTGCCCTCATCTCTGGGATAACAGTCGGAAACGGTTGCTAATACTGGATATGAGCTTGCAAGGCATCTTGTGGGTTGGAAAGATATTTTTTGGTTGGGGATGGACTCGCGGCCTATCAGCTTGTTGGTGAGGTAGTGGCTCACCAAGGCTTCGACGGGTAGCCGGCCTGAGAGGGCGACCGGCCACATTGGGACTGAGATACGGCCCAA	0	0	0	3	0	0	Propionibacterium_propionicum	Propionibacteriaceae	Propionibacteriaceae	Actinomycetales	Actinobacteria	Actinobacteria
132	TGAACGCTGACAGAATGCTTAACACATGCAAGTCAACTTGAATTTGGGTTTTTAACTTAGGTTTGGGTGGCGGACGGGTGAGTAACGCGTAAAGAACTTGCCTCACAGGTAGGGACAACATTTGGAAACGAATGCTAATACCTAATATTATGATAATAGGGCATCCTATAATTATGAAAGCTATAAGCGCTGTGAGAGAGCTTTGCGTCCCATTAGCTAGTTGGAGAGGTAACGGCTCACCAAGGCGATGATGGGTAGCCGGCCTGAGAGGGTGATCGGCCACAAGGGGACTGAGACACGGCCCTT	72	2	0	0	0	0	Fusobacterium_nucleatum_vincentii	Fusobacterium	Fusobacteriaceae	Fusobacteriales	Fusobacteriia	Fusobacteria
133	CGAACGCTGGCGGCGTGCCTAATACATGCAAGTAGAACGCTGAAGAGAGGAGCTTGCTCTTCTTGAATGAGTTGCGAACGGGTGAGTAACGCGTAGGTAACCTGCCTTGTAGCGGGGGATAACTATTGGAAACGATAGCTAATACCGCATAACAATGGGTGACACATGTCATTTATTTGAAAGGGGCAATTGCTCCACTACAAGATGGACCTGCGTTGTATTAGCTAGTAGGTGAGGTAACGGCTCACCTAGGCGACGATACATAGCCGACCTGAGAGGGTGATCGGCCACACTGGGACTGAGACACGGCCCA	0	2	0	0	0	0	Streptococcus_salivarius_vestibularis	Streptococcus	Streptococcaceae	Lactobacillales	Bacilli	Firmicutes
134	CGAACGCTGGCGGCGTGCCTAATACATGCAAGTAGGACGCACAGTTTATACCGTAGCTTGCTACACCATAGACTGTGAGTTGCGAACGGGTGAGTAACGCGTAGGTAACCTGCCTATTAGAGGGGGATAACTATTGGAAACGATAGCTAATACCGCATAACAGTATGTAACACATGTTAGATGCTTGAAAGATGCAATTGCATCGCTAGTAGATGGACCTGCGTTGTATTAGCTAGTAGGTAGGGTAAAGGCCTACCTAGGCAACGATACATAGCCGACCTGAGAGGGTGATCGGCCACACTGGGACTGAGACACGGCCCAG	0	0	24	31	0	0	Streptococcus_anginosus	Streptococcus	Streptococcaceae	Lactobacillales	Bacilli	Firmicutes
135	GAACGCTGGCGGCAGGCCTAACACATGCAAGTCGAGCGGATGAAGGGAGCTTGCTCCTGGATTCAGCGGCGGACGGGTGAGTAATGCCTAGGAATCTGCCTGGTAGTGGGGGATAACGTCCGGAAACGGGCGCTAATACCGCATACGTCCTGAGGGAGAAAGTGGGGGATCTTCGGACCTCACGCTATCAGATGAGCCTAGGTCGGATTAGCTAGTTGGTGGGGTAAAGGCCTACCAAGGCGACGATCCGTAACTGGTCTGAGAGGATGATCAGTCACACTGGAACTGAGACACGGTCCAG	0	0	0	0	109	23	Pseudomonas_aeruginosa	Pseudomonas	Pseudomonadaceae	Pseudomonadales	Gammaproteobacteria	Proteobacteria
136	CGAACGCTGGCGGCGTGCTTAACACATGCAAGTCGAACGCTGAAGCCTAGCTTGCTGGGTGGATGAGTGGCGAACGGGTGAGTAACACGTGAGTAACCTGCCCTCTTCTTTGGGATAACGCCCGGAAACGGGTGCTAATACTGGATATTCACTGGCCTTCGCATGGGGGTTGGTGGAAAGGTTTTTTTCTGGTGGGGGATGGGCTCGCGGCCTATCAGCTTGTTGGTGGGGTGATGGCCTACCAAGGCTTTGACGGGTAGCCGGCCTGAGAGGGTGACCGGTCACATTGGGACTGAGATACGGCCCAG	4	11	0	0	0	0	Actinomyces_odontolyticus	Actinomyces	Actinomycetaceae	Actinomycetales	Actinobacteria	Actinobacteria
137	TGAACGCTAGCGGCAGGCCTAACACATGCAAGTCGAGGGAGAAGCCCTTTCGGGGGCAGAAACCGGCGCACGGGTGCGTAACGCGTATGCAACCTACCTTTCACAGGGGGATAGCCCGAAGAAATTTGGATTAATACCCCATAATATTATTGGATGGCATCATTTGATAATTAAAACTGCGGTGGTGAAAGATGGGCATGCGTCCTATTAGCTAGTTGGAGTGGTAACGGCACCCCAAGGCTACGATAGGTAGGGGTCCTGAGAGGGAGATCCCCCACACTGGTACTGAGACAGGGACCAG	9	2	0	0	0	0	Capnocytophaga	Capnocytophaga	Flavobacteriaceae	Flavobacteriales	Flavobacteriia	Bacteroidetes
141	TGAACGCTGGCGGCGTGCTTAACACATGCAAGTCGAACGAGAAATGGAGACGGAAACCTTCGGGCGGAAGGCTTCATTTCGAGTGGCGGACGGGTGAGTAACGCGTGGGTAACCTGCCTCATACAGGGGGATAACAGTTGGAAACGACTGTTAATACCGCATAAGACCACAGCACCGCATGGTGCGGGGGTAAAAACTCCGGTGGTATGAGATGGACCCGCGTTCGATTAGCCAGTTGGCGGGGTAACGGCCCACCAAAGCGACGATCGATAGCCGATCTGAGAGGATGACCGGCCACATTGGGACTGAGACACGGCCCAA	25	53	0	0	0	0	Stomatobaculum	Stomatobaculum	Lachnospiraceae	Clostridiales	Clostridia	Firmicutes
142	CGAACGCTGGCGGCGTGCCTAATACATGCAAGTAGAACGCTGAAGGGAGAGCTTGCTCTTCTGGACGAGTTGCGAACGGGTGAGTAACGCGTAGGTAACCTGCCTGGTAGCGGGGGATAACTATTGGAAACGATAGCTAATACCGCATAACAGTAAATGTTGCATGACATTTGCTTAAAAGGTGCAATTGCATCACTACCAGATGGACCTGCGTTGTATTAGCTAGTTGGTGGGGTAACGGCTCACCAAGGCGACGATACATAGCCGACCTGAGAGGGTGATCGGCCACACTGGGACTGAGACACGGCCCAG	111	124	5	3	0	4	Streptococcus	Streptococcus	Streptococcaceae	Lactobacillales	Bacilli	Firmicutes
143	TGAACGCTGGCGGCAGGCCTAACACATGCAAGTCGAGCGGATGAAGGGAGCTTGCTCCTGGATTCAGCGGCGGACGGGTGAGTAATGCCTAGGAATCTGCCTGGTAGTGGGGGATAACGTCCGGAAACGGGCGCTAATACCGCATACGTCCTGAGGGAGAAAGTGGGGGATCTTCGGACCTCACGCTATCAGATGAGCCTAGGTCGGATTAGCTAGTTGGTGGGGTAAAGGCCTACCAAGGCGACGATCCGTAACTGGTCTGAGAGGATGATCAGTCACACTGGAACTGAGACACGGTCC	0	0	0	0	89	20	Pseudomonas_aeruginosa	Pseudomonas	Pseudomonadaceae	Pseudomonadales	Gammaproteobacteria	Proteobacteria
144	CGAACGCTGGCGGCGTGCCTAATACATGCAAGTCGAACGAGAGCGACCGGTGCTTGCACTGGTCAATCTAGTGGCGAACGGGTGAGTAACACGTGGGTAACCTGCCCATCAGAGGGGGATAACATTCGGAAACGGATGCTAAAACCGCATAGGTTCTTGAGTCGCATGACCCGAGAAGGAAAAGAGGCTTCGGCTTCTGCTGATGGATGGACCCGCGGTGCATTAGCTAGTTGGTGAGGTAACGGCTCACCAAGGCCGTGATGCATAGCCGACCTGAGAGGGTGATCGGCCACATTGGGACTGAGACACGGCCCAA	0	2	0	0	0	0	Granulicatella	Granulicatella	Carnobacteriaceae	Lactobacillales	Bacilli	Firmicutes
146	CGAACGCTGGCGGCGTGCCTAATACATGCAAGTAGAACGCACAGTTTATACCGTAGCTTGCTACACCATAGACTGTGAGTTGCGAACGGGTGAGTAACGCGTAGGTAACCTGCCTGGTAGCGGGGGATAACTATTGGAAACGATAGCTAATACCGCATAATATTGATTATTGCATGATAATTGATTGAAAGATGCTATTGCATCACTACCAGATGGACCTGCGTTGTATTAGCTAGTAGGTGAGGTAACGGCTCACCTAGGCGACGATACATAGCCGACCTGAGAGGGTGATCGGCCACACTGGGACTGAGACACGGCCCAG	16	15	0	0	0	0	Streptococcus_gordonii	Streptococcus	Streptococcaceae	Lactobacillales	Bacilli	Firmicutes
147	CGAACGCTGGCGGCGTGCTTAACACATGCAAGTCGAACGCTGAAGCTCAGCTTGCTGGGTGGATGAGTGGCGAACGGGTGAGTAACACGTGAGTAACCTGCCCCCTTCTTTGGGATAACGCCCGGAAACGGGTGCTAATACTGGATATTCACTGATCTTCGCATGGGGGTTGGTGGAAAGGTTTTTTCTGGTGGGGGATGGGCTCGCGGCCTATCAGCTTGTTGGTGGGGTGATGGCCTACCAAGGCTTTGACGGGTAGCCGGCCTGAGAGGGTGACCGGTCACATTGGGACTGAGATACGGCCCAG	0	0	0	1	7	42	Actinomyces_odontolyticus	Actinomyces	Actinomycetaceae	Actinomycetales	Actinobacteria	Actinobacteria
148	GAACGCTGGCGGCATGCCTTACACATGCAAGTCGAACGGCAGCACGGGTGCTTGCACCTGGTGGCGAGTGGCGAACGGGTGAGTAATACATCGGAACATGTCCTGTAGTGGGGGATAGCCCGGCGAAAGCCGGATTAATACCGCATACGATCTACGGATGAAAGCGGGGGACCTTCGGGCCTCGCGCTATAGGGTTGGCCGATGGCTGATTAGCTAGTTGGTGGGGTAAAGGCCTACCAAGGCGACGATCAGTAGCTGGTCTGAGAGGACGACCAGCCACACTGGGACTGAGACACGGCCCAG	0	0	122	152	0	0	Burkholderia_cepacia_multivorans_cenocepacia_cluster	Burkholderia	Burkholderiaceae	Burkholderiales	Betaproteobacteria	Proteobacteria
149	CGAACGCTGGCGGCGTGCTTAACACATGCAAGTCGAACGCTGAAGCCTAGCTTGCTGGGTGGATGAGTGGCGAACGGGTGAGTAACACGTGAGTAACCTGCCCTCTTCTTTGGGATAACGCCCGGAAACGGGTGCTAATACTGGATATTCACTGATTCTCGCATGGGGGTTGGTGGAAAGGTTTTTTCTGGTGGGGGATGGGCTCGCGGCCTATCAGCTTGTTGGTGGGGTGATGGCCTACCAAGGCTTTGACGGGTAGCCGGCCTGAGAGGGTGACCGGTCACATTGGGACTGAGATACGGCCCAG	311	612	0	0	0	5	Actinomyces	Actinomyces	Actinomycetaceae	Actinomycetales	Actinobacteria	Actinobacteria
150	TGAACGCTAGCTACAGGCTTAACACATGCAAGTCGAGGGGCAGCATGGAAGAAGCTTGCTTCTTCTGATGGCGACCGGCGCACGGGTGCGTAACGCGTATCAAACCTGCCTCATACTCGGGGATAGCCTTGCGAAAGTAAGATTAATACCCGATGTTGTTATGTTGCCGCATGGTGATATAACCAAAGATTTATCGGTATGAGATGGTGATGCGTCCGATTAGGTAGTAGGCGGGGTAACGGCCCACCTAGCCTTCGATCGGTAGGGGTTCTGAGAGGAAGGTCCCCCACACTGGAACTGAGACACGGTCCAG	13	6	0	0	0	0	Alloprevotella	Alloprevotella	Prevotellaceae	Bacteroidales	Bacteroidia	Bacteroidetes
151	TGAACGCTGGCGGCATGCCTTACACATGCAAGTCGAACGGCAGCACGGGTGCTTGCACCTGGTGGCGAGTGGCGAACGGGTGAGTAATACATCGGAACATGTCCTGTAGTGGGGGATAGCCCGGCGAAAGCCGGATTAATACCGCATACGATCTACGGATGAAAGCGGGGGACCTTCGGGCCTCGCGCTATAGGGTTGGCCGATGGCTGATTAGCTAGTTGGTGGGGTAAAGGCCTACCAAGGCGACGATCAGTAGCTGGTCTGAGAGGACGACCAGCCACACTGGGACTGAGACACGGCCC	0	0	100	113	0	0	Burkholderia_cepacia_multivorans_cenocepacia_cluster	Burkholderia	Burkholderiaceae	Burkholderiales	Betaproteobacteria	Proteobacteria
152	TGAACGCTAGCGATAGGCTTAACACATGCAAGTCGAGGGGCAGCATGGTCTTAGCTTGCTAAGACTGATGGCGACCGGCGCACGGGTGCGTAACGCGTATGCAACTTGCCTCACAGAGGGGGATAACCCGTCGAAAGACGGACTAATACCGCGTACACTCCACCTTGGGCATCCAAGGAGGAGGAAATGAATTTCGCTGTGAGATAGGCATGCGTCCCATTAGCTTGTTGGTGAGGTAACGGCTCACCAAGGCGACGATGGGTAGGGGAACTGAGAGGTTGAACCCCCACACTGGTACTGAGACACGGACCAG	13	2	0	0	0	0	Porphyromonas	Porphyromonas	Porphyromonadaceae	Bacteroidales	Bacteroidia	Bacteroidetes
153	TGAACGCTGGCGGCATGCTTTACACATGCAAGTCGAACGGCAGCACGAAAGAGCTTGCTCTTTTGGTGGCGAGTGGCGAACGGGTGAGTAATGCATCGGAACGTACCGAGTAATGGGGGATAACTATCCGAAAGGATAGCTAATACCGCATACGCTTTGAGAAGGAAAGTGGGGGCTCTTCGGACCTCACGTTATTCGAGCGGCCGATGTCTGATTAGCTAGTTGGTGGGGTAAAGGCCTACCAAGGCGACGATCAGTAGCGGGTCTGAGAGGATGATCCGCCACACTGGGACTGAGACACGGCCCAG	5	18	0	0	0	0	Kingella_oralis	Kingella	Neisseriaceae	Neisseriales	Betaproteobacteria	Proteobacteria
154	CGAACGCTGGCGGCGTGCTTAACACATGCAAGTCGAACGGGATCCTTTCTAGCTTGCTAGGGGGGTGAGAGTGGCGAACGGGTGAGTAACGCGTGATTAACCTGCCGTGTAGTTTGGAATAGCTCCTGGAAACGGGTGGTAATGCCGAATGTTCCACATGCTCGCATGGGTGTGTGGGAAAACGTTTTAGTGCTATGCGATGGGATCGCGTCCTATCAGCTTGTTGGTGGGGTAGTGGCCTACCAAGGCTTCGACGGGTAGCCGGCCTGAGAGGGCGACCGGCCACATTGGGACTGAGATACGGCCCAG	390	356	0	0	0	2	Alloscardovia_omnicolens	Alloscardovia	Bifidobacteriaceae	Bifidobacteriales	Actinobacteria	Actinobacteria
155	TGAACGCTGGCGGCGTGCCTAACACATGCAAGTCGAGCGAGGGTTTGCTCAGTATTGAGTATTCTAAGATTAGAATGTTCAATTCTGAGCAAAACCAAGCGGCGGACGGGTGAGTAACGCGTGGGTAACCTGCCCTATACACATGGATAACATACTGAAAAGTTTACTAATACATGATAATATATATTTGCGGCATCGCAGATATATCAAAGTGTTAGCGGTATAGGATGGACCCGCGTCTGATTAGCTAGTTGGTGAGATAACTGCCCACCAAGGCGACGATCAGTAGCCGACCTGAGAGGGTGATCGGCCACATTGGAACTGAGACACGGTCCAA	101	0	0	0	0	0	Peptostreptococcus_stomatis	Peptostreptococcus	Peptostreptococcaceae	Clostridiales	Clostridia	Firmicutes
157	TGAACGCTAGCGGCAGGCCTAACACATGCAAGTCGAGGGAGAGGTTACCTTCGGGTAACCAAAACCGGCGCACGGGTGCGTAACGCGTATACAATCTGCCTTTCACATAGGGATAGCCCGAAGAAATTTGGATTAATACCTAATGGTATATAAGAGCGGCATCGTTTTTATATTAAAGCTACGGTGGTGAAAGATGAGTATGCGTTCTATTAGCTAGTTGGAGAGGTAACGGCTCCCCAAGGCGACGATAGATAGGGGTTCTGAGAGGGATGTCCCCCACACTGGTACTGAGATACGGACCAG	23	6	0	0	0	0	Capnocytophaga_sputigena	Capnocytophaga	Flavobacteriaceae	Flavobacteriales	Flavobacteriia	Bacteroidetes
161	TGAACGCTGGCGGCGTGCCTAATACATGCAAGTAGAACGCTGAAGCTTGGTGCTTGCACCGAGCGGATGAGTTGCGAACGGGTGAGTAACGCGTAGGTAACCTGCCTGGTAGCGGGGGATAACTATTGGAAACGATAGCTAATACCGCATAACAGTCGACATTGCATGATGTTGATTTGAAAGGGGCAATTGCTCCACTACCAGATGGACCTGCGTTGTATTAGCTAGTTGGTGAGGTAACGGCTCACCAAGGCGACGATACATAGCCGACCTGAGAGGGTGATCGGCCACACTGGGACTGAGACACGGCCCAG	1	4	1	11	8	30	Streptococcus	Streptococcus	Streptococcaceae	Lactobacillales	Bacilli	Firmicutes
162	TGAACGCTGGCGGCGTGCCTAATACATGCAAGTCGAACGCTGGAGATCTAGCTTGCTAGATCGAAGGAGTGGCGAACGGGTGAGTAATACATAAGCAACCTACCCACGAAGACTGGGATAATCTCTGGAAACGGGGACTAATACCGGATAGGTAATCGGAAGGCATCTTCTGGTTATTAAAGGTTAAAAACACTGGTGGATGGGCTTATGGCGCATTAGTTAGTTGGTGAGGTAACGGCCCACCAAGACGATGATGCGTAGCCGGCCTGAGAGGGTGAACGGCCACATTGGGACTGAGACACGGCCCAG	38	43	0	0	0	0	Solobacterium_moorei	Solobacterium	Erysipelotrichaceae	Erysipelotrichales	Erysipelotrichia	Firmicutes
163	TGAACGCTGGCGGCGTGCCTAATACATGCAAGTAGAACGCTGAAGGAGGAGCTTGCTCTTCTGGATGAGTTGCGAACGGGTGAGTAACGCGTAGGTAACCTGCCTGGTAGCGGGGGATAACTATTGGAAACGATAGCTAATACCGCATGACAACAGTTATTGCATGATAACTGTTTAAAAGGGGCAACTGCTCCACTACCAGATGGACCTGCGTTGTATTAGCTAGTTGGTGAGGTAACGGCTCACCAAGGCGACGATACATAGCCGACCTGAGAGGGTGATCGGCCACACTGGGACTGAGACACGGCCCAG	244	503	0	0	0	8	Streptococcus	Streptococcus	Streptococcaceae	Lactobacillales	Bacilli	Firmicutes
165	TGAACGCTAGCTACAGGCTTAACACATGCAAGTCGAGGGGCAGCATGGAAGAAGCTTGCTTCTTCTGATGGCGACCGGCGCACGGGTGCGTAACGCGTATCAAACCTGCCTCATACTCGGGGATAGCCTTGCGAAAGTAAGATTAATACCCGATGTTATTAGTTCGTCGCATGGTGGACTAATCAAAGATTTATCGGTATGAGATGGTGATGCGTCCGATTAGGTAGTAGGCGGGGTAACGGCCCACCTAGCCTTCGATCGGTAGGGGTTCTGAGAGGAAGGTCCCCCACACTGGAACTGAGACACGGTCCAG	11	1	0	0	0	0	Alloprevotella	Alloprevotella	Prevotellaceae	Bacteroidales	Bacteroidia	Bacteroidetes
167	TGAACGCTGGCGGCGCGCCTAACACATGCAAGTCGAACGATTAAAGCACCTTCGGGTGTGTATAAAGTGGCGAACGGCTGAGTAACACGTGGGCAACCTGCCCCTCTCATTGGGATAGCCACGGGAAACCGTGGATAATACCGAATACTTCGAGTCTCTCGCATGGAAGACTCGAGAAAGCTCCGGCGGAGAGGGATGGGCCCGCGGCCTGTTAGCTTGTTGGTGGGGTAACGGCCTACCAAGGCAATGATGGGTAGCTGGGTTGAGAGACCGACCAGCCAGATTGGGACTGAGACACGGCCCAG	49	79	0	0	0	0	Atopobium_parvulum	Atopobium	Coriobacteriaceae	Coriobacteriales	Actinobacteria	Actinobacteria
169	TGAACGCTGACAGAATGCTTAACACATGCAAGTCATTGGCGAAGCTGCGCTTGCGCAGCCTAGCCAAGGCGGACGGGTGAGTAACGCGTAAGGAACTTGCCCTGCAGACAGGGATAACAGACGGAAACGACTGATAACACCTGGTATTGTCAGGCTGGCGCATGCCGGCCTGATGAAAGGAGACGCTGCAGGAGAGCCTTGCGTCCTATTAGCTAGTTGGTGGGGTAACGGCCCACCAAGGCGATGATAGGTAGCCGGCCTGAGAGGGTGAACGGCCACAAGGGGACTGAGATACGGCCCTT	21	29	28	99	0	0	Leptotrichia	Leptotrichia	Leptotrichiaceae	Fusobacteriales	Fusobacteriia	Fusobacteria
170	TGAACGCTGGCGGCGTGCTTAACACATGCAAGTCGAACGAGAAATGAAGATGGAAACCTTCGGGCGGAAGCCTTCATTTCGAGTGGCGGACGGGTGAGTAACGCGTGGGTAACCTGCCTCATACAGGGGGATAACAGTTGGAAACGACTGTTAATACCGCATAAGACCACAGCACCGCATGGTGCGGGGGTAAAAACTCCGGTGGTATGAGATGGACCCGCGTTCGATTAGCCAGTTGGCGGGGTAACGGCCCACCAAAGCGACGATCGATAGCCGATCTGAGAGGATGACCGGCCACATTGGGACTGAGACACGGCCCAA	40	79	0	0	0	1	Stomatobaculum	Stomatobaculum	Lachnospiraceae	Clostridiales	Clostridia	Firmicutes
171	TGAACGCTGGCGGCAGGCTTAACACATGCAAGTCGAACGGTAGCAGGAAGAAGCTTGCTTCTTTGCTGACGAGTGGCGGACGGGTGAGTAATGCTTGGGAATCTAGCTTATGGAGGGGGATAACTACGGGAAACTGTAGCTAATACCGCGTAATATCGAGAGATTAAAGTGTGGGACCTTCGGGCCACATGCCATAAGATGAGCCCAAGTGGGATTAGGTAGTTGGTGAGGTAAAGGCTCACCAAGCCGACGATCTCTAGCTGGTCTGAGAGGATGACCAGCCACACTGGGACTGAGACACGGCCCAG	20	2	0	0	0	0	Haemophilus	Haemophilus	Pasteurellaceae	Pasteurellales	Gammaproteobacteria	Proteobacteria
173	CGAACGCTGGCGGCGTGCCTAATACATGCAAGTAGAACGCTGAAGGGAGAGCTTGCTCTTCTGGATGAGTTGCGAACGGGTGAGTAACGCGTAGGTAACCTGCCTGGTAGTGGGGGATAACTATTGGAAACGATAGCTAATACCGCATAATAGTAGATGTTGCATGACATTTGCTTGAAAGGTGCAATTGCATCACTACCAGATGGACCTGCGTTGTATTAGCTAGTTGGTGGGGTAACGGCTCACCAAGGCGACGATACATAGCCGACCTGAGAGGGTGATCGGCCACACTGGGACTGAGACACGGCCCAG	11	28	0	0	0	0	Streptococcus	Streptococcus	Streptococcaceae	Lactobacillales	Bacilli	Firmicutes
174	TGAACGCTGGCGGCGTGCCTAACACATGCAAGTCGAGCGAGAAATAAAGGAATGAAGCTTCGGTAGATTTTCTTTATGGAAAGCGGCGGACGGGTGAGTAACGCGTAGGCAACCTGCCCTGTACAGGGGGATAGCCACCCGAAAAGGTGATTAATACCCCATAACGCAAGAGATACACATGTATCACTTGTCAAAGATTTATCGGTATAGGATGGGCCTGCGTCTGATTAGCTAGTTGGTAGGGTAACGGCTTACCAAGGCAACGATCAGTAGCCGACCTGAGAGGGTGATCGGCCACATTGGAACTGAGACACGGTCCAA	38	40	0	1	0	0	Eubacterium_sulci	Eubacterium	Eubacteriaceae	Clostridiales	Clostridia	Firmicutes
175	CGAACGCTGGCGGCGTGCTTAACACATGCAAGTCGAACGGGATCCACTGGGCTTTTGTTTGGTGGTGAGAGTGGCGAACGGGTGAGTAATGCGTGACTAACCTGCCGTATGGTTGGGGATAGCTCCTGGAAACGGGTGGTAATACCCAATGCTCCAGCTGGATGCATGTCTGGTTGGGAAAGCTGTTGTGCCATATGATGGGGTCGCGTCCTATCAGCTTGTTGGTGGGGTGATGGCCTACCAAGGCGTCGACGGGTAGCCGGCCTAAGAGGGCGACCGGCCACATTGGGACTGAGATACGGCCCAG	0	0	14	120	0	0	Scardovia_wiggsiae	Scardovia	Bifidobacteriaceae	Bifidobacteriales	Actinobacteria	Actinobacteria
176	CGAACGCTGGCGGCGTGCCTAATACATGCAAGTAGAACGCTGAAGGAAGGAGCTTGCTCTTTCCGGATGAGTTGCGAACGGGTGAGTAACGCGTAGGTAACCTGCCTGGTAGCGGGGGATAACTATTGGAAACGATAGCTAATACCGCATAACAGTAGATATCGCATGATATGTGCTTGAAAGGTGCAATTGCATCACTACCAGATGGACCTGCGTTGTATTAGCTAGTTGGTGAGGTAACGGCTCACCAAGGCAACGATACATAGCCGACCTGAGAGGGTGATCGGCCACACTGGGACTGAGACACGGCCCAG	27	37	0	0	0	1	Streptococcus	Streptococcus	Streptococcaceae	Lactobacillales	Bacilli	Firmicutes
177	TGAACGCTGGCGGCGTGCCTAATACATGCAAGTAGAACGCTGAAGCTTGGTGCTTGCACCGAGCGGAGGAGTTGCGAACGGGTGAGTAACGCGTAGGTAACCTGCCTCTTAGCGGGGGATAACTATTGGAAACGATAGCTAATACCGCATAAAAGTCGACATTGCATGATGTTGACTTGAAAGGTGCAAATGCATCACTAAGAGATGGACCTGCGTTGTATTAGCTAGTTGGTGAGGTAACGGCTCACCAAGGCGACGATACATAGCCGACCTGAGAGGGTGATCGGCCACACTGGGACTGAGACACGGCCCAG	58	56	0	0	0	2	Streptococcus_parasanguinis	Streptococcus	Streptococcaceae	Lactobacillales	Bacilli	Firmicutes
178	TGAACGCTAGCGGGAGGCCTAACACATGCAAGCCGAGCGGGATTTGTTGGTTAGCTTGCTAACTGATGATGAGAGCGGCGTACGGGTGCGGAACATGTGTGCAATCTGCCCTTATCAAGGGGATAGCCCGGAGAAATCCGGATTAATACCCTATAACATATGGGATGGCATCATTTCATATTAAAAGCTACGGCGGATAAGGATGAGCACGCACAAGATTAGCTAGTTGGTAAGGTAACGGCTTACCAAGGCGACGATCTTTAGGGGGCCTGAGAGGGTGATCCCCCACACTGGGACTGAGACACGGCCCAG	2	0	0	1	0	0	Bergeyella	Bergeyella	Flavobacteriaceae	Flavobacteriales	Flavobacteriia	Bacteroidetes
179	TGAACGCTGGCGGCAGGCTTAACACATGCAAGTCGAACGGTAGCAGGAGAAAGCTTGCTTTCTTGCTGACGAGTGGCGGACGGGTGAGTAATGCTTGGGAATCTGGCTTATGGAGGGGGATAACTACGGGAAACTGTAGCTAATACCGCGTAGAATCGGAAGATGAAAGTGCGGGACCGTAAGGCCGCATGCCATGAGATGAGCCCAAGTGGGATTAGGTAGTTGGTGGGGTAAAGGCCTACCAAGCCTGCGATCTCTAGCTGGTCTGAGAGGATGGCCAGCCACACTGGAACTGAGACACGGTCCAG	95	0	3	5	0	0	Haemophilus_haemolyticus	Haemophilus	Pasteurellaceae	Pasteurellales	Gammaproteobacteria	Proteobacteria
180	TGAACGCTAGCGGCAGGCTTAACACATGCAAGTCGGACGGGATTGGGGCTTCGGCCCCGTGAGAGTGGCGGATGGGTGAGTAACGCGTATGCAACCTGCCCCGTGCCGGGGGGTAGCCCGCCCAAAGGCGGATTAGACCCCCGCAGCGCGCCCCGGCCGCATGGCCGGGGCGTGATAGCCGCGAGGCGGCGCGGGATGGGCATGCGTGCCATTAGCTAGACGGCGGGGTAACGGCCCACCGTGGCGACGATGGCTAGGGGGCCTGAGAGGGCGACCCCCCACATTGGGACTGAGACACGGCCCAA	4	8	0	0	0	0	Bacteroidales	Bacteroidales	Bacteroidales	Bacteroidales	Bacteroidia	Bacteroidetes
181	TGAACGCTGGCGGCGTGCCTAATACATGCAAGTAGAACGCTGAAGGAGGAGCTTGCTTCTCTGGATGAGTTGCGAACGGGTGAGTAACGCGTAGGTAACCTGCCTGGTAGCGGGGGATAACTATTGGAAACGATAGCTAATACCGCATAACAGTAGATATTGCATGATATCTGCTTGAAAGGTGCAATTGCATCACTACCAGATGGACCTGCGTTGTATTAGCTAGTTGGTGAGGTAACGGCTTACCAAGGCGACGATACATAGCCGACCTGAGAGGGTGATCGGCCACACTGGGACTGAGACACGGCCCAG	0	0	0	0	81	117	Streptococcus_oralis_ATCC700233_cluster	Streptococcus	Streptococcaceae	Lactobacillales	Bacilli	Firmicutes
183	TGAACGCTGGCGGCGTGCTTAACACATGCAAGTCGAACGAAGCTGCTAAAAGGAAGTCTTCGGACAGAATTTTAGTAGACTTAGTGGCGGACGGGTGAGTAACGCGTGGATAACCTGCCTTATACAGGGGGATAACGGAGAGAAATTTCCGCTAAGACCGCATAAGACCACAGCACCGCATGGTGCAGGGGTAAAATATTTATAGGTATAAGATGGATCCGCGTCCGATTAGCTAGTTGGTGAGGTAGAGGCTCACCAAGGCGACGATCGGTAGCCGGCCTGAGAGGGTGAACGGCCACATTGGGACTGAGACACGGCCCAA	38	24	0	0	0	0	Lachnoanaerobaculum	Lachnoanaerobaculum	Lachnospiraceae	Clostridiales	Clostridia	Firmicutes
184	CGAACGCTGGCGGCGTGCTTAACACATGCAAGTCGAACGCTGAAGGCTCAGCTTGCTGGGCTGGATGAGTGGCGAACGGGTGAGTAACACGTGAGTAACCTGCCCTCTTCTTTGGGATAACGGTCGGAAACGGCTGCTAATACCGGGTATTCACTGTCCTTCGCATGGGGGGTGGTGGAAAGGTTTTTTCTGGTGGGGGATGGGCTCGCGGCCTATCAGCTTGTTGGTGGGGTGATGGCTTACCAAGGCTTTGACGGGTAACCGGCCTGAGAGGGTGACCGGTCACATTGGGACTGAGATACGGCCCAG	29	99	2	11	0	0	Actinomyces_lignae	Actinomyces	Actinomycetaceae	Actinomycetales	Actinobacteria	Actinobacteria
185	GACCGTGTCTCAGTTCCAGTGTGGCCGATCACCCTCTCAGGTCGGCTATGCATCGTTGCCTTGGTAAGCCGTTACCTTACCAACTAGCTAATGCAGCGCGGATCCATCTATAAGTGACAGCAAGACCGTCTTTCACTTTTGAACCATGCGGTTCAAAATATTATCCGGTATTAGCTCCGGTTTCCCGAAGTTATCCCAGTCTTATAGGTAGGTTATCCACGTGTTACTCACCCGTCCGCCGCTAACATCAGAGAAGCAAGCTTCTCGTCCGTTCGCTCGACTTGCATGTATTAGGCACGCCGCCAGCGTTCATCC	9	43	1	5	9	38	Staphylococcus_aureus	Staphylococcus	Staphylococcaceae	Bacillales	Bacilli	Firmicutes
188	TGAACGCTGGCGGCAGGCTTAACACATGCAAGTCGAGCGGTAGCACAAGAGAGCTTGCTCTCTGGGTGACGAGCGGCGGACGGGTGAGTAATGTCTGGGAAACTGCCTGATGGAGGGGGATAACTACTGGAAACGGTAGCTAATACCGCATAACGTCGCAAGACCAAAGAGGGGGACCTTCGGGCCTCTTGCCATCAGATGTGCCCAGATGGGATTAGCTAGTAGGTGGGGTAATGGCTCACCTAGGCGACGATCCCTAGCTGGTCTGAGAGGATGACCAGCCACACTGGAACTGAGACACGGTCCAG	0	0	0	0	39	17	Serratia	Serratia	Enterobacteriaceae	Enterobacteriales	Gammaproteobacteria	Proteobacteria
189	TGAACGCTAGCGATAGGCTTAACACATGCAAGTCGAGGGGCAGCATGGTCTTAGCTTGCTAAGACTGATGGCGACCGGCGCACGGGTGCGTAACGCGTATGCAACTTGCCTCACAGAGGGGGATAACCCGTCGAAAGACGGACTAATACCGCGTACACTCCACTTTGGGCATCCAAAGTAGAGGAAATGAAATTCGCTGTGAGATAGGCATGCGTCCCATTAGCTAGTTGGTGAGGTAACGGCTCACCAAGGCGACGATGGGTAGGGGAACTGAGAGGTTGAACCCCCACACTGGTACTGAGACACGGACCAG	26	7	0	0	0	0	Porphyromonas	Porphyromonas	Porphyromonadaceae	Bacteroidales	Bacteroidia	Bacteroidetes
190	TGAACGCTGGCGGCGTGCCTAACACATGCAAGTCGAACGAGATGCGTATTGGAAAGCTTCGGCCGGAAGATGCGTTATCTAGTGGCGGACGGGTGAGTAACACGTGGGTAACCTGCCTTATGGAGGGGGATAACAGAGAGAAATCACTGCTAATACCGCATAAGCACACATTGCCGCATGGCAGAGTGTGAAAAGATTTATCGCCATAAGATGGACCCGCGTCTGATTAGCCAGTTGGCAGGGTAAAAGCCTACCAAAGCAACGATCAGTAGCCGATCTGAGAGGATGACCGGCCACATTGGGACTGAGACACGGCCCAA	51	9	0	0	0	0	Oribacterium	Oribacterium	Lachnospiraceae	Clostridiales	Clostridia	Firmicutes
191	TGAACGCTGGCGGCAGGCCTAACACATGCAAGTCGAGCGGATGAAGGGGGGGCTTGCTCCTGGATTCAGCGGCGGACGGGTGAGTAATGCCTAGGAATCTGCCTGGTAGTGGGGGATAACGTCCGGAAACGGGCGCTAATACCGCATACGTCCTGAGGGAGAAAGTGGGGGATCTTCGGACCTCACGCTATCAGATGAGCCTAGGTCGGATTAGCTAGTTGGTGGGGTAAAGGCCTACCAAGGCGACGATCCGTAACTGGTCTGAGAGGATGATCAGTCACACTGGAACTGAGACACGGTCCAG	0	0	0	0	67	57	Pseudomonas_aeruginosa	Pseudomonas	Pseudomonadaceae	Pseudomonadales	Gammaproteobacteria	Proteobacteria
192	TGAACGCTGGCTGTGTGCCTAATACATGCATGTCGAGCGGAAGTAGCAATACTTTAGCGGCGAATGGGTGAGTAACACGTGCTTAATCTACCTCTTAGATTGGAATACCTAATGGAAACATTGGTTAATGCCGGATACGCATGGAGTCGCATGACTCCGTTGTGAAAGGGGCCTTTAAAGCTCCACTAAGAGATGAGGGTGCGGAACATTAGCTAGTTGGTGAGGTAACGGCCCACCAAGGCTATGATGTTTAGCCGGGTCGAGAGACTGAACGGCCACATTGGGACTGAGATACGGCCCAA	28	41	0	0	3	2	Mycoplasma_salivarium	Mycoplasma	Mycoplasmataceae	Mycoplasmatales	Mollicutes	Tenericutes
193	CGAACGCTGGCGGCGTGCCTAATACATGCAAGTAGAACGCTGAAGGAGGAGCTTGCTTCTCTGGATGAGTTGCGAACGGGTGAGTAACGCGTAGGTAACCTGCCTGGTAGCGGGGGATAACTATTGGAAACGATAGCTAATACCGCATAAGAGTAGATGTTGCATGACATTTGCTTAAAAGGTGCAATTGCATCACTACCAGATGGACCTGCGTTGTATTAGCTAGTTGGTGGGGTAACGGCTCACCAAGGCGACGATACATAGCCGACCTGAGAGGGTGATCGGCCACACTGGAACTGAGACACGGTCCAG	6	32	0	1	0	0	Streptococcus_mitis_pneumoniae	Streptococcus	Streptococcaceae	Lactobacillales	Bacilli	Firmicutes
195	TGAACGCTGGCGGCATGCTTTACACATGCAAGTCGAACGGCAGCGGGGTAGTGCTTGCACTACTGCCGGCGAGTGGCGAACGGGTGAGTAATATATCGGAACGTACCGAGTAATGGGGGATAACCAATCGAAAGATTGGCTAATACCGCATACGTCCTGAGGGAGAAAGCGGGGGATCGCAAGACCTCGCGTTATTCGAGCGGCCGATAACTGATTAGCTAGTTGGTGGGGTAAAGGCCTACCAAGGCGACGATCAGTAGCGGGTCTGAGAGGACGATCCGCCACACTGGGACTGAGACACGGCCCAG	4	2	0	0	0	0	Eikenella_corrodens	Eikenella	Neisseriaceae	Neisseriales	Betaproteobacteria	Proteobacteria
196	TGAACGCTGGCGGCGTGCCTAATACATGCAAGTAGAACGCTGAAGGAAGGAGCTTGCTCTTTCCGGATGAGTTGCGAACGGGTGAGTAACGCGTAGGTAACCTGCCTGGTAGCGGGGGATAACTATTGGAAACGATAGCTAATACCGCATAACAATAGATGTTGCATGACAACTATTTGAAAGGGGCAATTGCTCCACTACCAGATGGACCTGCGTTGTATTAGCTAGTTGGTGAGGTAACGGCTCACCAAGGCGACGATACATAGCCGACCTGAGAGGGTGATCGGCCACACTGGGACTGAGACACGGCCCAG	0	0	0	3	0	0	Streptococcus	Streptococcus	Streptococcaceae	Lactobacillales	Bacilli	Firmicutes
197	TGAACGCTGGCGGCAGGCTTAACACATGCAAGTCGAACGGTAACAGGGATTAGCTTGCTAATCTGCTGACGAGTGGCGGACGGGTGAGTAATGCTTGGGAATCTGGCTTATGGAGGGGGATAACTACGGGAAACTGTAGCTAATACCGCGTAAAATCTTCGGATTAAAGGGTGGGACTTTCGGGCCACCTGCCATAAGATGAGCCCAAGTGGGATTAGGTAGTTGGTTAGGTAAAGGCTGACCAAGCCGACGATCTCTAGCTGGTCTGAGAGGATGACCAGCCACACTGGAACTGAGACACGGTCCAG	0	0	28	22	0	0	Pasteurellaceae	Pasteurellaceae	Pasteurellaceae	Pasteurellales	Gammaproteobacteria	Proteobacteria
198	TGAACGCTGGCGGCGTGCCTAATACATGCAAGTAGAACGCTGAAGGAGGAGCTTGCTCTTCTGGATGAGTTGCGAACGGGTGAGTAACGCGTAGGTAACCTGCCTGGTAGCGGGGGATAACTATTGGAAACGATAGCTAATACCGCATAACAGTAGATATTGCATGATATCTGCTTGAAAGGGGCAATTGCTCCACTACCAGATGGACCTGCGTTGTATTAGCTAGTTGGTGAGGTAACGGCTCACCAAGGCGACGATACATAGCCGACCTGAGAGGGTGATCGGCCACACTGGGACTGAGACACGGCCCAG	67	141	0	0	0	1	Streptococcus_australis_type_cluster	Streptococcus	Streptococcaceae	Lactobacillales	Bacilli	Firmicutes
200	TGAACGCTAGCTACAGGCTTAACACATGCAAGTCGCGGGGCAGCATGGGGGTTGCTTGCAACCCCCGATGGCGACCGGCGCACGGGTGAGTAACGCGTATCCAACCTGCCCTTCACCACGGGATAACCCGGCGAAAGTCGGACTAATACCGTATGTTGTCCATTGACGGCATCCGATTTGGACGAAAGGCTTGGCGGTGAAGGATGGGGATGCGTCCGATTAGCTTGACGGCGGGGTAACGGCCCACCGTGGCTACGATCGGTAGGGGTTCTGAGAGGAAGGTCCCCCACACTGGAACTGAGACACGGTCCAG	18	6	0	0	0	0	Prevotella_loeschii	Prevotella	Prevotellaceae	Bacteroidales	Bacteroidia	Bacteroidetes
201	TGAACGCTGGCGGCATGCCTTACACATGCAAGTCGAACGGCAGCACGGGTGCTTGCACCTGGTGGCGAGTGGCGAACGGGTGAGTAATACATCGGAACATGTCCTGTAGTGGGGGATAGCCCGGCGAAAGCCGGATTAATACCGCATACGATCCACGGATGAAAGCGGGGGACCTTCGGGCCTCGCGCTATAGGGTTGGCCGATGGCTGATTAGCTAGTTGGTGGGGTAAAGGCCTACCAAGGCGACGATCAGTAGCTGGTCTGAGAGGACGACCAGCCACACTGGAACTGAGACACGGTCCAG	0	0	86	124	0	0	Burkholderia_cepacia_multivorans_cenocepacia_cluster	Burkholderia	Burkholderiaceae	Burkholderiales	Betaproteobacteria	Proteobacteria
202	GAACGCTGGCGGCAGGCTTAACACATGCAAGTCGAACGGTAGCAGGAGAAAGCTTGCTTTCTTGCTGACGAGTGGCGGACGGGTGAGTAATGCTTGGGAATCTGGCTTATGGAGGGGGATAACGACGGGAAACTGTCGCTAATACCGCGTATTATCGGAAGATGAAAGTGCGGGACTGAGAGGCCGCATGCCATAGGATGAGCCCAAGTGGGATTAGGTAGTTGGTGGGGTAAAGGCCTACCAAGCCTGCGATCTCTAGCTGGTCTGAGAGGATGACCAGCCACACTGGAACTGAGACACGGTCCAG	51	10	91	26	0	0	Haemophilus_influenzae	Haemophilus	Pasteurellaceae	Pasteurellales	Gammaproteobacteria	Proteobacteria
203	TGAACGCTGGCGGCGTGCCTAACACATGCAAGTCGAACGGAGATTACAGACGGAAGTTTTCGGATGGAAGACTGTAATTCTTAGTGGCGGACGGGTGAGTAACGCGTGGGCAACCTGCCCTATACAGGGGGATAGCAGCTGGAAACGGCTGGTAAGACCGCATAAGTCGGCGAGACCGCATGGTTTTGTCGGGAAATGAGCAATCAGGTATAGGATGGGCCCGCGTCCGATTAGCCAGTTGGCAGGGTAAAAGCCTACCAAAGCAACGATCGGTAGCCGGACTGAGAGGTCGGACGGCCACATTGGGACTGAGACACGGCCCAA	38	5	0	0	0	0	Catonella_morbi	Catonella	Lachnospiraceae	Clostridiales	Clostridia	Firmicutes
204	CGAACGCTGGCGGCGTGCTTAACACATGCAAGTCGAACGGTGAAGGGACCAGCTTGCTGGTTCTGGATGAGTGGCGAACGGGTGAGTAACACGTGAGTAACCTGCCCCCTTCTTCTGGATAACCGCATGAAAGTGTGGCTAATACGGGATATTCTGGGTCTGTCGCATGATGGGCCCGGGAAAGATGCGCCTTTGGGTGTTTTTGGTGGGGGATGGGCTCGCGGCCTATCAGCTTGTTGGTGGGGTGATGGCCTACCAAGGCGGTGACGGGTAGCCGGCCTGAGAGGGTGGACGGTCACACTGGGACTGAGACACGGCCCAG	0	1	19	42	0	0	Actinomyces_viscosus	Actinomyces	Actinomycetaceae	Actinomycetales	Actinobacteria	Actinobacteria
205	CGAACGCTGGCGGCGTGCTTAACACATGCAAGTCGAACGGTGAAGGGGCCTGCTTTTGTGGGTCCTGGATGAGTGGCGAACGGGTGAGTAACACGTGAGTAACCTGCCCCCTTCTTCTGGATAACCGCATGAAAGTGTGGCTAATACGGGATATTCTGGGTCTGTCGCATGGTGGGCCTGGGAAAGATTGCGCCTTTTTTGGTGTTTTTGGTGGGGGATGGGCTCGCGGCCTATCAGCTTGTTGGTGGGGTGATGGCCTACCAAGGCGGTGACGGGTAGCCGGCCTGAGAGGGTGGACGGTCACACTGGGACTGAGACACGGCCCAG	26	36	5	24	1	0	Actinomyces_naeslundii	Actinomyces	Actinomycetaceae	Actinomycetales	Actinobacteria	Actinobacteria
206	TGAACGCTGGCGGCATGCTTTACACATGCAAGTCGGACGGCAGCACAGAGAAGCTTGCTTCTTGGGTGGCGAGTGGCGAACGGGTGAGTAATATATCGGAACGTACCGAGTAATGGGGGATAACTAATCGAAAGATTAGCTAATACCGCATATTCTCTGAGGAGGAAAGCAGGGGACCTTCGGGCCTTGCGTTATTCGAGCGGCCGATATCTGATTAGCTAGTTGGTGGGGTAAAGGCCTACCAAGGCGACGATCAGTAGCGGGTCTGAGAGGATGATCCGCCACACTGGGACTGAGACACGGCCC	6	1	0	1	0	0	Neisseria_perflava_meningitis	Neisseria	Neisseriaceae	Neisseriales	Betaproteobacteria	Proteobacteria
209	TGAACGCTGGCGGCAGGCTTAACACATGCAAGTCGAACGGTAACATAAAGAAGCTTGCTTCTTTGATGACGAGTGGCGGACGGGTGAGTAATGCTTGGGAATCTAGCTTATGGAGGGGGATAACTACGGGAAACTGTAGCTAATACCGCGTAGAATCGGAAGATGAAAGTGTGGGACCTTCGGGCCACATGCCATAGGATGAGCCCAAGTGGGATTAGGTAGTTGGTGAGGTAAAGGCTCACCAAGCCGACGATCTCTAGCTGGTCTGAGAGGATGACCAGCCACACTGGGACTGAGACACGGCCCAG	3	0	0	0	3	5	Haemophilus_parainfluenzae	Haemophilus	Pasteurellaceae	Pasteurellales	Gammaproteobacteria	Proteobacteria
213	ACGCTGGCGGCGTGCCTAATACATGCAAGTAGAACGCTGAAGGAGGAGCTTGCTTCTCCGGATGAGTTGCGAACGGGTGAGTAACGCGTAGGTAACCTGCCTGGTAGCGGGGGATAACTATTGGAAACGATAGCTAATACCGCATAAGAGTAGATGTTGCATGACATTTGCTTAAAAGGTGCAATTGCATCACTACCAGATGGACCTGCGTTGTATTAGCTAGTTGGTGGGGTAACGGCTCACCAAGGCGACGATACATAGCCGACCTGAGAGGGTGATCGGCCACACTGGGACTGAGACACGGCCCAG	3	2	0	0	0	0	Streptococcus_mitis_pneumoniae	Streptococcus	Streptococcaceae	Lactobacillales	Bacilli	Firmicutes
214	TGAACGCTGGCGGCGTGCCTAATACATGCAAGTCGAACGGCAGCACGGGTGCTTGCACCTGGTGGCGAGTGGCGAACGGGTGAGTAATACATCGGAACATGTCCTGTAGTGGGGGATAGCCCGGCGAAAGCCGGATTAATACCGCATACGATCTACGGATGAAAGCGGGGGACCTTCGGGCCTCGCGCTATAGGGTTGGCCGATGGCTGATTAGCTAGTTGGTGGGGTAAAGGCCTACCAAGGCGACGATCAGTAGCTGGTCTGAGAGGACGACCAGCCACACTGGGACTGAGACACGGCCCAG	0	0	1	14	0	0	Burkholderia_cepacia_multivorans_cenocepacia_cluster	Burkholderia	Burkholderiaceae	Burkholderiales	Betaproteobacteria	Proteobacteria
216	GAACGCTGGCGGCATGCTTTACACATGCAAGTCGGACGGCAGCACAGAGAAGCTTGCTTCTTGGGTGGCGAGTGGCGAACGGGTGAGTAATATATCGGAACGTACCGAGTAATGGGGGATAACTAATCGAAAGATTAGCTAATACCGCATATTCTCTGAGGAGGAAAGCAGGGGACCTTCGGGCCTTGCGTTATTCGAGCGGCCGATATCTGATTAGCTAGTTGGTGGGGTAAAGGCCTACCAAGGCGACGATCAGTAGCGGGTCTGAGAGGATGATCCGCCACACTGGGACTGAGACACGGCCCAG	4	4	0	0	1	0	Neisseria_perflava_meningitis	Neisseria	Neisseriaceae	Neisseriales	Betaproteobacteria	Proteobacteria
218	TGAACGCTGGCGGCAGGCTTACCACATGCAAGTCGAACGGTAACATAAAGAAGCTTGCTTCTTTGATGACGAGTGGCGGACGGGTGAGTAATGCTTGGGAATCTGGCTTATGGAGGGGGATAACTACGGGAAACTGTAGCTAATACCGCGTAATATCGAAAGATTAAAGTGTGGGACCTTCGGGCCACATGCCATAGGATGAGCCCAAGTGGGATTAGGTAGTTGGTGAGGTAAGGGCTCACCAAGCCGACGATCTCTAGCTGGTCTGAGAGGATGACCAGCCACACTGGGACTGAGACACGGCCCAG	0	0	0	0	83	61	Haemophilus	Haemophilus	Pasteurellaceae	Pasteurellales	Gammaproteobacteria	Proteobacteria
220	TGAACGCTGGCGGCATGCCTTACACATGCAAGTCGAGCGAACGGACGAGAAGCTTGCTTCTCTGATGTTAGCGGCGGACGGGTGAGTAACACGTGGATAACCTACCTATAAGACTGGGATAACTTCGGGAAACCGGAGCTAATACCGGATAATATTTTGAACCGCATGGTTCAAAAGTGAAAGACGGTCTTGCTGTCACTTATAGATGGATCCGCGCTGCATTAGCTAGTTGGTAAGGTAACGGCTTACCAAGGCAACGATGCATAGCCGACCTGAGAGGGTGATCGGCCACACTGGAACTGAGACACGGTCCAG	0	0	1	35	13	13	Staphylococcus_aureus	Staphylococcus	Staphylococcaceae	Bacillales	Bacilli	Firmicutes
222	TGAACGCTGGCGGCGTGCTTAACACATGCAAGTCGAACGAAGCTGCTAAAAGGAAGCCTTCGGGTGGAATTTTGGTAGACTTAGTGGCGGACGGGTGAGTAACGCGTGGATAACCTGCCTTATACAGGGGGATAACGGAGAGAAATTTCCGCTAAGACCGCATAAGACCACAGCACCGCATGGTGCAGGGGTAAAATATTTATAGGTATAAGATGGATCCGCGTCCGATTAGCTAGTTGGTGAGGTAGAGGCTCACCAAGGCGACGATCGGTAGCCGGCCTGAGAGGGTGAACGGCCACATTGGGACTGAGACACGGCCCAA	18	18	0	0	0	1	Lachnoanaerobaculum	Lachnoanaerobaculum	Lachnospiraceae	Clostridiales	Clostridia	Firmicutes
223	CGAACGCTGGCGGCGTGCTTAACACATGCAAGTCGAACGATGAAGCGGTGCTTGCACCGTGGATTAGTGGCGAACGGGTGAGTAATACGTGAGTGACCTACCTTTGACTCTGGGATAAGCCTGGGAAACTGGGTCTAATACCGGATACGACCAATCTCTGCATGGGGTGTTGGTGGAAAGCGTTATGGAGTGGTTTTAGATGGGCTCACGGCCTATCAGCTTGTTGGTGAGGTAATGGCTTACCAAGGCGACGACGGGTAGCCGGCCTGAGAGGGTGACCGGCCACACTGGGACTGAGACACGGCCCAG	9	16	0	0	0	0	Rothia	Rothia	Micrococcaceae	Actinomycetales	Actinobacteria	Actinobacteria
224	CGAACGCTGGCGGCGTGCTTAACACATGCAAGTCGAACGCTGAAGGCCCAGCTTGCTGGGTTGGATGAGTGGCGAACGGGTGAGTAACACGTGAGTAACCTGCCCCCTTCTTTGGGATAACGGTCGGAAACGGCTGCTAATACCGGGTATTCACTGTCCTTCGCATGGGGGGTGGTGGAAAGGTTTTTTCTGGTGGGGGATGGGCTCGCGGCCTATCAGCTTGTTGGTGGGGTGATGGCTTACCAAGGCTTTGACGGGTAACCGGCCTGAGAGGGTGACCGGTCACATTGGGACTGAGATACGGCCCAG	6	33	9	28	0	2	Actinomyces	Actinomyces	Actinomycetaceae	Actinomycetales	Actinobacteria	Actinobacteria
225	CGAACGCTGGCGGCGTGCCTAATACATGCAAGTAGAACGCTGAAGAGAGGAGCTTGCTCTTCTTGGATGAGTTGCGAACGGGTGAGTAACGCGTAGGTAACCTGCCTGGTAGCGGGGGATAACTATTGGAAACGATAGCTAATACCGCATAAAATGGATTATCGCATGATAATGCATTGAAAGGTGCAAATGCATCACTACCAGATGGACCTGCGTTGTATTAGCTAGTTGGTGGGGTAACGGCTCACCAAGGCGACGATACATAGCCGACCTGAGAGGGTGATCGGCCACACTGGGACTGAGACACGGCCCAG	1	1	0	0	0	0	Streptococcus_tigurinis	Streptococcus	Streptococcaceae	Lactobacillales	Bacilli	Firmicutes
226	TGAACGCTGGCGGCAGGCTTAACACATGCAAGTCGAACGGTAGCAGGAGAAAGCTTGCTTTCTTGCTGACGAGTGGCGGACGGGTGAGTAATGCTTGGGAATCTGGCTTATGGAGGGGGATAACGACGGGAAACTGTCGCTAATACCGCGTATTATCGGAAGATGAAAGTGCGGGACTGAGAGGCCGCATGCCATAGGATGAGCCCAAGTGGGATTAGGTAGTTGGTGGGGTAAAGGCCTACCAAGCCTGCGATCTCTAGCTGGTCTGAGAGGATGACCAGCCACACTGGAACTGAGACACGGTCC	34	11	74	26	0	0	Haemophilus_influenzae	Haemophilus	Pasteurellaceae	Pasteurellales	Gammaproteobacteria	Proteobacteria
227	GAACGCTGGCTACAGGCTTAACACATGCAAGTCGAGGGGAAACGACGGGGAAGCTTGCTTCCCCGGGCGTCGACCGGCGCACGGGTGAGTAACGCGTATCCAACCTGCCTCTGACTGAGGGATAACCCGTCGAAAGTCGGCCTAATACCTCATGGCATCGTCTGCGGGCATCCAACGACGATTAAAGATTTCATCGGTCAGGGATGGGGATGCGTCTGATTAGCTTGTTGGCGGGGTAACGGCCCACCAAGGCTACGATCAGTAGGGGTTCTGAGAGGAAGGTCCCCCACATTGGAACTGAGACACGGTCCAA	3	0	0	0	40	2	Prevotella_oris	Prevotella	Prevotellaceae	Bacteroidales	Bacteroidia	Bacteroidetes
229	CGAACGCTGGCGGCGTGCTTAACACATGCAAGTCGAACGCTGAAGCTCAGCTTTTGTTGGGTGGATGAGTGGCGAACGGGTGAGTAACACGTGAGTAACCTGCCCCCTTCTTTGGGATAACGCCCGGAAACGGGTGCTAATACTGGATATTCACTGATCTTCGCATGGGGGTTGGTGGAAAGGTTTTTCTGGTGGGGGATGGGCTCGCGGCCTATCAGCTTGTTGGTGGGGTGATGGCCTACCAAGGCTTTGACGGGTAGCCGGCCTGAGAGGGTGACCGGTCACATTGGGACTGAGATACGGCCCAG	0	0	0	1	0	0	Actinomyces	Actinomyces	Actinomycetaceae	Actinomycetales	Actinobacteria	Actinobacteria
232	TGAACGCTGGCGGCATGCTTTACACATGCAAGTCGGACGGCAGCACAGAGAAGCTTGCTTCTCGGGTGGCGAGTGGCGAACGGGTGAGTAACATATCGGAACGTACCGAGTAGTGGGGGATAACTGATCGAAAGATCAGCTAATACCGCATACGTCTTGAGAGAGAAAGCAGGGGACCTTTGGGCCTTGCGCTATTCGAGCGGCCGATATCTGATTAGCTAGTTGGTGGGGTAAAGGCCTACCAAGGCGACGATCAGTAGCGGGTCTGAGAGGATGATCCGCCACACTGGGACTGAGACACGGCCCAG	0	0	163	231	0	0	Neisseria_meningitis_lactamica_cinerea	Neisseria	Neisseriaceae	Neisseriales	Betaproteobacteria	Proteobacteria
234	TGAACGCTGGCGGCGTGCCTAATACATGCAAGTTGAACGGAGATTAAATAGCTTGCTATTTAATCTTAGTGGCGCACGGGTGAGTAATGTATAGTTAATCTGCCCCATAGTGGAGGACAACAGTTAGAAATGACTGCTAATACTCCATACTCCTTCTTATCATAAGTTAAGTCGGGAAAGTTTTTCGCTATGGGATGAGACTATATCGTATCAGCTAGTTGGTAAGGTAATGGCTTACCAAGGCTATGACGCGTAACTGGTCTGAGAGGATGATCAGTCACATTGGAACTGAGACACGGTCCAA	113	30	0	0	0	0	Campylobacter	Campylobacter	Campylobacteraceae	Campylobacterales	Epsilonproteobacteria	Proteobacteria
235	CGAACGCTGGCGGCGTGCCTAATACATGCAAGTAGAACGCACAGTATATACCGTAGCTTGCTACACCATAGACTGTGAGTTGCGAACGGGTGAGTAACGCGTAGGTAACCTGCCTGGTAGCGGGGGATAACTATTGGAAACGATAGCTAATACCGCATAATATTGATTATTGCATGATAATTGATTGAAAGATGCAACTGCATCACTACCAGATGGACCTGCGTTGTATTAGCTAGTAGGTGAGGTAACGGCTCACCTAGGCGACGATACATAGCCGACCTGAGAGGGTGATCGGCCACACTGGGACTGAGACACGGCCCAG	1	2	0	0	0	0	Streptococcus_gordonii	Streptococcus	Streptococcaceae	Lactobacillales	Bacilli	Firmicutes
237	TGAACGCTGGCGGCGTGCCTAATACATGCAAGTCGAGCGAACGGACGAGAAGCTTGCTTCTCTGATGTTAGCGGCGGACGGGTGAGTAACACGTGGATAACCTACCTATAAGACTGGGATAACTTCGGGAAACCGGAGCTAATACCGGATAATATTTTGAACCGCATGGTTCAAAAGTGAAAGACGGTCTTGCTGTCACTTATAGATGGATCCGCGCTGCATTAGCTAGTTGGTAAGGTAACGGCTTACCAAGGCAACGATGCATAGCCGACCTGAGAGGGTGATCGGCCACACTGGAACTGAGACACGG	13	10	0	3	16	15	Staphylococcus_aureus	Staphylococcus	Staphylococcaceae	Bacillales	Bacilli	Firmicutes
238	CGAACGCTGGCGGCGTGCCTAATACATGCAAGTAGAACGCTGAAGGAGGAGCTTGCTCTTCTGGATGAGTTGCGAACGGGTGAGTAACGCGTAGGTAACCTGCCTGGTAGCGGGGGATAACTATTGGAAACGATAGCTAATACCGCATAACAGTAGATGTCGCATGACATTTGCTTAAAAGGTGCAATTGCATCACTACCAGATGGACCTGCGTTGTATTAGCTAGTTGGTGGGGTAACGGCTCACCAAGGCGACGATACATAGCCGACCTGAGAGGGTGATCGGCCACACTGGGACTGAGACACGGCCCAG	0	0	4	4	0	0	Streptococcus_mitis_pneumoniae	Streptococcus	Streptococcaceae	Lactobacillales	Bacilli	Firmicutes
239	TGAACGCTGGCGGCGCGCCTAACACATGCAAGTCGAACGGTTAAAGCCCCTTCGGGGGTGCATAGAGTGGCGAACGGCTGAGTAACACGTGGGCAACCTGCCCCCCGCACCGGGACAGCCTCGGGAAACCGTGGTTAATACCGGATACTCCGCCACCCCCGCATGGGGGCGGCGGGAAAGCCCAGGCGGAGGGGGATGGGCCCGCGGCCTGTTAGCTCGTTGGCGGGGTAACGGCCCACCAAGGCGATGATGGGTAGCCGGGTTGAGAGACCGACCGGCCAGATTGGGACTGAGACACGGCCCAG	2	2	0	0	0	0	Olsenella	Olsenella	Coriobacteriaceae	Coriobacteriales	Actinobacteria	Actinobacteria
240	TGAACGCTGGCGGCATGCTTTACACATGCAAGTCGGACGGCAGCACAGAGAAGCTTGCTTCTTGGGTGGCGAGTGGCGAACGGGTGAGTAACATATCGGAACGTACCGAGTAATGGGGGATAACTAATCGAAAGATTAGCTAATACCGCATATTCTCTGAGGAGGAAAGCAGGGGACCTTCGGGCCTTGCGTTATTCGAGCGGCCGATATCTGATTAGCTAGTTGGTAAGGTAACGGCTTACCAAGGCAACGATGCATAGCCGACCTGAGAGGGTGATCGGCCACACTGGAACTGAGACACGGTCCAG	0	1	0	0	0	0	Neisseria	Neisseria	Neisseriaceae	Neisseriales	Betaproteobacteria	Proteobacteria
243	TGAACGCTAGCTACAGGCTTAACACATGCAAGTCGAGGGGAAACGGCATTAAGTGCTTGCACTTTTTGGACGTCGACCGGCGCACGGGTGAGTAACGCGTATCCAACCTTCCCATGACTAAGGGATAACCTGCCGAAAGGCAGACTAATACCTTATGGTCTTCACTGACGGCATCAGATGTGAAGTAAAGATTTATCGGTTATGGATGGGGATGCGTCTGATTAGTTAGTTGGCGGGGTAACGGCCCACCAAGGCAACGATCAGTAGGGGTTCTGAGAGGAAGGTCCCCCACATTGGAACTGAGACACGGTCCAG	71	32	0	0	0	1	Prevotella_histicola	Prevotella	Prevotellaceae	Bacteroidales	Bacteroidia	Bacteroidetes
247	CGAACGCTGGCGGCGTGCTTAACACATGCAAGTCGAACGGTAAGGCCCCTTTTTTTGGGGTGTACGAGTGGCGAACGGGTGAGTAACACGTGAGTAACCTGCCCCAGACTTTGGGATAACAGTTGGAAACGATTGCTAATACTGGATATGAGCTGCTGCCGCATGGTGGTGGTTTGAAAGTTCCGGCGGTTTGGGATGGGCTCGCGGCCTATCAGCTTGTTGGTGAGGTGATGGCTTACCAAGGCTTCGACGGGTAGCCGGCCTGAGAGGGCGACCGGCCACATTGGGACTGAGATACGGCCCAA	16	45	0	0	0	0	Tessarococcus	Tessarococcus	Propionibacteriaceae	Actinomycetales	Actinobacteria	Actinobacteria
248	CGAACGCTGGCGGCGTGCCTAATACATGCAAGTAGAACGCTGAAGGAAGGAGCTTGCTCTTTCCGGATGAGTTGCGAACGGGTGAGTAACGCGTAGGTAACCTGCCTGGTAGCGGGGGATAACTATTGGAAACGATAGCTAATACCGCATAACAGTAGATGTTGCATGACATCTGCTTGAAAGGGGCAATTGCTCCACTACCAGATGGACCTGCGTTGTATTAGCTAGTTGGTGAGGTAACGGCTCACCAAGGCGACGATACATAGCCGACCTGAGAGGGTGATCGGCCACACTGGGACTGAGACACGGCCCAG	43	81	0	0	0	1	Streptococcus	Streptococcus	Streptococcaceae	Lactobacillales	Bacilli	Firmicutes
249	TGAACGCTGGCTACAGGCTTAACACATGCAAGTCGAGGGGAAACGACGGGGAAGCTTGCTTCCCCGGGCGTCGACCGGCGCACGGGTGAGTAACGCGTATCCAACCTGCCTCTGACTGAGGGATAACCCGTCGAAAGTCGGCCTAATACCTCATGGCATCGTCTGCGGGCATCCAACGACGATTAAAGATTTCATCGGTCAGGGATGGGGATGCGTCTGATTAGCTTGTTGGCGGGGTAACGGCCCACCAAGGCTACGATCAGTAGGGGTTCTGAGAGGAAGGTCCCCCACATTGGAACTGAGACACGGTCC	0	1	0	0	22	4	Prevotella_oris	Prevotella	Prevotellaceae	Bacteroidales	Bacteroidia	Bacteroidetes
250	CGAACGCTGGCGGCGTGCTTAACACATGCAAGTCGAACGGTGAAGGGACCTGCTTTTGTGGGTTCTGGATGAGTGGCGAACGGGTGAGTAACACGTGAGTAACCTGCCCCCTTCTTCTGGATAACCGCATGAAAGTGTGGCTAATACGGGATATTCTGCGCCTGTCGCATGGTGGGTGTGGGAAAGATGCGCCTTCGGGTGTTTTTGGTGGGGGATGGGCTCGCGGCCTATCAGCTTGTTGGTGGGGTGATGGCCTACCAAGGCGGTGACGGGTAGCCGGCCTGAGAGGGTGGACGGTCACACTGGGACTGAGACACGGCCCAG	44	91	0	0	0	0	Actinomyces	Actinomyces	Actinomycetaceae	Actinomycetales	Actinobacteria	Actinobacteria
251	CGAACGCTGGCGGCGTGCCTAATACATGCAAGTCGAGCGAAGTTTTTCTGGTGCTTGCACTAGAAAAACTTAGCGGCGAACGGGTGAGTAACACGTAAAGAACCTGCCTCATAGACGGGGACAACTATTGGAAACGATAGCTAATACCGGATAACAACATAAATCGCATGATATATGTTTAAAAGTTGGTTTCGGCTAACACTATGAGATGGCTTTGCGGTGCATTAGCTAGTTGGTGGGGTAACGGCTCACCAAGGCGACGATACATAGCCGACCTGAGAGGGTGATCGGCCACACTGGGACTGAGACACGGCCCAG	0	1	0	0	0	0	Gemella	Gemella	Bacillales_Incertae_Sedis_XI	Bacillales	Bacilli	Firmicutes
252	TGAATGCTGGCGGCATGCCTAATACATGCAAGTCGAGCGGTAGCATGGCTTCACCGTTTCCTTGACACACTTGGCCTTATGCGAGTGGAAAGATTCGAGGGAACCGTGAAGCTGATGACGAGCGGCGGACGGCTGAGTAACGCGTGAGAACATACCCCAAAGTGAGGGATAACTAGTCGAAAGATTAGCTAATACCGCATGTGATCTTTGGATTAAAGCATTTATGCGCTTTGGGAATGGCTTGCGTACGATTAGATAGTTGGTGAGGTAAAGGCTCACCAAGTCGACGATCGTTAGATGGTTTGAGAGGATGATCATCCAGACTGGGACTGAGACACGGCCCAG	36	0	0	0	0	0	Saccharibacteria_genera_incertae_sedis	Saccharibacteria_genera_incertae_sedis	Saccharibacteria_genera_incertae_sedis	Saccharibacteria_genera_incertae_sedis	Saccharibacteria_genera_incertae_sedis	Candidatus_Saccharibacteria
253	GAACGCTGGCGGCGTGCCTAATACATGCAAGTAGAACGCTGAAGAGAGGAGCTTGCTCTTCTTGGATGAGTTGCGAACGGGTGAGTAACGCGTAGGTAACCTGCCTTGTAGCGGGGGATAACTATTGGAAACGATAGCTAATACCGCATAACAATGGATGACACATGTCATTTATTTGAAAGGGGCAATTGCTCCACTACAAGATGGACCTGCGTTGTATTAGCTAGTAGGTGAGGTAACGGCTCACCTAGGCGACGATACATAGCCGACCTGAGAGGGTGATCGGCCACACTGGGACTGAGACACGGCCCAG	5	3	2	8	11	15	Streptococcus_salivarius_vestibularis	Streptococcus	Streptococcaceae	Lactobacillales	Bacilli	Firmicutes
254	CGAACGCTGGCGGCGTGCTTAACACATGCAAGTCGAACGAAGAACGATGGAAGCTTGCTTCTATCAATCTTAGTGGCGAACGGGTGAGTAACGCGTAATCAACCTGCCCTTCAGAGGGGGACAACAGTTGGAAACGACTGCTAATACCGCATACGATTCAACCTCGGCATCGAGGATGGATGAAAGGTGGCCTCTATTTATAAGCTATCACTGAAGGAGGGGATTGCGTCTGATTAGCTAGTTGGAGGGGTAACGGCCCACCAAGGCAATGATCAGTAGCCGGTCTGAGAGGATGAACGGCCACATTGGGACTGAGACACGGCCCAG	6	0	0	0	0	0	Veillonella	Veillonella	Veillonellaceae	Selenomonadales	Negativicutes	Firmicutes
255	TGAACGCTGGCGGCGTGCCTAATACATGCAAGTCGAACGGAGATTAAGTAGCTTGCTATTTAATCTTAGTGGCGCACGGGTGAGTAATATATAGCTAACTTGCCCATTACTAAGGGACAACAGTTGGAAACGACTGCTAATACCTTATACTCCGTATCTATATAAGTAGGTACGGGAAAGTTTTTCGGTAATGGATAGGGCTATATCGTATCAGCTAGTTGGTAAGGTAACGGCTTACCAAGGCTATGACGCGTAACTGGTCTGAGAGGATGATCAGTCACACTGGAACTGAGACACGGTCCAG	18	6	0	0	0	0	Campylobacter	Campylobacter	Campylobacteraceae	Campylobacterales	Epsilonproteobacteria	Proteobacteria
257	TGAACGCTAGCTACAGGCTTAACACATGCAAGTCGAGGGGAAACGGCATTTAGTGCTTGCACCGAATGGACGTCGACCGGCGCACGGGTGAGTAACGCGTATCCAACCTACCCATTACTGTGGGATAACCTGCCGAAAGGCAGACTAATACCGCATAGTCTTCGATGACGGCATCAGATTTGAAGTAAAGATTTATCGGTAATGGATGGGGATGCGTCTGATTAGCTTGTTGGCGGGGTAACGGCCCACCAAGGCAACGATCAGTAGGGGTTCTGAGAGGAAGGTCCCCCACATTGGAACTGAGACACGGTCCAA	1	1	0	0	0	0	Prevotella_jejuni	Prevotella	Prevotellaceae	Bacteroidales	Bacteroidia	Bacteroidetes
258	TGAACGCTGGCGGCATGCCTTACACATGCAAGTCGAACGGTAGCAGGAGAAAGCTTGCTTTCTTGCTGACGAGTGGCGGACGGGTGAGTAATGCTTGGGAATCTGGCTTATGGAGGGGGATAACGACGGGAAACTGTCGCTAATACCGCGTATTATCGGAAGATGAAAGTGCGGGACTGAGAGGCCGCATGCCATAGGATGAGCCCAAGTGGGATTAGGTAGTTGGTGGGGTAAATGCCTACCAAGCCTGCGATCTCTAGCTGGTCTGAGAGGATGACCAGCCACACTGGAACTGAGACACGGTCCAG	0	0	28	158	0	0	Haemophilus_influenzae	Haemophilus	Pasteurellaceae	Pasteurellales	Gammaproteobacteria	Proteobacteria
260	TGAACGCTGGCGGCATGCTTTACACATGCAAGTCGGACGGCAGCGGGGTAGTGCTTGCACTACTGCCGGCGAGTGGCGAACGGGTGAGTAATATATTGGAACGTACCGAGTAATGGGGGATAACCAATCGAAAGATTGGCTAATACCGCATACGCTCTGAGGAGGAAAGCAGGGGACCTTCGGGCCTTGCGTTATTCGAGCGGCCAATATCTGATTAGCTAGTTGGTGGGGTAAAGGCCTACCAAGGCGACGATCAGTAGCGGGTCTGAGAGGATGATCCGCCACACTGGGACTGAGACACGGCCCAG	9	4	0	0	0	0	Neisseria_elongata	Neisseria	Neisseriaceae	Neisseriales	Betaproteobacteria	Proteobacteria
261	CGAACGCTGGCGGCGTGCTTAACACATGCAAGTCGAACGTGATTTTTGTGGAAAGCCCTTCGGGGACGGAAATGAAATGAAAGTGGCGAACGGGTGAGTAACACGTGAGCAACCTACCTTACACAGGGGGATAGCCGTTGGAAACGACGATTAATACCGCATGAGACCACAAAGCCACATGGCTTAGGGGTAAAAGATTTATCGGTGTAAGATGGGCTCGCGTCTGATTAGCTAGTTGGAAGGGTAAAGGCCTACCAAGGCAACGATCAGTAGCCGGTCTGAGAGGATGAACGGCCACATTGGAACTGAGACACGGTCCAA	0	0	5	12	0	0	Parvimonas_micra	Parvimonas	Clostridiales_Incertae_Sedis_XI	Clostridiales	Clostridia	Firmicutes
262	CGAACGCTGGCGGCGTGCCTAATACATGCAAGTAGAACGCTGAAGAGAGGAGCTTGCTCTTCTTGGATGAGTTGCGAACGGGTGAGTAACGCGTAGGTAACCTGCCTTGTAGCGGGGGATAACTATTGGAAACGATAGCTAATACCGCATAACAATGGATGACACATGTCATTTATTTGAAAGGGGCAATTGCTCCACTACAAGATGGACCTGCGTTGTATTAGCTAGTAGGTGAGGTAACGGCTCACCTAGGCGACGATACATAGCCGACCTGAGAGGGTGATCGGCCACACTGGGACTGAGACACGGCCC	3	2	5	5	6	13	Streptococcus_salivarius_vestibularis	Streptococcus	Streptococcaceae	Lactobacillales	Bacilli	Firmicutes
263	GAACGCTGGCGGCGTGCCTAATACATGCAAGTAGAACGCTGAAGGAGGAGCTTGCTTCTCCGGATGAGTTGCGAACGGGTGAGTAACGCGTAGGTAACCTGCCTGGTAGCGGGGGATAACTATTGGAAACGATAGCTAATACCGCATAAGAGTAGATGTTGCATGACATTTGCTTAAAAGGTGCAATTGCATCACTACCAGATGGACCTGCGTTGTATTAGCTAGTTGGTGGGGTAACGGCTCACCAAGGCGACGATACATAGCCGACCTGAGAGGGTGATCGGCCACACTGGGACTGAGACACGGCCCAG	11	7	1	2	0	0	Streptococcus_mitis_pneumoniae	Streptococcus	Streptococcaceae	Lactobacillales	Bacilli	Firmicutes
264	CGAACGCTGGCGGCGTGCCTAATACATGCAAGTAGAACGCTGAAGGAGGAGCTTGCTTCTCTGGATGAGTTGCGAACGGGTGAGTAACGCGTAGGTAACCTGCCTTGTAGCGGGGGATAACTATTGGAAACGATAGCTAATACCGCATAACAATGGATGACACATGTCATTTATTTGAAAGGGGCAATTGCTCCACTACAAGATGGACCTGCGTTGTATTAGCTAGTAGGTGAGGTAACGGCTCACCTAGGCGACGATACATAGCCGACCTGAGAGGGTGATCGGCCACACTGGGACTGAGACACGGCCCAG	0	4	0	1	0	20	Streptococcus	Streptococcus	Streptococcaceae	Lactobacillales	Bacilli	Firmicutes
268	CGAACGCTGGCGGCGTGCCTAATACATGCAAGTAGAACGCTGAAGAGAGGAGCTTGCTCTTCTTGGATGAGTTGCGAACGGGTGAGTAACGCGTAGGTAACCTGCCTGGTAGCGGGGGATAACTATTGGAAACGATAGCTAATACCGCATAAGAGTAGATGTTGCATGACATTTGCTTAAAAGGTGCAATTGCATCACTACCAGATGGACCTGCGTTGTATTAGCTAGTTGGTGGGGTAACGGCTCACCAAGGCGACGATACATAGCCGACCTGAGAGGGTGATCGGCCACACTGGGACTGAGACACGGCCCAG	0	1	0	3	0	0	Streptococcus_mitis_pneumoniae	Streptococcus	Streptococcaceae	Lactobacillales	Bacilli	Firmicutes
269	TGAACGCTGGCGGCATGCCTTACACATGCAAGTCGAACGGCAGCACGGGTGCTTGCACCTGGTGGCGAGTGGCGAACGGGTGAGTAATACATCGGAACATGTCCTGTAGTGGGGGATAGCCCGGCGAAAGCCGGATTAATACCGCATACGATCCACGGATGAAAGCGGGGGACCTTCGGGCCTCGCGCTATAGGGTTGGCCGATGGCTGATTAGCTAGTTGGTGGGGTAAAGGCCTACCAAGGCGACGATCAGTAGCTGGTCTGAGAGGACGACCAGCCACACTGGGACTGAGACACGGC	0	0	18	40	0	0	Burkholderia_cepacia_multivorans_cenocepacia_cluster	Burkholderia	Burkholderiaceae	Burkholderiales	Betaproteobacteria	Proteobacteria
270	CGAACGCTGGCGGCGTGCCTAATACATGCAAGTCGAACGAGAGCGACCGGTGCTTGCACTGGTCAATCTAGTGGCGAACGGGTGAGTAACACGTGGGTAACCTGCCCATCAGTGGGGGATAACATTCGGAAACGGATGCTAAAACCGCATAGGTCTTCGAACCGCATGGTTTGAAGAGGAAAAGAGGCGCAAGCTTCTGCTGATGGATGGACCCGCGGTGCATTAGCTAGTTGGTGAGGTAATGGCTCACCAAGGCCGTGATGCATAGCCGACCTGAGAGGGTGATCGGCCACATTGGGACTGAGACACGGCCCAG	0	0	0	1	0	0	Granulicatella_adiacens_paraadiacens	Granulicatella	Carnobacteriaceae	Lactobacillales	Bacilli	Firmicutes
271	ACGCTGGCGGCGTGCCTAATACATGCAAGTCGAGCGAACGGACGAGAAGCTTGCTTCTCTGATGTTAGCGGCGGACGGGTGAGTAACACGTGGATAACCTACCTATAAGACTGGGATAACTTCGGGAAACCGGAGCTAATACCGGATAATATTTTGAACCGCATGGTTCAAAAGTGAAAGACGGTCTTGCTGTCACTTATAGATGGATCCGCGCTGCATTAGCTAGTTGGTAAGGTAACGGCTTACCAAGGCAACGATGCATAGCCGACCTGAGAGGGTGATCGGCCACACTGGAACTGAGACACGGTCCAG	12	17	1	3	13	13	Staphylococcus_aureus	Staphylococcus	Staphylococcaceae	Bacillales	Bacilli	Firmicutes
272	TGAACGCTGACAGAATGCTTAACACATGCAAGTCAACTTGAATTTGGGTTTTTAACTTAGATTTGGGTGGCGGACGGGTGAGTAACGCGTAAAGAACTTGCCTCACAGCTAGGGACAACATTTAGAAATGAATGCTAATACCTGATATTATGATTTTAAGGCATCTTAGAATTATGAAAGCTATAAGCACTGTGAGAGAGCTTTGCGTCCCATTAGCTAGTTGGAGAGGTAACAGCTCACCAAGGCGATGATGGGTAGCCGGCCTGAGAGGGTGAACGGCCACAAGGGGACTGAGACACGGCCCTT	93	22	0	0	0	0	Fusobacterium_nucleatum_animalis	Fusobacterium	Fusobacteriaceae	Fusobacteriales	Fusobacteriia	Fusobacteria
273	CGAACGCTGGCGGCGTGCCTAATACATGCAAGTAGAACGCTGAAGGAGGAGCTTGCTCTTCTGGATGAGTTGCGAACGGGTGAGTAACGCGTAGGTAACCTGCCTGGTAGTGGGGGATAACTATTGGAAACGATAGCTAATACCGCATAATAGTAGATGTTGCATGACATTTGCTTAAAAGGTGCAATTGCATCACTACCAGATGGACCTGCGTTGTATTAGCTAGTTGGTGGGGTAACGGCTCACCAAGGCGACGATACATAGCCGACCTGAGAGGGTGATCGGCCACACTGGGACTGAGACACGGCCCAG	0	1	2	1	0	0	Streptococcus_mitis_pneumoniae	Streptococcus	Streptococcaceae	Lactobacillales	Bacilli	Firmicutes
274	TGAACGCTAGCTACAGGCTTAACACATGCAAGTCGAGGGGAAACGACATTGAAAGCTTGCTTTTAATGGGCGTCGACCGGCGCACGGGTGCGTAACGCGTATCGAACCTGCCCTTTACTCAGGGATAGCCTTGCGAAAGTAAGATTAATACCTGATAGTGTTGCGATGAGGCATCTTGTTGCAACTAAAGATTTATTGGTAAAGGATGGCGATGCGTCTGATTAGGTAGTAGGCGGGGTAATGGCCCACCTAGCCGACGATCAGTAGGGGTTCTGAGAGGAAGGTCCCCCACATTGGAACTGAGACACGGTCCAA	216	81	0	0	0	0	Alloprevotella_rava	Alloprevotella	Prevotellaceae	Bacteroidales	Bacteroidia	Bacteroidetes
276	CGAACGCTGGCGGCGTGCCTAATACATGCAAGTAGAACGCTGAAGAGAGGAGCTTGCTCTTCTTGGATGAGTTGCGAACGGGTGAGTAACGCGTAGGTAACCTGCCTTGTAGCGGGGGATAACTATTGGAAACGATAGCTAATACCGCATAACAATGGGTGACACATGTCATTTATTTGAAAGGGGCAATTGCTCCACTACAAGATGGACCTGCGTTGTATTAGCTAGTAGGTGAGGTAACGGCTCACCTAGGCGACGATACATAGCCGACCTGAGAGGGTGATCGGCCACACTGGAACTGAGACACGGTCCAG	0	6	0	1	0	30	Streptococcus	Streptococcus	Streptococcaceae	Lactobacillales	Bacilli	Firmicutes
279	TGAACGCTGGCGGCATGCTTTACACATGCAAGTCGGACGGCAGCACAGAGAAGCTTGCTTCTTGGGTAGCGAGTGGCGAACGGGTGAGTAACATATCGGAACGTACCGGGCAGTGGGGGATAACTAATCGAAAGATTAGCTAATACCGCATATCTTCTGAGGAAGAAAGCAGGGGACCATTTGGCCTTGCGCTGTTTGAGCGGCCGATATCTGATTAGCTAGTTGGTGGGGTAAAGGCCTACCAAGGCGACGATCAGTAGCGGGTCTGAGAGGATGATCCGCCACACTGGGACTGAGACACGGCCCAG	1	0	0	0	0	0	Neisseria	Neisseria	Neisseriaceae	Neisseriales	Betaproteobacteria	Proteobacteria
281	TGAACGCTGGCGGCGTGCCTAACACATGCAAGTCGAACGAAGCTATGAGACGGAAGCCTTCGGGTGGAAGACTGATAGACTGAGTGGCGGACGGGTGAGTAACGCGTGGGCAACCTGCCCCATACCGGGGGATAGCAGTTGGAAACGACTGGTAAAACCGCATAAGCGCACAGTAAGGCATCTTACAGTGTGAAAAACTCCGGTGGTATGGGATGGGCCCGCGTCTGATTAGCCAGTTGGTGAGGTAACGGCTCACCAAAGCGACGATCAGTAGCCGGCCTGAGAGGGCGGACGGCCACATTGGGACTGAGACACGGCCCAG	82	148	0	0	0	3	Butyrivibrio	Butyrivibrio	Lachnospiraceae	Clostridiales	Clostridia	Firmicutes
287	CGAACGCTGGCGGCGTGCCTAATACATGCAAGTAGAACGCTGAAGGAGGAGCTTGCTTCTCCGGATGAGTTGCGAACGGGTGAGTAACGCGTAGGTAACCTGCCTGGTAGCGGGGGATAACTATTGGAAACGATAGCTAATACCGCATAAGAGTAGATGTTGCATGACATTTGCTTAAAAGGTGCAATTGCATCACTACCAGATGGACCTGCGTTGTATTAGCTAGTTGGTGGGGTAACGGCTCACCAAGGCGACGATACATAGCCGACCTGAGAGGGTGATCGGCCACACTGGGACTGAGACACGGCCC	8	4	1	3	0	0	Streptococcus_mitis_pneumoniae	Streptococcus	Streptococcaceae	Lactobacillales	Bacilli	Firmicutes
288	TGAACGCTAGCTACAGGCTTAACACATGCAAGTCGTGGGGCAGCGGATACTTAGCTTGCTAAGTATGCCGGCGACCGGCGCACGGGTGAGTAACGCGTACCGAACCTGCCCATCACACAGGGATAGGCTTGCGAAAGCAAGATTAATACCTGATGGTCTCAGTTGTATGCATGTATGATTGAGTAAAGCCTTCGGGCGGTGATGGATGGCGGTGCGTCCCATTAGGAAGTTGGCGGGGTAACGGCCCACCAATCCTTCGATGGGTAGGGGTTCTGAGAGGAAGGTCCCCCACATTGGAACTGAGATACGGTCCAA	194	67	0	0	0	1	Alloprevotella_tannerae	Alloprevotella	Prevotellaceae	Bacteroidales	Bacteroidia	Bacteroidetes
290	TGAACGCTGGCGGCAGGCTTAACACATGCAAGTCGAACGGTAGCAGGAGAAAGCTTGCTTTCTTGCTGACGAGTGGCGGACGGGTGAGTAATGCTTGGGAATCTGGCTTATGGAGGGGGATAACGACGGGAAACTGTCGCTAATACCGCGTATTATCGGAAGATGAAAGTGCGGGACTGAGAGGCCGCATGCCATAGGATGAGCCCAAGTGGGATTAGGTAGTTGGTGGGGTAAATGCCTACCAAGCCTGCGATCTCTAGCTGGTCTGAGAGGATGACCAGCCACACTGGGACTGAGACACGGCCCAG	2	2	37	133	0	0	Haemophilus_influenzae	Haemophilus	Pasteurellaceae	Pasteurellales	Gammaproteobacteria	Proteobacteria
292	TGAACGCTGGCGGCGTGCCTAATACATGCAAGTAGAACGCTGAAGCTTGGTGCTTGCACCGAGCGGATGAGTTGCGAACGGGTGAGTAACGCGTAGGTAACCTGCCTGGTAGCGGGGGATAACTATTGGAAACGATAGCTAATACCGCATGACAACAGTTATTGCATGATAGCTGTTTAAAAGGGGCAATTGCTCCACTACCAGATGGACCTGCGTTGTATTAGCTAGTTGGTGGGGTAACGGCTCACCAAGGCGACGATACATAGCCGACCTGAGAGGGTGATCGGCCACACTGGGACTGAGACACGGCCCAG	84	102	0	0	0	1	Streptococcus	Streptococcus	Streptococcaceae	Lactobacillales	Bacilli	Firmicutes
293	GGCCGTGTCTCAGTCCCAGTGTGGCTGGTCGTCCTCTCAGACCAGCTACTGATCGTCGCCTTGGTAGGCCTTTACCCCACCAACTAGCTAATCAGCCATCGGCCAACCCTATAGCGCGAGGCCCGAAGGTCCCCCGCTTTCATCCGTAGATCGTATGCGGTATTAATCCGGCTTTCGCCGGGCTATCCCCCACTACAGGACATGTTCCGATGTATTACTCACCCGTTCGCCACTCGCCACCAGGTGCAAGCACCCGTGCTGCCGTTCGACTTGCATGTGTAAGGCATGCCGCCAGCGTTCAATC	0	0	4	26	0	1	Burkholderia	Burkholderia	Burkholderiaceae	Burkholderiales	Betaproteobacteria	Proteobacteria
295	TGAACGCTGGCGGCATGCCTTACACATGCAAGTCGGACGGCAGCACAGAGAAGCTTGCTTCTTGGGTGGCGAGTGGCGAACGGGTGAGTAACATATCGGAACGTACCGAGCAGTGGGGGATAACTAATCGAAAGATTAGCTAATACCGCATATATTCTGAGGAAGAAAGCAGGGGACCATTTGGCCTTGCGCTGTTTGAGCGGCCGATATCTGATTAGCTGGTTGGTGGGGTAAAGGCCTACCAAGGCGACGATCAGTAGCGGGTCTGAGAGGATGATCCGCCACACTGGGACTGAGACACGGCCCAG	0	0	73	200	0	0	Neisseria_mucosa	Neisseria	Neisseriaceae	Neisseriales	Betaproteobacteria	Proteobacteria
296	GGCCGTATCTCAGTCCCAATGTGACCGGTCACCCTCTCAGGCCGGCTACCCGTCAAAGCCTTGGTAGGCCATCACCCCACCAACAAGCTGATAGGCCGCGAGCCCATCCCCCACCAGAACAAACCTTTCCACCAACCCCCATGCGAAGATCAGTGAATATCCAGTATTAGCACCCGTTTCCGGGCGTTATCCCAAAGAAGAGGGCAGGTTACTCACGTGTTACTCACCCGTTCGCCACTCATCCAACCCAACAAAAGCCAGGTCATCAGCGTTCGACTTGCATGTGTTAAGCACGCCGCCAGCGTTCGTCC	4	16	0	4	0	5	Actinomyces	Actinomyces	Actinomycetaceae	Actinomycetales	Actinobacteria	Actinobacteria
297	TGAACGCTGGCGGCGCGCCTAACACATGCAAGTCGAACGGTTAAAGCACCTTTTAGGTGTGTATAAAGTGGCGAACGGCTGAGTAACACGTGGGCAACCTGCCCTCCTCTTGGGGATAGCCTCGGGAAACCGAGGATAATACCCGATACTTCAATGTGGCCGCATGACGACATTGAGAAAGCTTTTGCGGAGAAGGATGGGCCCGCGGCCTGTTAGCTTGTTGGTGGGGTAGAGGCCTACCAAGGCAATGATGGGTAGCTGGGTTGAGAGACCGACCAGCCAGATTGGGACTGAGACACGGCCCAG	0	2	0	0	0	0	Atopobium_rimae	Atopobium	Coriobacteriaceae	Coriobacteriales	Actinobacteria	Actinobacteria
298	CGAACGCTGGCGGCGTGCCTAATACATGCAAGTAGAACGCTGAAGAGAGGAGCTTGCTCTTCTTGGATGAGTTGCGAACGGGTGAGTAACGCGTAGGTAACCTGCCTGGTAGCGGGGGATAACTATTGGAAACGATAGCTAATACCGCATGAAATTGCTTATCGCATGATAATTAATTGAAAGATGCAATTGCATCACTACCAGATGGACCTGCGTTGTATTAGCTAGTTGGTGAGGTAACGGCTCACCAAGGCGACGATACATAGCCGACCTGAGAGGGTGATCGGCCACACTGGGACTGAGACACGGCCCAG	44	15	0	0	0	0	Streptococcus_sanguinis	Streptococcus	Streptococcaceae	Lactobacillales	Bacilli	Firmicutes
300	CGAACGCTGGCGGCGTGCTTAACACATGCAAGTCGAACGAAGAGCGACGGAAGCTTGCTTCTATCAATCTTAGTGGCGAACGGGTGAGTAACGCGTAATCAACCTGCCCTTCAGAGGGGGACAACAGTTGGAAACGACTGCTAATACCGCATACGATCTAATCTCGGCATCGAGGATGGATGAAAGATGGCCTCTACATGTAAGCTATCACTGAAGGAGGGGATTGCGTCTGATTAGCTAGTTGGAGGGGTAACGGCCCACCAAGGCGATGATCAGTAGCCGGTCTGAGAGGATGAACGGCCACATTGGGACTGAGACACGGCCCAG	0	0	3	35	0	0	Veillonella	Veillonella	Veillonellaceae	Selenomonadales	Negativicutes	Firmicutes
302	TGAACGCTGGCGGCATGCTTTACACATGCAAGTCGGACGGCAGCACAGAGAAGCTTGCTTCTTGGGTGGCGAGTGGCGAACGGGTGAGTAACATATCGGAACGTACCGAGTAGTGGGGGATAACTGATCGAAAGATTAGCTAATACCGCATACGTCTTGAGAGGGAAAGCAGGGGACCTTCGGGCCTTGCGCTATTCGAGCGGCCGATATCTGATTAGCTAGTTGGTGGGGTAAAGGCCTACCAAGGCGACGATCAGTAGCGGGTCTGAGAGGATGATCCGCCACACTGGGACTGAGACACGGCCCAG	27	2	0	0	0	0	Neisseria_meningitis_lactamica_cinerea	Neisseria	Neisseriaceae	Neisseriales	Betaproteobacteria	Proteobacteria
303	TGAACGCTGGCGGCGTGCTTAACACATGCAAGTCGAACGAAGCTGCTAAAAGGAAGTTTTCGGACGGAATTTTGGTAGACTTAGTGGCGGACGGGTGAGTAACGCGTGGATAACCTGCCTTATACAGGGGGATAACGGAGAGAAATTTCCGCTAAGACCGCATAAGACCACAGCACCGCATGGTGCAGGGGTAAAATATTTATAGGTATAAGATGGATCCGCGTCCGATTAGCTAGTTGGTGAGGTAGAGGCTCACCAAGGCGACGATCGGTAGCCGGCCTGAGAGGGTGAACGGCCACATTGGGACTGAGACACGGCCCAA	18	11	0	0	0	0	Lachnoanaerobaculum	Lachnoanaerobaculum	Lachnospiraceae	Clostridiales	Clostridia	Firmicutes
306	TGAACGCTAGCTACAGGCCTAACACATGCAAGTCGAGGGGAAACGGGAAAGCAGCTTGCTGCTTTCTGTCGTCGACCGGCGCACGGGTGAGTAACGCGTATCCAACCTTCCCATAACTAAGGGATACCCCGTAGAAATGCGGCCTAATACCTTATGTACTCCCATGACGGCATCAGAATGGGAGCAAAGAATTTCGGTTATGGATGGGGATGCGTCTGATTAGCTTGCTGGCGGGGTAACGGCCCACCAGGGCATCGATCAGTAGGGGTTCTGAGAGGAAGGTCCCCCACATTGGAACTGAGACACGGTCCAA	49	21	0	0	0	0	Prevotella	Prevotella	Prevotellaceae	Bacteroidales	Bacteroidia	Bacteroidetes
307	TGAACGCTAGCGGGAGGCCTAACACATGCAAGCCGAGCGGGATTTGTTGGTTAGCTTGCTAACTGACGATGAGAGCGGCGTACGGGTGCGGAACATGTGTGCAATCTGCCCTTATCAAGGGGATAGCCCAGAGAAATCTGGATTAATACCCTATAACATATGGGATGGCATCATTTCATATTAAAAGCTACGGCGGATAAGGATGAGCACGCACAAGATTAGCTAGTTGGTAAGGTAACGGCTTACCAAGGCGACGATCTTTAGGGGGCCTGAGAGGGTGATCCCCCACACTGGGACTGAGACACGGCCCAG	1	1	0	0	0	0	Bergeyella	Bergeyella	Flavobacteriaceae	Flavobacteriales	Flavobacteriia	Bacteroidetes
308	TGAACGCTGGCGGCGTGCCTAATACATGCAAGTCGAACGGACAAGTAAGAGCTTGCTCTTATGAGTTAGTGGCGCACGGGTGAGTAATGTATAGCTAATCTGCCCTACACTAGAGGACAACAGTTGGAAACGACTGCTAATACTCTATACTCCTGTCTGACATAAGTTAGATAGGGAAAGTTTTTCGGTGTAGGATGAGGCTATATTGTATCAGCTAGTTGGTGAGGTAATGGCTCACCAAGGCTATGACGCATAACTGGTCTGAGAGGATGATCAGTCACACTGGAACTGAGACACGGTCCAG	17	1	0	0	0	0	Campylobacter_concisus	Campylobacter	Campylobacteraceae	Campylobacterales	Epsilonproteobacteria	Proteobacteria
311	TGAACGCTGGCGGCATGCCTTACACATGCAAGTCGAACGGCAGCACGGGTGCTTGCACCTGGTGGCGAGTGGCGAACGGGTGAGTAATACATCGGAACATGTCCTGTAGTGGGGGATAGCCCGGCGAAAGCCGGATTAATACCGCATACGATCTACGGATGAAAGCGGGGGACCTTCGGGCCTCGCGCTATAGGGTTGGCCGATGGCTGATTAGCTAGTTGGTGGGGTAAAGGCCTACCAAGCCTGCGATCTCTAGCTGGTCTGAGAGGATGACCAGCCACACTGGAACTGAGACACGGTCCAG	0	0	44	74	0	0	Burkholderia	Burkholderia	Burkholderiaceae	Burkholderiales	Betaproteobacteria	Proteobacteria
312	CGAACGCTGGCGGCGTGCTTAACACATGCAAGTCGAACGAAAAGACGGAAAGAGCTTGCTCTTTTCAGAATTGAGTGGCAAACGGGTGAGTAACACGTAAACAACCTGCCTTCAGGATGGGGACAACAGACGGAAACGACTGCTAATACCGAATAAGTTCCAAGGGCCGCATGGCCCATGGAAGAAAAGGTGGCCTCTACCTGTAAGCTATCGCCTGAAGAGGGGTTTGCGTCTGATTAGCTGGTTGGAGGGGTAACGGCCCACCAAGGCGACGATCAGTAGCCGGTCTGAGAGGATGAACGGCCACACTGGAACTGAGACACGGTCCAG	3	0	0	0	0	0	Dialister_invisius	Dialister	Veillonellaceae	Selenomonadales	Negativicutes	Firmicutes
313	TGAATGCTGGCGGCGTGCCTAACACATGCAAGTCGAGCGGCAGCGAGGGGTGCTTGCACCCTGTCGGCGAGCGGCGAACGGCTGAGTAACGCGTAGGAATTTGCCCCAAAGTGAGGAATAACTGCCCGAAAGGGTAGCTAATGCCGCATATGGTCTTCGGATTAAAGGATTTATCCGCTTTGGGAGAAGCCTGCGTTGGATTAGGTTGTTGGTAGGGTAATGGCCTACCAAGCCGACGATCCATAGCTGGTCTGAGAGGATGATCAGCCAGACTGGAACTGAGACACGGTCCAG	2	0	0	0	0	0	Saccharibacteria_genera_incertae_sedis	Saccharibacteria_genera_incertae_sedis	Saccharibacteria_genera_incertae_sedis	Saccharibacteria_genera_incertae_sedis	Saccharibacteria_genera_incertae_sedis	Candidatus_Saccharibacteria
314	TGAACGCTGGCGGCAGGCCTAACACATGCAAGTCGAGCGGATGAAGGGGGCTTGCTCCTGGATTCAGCGGCGGACGGGTGAGTAATGCCTAGGAATCTGCCTGGTAGTGGGGGATAACGTCCGGAAACGGGCGCTAATACCGCATACGTCCTGAGGGAGAAAGTGGGGGATCTTCGGACCTCACGCTATCAGATGAGCCTAGGTCGGATTAGCTAGTTGGTGGGGTAAAGGCCTACCAAGGCGACGATCCGTAACTGGTCTGAGAGGATGATCAGTCACACTGGAACTGAGACACGGT	0	0	0	0	32	6	Pseudomonas_aeruginosa	Pseudomonas	Pseudomonadaceae	Pseudomonadales	Gammaproteobacteria	Proteobacteria
315	TGAACGCTGGCGGCGTGCTTAACACATGCAAGTCGAACGAAGCTGCTAAAAGGAAGTCTTCGGATGGAATTTTAGTAGACTTAGTGGCGGACGGGTGAGTAACGCGTGGATAACCTGCCTTATACAGGGGGATAACGGAGAGAAATTTCCGCTAAGACCGCATAAGACCACAGCACCGCATGGTGCAGGGGTAAAATATTTATAGGTATAAGATGGATCCGCGTCCGATTAGCTGGTTGGTGAGGTAGAGGCTCACCAAGGCGACGATCGGTAGCCGGCCTGAGAGGGTGAACGGCCACATTGGGACTGAGACACGGCCCAA	28	12	0	0	0	1	Lachnoanaerobaculum_orale	Lachnoanaerobaculum	Lachnospiraceae	Clostridiales	Clostridia	Firmicutes
318	TGAATGCTGGCGGCATGCCTAATACATGCAAGTCGAGCGGTAGCATGGCTTCACCGTTCTCTTGACACACTTGGCTATTATGCGAGTGGTAAGATTCGAGGGAACTGTGAAGCTGATGACGAGCGGCGGACGGCTGAGTAACGCGTGAGAACATACCCCAAAGTGAGGGATAACTAGTCGAAAGATTAGCTAATACCGCATGTGATCTTTGGATTAAAGCATTTATGCGCTTTGGGAATGGCTTGCGTACGATTAGATAGTTGGTGAGGTAAAGGCTCACCAAGTCGACGATCGTTAGATGGTTTGAGAGGATGATCATCCAGACTGGGACTGAGACACGGCCCAG	108	0	0	0	0	0	Saccharibacteria_genera_incertae_sedis	Saccharibacteria_genera_incertae_sedis	Saccharibacteria_genera_incertae_sedis	Saccharibacteria_genera_incertae_sedis	Saccharibacteria_genera_incertae_sedis	Candidatus_Saccharibacteria
319	CGAACGCTGGCGGCGCGTCTTAAGCATGCAAGTCGAACGGCAAGAGAGAAGCTTGCTTCTCTCCTAGAGTGGCGGACTGGTGAGGAACACGTGGGTAATCTACCCTTAAGATGGGGATAGCTGCTAGAAATAGCAGGTAATACCGAATACACTCGGCATATCACAAGAGATGTTGAGGAAAGGAAGCTACGGCTTCGCTTGAGGATGAGCTTGCGTCCCATTAGCTAGTTGGTGAGGTAAAGGCCCACCAAGGCGACGATGGGTATCCGGCCTGAGAGGGTGAACGGACACATTGGGACTGAGATACGGCCCAA	8	16	0	0	0	0	Trepomema_medium	Treponema	Spirochaetaceae	Spirochaetales	Spirochaetia	Spirochaetes
320	CGAACGCTGGCGGCGTGCCTAATACATGCAAGTAGAACGCTGAAGAGAGGAGCTTGCTCTTCTTGGATGAGTTGCGAACGGGTGAGTAACGCGTAGGTAACCTGCCTTGTAGCGGGGGATAACTATTGGAAACGATAGCTAATACCGCATAATAGTAGATGTTGCATGACATTTGCTTAAAAGGTGCAATTGCATCACTACCAGATGGACCTGCGTTGTATTAGCTAGTTGGTGGGGTAACGGCTCACCAAGGCGACGATACATAGCCGACCTGAGAGGGTGATCGGCCACACTGGGACTGAGACACGGCCCAG	1	4	0	1	0	1	Streptococcus	Streptococcus	Streptococcaceae	Lactobacillales	Bacilli	Firmicutes
324	TGAACGCTGGCGGCGTGCCTAATACATGCAAGTAGAACGCTGAAGCTTGGTGCTTGCACCGAGCGGATGAGTTGCGAACGGGTGAGTAACGCGTAGGTAACCTGCCTCTTAGCGGGGGATAACTATTGGAAACGATAGCTAATACCGCATAAGAGTAGATGTTGCATGACATTTGCTTAAAAGGTGCAATTGCATCACTACCAGATGGACCTGCGTTGTATTAGCTAGTTGGTGGGGTAACGGCTCACCAAGGCGACGATACATAGCCGACCTGAGAGGGTGATCGGCCACACTGGGACTGAGACACGGCCCAG	1	2	0	0	0	0	Streptococcus_gordonii	Streptococcus	Streptococcaceae	Lactobacillales	Bacilli	Firmicutes
327	CGAACGCTGGCGGCGTGCCTAATACATGCAAGTAGAACGCTGAAGGAGGAGCTTGCTCTTCTGGATGAGTTGCGAACGGGTGAGTAACGCGTAGGTAACCTGCCTGGTAGCGGGGGATAACTATTGGAAACGATAGCTAATACCGCATAAGAGTAGATGTTGCATGACATTTGCTTAAAAGGTGCAATTGCATCACTACCAGATGGACCTGCGTTGTATTAGCTAGTTGGTGAGGTAACGGCTCACCAAGGCAACGATACATAGCCGACCTGAGAGGGTGATCGGCCACACTGGGACTGAGACACGGCCCAG	0	2	25	64	0	0	Streptococcus_mitis_pneumoniae	Streptococcus	Streptococcaceae	Lactobacillales	Bacilli	Firmicutes
328	TGAACGCTGGCGGCAGGCTTAACACATGCAAGTCGAACGGCAGCACGGGTGCTTGCACCTGGTGGCGAGTGGCGAACGGGTGAGTAATACATCGGAACATGTCCTGTAGTGGGGGATAGCCCGGCGAAAGCCGGATTAATACCGCATACGATCTACGGATGAAAGCGGGGGACCTTCGGGCCTCGCGCTATAGGGTTGGCCGATGGCTGATTAGCTAGTTGGTGGGGTAAAGGCCTACCAAGGCGACGATCAGTAGCTGGTCTGAGAGGACGACCAGCCACACTGGGACTGAGACACGGCCCAG	0	0	38	75	0	0	Burkholderia_cepacia_multivorans_cenocepacia_cluster	Burkholderia	Burkholderiaceae	Burkholderiales	Betaproteobacteria	Proteobacteria
329	CGAACGCTGGCGGCGTGCTTAACACATGCAAGTCGAACGATGAAGCCTAGCTTGCTAGGTGGATTAGTGGCGAACGGGTGAGTAATACGTGAGTAACCTACCTTTAACTCTGGGATAAGCCTGGGAAACTAGGTCTAATACCGGATACGACCAATCTCCGCATGGGGTGTTGGTGGAAAGCGTTATGTAGTGGTTATAGATGGGCTCACGGCCTATCAGCTTGTTGGTGAGGTAACGGCTCACCAAGGCGACGATACATAGCCGACCTGAGAGGGTGATCGGCCACACTGGGACTGAGACACGGCCCAG	2	4	0	1	0	0	Rothia	Rothia	Micrococcaceae	Actinomycetales	Actinobacteria	Actinobacteria
330	TAAACGCTGGCGGCGCACATAAGACATGCAAGTCGAACGAACTTAATTGAGAGCTTGCTCTCAAAGCGGTTAGTGGCGGACTGGTGAGTAACACGTAAGCAACCTGCCTATTAGAGGGGAATAACAGCGAGAAATCGTTGCTAATACCGCATATGCTGTGAGTATCGCATGATACAAGCAGGAAAGGAGCAATCCGCTAATAGATGGGCTTGCGTCTGATTAGTTAGTTGGTGGGGTAACGGCCTACCAAGACGATGATCAGTAGCCGGACTGAGAGGTTGAACGGCCACATTGGGACTGAGATACGGCCCAG	44	7	0	0	0	0	Ruminococcaceae	Ruminococcaceae	Ruminococcaceae	Clostridiales	Clostridia	Firmicutes
331	CGAACGCTGGCGGCGTGCTTAACACATGCAAGTCGAACGGTGAAGCGCCTTCCTTTTGGTGGGTGTGGATGAGTGGCGAACGGGTGAGTAACACGTGAGTAACCTGCCCCCTTCTTCTGGATAACCGCATGAAAGTGTGGCTAATACGGGATATTCTGCGCCTGCTGCATGGTGGGTGTGGGAAAGATATTGTTTCGGTGGGGGATGGGCTCGCGGCCTATCAGCTTGTTGGTGGGGTGATGGCCTACCAAGGCGGTGACGGGTAGCCGGCCTGAGAGGGTGGACGGTCACACTGGGACTGAGACACGGCCCAG	20	40	0	0	0	1	Actinomyces	Actinomyces	Actinomycetaceae	Actinomycetales	Actinobacteria	Actinobacteria
333	ACGCTGGCGGCAGGCCTAACACATGCAAGTCGAGCGGATGAAGGGAGCTTGCTCCTGGATTCAGCGGCGGACGGGTGAGTAATGCCTAGGAATCTGCCTGGTAGTGGGGGATAACGTCCGGAAACGGGCGCTAATACCGCATACGTCCTGAGGGAGAAAGTGGGGGATCTTCGGACCTCACGCTATCAGATGAGCCTAGGTCGGATTAGCTAGTTGGTGGGGTAAAGGCCTACCAAGGCGACGATCCGTAACTGGTCTGAGAGGATGATCAGTCACACTGGAACTGAGACACGGTCCAG	0	0	0	0	17	7	Pseudomonas_aeruginosa	Pseudomonas	Pseudomonadaceae	Pseudomonadales	Gammaproteobacteria	Proteobacteria
336	TGAACGCTGGCTACAGGCTTAACACATGCAAGTCGAGGGGAAACGACGGGGAAGCTTGCTTCCTCGGGCGTCGACCGGCGCACGGGTGAGTAACGCGTATCCAACCTGCCTCTGACTGAGGGATAACCCGTCGAAAGTCGGCCTAATACCTCATGGCATCGTCTGCGGGCATCCAACGACGATTAAAGATTTCATCGGTCAGAGATGGGGATGCGTCTGATTAGCTTGTTGGCGGGGTAACGGCCCACCAAGGCGACGATCAGTAGGGGTTCTGAGAGGAAGGTCCCCCACATTGGAACTGAGACACGGTCCAA	22	8	0	0	0	0	Prevotella_oris	Prevotella	Prevotellaceae	Bacteroidales	Bacteroidia	Bacteroidetes
337	TGAACGCTAGCGATAGGCTTAACACATGCAAGTCGAGGGGCAGCACAAGGTAGCTTGCTATCTGGGTGGCGACCGGCGCACGGGTGCGTAACGCGTATGCAACTTGCCCTATACAGGAGGATAACCCGTCGAAAGACGGACTAATACTGCGTATGCTCACAACTTGGCATCAAGTGGTGAGGAAAGAAATTCGGTATAGGATAGGCATGCGTCCCATTAGCTTGTTGGTGAGGTAACGGCTCACCAAGGCAACGATGGGTAGGGGAACTGAGAGGTTTATCCCCCACACTGGTACTGAGACACGGACCAG	4	0	0	0	0	0	Porphyromonas	Porphyromonas	Porphyromonadaceae	Bacteroidales	Bacteroidia	Bacteroidetes
339	TGAACGCTAGCGGCAGGCCTAACACATGCAAGTCGAGGGAGAAGCCCTTTCGGGGGCAGAAACCGGCGCACGGGTGCGTAACGCGTATGCAACCTACCTTTCACAGGGGGATAGCCCGAAGAAATTTGGATTAATACCCCATAATATTGTTGGATGGCATCATTTGGCAATTAAAACTGCGGTGGTGAAAGATGGGCATGCGTCCTATTAGCTAGTTGGAGTGGTAACGGCACCCCAAGGCTACGATAGGTAGGGGTCCTGAGAGGGAGATCCCCCACACTGGTACTGAGACAGGGACCAG	27	23	0	0	0	0	Capnocytophaga_gingivalis	Capnocytophaga	Flavobacteriaceae	Flavobacteriales	Flavobacteriia	Bacteroidetes
340	CGAACGCTGGCGGCGTGCCTAATACATGCAAGTCGGACGGCAGCACAGAGAAGCTTGCTTCTTGGGTGGCGAGTGGCGAACGGGTGAGTAATATATCGGAACGTACCGAGTAATGGGGGATAACTAATCGAAAGATTAGCTAATACCGCATATTCTCTGAGGAGGAAAGCAGGGGACCTTCGGGCCTTGCGTTATTCGAGCGGCCGATATCTGATTAGCTAGTTGGTGGGGTAAAGGCCTACCAAGGCGACGATCAGTAGCGGGTCTGAGAGGATGATCCGCCACACTGGGACTGAGACACGGCCCAG	0	2	0	0	0	0	Neisseria	Neisseria	Neisseriaceae	Neisseriales	Betaproteobacteria	Proteobacteria
343	TGAACGCTGGCGGCAGGCTTAACACATGCAAGTCGAACGGTAGCAGGAGAAAGCTTGCTTTCTTGCTGACGAGTGGCGGACGGGTGAGTAATGCTTGGGAATCTGGCTTATGGAGGGGGATAACTACGGGAAACTGTAGCTAATACCGCGTAGTGTCGAGAGACGAAAGTGCGGGACCGTAAGGCCGCATGCCATGAGATGAGCCCAAGTGGGATTAGGTAGTTGGTGGGGTAAAGGCCTACCAAGCCTGCGATCTCTAGCTGGTCTGAGAGGATGGCCAGCCACACTGGAACTGAGACACGGTCCAG	39	1	1	1	0	1	Haemophilus	Haemophilus	Pasteurellaceae	Pasteurellales	Gammaproteobacteria	Proteobacteria
344	CGAACGCTGGCGGCGTGCCTAATACATGCAAGTAGAACGCTGAAGGAGGAGCTTGCTTCTCTGGATGAGTTGCGAACGGGTGAGTAACGCGTAGGTAACCTGCCTGGTAGCGGGGGATAACTATTGGAAACGATAGCTAATACCGCATAAGAGTAGATGTTGCATGACATTTGCTTAAAAGGTGCAATTGCATCACTACCAGATGGACCTGCGTTGTATTAGCTAGTTGGTGGGGTAACGGCTCACCAAGGCGACGATACATAGCCGACCTGAGAGGGTGATCGGCCACACTGGGACTGAGACACGGC	10	8	0	1	0	0	Streptococcus_mitis_pneumoniae	Streptococcus	Streptococcaceae	Lactobacillales	Bacilli	Firmicutes
345	TGAACGCTGGCGGCGTGCTTAACACATGCAAGTCGAGCGAGAAGTTTTGAAAAGATTCTTCGGATGAAATTTAAAATGGAAAGCGGCGGACGGGTGAGTAACGCGTAGGCAACCTGCCCCATACAAAGGGATAGCATTTGGAAACGAATATTAATACCTTATGAAACTTAACTAGTGCATGCTAGGTAGGTCAAAGATTTATCGGTATGGGATGGGCCTGCGTCTGATTAGCTAGTTGGTGAGGTAACGGCTCACCAAGGCGACGATCAGTAGCCGACCTGAGAGGGTGAACGGCCACATTGGAACTGAGACACGGTCCAA	1	5	0	0	0	0	Anaerovorax	Anaerovorax	Clostridiales_Incertae_Sedis_XIII	Clostridiales	Clostridia	Firmicutes
346	CGAACGCTGGCGGCGTGCCTAATACATGCAAGTCGAACGAGAGCGACCGGTGCTTGCACTGGTCAATCTAGTGGCGAACGGGTGAGTAACACGTGGGTAACCTGCCCATCAGAGGGGGATAACATTCGGAAACGGATGCTAAAACCGCATAGGTCTTCGAACCGCATGGTTTGAAGAGGAAAAGAGGCGCAAGCTTCTGCTGATGGATGGACCCGCGGTGCATTAGCTAGTTGGTGAGGTAACGGCTCACCAAGGCCGTGATACATAGCCGACCTGAGAGGGTGATCGGCCACACTGGGACTGAGACACGGCCCAG	2	1	0	0	0	1	Granulicatella_adiacens_paraadiacens	Granulicatella	Carnobacteriaceae	Lactobacillales	Bacilli	Firmicutes
347	TGAACGCTAGCTACAGGCTTAACACATGCAAGTCGAGGGGAAACGGGAAAGCAGCTTGCTGCTTTTTGTCGTCGACCGGCGCACGGGTGAGTAACGCGTATCCAACCTTCCCATAACAAAGGGATACTCCGTAGAAATGCGGTCTAATACCTTATGTTCTCTTTATTAGGCATCTTTTATAGAGCAAAGAATTTCGGTTATGGATGGGGATGCGTCTGATTAGCTTGTTGGCGGGGTAACGGCCCACCAAGGCATCGATCAGTAGGGGTTCTGAGAGGAAGGTCCCCCACATTGGAACTGAGACACGGTCCAA	6	3	0	0	0	0	Prevotella	Prevotella	Prevotellaceae	Bacteroidales	Bacteroidia	Bacteroidetes
348	TGAACGCTGGCGGCGTGCCTAATACATGCAAGTAGAACGCTGAAGGAAGGAGCTTGCTCTTTCCGGATGAGTTGCGAACGGGTGAGTAACGCGTAGGTAACCTGCCTGGTAGCGGGGGATAACTATTGGAAACGATAGCTAATACCGCATAAGAGTAGATGTTGCATGACATTTGCTTAAAAGGTGCAATTGCATCACTACCAGATGGACCTGCGTTGTATTAGCTAGTTGGTGGGGTAACGGCTCACCAAGGCGACGATACATAGCCGACCTGAGAGGGTGATCGGCCACACTGGGACTGAGACACGGCCCAG	2	8	0	0	0	0	Streptococcus_mitis_pneumoniae	Streptococcus	Streptococcaceae	Lactobacillales	Bacilli	Firmicutes
349	TGAACGCTGGCGGCGTGCCTAATACATGCAAGTAGAACGCTGAAGAGAGGAGCTTGCTCTTCTTGGATGAGTTGCGAACGGGTGAGTAACGCGTAGGTAACCTGCCTGGTAGCGGGGGATAACTATTGGAAACGATAGCTAATACCGCATGATATTAATTGTCGCATGATAATTAATTGAAAGATGCAATTGCATCACTACCAGATGGACCTGCGTTGTATTAGCTAGTTGGTGAGGTAACGGCTCACCAAGGCGACGATACATAGCCGACCTGAGAGGGTGATCGGCCACACTGGGACTGAGACACGGCCCAG	39	53	1	1	0	0	Streptococcus_sanguinis	Streptococcus	Streptococcaceae	Lactobacillales	Bacilli	Firmicutes
351	TGAACGCTGGCGGCGTGCCTAATACATGCAAGTAGAACGCTGAAGCTTGGTGCTTGCACCGAGCGGATGAGTTGCGAACGGGTGAGTAACGCGTAGGTAACCTGCCTTGTAGCGGGGGATAACTATTGGAAACGATAGCTAATACCGCATAACAATGGATGACACATGTCATTTATTTGAAAGGGGCAATTGCTCCACTACAAGATGGACCTGCGTTGTATTAGCTAGTAGGTGAGGTAACGGCTCACCTAGGCGACGATACATAGCCGACCTGAGAGGGTGATCGGCCACACTGGGACTGAGACACGGCCCAG	0	0	0	1	0	0	Streptococcus	Streptococcus	Streptococcaceae	Lactobacillales	Bacilli	Firmicutes
352	TGAACGCTAGCGATAGGCTTAACACATGCAAGTCGAGGGGCAGCATGGTCTTAGCTTGCTAAGACTGATGGCGACCGGCGCACGGGTGCGTAACGCGTATGCAACTTGCCTCACAGAGGGGGATAACCCGTCGAAAGACGGACTAATACCGCGTACACTTGGGATAGGGCATCCTGACCCAAGGAAATGAAATTCGCTGTGAGATAGGCATGCGTCCCATTAGCTAGTTGGTGAGGTAACGGCTCACCAAGGCGACGATGGGTAGGGGAACTGAGAGGTTGAACCCCCACACTGGTACTGAGACACGGACCAG	47	20	0	0	0	1	Porphyromonas	Porphyromonas	Porphyromonadaceae	Bacteroidales	Bacteroidia	Bacteroidetes
354	CGAACGCTGGCGGCGTGCTTAACACATGCAAGTCGAACGGACAGACAGAGAGCTTGCTCTCTTGAAGTTAGTGGCGAACGGGTGAGTAACGCGTAATCAACCTGCCCTTCAGAGGGGGATAACAACGGGAAACCGTTGCTAATACCGCGTACGATTCATAAGCGGCATCGCTTGTGAATGAAAGGTGGCCTCTATGTATAAGCTATCGCTGAAGGAGGGGATTGCGTCTGATTAGCTAGTTGGAGGGGTAACGGCCCACCAAGGCAATGATCAGTAGCCGGTCTGAGAGGATGAACGGCCACATTGGGACTGAGACACGGCCCAA	6	0	0	0	0	0	Veillonella	Veillonella	Veillonellaceae	Selenomonadales	Negativicutes	Firmicutes
355	TGAACGCTAGCTACAGGCTTAACACATGCAAGTCGAGGGGCAGCATGGTCTTAGCTTGCTAAGGCCGATGGCGACCGGCGCACGGGTGAGTAACACGTATCCAACCTGCCGTCTACTCTTGGACAGCCTTCTGAAAGGAAGATTAATACAAGATGGCATCATGAGTCCGCATGTTCACATGATTAAAGGTATTCCGGTAGACGATGGGGATGCGTTCCATTAGATAGTAGGCGGGGTAACGGCCCACCTAGTCTTCGATGGATAGGGGTTCTGAGAGGAAGGTCCCCCACATTGGAACTGAGACACGGTCCAA	0	0	0	0	1	0	Bacteroides_vulgatus	Bacteroides	Bacteroidaceae	Bacteroidales	Bacteroidia	Bacteroidetes
358	TGAACGCTGGCGGCGTGCCTAATACATGCAAGTCGAGCGAACGGACGAGAAGCTTGCTTCTCTGATGTTAGCGGCGGACGGGTGAGTAACACGTGGATAACCTACCTATAAGACTGGGATAACTTCGGGAAACCGGAGCTAATACCGGATAATATTTTGAACCGCATGGTTCAAAAGTGAAAGACGGTCTTGCTGTCACTTATAGATGGATCCGCGCTGCATTAGCTAGTTGGTAAGGTAACGGCTTACCAAGGCAACGATGCATAGCCGACCTGAGAGGGTGATCGGCCACATTGGGACTGAGACACGGCCCAA	3	11	0	0	0	2	Staphylococcus	Staphylococcus	Staphylococcaceae	Bacillales	Bacilli	Firmicutes
361	TGAACGCTGGCGGCGTGCCTAATACATGCAAGTCGAGCGAACGGACGAGAAGCTTGCTTCTCTGATGTTAGCGGCGGACGGGTGAGTAACACGTGGATAACCTACCTATAAGACTGGGATAACTTCGGGAAACCGGAGCTAATACCGGATAATATTTTGAACCGCATGGTTCAAAAGTGAAAGACGGTCTTGCTGTCACTTATAGATGGATCCGCGCTGCATTAGCTAGTTGGTAAGGTAACGGCTCACCTAGGCGACGATACATAGCCGACCTGAGAGGGTGATCGGCCACACTGGGACTGAGACACGGCCCAG	1	4	0	1	2	10	Staphylococcus	Staphylococcus	Staphylococcaceae	Bacillales	Bacilli	Firmicutes
362	CGAACGCTGGCGGCGTGCTTAACACATGCAAGTCGAACGGTGAAGCACCTTCCTTTTGGTGGGTGTGGATGAGTGGCGAACGGGTGAGTAACACGTGAGTAACCTGCCCCCTTCTTCTGGATAACCGCATGAAAGTGTGGCTAATACGGGATATTCTGCGCCTGCTGCATGGTGGGTGTGGGAAAGATATTGTTTCGGTGGGGGATGGGCTCGCGGCCTATCAGCTTGTTGGTGGGGTGATGGCCTACCAAGGCGGTGACGGGTAGCCGGCCTGAGAGGGTGGACGGTCACACTGGGACTGAGACACGGCCCAG	0	2	0	0	0	0	Actinomyces	Actinomyces	Actinomycetaceae	Actinomycetales	Actinobacteria	Actinobacteria
363	GACCGTGTCTCAGTTCCAGTGTGACTGATCATCCTCTCAGACCAGTTACGGATCGTCGCCTTGGTAGGCCTTTACCCCACCAACTAGCTAATCCGACCTAGGCTCATCTGATAGCGTGAGGTCCGAAGATCCCCCACTTTCTCCCTCAGGACGTATGCGGTATTAGCGCCCGTTTCCGGACGTTATCCCCCACTACCAGGCAGATTCCTAGGCATTACTCACCCGTCCGCCGCTGAATCCAGGAGCAAGCTCCCTTCATCCGCTCGACTTGCATGTGTTAGGCCTGCCGCCAGCGTTCAATC	0	0	9	7	4	2	Pseudomonas_aeruginosa	Pseudomonas	Pseudomonadaceae	Pseudomonadales	Gammaproteobacteria	Proteobacteria
364	TGAACGCTGGCGGCGTGCCTAATACATGCAAGTAGAACGCTGAAGCTTGGTGCTTGCACCGAGCGGATGAGTTGCGAACGGGTGAGTAACGCGTAGGTAACCTGCCTGGTAGCGGGGGATAACTATTGGAAACGATAGCTAATACCGCATGACAACAGTTATTGCATGATAACTGTTTAAAAGGGGCAACTGCTCCACTACCAGATGGACCTGCGTTGTATTAGCTAGTTGGTGAGGTAACGGCTCACCAAGGCGACGATACATAGCCGACCTGAGAGGGTGATCGGCCACACTGGGACTGAGACACGGCCC	1	1	0	0	0	0	Streptococcus	Streptococcus	Streptococcaceae	Lactobacillales	Bacilli	Firmicutes
366	CGAACGCTGGCGGCGTGCTTAACACATGCAAGTCGAACGGAGCGAATGAAAGCTTGCTTTTATGAGCTTAGTGGCAAACGGGTGAGTAACACGTAGACAACCTGCCGACAGGATGGGGACAACATTCCGAAAGGAATGCTAATACCGAATGAAGTCAGAGGAGGGCATCCTCCTCTGATGAAAGATGGCCTCTGAATATGCTATCACCTGTTGATGGGTCTGCGTCTGATTAGCTGGTTGGTGAGGTAACGGCTCACCAAGGCGACGATCAGTAGCCGGTCTGAGAGGATGAACGGCCACATTGGGACTGAGACACGGCCCAG	16	1	0	0	0	0	Veillonellaceae	Veillonellaceae	Veillonellaceae	Selenomonadales	Negativicutes	Firmicutes
367	TGAACGCTGGCGGCGTGCCTAATACATGCAAGTAGAACGCTGAAGGAGGAGCTTGCTTCTCTGGATGAGTTGCGAACGGGTGAGTAACGCGTAGGTAACCTGCCTGGTAGCGGGGGATAACTATTGGAAACGATAGCTAATACCGCATAATAGCAGTTGTTGCATGACAACTGTTTAAAAGGTGCAATTGCACCACTACCAGATGGACCTGCGTTGTATTAGCTAGTTGGTGGGGTAACGGCTCACCAAGGCGACGATACATAGCCGACCTGAGAGGGTGATCGGCCACACTGGGACTGAGACACGGCCCAG	0	0	0	0	31	118	Streptococcus	Streptococcus	Streptococcaceae	Lactobacillales	Bacilli	Firmicutes
368	TGAACGCTGGCGGCATGCCTTACACATGCAAGTCGAACGGCAGCACGGGTGCTTGCACCTGGTGGCGCGTGGCGAACGGGTGAGTAATACATCGGAACATGTCCTGTAGTGGGGGATAGCCCGGCGAAAGCCGGATTAATACCGCATACGATCCACGGATGAAAGCGGGGGACCTTCGGGCCTCGCGCTATAGGGTTGGCCGATGGCTGATTAGCTAGTTGGTGGGGTAAAGGCCTACCAAGGCGACGATCAGTAGCTGGTCTGAGAGGACGACCAGCCACACTGGGACTGAGACACGGCCCA	0	0	14	29	0	0	Burkholderia_cepacia_multivorans_cenocepacia_cluster	Burkholderia	Burkholderiaceae	Burkholderiales	Betaproteobacteria	Proteobacteria
369	CGAACGCTGGCGGCGTGCCTAATACATGCAAGTAGAACGCTGAAGAGAGGAGCTTGCTCTTCTTGGATGAGTTGCGAACGGGTGAGTAACGCGTAGGTAACCTGCCTTGTAGCGGGGGATAACTATTGGAAACGATAGCTAATACCGCATAACAATGGATGACACATGTCATTTATTTGAAAGGGGCAATTGCTCCACTACAAGATGGACCTGCGTTGTATTAGCTAGTAGGTGAGGTAACGGCTTACCAAGGCAACGATGCATAGCCGACCTGAGAGGGTGATCGGCCACACTGGAACTGAGACACGGTCCAG	0	0	0	1	0	22	Streptococcus	Streptococcus	Streptococcaceae	Lactobacillales	Bacilli	Firmicutes
370	TGAACGCTGGCGGCGTGCCTAACACATGCAAGTCGAACGAGATGCGTATCGGAAAGCTTCGGCCGGAAGATGCGTTATCTAGTGGCGGACGGGTGAGTAACACGTGGGTAACCTGCCTTATGGAGGGGGATAACAGAGAGAAATCACTGCTAATACCGCATAAGCACACAGTACCGCATGGTAGAGTGTGAAAAGATTTATCGCCATAAGATGGACCCGCGTCTGATTAGCCAGTTGGCAGGGTAAAAGCCTACCAAAGCGACGATCAGTAGCCGATCTGAGAGGATGACCGGCCACATTGGGACTGAGACACGGCCCAA	42	11	0	0	0	0	Oribacterium	Oribacterium	Lachnospiraceae	Clostridiales	Clostridia	Firmicutes
373	CGAACGCTGGCGGCGTGCCTAATACATGCAAGTAGAACGCTGAAGGGGGAGCTTGCTTCTCCGGATGAGTTGCGAACGGGTGAGTAACGCGTAGGTAACCTGCCTGGTAGCGGGGGATAACTATTGGAAACGATAGCTAATACCGCATAATAGTAGATGTTGCATGACATTTGCTTAAAAGGTGCAATTGCACCACTACCAGATGGACCTGCGTTGTATTAGCTAGTTGGTGGGGTAACGGCTCACCAAGGCGACGATACATAGCCGACCTGAGAGGGTGATCGGCCACACTGGGACTGAGACACGGCCCAG	59	89	0	2	0	3	Streptococcus_mitis_pneumoniae	Streptococcus	Streptococcaceae	Lactobacillales	Bacilli	Firmicutes
374	CGAACGCTGGCGGCGTGCCTAATACATGCAAGTAGAACGCTGAAGGAGGAACTTGCTCTTCTGGATGAGTTGCGAACGGGTGAGTAACGCGTAGGTAACCTGCCTGGTAGCGGGGGATAACTATTGGAAACGATAGCTAATACCGCATAACAGTAGATGTTGCATGACATTTGCTTAAAAGATGCAATTGCATCACTACCAGATGGACCTGCGTTGTATTAGCTAGTTGGTGGGGTAACGGCTCACCAAGGCGACGATACATAGCCGACCTGAGAGGGTGATCGGCCACACTGGGACTGAGACACGGCCCAG	42	109	0	0	0	0	Streptococcus_mitis_pneumoniae	Streptococcus	Streptococcaceae	Lactobacillales	Bacilli	Firmicutes
375	ACGCTGGCGGCATGCCTTACACATGCAAGTCGAACGGCAGCACGGGTGCTTGCACCTGGTGGCGAGTGGCGAACGGGTGAGTAATACATCGGAACATGTCCTGTAGTGGGGGATAGCCCGGCGAAAGCCGGATTAATACCGCATACGATCTACGGATGAAAGCGGGGGACCTTCGGGCCTCGCGCTATAGGGTTGGCCGATGGCTGATTAGCTAGTTGGTGGGGTAAAGGCCTACCAAGGCGACGATCAGTAGCTGGTCTGAGAGGACGACCAGCCACACTGGGACTGAGACACGGCCCAG	0	0	23	22	0	0	Burkholderia_cepacia_multivorans_cenocepacia_cluster	Burkholderia	Burkholderiaceae	Burkholderiales	Betaproteobacteria	Proteobacteria
378	CGAACGCTGGCGGCGTGCCTAATACATGCAAGTAGAACGCTGAAGAGAGGAGCTTGCTCTTCTTGGATGAGTTGCGAACGGGTGAGTAACGCGTAGGTAACCTGCCTTGTAGCGGGGGATAACTATTGGAAACGATAGCTAATACCGCATAACAATGGATGACCCATGTCATTTATTTGAAAGGGGCAAATGCTCCACTACAAGATGGACCTGCGTTGTATTAGCTAGTAGGTGAGGTAACGGCTCACCTAGGCGACGATACATAGCCGACCTGAGAGGGTGATCGGCCACACTGGAACTGAGACACGGTCCAG	2	0	0	0	0	0	Streptococcus	Streptococcus	Streptococcaceae	Lactobacillales	Bacilli	Firmicutes
379	TGAACGCTAGCTACAGGCTTAACACATGCAAGTCGAGGGGCAGCGGGTTGAAAGCTTGCTTTCAATGCCGGCGACCGGCGCACGGGTGCGTAACGCGTATCAAACCTGCCTCATACTCGGGGATAGCCTTGCGAAAGTAAGATTAATACCCGATGTTATTAGTTCTCCGCATGGTGGACTAATCAAAGATTTATCGGTATGAGATGGTGATGCGTCCGATTAGGTAGTAGGCGGGGTAACGGCCCACCTAGCCTTCGATCGGTAGGGGTTCTGAGAGGAAGGTCCCCCACACTGGAACTGAGACACGGTCCAG	12	1	0	0	0	0	Veillonellaceae	Veillonellaceae	Veillonellaceae	Selenomonadales	Negativicutes	Firmicutes
380	CGAACGCTGGCGGCGTGCTTAACACATGCAAGTCGAACGGAAAGGCCCACCACCTTTGGTGGTGGGTACTCGAGTGGCGAACGGGTGAGTAACACGTGGGTGATCTGCCCCGCACTGTGGGATAAGCCTGGGAAACTGGGTCTAATACCACATACGACCATGGCGTAGGGGTCATGGTGGAAAGCTTTTGCGGTGTGGGATGAGCCCGCGGCCTATCAGCTTGTTGGTGGGGTAATGGCCTACCAAGGCGGCGACGGGTAGCCGGCCTGAGAGGGTGGACGGCCACATTGGGACTGAGACACGGCCCAG	4	13	0	0	0	0	Corynebacterium	Corynebacterium	Corynebacteriaceae	Actinomycetales	Actinobacteria	Actinobacteria
382	CGAACGCTGGCGGCGTGCTTAACACATGCAAGTCGAACGGTGAAGGGGCCTGCTTTTGTGGGTCCTGGATGAGTGGCGAACGGGTGAGTAACACGTGAGTAACCTGCCCCCTTCTTCTGGATAACCGCATGAAAGTGTGGCTAATACGGGATATTCTGGGTCTGTCGCATGGTGGGCCTGGGAAAGATTGCGCTTTTTTTGGTGTTTTTGGTGGGGGATGGGCTCGCGGCCTATCAGCTTGTTGGTGGGGTGATGGCCTACCAAGGCGGTGACGGGTAGCCGGCCTGAGAGGGTGGACGGTCACACTGGGACTGAGACACGGCCCAG	0	0	4	2	0	0	Actinomyces_naeslundii	Actinomyces	Actinomycetaceae	Actinomycetales	Actinobacteria	Actinobacteria
383	TGAATGCTGGCGGCGTGCCTAACACATGCAAGTCGAGCGGCAGCGAGGGGTGCTTGCACCCTGTCGGCGAGCGGCGGACGGCTGAGTAACGCGTGGGAATCTACCCTAAAGTGAGGGATAACCGCCCGAAAGGGTGGCTAATACCGCATATGATCTTCGGATTAAAGGATTTATCCGCTTTAGGAAGAGCCCGCGTTAGATTAGGTAGTTGGTAGGGTAATGGCCTACCAAGCCAACGATCTATAGCTGGTCTGAGAGGATGATCAGCCAGACTGGAACTGAGACACGGTCCAG	11	2	0	0	0	0	Saccharibacteria_genera_incertae_sedis	Saccharibacteria_genera_incertae_sedis	Saccharibacteria_genera_incertae_sedis	Saccharibacteria_genera_incertae_sedis	Saccharibacteria_genera_incertae_sedis	Candidatus_Saccharibacteria
384	TGAACGCTAGCGATAGGCTTAACACATGCAAGTCGAGGGGAAACGGCATTATGTGCTTGCACATTTTGGACGTCGACCGGCGCACGGGTGAGTATCGCGTATCCAACCTGCCCTTTACTTGGGGATACCCCGTTGAAAGACGGCCTAATACCCGATGTAATTCATTGATGGCATCAGATATGAATAAAAGATTTATCGGTAAAGGATGGGGATGCGTCTGATTAGCTTGTTGGTGAGGTAACGGCTCACCAAGGCGACGATCAGTAGGGGTTCTGAGAGGAAGGTCCCCCACATTGGAACTGAGACACGGTCCAA	1	2	0	0	0	0	Prevotella	Prevotella	Prevotellaceae	Bacteroidales	Bacteroidia	Bacteroidetes
386	TGAACGCTGGCTACAGGCTTACCACATGCAAGTCGAGGGGAAACGACGGGGAAGCTTGCTTCCCCGGGCGTCGACCGGCGCACGGGTGAGTAACACGTATCCAACCTGCCTCTGACTGAGGGATAACCCGTCGAAAGTCGGCCTAATACCTCATGGCATCGTCTGCGGGCATCCAACGACGATTAAAGATTTCATCGGTCAGGGATGGGGATGCGTCTGATTAGCTAGTTGGCGGGGTAACGGCCCACCAAGGCTACGATCAGTAGGGGTTCTGAGAGGAAGGTCCCCCACATTGGAACTGAGACACGGTCCAA	0	0	0	0	2	1	Prevotella	Prevotella	Prevotellaceae	Bacteroidales	Bacteroidia	Bacteroidetes
389	CGAACGCTGGCGGCGTGCCTAATACATGCAAGTAGAACGCACAGTTTATACCGTAGCTTGCTACACCATAGACTGTGAGTTGCGAACGGGTGAGTAACGCGTAGGTAACCTGCCTGGTAGCGGGGGATAACTATTGGAAACGATAGCTAATACCGCATAATATTGATTATTGCATGATAATTAATTGAAAGGTGCAAATGCATCACTACCAGATGGACCTGCGTTGTATTAGCTAGTAGGTGAGGTAACGGCTCACCTAGGCGACGATACATAGCCGACCTGAGAGGGTGATCGGCCACACTGGGACTGAGACACGGCCCAG	0	1	0	0	0	0	Streptococcus_gordonii	Streptococcus	Streptococcaceae	Lactobacillales	Bacilli	Firmicutes
390	CGAACGCTGGCGGCGTGCCTAATACATGCAAGTAGAACGCTGAAGCTTGGTGCTTGCACCGAGCGGATGAGTTGCGAACGGGTGAGTAACGCGTAGGTAACCTGCCTGGTAGCGGGGGATAACTATTGGAAACGATAGCTAATACCGCATAACAGTAGATATCGCATGATATGTGCTTGAAAGGTGCAATTGCATCACTACCAGATGGACCTGCGTTGTATTAGCTAGTTGGTGAGGTAACGGCTCACCAAGGCAACGATACATAGCCGACCTGAGAGGGTGATCGGCCACACTGGGACTGAGACACGGCCCAG	62	83	0	0	0	0	Streptococcus	Streptococcus	Streptococcaceae	Lactobacillales	Bacilli	Firmicutes
391	CGAACGCTGGCGGCGTGCCTAATACATGCAAGTCGAGCGAGCTTGCCTAGATGAATTTGGTGCTTGCACCAGATGAAACTAGATACAAGCGAGCGGCGGACGGGTGAGTAACACGTGGGTAACCTGCCCAAGAGACTGGGATAACACCTGGAAACAGATGCTAATACCGGATAACAACACTAGACGCATGTCTAGAGTTTAAAAGATGGTTCTGCTATCACTCTTGGATGGACCTGCGGTGCATTAGCTAGTTGGTAAGGTAACGGCTTACCAAGGCAATGATGCATAGCCGAGTTGAGAGACTGATCGGCCACATTGGGACTGAGACACGGCCCAA	4	0	9	34	0	0	Lactobacillus_gasseri	Lactobacillus	Lactobacillaceae	Lactobacillales	Bacilli	Firmicutes
393	CGAACGCTGGCGGCGTGCCTAATACATGCAAGTAGAACGCTGAAGGAGGAGCTTGCTTCTCCGGATGAGTTGCGAACGGGTGAGTAACGCGTAGGTAACCTGCCTGGTAGCGGGGGATAACTATTGGAAACGATAGCTAATACCGCATAAGAGTAGATGTTGCATGACATTTGCTTAAAAGGTGCAATTGCATCACTACCAGATGGACCTGCGTTGTATTAGCTAGTTGGTGGGGTAACGGCTTACCAAGGCAACGATGCATAGCCGACCTGAGAGGGTGATCGGCCACACTGGAACTGAGACACGGTCCAG	0	13	0	0	0	0	Streptococcus	Streptococcus	Streptococcaceae	Lactobacillales	Bacilli	Firmicutes
394	TGAACGCTGGCGGCGTGCCTAATACATGCAAGTCGAGCGAACGGACGAGAAGCTTGCTTCTCTGATGTTAGCGGCGGACGGGTGAGTAACACGTGGATAACCTACCTATAAGACTGGGATAACTTCGGGAAACCGGAGCTAATACCGGATAATATTTTGAACCGCATGGTTCAAAAGTGAAAGACGGTCTTGCTGTCACTTATAGATGGATCCGCGCTGCATTAGCTAGTTGGTAAGGTAACGGCTTACCAAGGCAACGATGCATAGCCGACCTGAGAGGGTGATCGGCCACACTGGAACTGAGACA	5	3	0	0	5	5	Staphylococcus_aureus	Staphylococcus	Staphylococcaceae	Bacillales	Bacilli	Firmicutes
395	TGAACGCTAGCGGCAGGCCTAACACATGCAAGTCGAGGGAGGAGCTTTCGGGCTTCGACCGGCGTACGGGTGCGTAACGCGTATACAATCTGCCTTTCACATAGGGATAGCCCGAAGAAATTTGGATTAATACCTAATGGTATATAGTTGTGGCATCACATTTATATTAAAGCTGAGGCGGTGAAAGATGAGTATGCGTTCTATTAGCTAGTTGGAGAGGTAACGGCTCCCCAAGGCGACGATAGATAGGGGTTCTGAGAGGGATATCCCCCACACTGGTACTGAGATACGGACCAG	9	2	0	0	0	0	Capnocytophaga	Capnocytophaga	Flavobacteriaceae	Flavobacteriales	Flavobacteriia	Bacteroidetes
396	CGAACGCTGGCGGCGTGCTTAACACATGCAAGTCGAACGAAGAGCGATGGAAGCTTGCTTCTATCAATCTTAGTGGCGAACGGGTGAGTAACGCGTAATCAACCTGCCCTTCAGAGGGGGACAACAGTTGGAAACGACTGCTAATACCGCATACGATTTAACCTTGGCATCGAGGATGGATGAAAGGTGGCCTCTATTTATAAGCTATCACTGAAGGAGGGGATTGCGTCTGATTAGCTAGTTGGAGGGGTAACGGCCCACCAAGGCGATGATCAGTAGCCGGTCTGAGAGGATGAACGGCCACATTGGGACTGAGACACGGCCCAG	0	0	1	9	0	0	Veillonella_parvula_dispar	Veillonella	Veillonellaceae	Selenomonadales	Negativicutes	Firmicutes
397	CGAACGCTGGCGGCGTGCTTAACACATGCAAGTCGAACGGAAAGGCCTGCCACCTTGGTGGTGGGTACTCGAGTGGCGAACGGGTGAGTAACACGTGGGTGATCTGCCCCGCACTGTGGGATAAGCCTGGGAAACTGGGTCTAATACCACATACGACCATGGCGTAGGGGTCATGGTGGAAAGCTTTTGCGGTGTGGGATGAGCCCGCGGCCTATCAGCTTGTTGGTGGGGTAATGGCCTACCAAGGCGGCGACGGGTAGCCGGCCTGAGAGGGTGGACGGCCACATTGGGACTGAGACACGGCCCAG	13	35	0	0	0	0	Corynebacterium	Corynebacterium	Corynebacteriaceae	Actinomycetales	Actinobacteria	Actinobacteria
399	TGAACGCTGGCGGCAGGCTTAACACATGCAAGTCGAACGGTAGCAGGAGAAAGCTTGCTTTCTTGCTGACGAGTGGCGGACGGGTGAGTAATGCTTGGGAATCTGGCTTATGGAGGGGGATAACGACGGGAAACTGTCGCTAATACCGCGTATTATCGGAAGATGAAAGTGCGGGACTGAGAGGCCGCATGCCATAGGATGAGCCCAAGTGGGATTAGGTAGTTGGTGGGGTAAAGGCCTACCAAGGCGACGATCAGTAGCTGGTCTGAGAGGACGACCAGCCACACTGGGACTGAGACACGGCCCAG	0	0	14	43	0	0	Haemophilus	Haemophilus	Pasteurellaceae	Pasteurellales	Gammaproteobacteria	Proteobacteria
401	CGAACGCTGGCGGCGTGCTTAACACATGCAAGTCGAACGAAGAGCGATGGAAGCTTGCTTCTATCAATCTTAGTGGCGAACGGGTGAGTAACGCGTAATCAACCTACCCTTCAGAGGGGGACAACAGTTGGAAACGACTGCTAATACCGCATACAATCCAATCTCGGCATCGAGACTGGATGAAAGGTGGCCTCTATTTATAAGCTATCACTGAAGGAGGGGATTGCGTCTGATTAGCTAGTTGGAGGGGTAACGGCCCACCAAGGCGATGATCAGTAGCCGGTCTGAGAGGATGAACGGCCACATTGGGACTGAGACACGGTCCAG	5	0	0	0	0	0	Veillonella	Veillonella	Veillonellaceae	Selenomonadales	Negativicutes	Firmicutes
402	CGAACGCTGGCGGCGTGCTTAACACATGCAAGTCGAACGGGCTTCTGGGGTTCTGGCTTTTGGTTGGGGTTCTGGGGGTTAGTGGCGAACGGGTGAGTAACACGTGAGTAACCTGCCCTTCACTTCTGGATAACCGCTTGAAAGGGTGGCTAATACGGGATGTTTCTGGGTCTGTCGCATGGCGGGTTCGGGAAAGATGGCACTGTTTGGTGTTTTTGGTGGGGGATGGGCTCGCGGCCTATCAGCTTGTTGGTGGGGTGATGGCCTGCCAAGGCTTTGACGGGTAGCCGGCCTGAGAGGGTGGGCGGTCACACTGGGACTGAGATACGGCCCAG	0	1	0	0	0	0	Actinomyces_gerencseriae	Actinomyces	Actinomycetaceae	Actinomycetales	Actinobacteria	Actinobacteria
403	CGAACGCTGGCGGCGTGCCTAATACATGCAAGTAGAACGAACGGACGAGAAGCTTGCTTCTCTGATGTTAGCGGCGGACGGGTGAGTAACACGTGGATAACCTACCTATAAGACTGGGATAACTTCGGGAAACCGGAGCTAATACCGGATAATATTTTGAACCGCATGGTTCAAAAGTGAAAGACGGTCTTGCTGTCACTTATAGATGGATCCGCGCTGCATTAGCTAGTTGGTAAGGTAACGGCTTACCAAGGCAACGATGCATAGCCGACCTGAGAGGGTGATCGGCCACACTGGAACTGAGACACGGTCCAG	0	4	0	0	0	6	Staphylococcus_aureus	Staphylococcus	Staphylococcaceae	Bacillales	Bacilli	Firmicutes
404	TGAACGCCGGCGGTGTGCCTAATACATGCAAGTCGAACGCGTTGGCCCAATTGATTGATGGTGCTTGCACCTGATTGATTTTGGTCGCCAACGAGTGGCGGACGGGTGAGTAACACGTAGGTAACCTGCCCAGAAGCGGGGGACAACATTTGGAAACAGATGCTAATACCGCATAACAGCGTTGTTCGCATGAACAACGCTTAAAAGATGGCTTCTCGCTATCACTTCTGGATGGACCTGCGGTGCATTAGCTTGTTGGTGGGGTAACGGCCTACCAAGGCGATGATGCATAGCCGAGTTGAGAGACTGATCGGCCACAATGGGACTGAGACACGGCCCAT	0	0	1	1	0	0	Lactobacillus_fermentum	Lactobacillus	Lactobacillaceae	Lactobacillales	Bacilli	Firmicutes
405	CGAACGCTGGCGGCGTGCCTAATACATGCAAGTAGAACGCTGAAGAGAGGAGCTTGCTCTTCTTGGATGAGTTGCGAACGGGTGAGTAACGCGTAGGTAACCTGCCTTGTAGCGGGGGATAACTATTGGAAACGATAGCTAATACCGCATAACAATGGATGACACATGTCATTTATTTGAAAGGGGCAATTGCTCCACTACAAGATGGACCTGCGTTGTATTAGCTAGTTGGTGGGGTAACGGCTCACCAAGGCGACGATACATAGCCGACCTGAGAGGGTGATCGGCCACACTGGGACTGAGACACGGCCCAG	0	0	0	2	0	1	Streptococcus	Streptococcus	Streptococcaceae	Lactobacillales	Bacilli	Firmicutes
406	TGAACGCTGGCGGCAGGCTTAACACATGCAAGTCGAACGGTAGCAGGAGAAAGCTTGCTTTCTTGCTGACGAGTGGCGGACGGGTGAGTAATACATCGGAACATGTCCTGTAGTGGGGGATAGCCCGGCGAAAGCCGGATTAATACCGCATACGATCTACGGATGAAAGCGGGGGACCTTCGGGCCTCGCGCTATAGGGTTGGCCGATGGCTGATTAGCTAGTTGGTGGGGTAAAGGCCTACCAAGGCGACGATCAGTAGCTGGTCTGAGAGGACGACCAGCCACACTGGGACTGAGACACGGCCCAG	0	0	32	36	0	0	Burkholderia	Burkholderia	Burkholderiaceae	Burkholderiales	Betaproteobacteria	Proteobacteria
407	TGAACGCTGGCGGCATGCTTTACACATGCAAGTCGGACGGCAGCACAGAGAAGCTTGCTTCTTGGGTGGCGAGTGGCGAACGGGTGAGTAACATATCGGAACGTACCGAGTAATGGGGGATAACTAATCGAAAGATTAGCTAATACCGCATATTCTCTGAGGAGGAAAGCAGGGGACCTTCGGGCCTTGCGTTATTCGAGCGGCCGATATCTGATTAGCTAGTTGGTGGGGTAAAGGCCTACCAAGGCGACGATCAGTAGCGGGTCTGAGAGGATGATCCGCCACACTGGAACTGAGACACGGTCCAG	0	4	0	1	0	0	Neisseria	Neisseria	Neisseriaceae	Neisseriales	Betaproteobacteria	Proteobacteria
408	TGAACGCTGGCGGCAGGCTTAACACATGCAAGTCGAACGGTAGCAGGAGAAAGCTTGCTTTCTTGCTGACGAGTGGCGGACGGGTGAGTAATGCTTGGGAATCTGGCTTATGGAGGGGGATAACGACGGGAAACTGTCGCTAATACCGCGTATTATCGGAAGATGAAAGTGCGGGACTGAGAGGCCGCATGCCATAGGATGAGCCCAAGTGGGATTAGGTAGTTGGTGGGGTAAATGCCTACCAAGCCTGCGATCTCTAGCTGGTCTGAGAGGATGACCAGCCACACTGGAACTGAGACACGGT	5	2	45	13	1	0	Haemophilus_influenzae	Haemophilus	Pasteurellaceae	Pasteurellales	Gammaproteobacteria	Proteobacteria
409	CGAACGCTGGCGGCGTGCTTAACACATGCAAGTCGAGCGAACGGACGAGAAGCTTGCTTCTCTGATGTTAGCGGCGGACGGGTGAGTAACACGTGGATAACCTACCTATAAGACTGGGATAACTTCGGGAAACCGGAGCTAATACCGGATAATATTTTGAACCGCATGGTTCAAAAGTGAAAGACGGTCTTGCTGTCACTTATAGATGGATCCGCGCTGCATTAGCTAGTTGGTAAGGTAACGGCTTACCAAGGCAACGATGCATAGCCGACCTGAGAGGGTGATCGGCCACACTGGAACTGAGACACGGTCCAG	1	8	0	0	0	2	Staphylococcus_aureus	Staphylococcus	Staphylococcaceae	Bacillales	Bacilli	Firmicutes
411	TGAACGCTGGCGGCAGGCCTAACACATGCAAGTCGAACGGTAACAGGAAACAGCTTGCTGTTTCGCTGACGAGTGGCGGACGGGTGAGTAATGTCTGGGAAACTGCCTGATGGAGGGGGATAACTACTGGAAACGGTAGCTAATACCGCATAACGTCGCAAGACCAAAGAGGGGGACCTTCGGGCCTCTTGCCATCGGATGTGCCCAGATGGGATTAGCTAGTAGGTGGGGTAACGGCTCACCTAGGCGACGATCCCTAGCTGGTCTGAGAGGATGACCAGCCACACTGGAACTGAGACACGGTCCAG	18	13	0	3	0	3	Escherichia_Shigella	Escherichia	Enterobacteriaceae	Enterobacteriales	Gammaproteobacteria	Proteobacteria
412	GAACGCTGGCGGCGTGCTTAACACATGCAAGTCGAACGATGAAGCCTAGCTTGCTAGGTGGATTAGTGGCGAACGGGTGAGTAATACGTGAGTAACCTACCTTTAACTCTGGGATAAGCCTGGGAAACTGGGTCTAATACCGGATACGACCAATCTCCGCATGGGGTGTTGGTGGAAAGCGTTATGTAGTGGTTATAGATGGGCTCACGGCCTATCAGCTTGTTGGTGAGGTAACGGCTCACCAAGGCGACGACGGGTAGCCGGCCTGAGAGGGTGACCGGCCACACTGGGACTGAGACACGGCCCAG	4	4	0	3	0	0	Rothia	Rothia	Micrococcaceae	Actinomycetales	Actinobacteria	Actinobacteria
413	CGAACGCTGGCGGCGTGCCTAATACATGCAAGTAGAACGCTGAAGGAGGAGCTTGCTTCTCTGATGTTAGCGGCGGACGGGTGAGTAACACGTGGATAACCTACCTATAAGACTGGGATAACTTCGGGAAACCGGAGCTAATACCGGATAATATTTTGAACCGCATGGTTCAAAAGTGAAAGACGGTCTTGCTGTCACTTATAGATGGATCCGCGCTGCATTAGCTAGTTGGTAAGGTAACGGCTTACCAAGGCAACGATGCATAGCCGACCTGAGAGGGTGATCGGCCACACTGGAACTGAGACACGGTCCAG	0	7	0	0	2	9	Staphylococcus	Staphylococcus	Staphylococcaceae	Bacillales	Bacilli	Firmicutes
415	TGAACGCTGGCGGCGTGCCTAATACATGCAAGTCGAGCGAACGGACGAGAAGCTTGCTTCTCTGATGTTAGCGGCGGACGGGTGAGTAACACGTGGATAACCTACCTATAAGACTGGGATAACTTCGGGAAACCGGAGCTAATACCGGATAATATTTTGAACCGCATGGTTCAAAAGTGAAAGACGGTCTTGCTGTCACTTATAGATGGATCCGCGCTGCATTAGCTAGTTGGTGGGGTAACGGCTCACCAAGGCGACGATACATAGCCGACCTGAGAGGGTGATCGGCCACACTGGGACTGAGACACGGCCCAG	0	3	0	0	0	2	Staphylococcus	Staphylococcus	Staphylococcaceae	Bacillales	Bacilli	Firmicutes
416	CGAACGCTGGCGGCGTGCTTAACACATGCAAGTCGAACGAAGAGCGATGGAAGCTTGCTTCTATCAATCTTAGTGGCGAACGGGTGAGTAACGCGTAATCAACCTGCCCTTCAGAGGGGGACAACAGTTGGAAACGACTGCTAATACCGCATACGATCCAATCTCGGCATCGAGACTGGATGAAAGGTGGCCTCTATTTATAAGCTATCACTGAAGGAGGGGATTGCGTCTGATTAGCTAGTTGGAGGGGTAACGGCCCACCAAGGCGATGATCAGTAGCCGGTCTGAGAGGATGAACGGCCACATTGGGACTGAGACACGGCCC	4	1	2	0	0	0	Veillonella_atypica	Veillonella	Veillonellaceae	Selenomonadales	Negativicutes	Firmicutes
418	CGAACGCTGGCGGCGTGCCTAATACATGCAAGTCGAACGAGAGCGACCGGTGCTTGCACTGGTCAATCTAGTGGCGAACGGGTGAGTAACACGTGGGTAACCTGCCCATCAGAGGGGGATAACATTCGGAAACGGATGCTAAAACCGCATAGGTCTTCGAACCGCATGGTTTGAAGAGGAAAAGAGGCGCAAGCTTCTGCTGATGGATGGACCCGCGGTGCATTAGCTAGTTGGTGAGGTAACGGCTCACCAAGGCGACGATACATAGCCGACCTGAGAGGGTGATCGGCCACACTGGGACTGAGACACGGCCCAG	0	1	0	0	0	0	Granulicatella	Granulicatella	Carnobacteriaceae	Lactobacillales	Bacilli	Firmicutes
419	CGAACGCTGGCGGCGTGCTTAACACATGCAAGTCGAACGGGATCCACTGGGCTTTTGTTTGGTGGTGAGAGTGGCGAACGGGTGAGTAATGCGTGACTAACCTGCCGTATGGTTGGGGATAGCTCCTGGAAACGGGTGGTAATACCCAATGCTCCAGCTGGATGCATGTCTGGTTGGGAAAGCTTTTGTGCCATATGATGGGGTCGCGTCCTATCAGCTTGTTGGTGGGGTGATGGCCTACCAAGGCGTCGACGGGTAGCCGGCCTAAGAGGGCGACCGGCCACATTGGGACTGAGATACGGCCCAG	5	11	0	0	4	8	Scardovia_wiggsiae	Scardovia	Bifidobacteriaceae	Bifidobacteriales	Actinobacteria	Actinobacteria
420	CGAACGCTGGCGGCGTGCCTAATACATGCAAGTAGAACGCTGAAGGAGGAGCTTGCTTCTCTGGATGGGTTGCGAACGGGTGAGTAACGCGTAGGTAACCTGCCTGGTAGCGGGGGATAACTATTGGAAACGATAGCTAATACCGCATAAGAGTAGATGTCGCATGACATTTGCTTAAAAGGTGCAATTGCATCACTACCAGATGGACCTGCGTTGTATTAGCTAGTTGGTGGGGTAACGGCTCACCAAGGCGACGATACATAGCCGACCTGAGAGGGTGATCGGCCACACTGGGACTGAGACACGGCCCAG	0	2	0	0	0	0	Streptococcus_mitis_pneumoniae	Streptococcus	Streptococcaceae	Lactobacillales	Bacilli	Firmicutes
421	CGAACGCTGGCGGCGTGCCTAATACATGCAAGTAGAACGCTGAAGGAGGAGCTTGCTTCTCCGGATGAGTTGCGAACGGGTGAGTAACGCGTAGGTAACCTGCCTGGTAGCGGGGGATAACTATTGGAAACGATAGCTAATACCGCATAACAGTAGATATTGCATGATATCTGCTTGAAAGGGGCAATTGCTCCACTACCAGATGGACCTGCGTTGTATTAGCTAGTTGGTGAGGTAACGGCTCACCAAGGCGACGATACATAGCCGACCTGAGAGGGTGATCGGCCACACTGGGACTGAGACACGGCCCAG	0	3	0	0	0	0	Streptococcus	Streptococcus	Streptococcaceae	Lactobacillales	Bacilli	Firmicutes
423	GAACGCTGGCGGCGTGCCTAATACATGCAAGTCGAACGAGAGCGACCGGTGCTTGCACTGGTCAATCTAGTGGCGAACGGGTGAGTAACACGTGGGTAACCTGCCCATCAGAGGGGGATAACATTCGGAAACGGATGCTAAAACCGCATAGGTCTTCGAACCGCATGGTTTGAAGAGGAAAAGAGGCGCAAGCTTCTGCTGATGGATGGACCCGCGGTGCATTAGCTAGTTGGTGAGGTAACGGCTCACCAAGGCCGTGATGCATAGCCGACCTGAGAGGGTGATCGGCCACATTGGGACTGAGACACGGCCCAA	1	1	2	3	2	0	Granulicatella_adiacens_paraadiacens	Granulicatella	Carnobacteriaceae	Lactobacillales	Bacilli	Firmicutes
424	TGAACGCTAGCTACAGGCTTAACACATGCAAGTCGAGGGGAAACGGCATTGAGTGCTTGCACTCTTTGGACGTCGACCGGCGCACGGGTGAGTAACGCGTATCCAACCTTCCCATTACTGTGGGATAACCTGCCGAAAGGCAGACTAATACCGCATAGTCTTCGATGACGGCATCAGATTTGAAGTAAAGATTTATCGGTAATGGATGGGGATGCGTCTGATTAGCTTGTTGGCGGGGTAACGGCCCACCAAGGCAACGATCAGTAGGGGTTCTGAGAGGAAGGTCCCCCACATTGGAACTGAGACACGGCCCAG	0	0	0	5	2	1	Prevotella_melaninogenica	Prevotella	Prevotellaceae	Bacteroidales	Bacteroidia	Bacteroidetes
425	GAACGCTAGCGATAGGCTTAACACATGCAAGTCGAGGGGCAGCATGGTCTTAGCTTGCTAAGACTGATGGCGACCGGCGCACGGGTGCGTAACGCGTATGCAACTTGCCTCACAGAGGGGGATAACCCGTCGAAAGACGGACTAATACCGCGTACACTCTATGTTGGGCATCCAATGTAGAGGAAATGAAATTCGCTGTGAGATAGGCATGCGTCCCATTAGCTAGTTGGTGAGGTAACGGCTCACCAAGGCGACGATGGGTAGGGGAACTGAGAGGTTGAACCCCCACACTGGTACTGAGACACGGACCAG	2	0	0	0	0	0	Porphyromonas	Porphyromonas	Porphyromonadaceae	Bacteroidales	Bacteroidia	Bacteroidetes
427	GAACGCTGGCGGCAGGCTTAACACATGCAAGTCGAACGGTAACATAAAGAAGCTTGCTTCTTTGATGACGAGTGGCGGACGGGTGAGTAATGCTTGGGAATCTAGCTTATGGAGGGGGATAACTACGGGAAACTGTAGCTAATACCGCGTAATATCGAAAGATTAAAGTGTGGGACCTTCGGGCCACATGCCATAGGATGAGCCCAAGTGGGATTAGGTAGTTGGTGAGGTAAAGGCTCACCAAGCCGACGATCTCTAGCTGGTCTGAGAGGATGACCAGCCACACTGGGACTGAGACACGGCCCAG	0	0	0	1	25	7	Haemophilus_parainfluenzae	Haemophilus	Pasteurellaceae	Pasteurellales	Gammaproteobacteria	Proteobacteria
428	CGAACGCTGGCGGCGTGCTTAACACATGCAAGTCGAACGGGATGATCTTAAAGCTTGCTTTTAGAGAATCTAGTGGCAAACGGGTGAGTAACACGTAGACAACCTGCCGACAGGATGGGGACAACATTCCGAAAGGAATGCTAATACCGAATGAAGTCAGAGGAGGGCATCCTCCTCTGATGAAAGATGGCCTCTGAATATGCTATCACCTGTTGATGGGTCTGCGTCTGATTAGCTAGTTGGTGAGGTAACGGCTCACCAAGGCGACGATCAGTAGCCGGTCTGAGAGGATGAACGGCCACATTGGGACTGAGACACGGCCCAG	91	15	0	0	0	0	Selenomonas	Selenomonas	Veillonellaceae	Selenomonadales	Negativicutes	Firmicutes
429	TGAACGCTGGCGGCGTGCCTAACACATGCAAGTCGAACGGGATACGTATCGGAAAGCTTCGGCCGGAAGATACGTTATCTAGTGGCGGACGGGTGAGTAACACGTGGGTAACCTGCCTTATGGAGGGGGATAACAGAGAGAAATCACTGCTAATACCGCATAAGCACACAGTACCGCATGGTACAGGGTGAAAAGATTTATCGCCATAAGATGGACCCGCGTCTGATTAGCCAGTTGGCAGGGTAAAAGCCTACCAAAGCAACGATCAGTAGCCGATCTGAGAGGATGACCGGCCACATTGGGACTGAGACACGGCCCAA	98	2	0	0	0	0	Oribacterium_sinus	Oribacterium	Lachnospiraceae	Clostridiales	Clostridia	Firmicutes
430	TGAACGCTGGCGGCAGGCTTAACACATGCAAGTCGAGCGAACGGACGAGAAGCTTGCTTCTCTGATGTTAGCGGCGGACGGGTGAGTAACACGTGGATAACCTACCTATAAGACTGGGATAACTTCGGGAAACCGGAGCTAATACCGGATAATATTTTGAACCGCATGGTTCAAAAGTGAAAGACGGTCTTGCTGTCACTTATAGATGGATCCGCGCTGCATTAGCTAGTTGGTAAGGTAACGGCTTACCAAGGCAACGATGCATAGCCGACCTGAGAGGGTGATCGGCCACACTGGAACTGAGACACGGTCCAG	1	1	4	9	3	9	Staphylococcus_aureus	Staphylococcus	Staphylococcaceae	Bacillales	Bacilli	Firmicutes
431	TGAACGCTAGCTACAGGCTTAACACATGCAAGTCGAGGGGAAACGACATTGAAGCTTGCTTCGATGGACGTCGACCGGCGCACGGGTGAGTAACGCGTATCCAACCTGCCTCTGACTAAGGGATAACCCGGCGAAAGTCGGACTAATACCTTATGAGGTTTTCTGCAGACATCTAATGAAAACGAAAGATTTATCGGTCAGTGATGGGGATGCGTCTGATTAGCTTGTTGGCGGGGTAACGGCCCACCAAGGCGACGATCAGTAGGGGTTCTGAGAGGAAGGTCCCCCACATTGGAACTGAGACACGGTCCAA	49	32	0	0	0	1	Prevotella	Prevotella	Prevotellaceae	Bacteroidales	Bacteroidia	Bacteroidetes
432	TGAACGCTGGCGGCAGGCTTAACACATGCAAGTCGAACGGTAACATAAAGAAGCTTGCTTCTTTGATGACGAGTGGCGGACGGGTGAGTAATGCTTGGGAATCTAGCTTATGGAGGGGGATAACTACGGGAAACTGTAGCTAATACCGCGTAATATCGAAAGATTAAAGTGTGGGACCTTCGGGCCACATGCCATAGGATGAGCCCAAGTGGGATTAGGTAGTTGGTGAGGTAAAGGCTCACCAAGCCGACGATCTCTAGCTGGTCTGAGAGGATGACCAGCCACACTGGGACTGAGACACGGCCC	0	0	0	0	10	8	Haemophilus_parainfluenzae	Haemophilus	Pasteurellaceae	Pasteurellales	Gammaproteobacteria	Proteobacteria
433	TGAACGCTGGCGGCAGGCTTAACACATGCAAGTCGAACGGTAGCAGGAGAAAGCTTGCTTTCTTGCTGACGAGTGGCGGACGGGTGAGTAATGCTTGGGAATCTGGCTTATGGAGGGGGATAACGACGGGAAACTGTCGCTAATACCGCGTATTATCGGAAGATGAAAGTGCGGGACTGAGAGGCCGCATGCCATAGGATGAGTCCAAGTGGGATTAGGTAGTTGGTGGGGTAAAGGCCTACCAAGCCAGCGATCTCTAGCTGGTCTGAGAGGATGACCAGCCACACTGGAACTGAGACACGGTCCA	9	0	0	0	0	0	Haemophilus_haemolyticus	Haemophilus	Pasteurellaceae	Pasteurellales	Gammaproteobacteria	Proteobacteria
435	TGAACGCTGGCGGCATGCTTTACACATGCAAGTCGGACGGCAGCACAGAGAAGCTTGCTTCTTGGGTGGCGAGTGGCGAACGGGTGAGTAATATATCGGAACGTACCGAGTAATGGGGGATAACTAATCGAAAGATTAGCTAATACCGCATATTCTCTGAGGAGGAAAGCAGGGGACCTTCGGGCCTTGCGTTATTCGAGCGGCCGATATCTGATTAGCTAGTTGGTGGGGTAAAGGCCTACCAAGGCGACGATCAGTAGCGGGTCTGAGAGGATGATCCGCCACACTGGGACTGAGACACGG	2	0	0	0	0	0	Neisseria_perflava_meningitis	Neisseria	Neisseriaceae	Neisseriales	Betaproteobacteria	Proteobacteria
436	AACGCTGGCGGCGTGCCTAATACATGCAAGTCGAGCGAACGGACGAGAAGCTTGCTTCTCTGATGTTAGCGGCGGACGGGTGAGTAACACGTGGATAACCTACCTATAAGACTGGGATAACTTCGGGAAACCAGAGCTAATACCGGATAATATTTTGAACCGCATGGTTCAAAAGTGAAAGACGGTCTTGCTGTCACTTATAGATGGATCCGCGCTGCATTAGCTAGTTGGTAAGGTAACGGCTTACCAAGGCAACGATGCATAGCCGACCTGAGAGGGTGATCGGCCACACTGGAACTGAGACACGGTCCAG	6	4	1	1	3	2	Staphylococcus_aureus	Staphylococcus	Staphylococcaceae	Bacillales	Bacilli	Firmicutes
437	GAACGCTGGCGGCGTGCCTAATACATGCAAGTCGAGCGAAGTTTTTCTGGTGCTTGCACTAGAAAAACTTAGCGGCGAACGGGTGAGTAACACGTAAAGAACCTGCCTCATAGACGGGGACAACTATTGGAAACGATAGCTAATACCGGATAACAGCATAAATCGCATGATATATGTTTAAAAGTTGGTTTCGGCTAACACTATGAGATGGCTTTGCGGTGCATTAGCTAGTTGGTGGGGTAAAGGCCTACCAAGGCGACGATGCATAGCCGACCTGAGAGGGTGATCGGCCACACTGGGACTGAGACACGGCCCAG	1	1	3	0	0	0	Gemella_sanguinis	Gemella	Bacillales_Incertae_Sedis_XI	Bacillales	Bacilli	Firmicutes
438	TGAACGCTGGCGGCGCGCCTAACACATGCAAGTCGAACGGTTAAAGCCCCTTCGGGGGTGCATAAAGTGGCGAACGGCTGAGTAACACGTGGGCAACCTGCCCCTCGCACCGGGACAGCCTCGGGAAACCGTGGTTAATACCGGATACTCCCGCACCCCCGCATGGGGGCGCGGGGAAAGCCCAGACGGCGAGGGATGGGCCCGCGGCCTGTTAGCTCGTTGGCGGGGTAACGGCCCACCAAGGCGATGATGGGTAGCCGGGTTGAGAGACCGACCGGCCAGATTGGGACTGAGACACGGCCCAG	3	10	0	0	0	0	Olsenella_uli	Olsenella	Coriobacteriaceae	Coriobacteriales	Actinobacteria	Actinobacteria
440	CGAACGCTGGCGGCGTGCTTAACACATGCAAGTCGAACGATGAAGCCTAGCTTGCTAGGTGGATTAGTGGCGAACGGGTGAGTAATACGTGAGTAACCTACCTTTAACTCTGGGATAAGCCTGGGAAACTGGGTCTAATACCGGATACGACCAATCTCCGCATGGGGTGTTGGTGGAAAGCGTTATGTAGTGGTTATAGATGGGCTCACGGCCTATCAGCTTGTTGGTGAGGTAACGGCTCACCAAGGCGACGACGGGTAGCCGGCCTGAGAGGGTGACCGGCCACACTGGGACTGAGACACGGCCC	3	4	3	6	1	0	Rothia_mucilaginosa	Rothia	Micrococcaceae	Actinomycetales	Actinobacteria	Actinobacteria
441	GAACGCTGGCGGCGTGCCTAATACATGCAAGTAGAACGCTGAAGGAGGAGCTTGCTTCTCCGGATGAGTTGCGAACGGGTGAGTAACGCGTAGGTAACCTGCCTGGTAGCGGGGGATAACTATTGGAAACGATAGCTAATACCGCATAACAGTAGATATTGCATGATATCTGCTTGAAAGGTGCAATTGCATCACTACCAGATGGACCTGCGTTGTATTAGCTAGTTGGTGAGGTAACGGCTCACCAAGGCGACGATACATAGCCGACCTGAGAGGGTGATCGGCCACACTGGGACTGAGACACGGCCCAG	3	3	0	0	12	11	Streptococcus_oralis_ATCC700233_cluster	Streptococcus	Streptococcaceae	Lactobacillales	Bacilli	Firmicutes
442	TGAACGCTGGCGGCATGCTTTACACATGCAAGTCGGACGGCAGCACAGAGAAGCTTGCTTCTTGGGTGGCGAGTGGCGAACGGGTGAGTAACATATCGGAACGTACCGAGTAATGGGGGATAACTAATCGAAAGATTAGCTAATACCGCATATTCTCTGAGGAGGAAAGCAGGGGACCTTCGGGCCTTGCGTTATTCGAGCGGCCGATATCTGATTAGCTAGTTGGTGGGGTAAAGGCCTACCAAGGCGACGATCAGTAGCTGGTCTGAGAGGACGACCAGCCACACTGGGACTGAGACACGGCCCAG	0	0	0	7	0	0	Neisseria	Neisseria	Neisseriaceae	Neisseriales	Betaproteobacteria	Proteobacteria
444	GCTGGCGGCGTGCCTAATACATGCAAGTCGAGCGAACGGACGAGAAGCTTGCTTCTCTGATGTTAGCGGCGGACGGGTGAGTAACACGTGGATAACCTACCTATAAGACTGGGATAACTTCGGGAAACCGGAGCTAATACCGGATAATATTTTGAACCGCATGGTTCAAAAGTGAAAGACGGTCTTGCTGTCACTTATAGATGGATCCGCGCTGCATTAGCTAGTTGGTAAGGTAACGGCTTACCAAGGCAACGATGCATAGCCGACCTGAGAGGGTGATCGGCCACACTGGAACTGAGACACGGTCCAG	2	6	1	0	9	6	Staphylococcus_aureus	Staphylococcus	Staphylococcaceae	Bacillales	Bacilli	Firmicutes
447	TGAACGCTGGCGGCGTGCCTAATACATGCAAGTCGAACGGACGAGTAAGAGCTTGCTCTTATGAGTTAGTGGCGCACGGGTGAGTAATGTATAGCTAATCTGCCCTACACTAGAGGACAACAGTTGGAAACGACTGCTAATACTCTATACTCCTATCTAACATAAGTTAGATAGGGAAAGTTCTTCGGTGTAGGATGAGGCTATATTGTATCAGCTAGTTGGTGAGGTAATGGCTCACCAAGGCTATGACGCATAACTGGTCTGAGAGGATGATCAGTCACACTGGAACTGAGACACGGTCCAG	24	1	0	0	0	0	Campylobacter	Campylobacter	Campylobacteraceae	Campylobacterales	Epsilonproteobacteria	Proteobacteria
450	GAACGCTGGCGGCGTGCTTAACACATGCAAGTCGAACGAAGAGCGATGGAAGCTTGCTTCTATCAATCTTAGTGGCGAACGGGTGAGTAACGCGTAATCAACCTGCCCTTCAGAGGGGGACAACAGTTGGAAACGACTGCTAATACCGCATACGATCCAATCTCGGCATCGAGACTGGATGAAAGGTGGCCTCTATTTATAAGCTATCACTGAAGGAGGGGATTGCGTCTGATTAGCTAGTTGGAGGGGTAACGGCCCACCAAGGCGATGATCAGTAGCCGGTCTGAGAGGATGAACGGCCACATTGGGACTGAGACACGGCCCAG	5	0	3	1	0	0	Veillonella_atypica	Veillonella	Veillonellaceae	Selenomonadales	Negativicutes	Firmicutes
451	TGAACGCTAGCTACAGGCTTAACACATGCAAGTCGAGGGGAAACGGCATTGAGTGCTTGCACTCTTTGGACGTCGACCGGCGCACGGGTGAGTAACGCGTATCCAACCTTCCCATTACTGTGGGATAACCTGCCGAAAGGCAGACTAATACCGCATAGTCTTCGATGACGGCATCAGATTTGAAGTAAAGATTTATCGGTAATGGATGGGGATGCGTCTGATTAGCTTGTTGGCGGGGTAACGGCCCACCAAGGCGACGATCAGTAGGGGTTCTGAGAGGAAGGTCCCCCACATTGGAACTGAGACACGGTCC	4	0	5	2	0	1	Prevotella_melaninogenica	Prevotella	Prevotellaceae	Bacteroidales	Bacteroidia	Bacteroidetes
453	TGAACGCTGGCGGCATGCCTTACACATGCAAGTCGAACGGTAGCAGGAGGAAGCTTGCTTTCTTGCTGACGAGTGGCGGACGGGTGAGTAATGCTTGGGAATCTGGCTTATGGAGGGGGATAACGACGGGAAACTGTCGCTAATACCGCGTAGTGTCGAGAGACGAAAGTGCGGGACTGTAAAGCCGCATGCCATAGGATGAGCCCAAGTGGGATTAGGTAGTTGGTGGGGTAAATGCCTACCAAGCCTGCGATCTCTAGCTGGTCTGAGAGGATGACCAGCCACACTGGAACTGAGACACGGTCCAG	0	0	16	80	0	0	Haemophilus	Haemophilus	Pasteurellaceae	Pasteurellales	Gammaproteobacteria	Proteobacteria
454	TGAACGCTGGCGGCGTGCCTAACACATGCAAGTCGAACGGGATGCGTATCGGAAAGCTTCGGCCGGAAGATACGTTATCTAGTGGCGGACGGGTGAGTAACACGTGGGTAACCTGCCTTATGGAGGGGGATAACAGAGAGAAATCACTGCTAATACCGCATAAGCACACAGTACCGCATGGTACAGGGTGAAAAGATTTATCACCATAAGATGGACCCGCGTCTGATTAGCCAGTTGGCAGGGTAAAAGCCTACCAAAGCAACGATCAGTAGCCGATCTGAGAGGATGACCGGCCACATTGGGACTGAGACACGGCCCAA	73	6	0	0	0	0	Oribacterium	Oribacterium	Lachnospiraceae	Clostridiales	Clostridia	Firmicutes
455	TGAACGCTAGCTACAGGCTTAACACATGCAAGTCGAGGGGAAACGACATTGAAGCTTGCTTCGATGGGCGTCGACCGGCGCACGGGTGAGTAACGCGTATCCAACCTGCCTCTGACTAAGGGATAACCCGGCGAAAGTCGGACTAATACCTTATGAGGTTTTCTGCAGACATCTAATGAAAACGAAAGATTTATCGGTCAGCGATGGGGATGCGTCTGATTAGCTTGTTGGCGGGGTAACGGCCCACCAAGGCAACGATCAGTAGGGGTTCTGAGAGGAAGGTCCCCCACATTGGAACTGAGACACGGTCCA	40	35	0	0	0	0	Prevotella_melaninogenica	Prevotella	Prevotellaceae	Bacteroidales	Bacteroidia	Bacteroidetes
457	CGAACGCTGGCGGCGTGCTTAACACATGCAAGTCGAACGGGATGATTTAGAAGCTTGCTTTTAGAGAATCTAGTGGCAAACGGGTGAGTAACACGTAGACAACCTGCCGACAGGATGGGGACAACATTCCGAAAGGAATGCTAATACCGAATGAAGTCAGAGGAGGGCATCCTCCTCTGATGAAAGATGGCCTCTGAATATGCTATCACCTGTTGATGGGTCTGCGTCTGATTAGCTGGTTGGTGAGGTAACGGCTCACCAAGGCGACGATCAGTAGCCGGTCTGAGAGGATGAACGGCCACATTGGGACTGAGACACGGCCCAG	85	20	0	0	0	0	Veillonellaceae	Veillonellaceae	Veillonellaceae	Selenomonadales	Negativicutes	Firmicutes
458	TGAACGCTGGCGGCGTGCCTAATACATGCAAGTCGAGCGGATGAAGGGAGCTTGCTCCTGGATTCAGCGGCGGACGGGTGAGTAATGCCTAGGAATCTGCCTGGTAGTGGGGGATAACGTCCGGAAACGGGCGCTAATACCGCATACGTCCTGAGGGAGAAAGTGGGGGATCTTCGGACCTCACGCTATCAGATGAGCCTAGGTCGGATTAGCTAGTTGGTGGGGTAAAGGCCTACCAAGGCGACGATCCGTAACTGGTCTGAGAGGATGATCAGTCACACTGGAACTGAGACACGGTCCAG	0	0	0	0	6	55	Pseudomonas_aeruginosa	Pseudomonas	Pseudomonadaceae	Pseudomonadales	Gammaproteobacteria	Proteobacteria
459	TGAACGCTGGCGGCGTGCCTAACACATGCAAGTCGAACGGAGATTACGGACGGAAGTTTTCGGATGGAAGACTGTAATTCTTAGTGGCGGACGGGTGAGTAACGCGTGGGCAACCTGCCCTATACAGGGGGATAGCAGCTGGAAACGGCTGGTAAGACCGCATAAGTCGGTTAAATCGCATGATTTGATCGGGAAATGAGCAATCAGGTATAGGATGGGCCCGCGTCCGATTAGCCAGTTGGCAGGGTAAAAGCCTACCAAAGCGACGATCGGTAGCCGGACTGAGAGGTCGGACGGCCACATTGGGACTGAGACACGGCCCAA	18	14	0	0	0	0	Catonella_morbi	Catonella	Lachnospiraceae	Clostridiales	Clostridia	Firmicutes
460	CGAACGCTGGCGGCGTGCCTAATACATGCAAGTAGAACGCTGAAGGAGGAGCTTGCTTCTCCGGATGAGTTGCGAACGGGTGAGTAACGCGTAGGTAACCTGCCTGGTAGCGGGGGATAACTATTGGAAACGATAGCTAATACCGCATAACAGTAGATATTGCATGATATCTGCTTGAAAGGTGCAAATGCATCACTACCAGATGGACCTGCGTTGTATTAGCTAGTTGGTGGGGTAACGGCTCACCAAGGCGACGATACATAGCCGACCTGAGAGGGTGATCGGCCACACTGGGACTGAGACACGGCCCA	27	79	0	0	0	1	Streptococcus_oralis_ATCC700233_cluster	Streptococcus	Streptococcaceae	Lactobacillales	Bacilli	Firmicutes
461	TGAACGCTGACAGAATGCTTAACACATGCAAGTCAACTTGAACTTCGGTTTGGGTGGCGGACGGGTGAGTAACGCGTAAAGAACTTGCCTCACAGATAGGGACAACATTTGGAAACGAATGCTAATACCTGATATTATGATTATATGGCATCGTATAATTATGAAAGCTATATGCGCTGTGAGAGAGCTTTGCGTCCCATTAGCTAGTTGGAGAGGTAACGGCTCACCAAGGCGATGATGGGTAGCCGGCCTGAGAGGGTGATCGGCCACAAGGGGACTGAGACACGGCCCTT	1	0	0	0	0	0	Fusobacterium_nucleatum	Fusobacterium	Fusobacteriaceae	Fusobacteriales	Fusobacteriia	Fusobacteria
463	TGAACGCTGGCGGCAGGCTTAACACATGCAAGTCGAACGGTAACATGAAGAAGCTTGCTTCTTTGATGACGAGTGGCGGACGGGTGAGTAATGCTTGGGAATCTGGCTTATGGAGGGGGATAACTACGGGAAACTGTAGCTAATACCGCGTAGAATCGGGAGATGAAAGTGTGGGACCTTCGGGCCACATGCCATAGGATGAGCCCAAGTGGGATTAGGTAGTTGGTGGGGTAAAGGCCTACCAAGCCGACGATCTCTAGCTGGTCTGAGAGGATGGCCAGCCACACCGGGACTGAGACACGGCCCGG	4	4	0	0	0	0	Pasteurellaceae	Pasteurellaceae	Pasteurellaceae	Pasteurellales	Gammaproteobacteria	Proteobacteria
465	TGAACGCTAGCGATAGGCTTAACACATGCAAGTCGAGGGGCAGCACGAGGTAGCTTGCTATCTGGGTGGCGACCGGCGCACGGGTGCGTAACGCGTATGCAACTTGCCCTATACAGGAGGATAACCCGTCGAAAGACGGACTAATACTGCGTATGCTCACAGCTTGGCATCAAGAAGTGAGGAAAGAAATTCGGTATAGGATAGGCATGCGTCCCATTAGCTTGTTGGTGAGGTAACGGCTCACCAAGGCAACGATGGGTAGGGGAACTGAGAGGTTTATCCCCCACACTGGTACTGAGACACGGACCAG	0	0	8	12	0	0	Porphyromonas	Porphyromonas	Porphyromonadaceae	Bacteroidales	Bacteroidia	Bacteroidetes
467	CGAACGCTGGCGGCGTGCCTAATACATGCAAGTAGAACGCTGAAGGGAGAGCTTGCTCTTCTGGATGAGTTGCGAACGGGTGAGTAACGCGTAGGTAACCTGCCTGGTAGCGGGGGATAACTATTGGAAACGATAGCTAATACCGCATAACATTGACTATTGCATGATAGTTAATTGAAAGGTGCAAATGCACCACTACCAGATGGACCTGCGTTGTATTAGCTAGTTGGTGGGGTAACGGCTCACCAAGGCGACGATACATAGCCGACCTGAGAGGGTGATCGGCCACACTGGGACTGAGACACGGCCCAG	44	60	0	0	0	1	Streptococcus_cristatus	Streptococcus	Streptococcaceae	Lactobacillales	Bacilli	Firmicutes
468	TGAACGCTGGCGGCAGGCCTAACACATGCAAGTCGAGCGGTAGAGAGAAGCTTGCTTCTCTTGAGAGCGGCGGACGGGTGAGTAATGCCTAGGAATCTGCCTGGTAGTGGGGGATAACGTTCGGAAACGGACGCTAATACCGCATACGTCCTACGGGAGAAAGCAGGGGACCTTCGGGCCTTGCGCTATCAGATGAGCCTAGGTCGGATTAGCTAGTTGGTGGGGTAATGGCTCACCAAGGCGACGATCCGTAACTGGTCTGAGAGGATGATCAGTCACACTGGAACTGAGACACGGTCCAG	0	10	0	3	0	5	Pseudomonas	Pseudomonas	Pseudomonadaceae	Pseudomonadales	Gammaproteobacteria	Proteobacteria
469	CGAACGCTGGCGGCGTGCCTAATACATGCAAGTAGAACGCTGAAGGAGGAGCTTGCTTCTCTGGATGAGTTGCGAACGGGTGAGTAACGCGTAGGTAACCTGCCTGGTAGCGGGGGATAACTATTGGAAACGATAGCTAATACCGCATAAGAGTAGATGTTGCATGACATTTGCTTAAAAGGTGCAATTGCATCACTACCAGATGGACCTGCGTTGTATTAGCTAGTAGGTGAGGTAACGGCTCACCTAGGCGACGATACATAGCCGACCTGAGAGGGTGATCGGCCACACTGGGACTGAGACACGGCCCAG	0	5	0	1	0	0	Streptococcus_mitis_pneumoniae	Streptococcus	Streptococcaceae	Lactobacillales	Bacilli	Firmicutes
470	TGAACGCTAGCGATAGGCTTAACACATGCAAGTCGAGGGGCAGCATGGTCTTAGCTTGCTAAGACTGATGGCGACCGGCGCACGGGTGCGTAACGCGTATGCAACTTGCCTCACAGAGGGGGATAACCCGTCGAAAGACGGACTAATACCGCGTACACTCTATGTTGGGCATCCAATGTAGAGGAAATGAAATTCGCTGTGAGATAGGCATGCGTCCCATTAGCTAGTTGGTGAGGTAACGGCTCACCAAGGCGACGATACATAGCCGACCTGAGAGGGTGATCGGCCACACTGGGACTGAGACACGGCCCAG	0	1	0	0	0	0	Porphyromonas	Porphyromonas	Porphyromonadaceae	Bacteroidales	Bacteroidia	Bacteroidetes
472	CGAACGCTGGCGGCGTGCCTAATACATGCAAGTAGAACGCTGAAGGAGGAGCTTGCTCTTCTGGATGAGTTGCGAACGGGTGAGTAACGCGTAGGTAACCTGCCTGGTAGCGGGGGATAACTATTGGAAACGATAGCTAATACCGCATAACAGTAGATATCGCATGATATTTGCTTGAAAGGTGCAAATGCACCACTACCAGATGGACCTGCGTTGTATTAGCTAGTTGGTGAGGTAACGGCTCACCAAGGCAACGATACATAGCCGACCTGAGAGGGTGATCGGCCACACTGGGACTGAGACACGGCCCAG	17	23	0	0	0	0	Streptococcus_infantis	Streptococcus	Streptococcaceae	Lactobacillales	Bacilli	Firmicutes
474	TGAACGCTGGCGGCGTGCTTAACACATGCAAGTCGAACGGAGTTTATACGGAAGGAGTCTTCGGGCAACGGAAGTATAAACTTAGTGGCGGACGGGTGAGTAACGCGTGGGTAACCTGCCTTATACAAGGGGATAACAGAGGGAAACTTCTGCTAATACCGTATAAAAATATTTCACGCATGTGAGATATTTGAAAGATTTATCAGTATGAGATGGACCCGCGTCTGATTAGGTAGTTGGTGAGGTAGAGGCTCACCAAGCCGACGATCGGTAGCCGATCTGAGAGGATGACCGGCCACATTGGGACTGAGACACGGCCCAA	6	5	0	0	0	0	Lachnospiraceae	Lachnospiraceae	Lachnospiraceae	Clostridiales	Clostridia	Firmicutes
475	CGAACGCTGGCGGCGTGCCTAATACATGCAAGTGGGACGCAAGGAAACACACTGTGCTTGCACACCGTGTTTTCTTGAGTCGCGAACGGGTGAGTAACGCGTAGGTAACCTGCCTATTAGCGGGGGATAACTATTGGAAACGATAGCTAATACCGCATAATATTAATTATTGCATGATAATTGATTGAAAGATGCAAGCGCATCACTAGTAGATGGACCTGCGTTGTATTAGCTAGTTGGTAAGGTAAGAGCTTACCAAGGCGACGATACATAGCCGACCTGAGAGGGTGATCGGCCACACTGGGACTGAGACACGGCCCAG	3	1	0	0	0	1	Streptococcus_mutans	Streptococcus	Streptococcaceae	Lactobacillales	Bacilli	Firmicutes
476	CGAACGCTGGCGGCGTGCCTAATACATGCAAGTAGAACGCTGAAGGAGGAGCTTGCTTCTCCGGATGAGTTGCGAACGGGTGAGTAACGCGTAGGTAACCTGCCTGGTAGCGGGGGATAACTATTGGAAACGATAGCTAATACCGCATAACAGTAGATATTGCATGATATCTGCTTGAAAGGTGCAATTGCATCACTACCAGATGGACCTGCGTTGTATTAGCTAGTTGGTGAGGTAACGGCTCACCAAGGCGACGATACATAGCCGACCTGAGAGGGTGATCGGCCACACTGGGACTGAGACACGGCCC	2	1	0	0	13	7	Streptococcus_oralis_ATCC700233_cluster	Streptococcus	Streptococcaceae	Lactobacillales	Bacilli	Firmicutes
477	TGAACGCTGGCGGCGTGCCTAATACATGCAAGTCGAACGGACAAGTAAGAGCTTGCTCTTATGAGTTAGTGGCGCACGGGTGAGTAATGTATAGCTAATCTACCCTACACTAGAGGACAACAGTTGGAAACGGCTGCTAATACTCTATACTCCTGTCTTACATAAGTTAGATAGGGAAAGTTTTTCGGTGTAGGATGAGGCTATATTGTATCAGCTAGTTGGTGAGGTAATGGCTCACCAAGGCTATGACGCATAACTGGTCTGAGAGGATGATCAGTCACACTGGAACTGAGACACGGTCCAG	0	0	2	1	0	0	Campylobacter_concisus	Campylobacter	Campylobacteraceae	Campylobacterales	Epsilonproteobacteria	Proteobacteria
478	CGAACGCTGGCGGCGTGCCTAATACATGCAAGTAGAACGCTGAAGGAGGAGCTTGCTTCTCTGGATGAGTTGCGAACGGGTGAGTAACGCGTAGGTAACCTGCCTGGTAGCGGGGGATAACTATTGGAAACGATAGCTAATACCGCATAACAGTAGATATCGCATGATAGTTGCTTAAAAGGTGCAAATGCACCACTACCAGATGGACCTGCGTTGTATTAGCTAGTTGGTGAGGTAACGGCTCACCAAGGCGACGATACATAGCCGACCTGAGAGGGTGATCGGCCACACTGGGACTGAGACACGGCCCAG	46	56	0	0	0	0	Streptococcus	Streptococcus	Streptococcaceae	Lactobacillales	Bacilli	Firmicutes
479	TGAACGCTGGCGGCAGGCCTAACACATGCAAGTCGAGCGGATGAAGGGAGCTTGCTCCTGGATTCAGCGGCGGACGGGTGAGTAACACGTGGATAACCTACCTATAAGACTGGGATAACTTCGGGAAACCGGAGCTAATACCGGATAATATTTTGAACCGCATGGTTCAAAAGTGAAAGACGGTCTTGCTGTCACTTATAGATGGATCCGCGCTGCATTAGCTAGTTGGTAAGGTAACGGCTTACCAAGGCAACGATGCATAGCCGACCTGAGAGGGTGATCGGCCACACTGGAACTGAGACACGGTCCAG	0	0	0	0	16	8	Staphylococcus	Staphylococcus	Staphylococcaceae	Bacillales	Bacilli	Firmicutes
480	CGAACGCTGGCGGCGTGCCTAATACATGCAAGTAGAACGCTGAAGGAGGAGCTTGCTTCTCTGGATGAGTTGCGAACGGGTGAGTAACGCGTAGGTAACCTGCCTGGTAGCGGGGGATAACTATTGGAAACGATAGCTAATACCGCATAAGAGTAGATGTTGCATGACATTTGCTTAAAAGGTGCAATTGCATCACTACCAGATGGACCTGCGTTGTATTAGCTAGTTGGTAAGGTAACGGCTTACCAAGGCAACGATGCATAGCCGACCTGAGAGGGTGATCGGCCACACTGGAACTGAGACACGGTCCAG	1	7	0	0	0	0	Streptococcus	Streptococcus	Streptococcaceae	Lactobacillales	Bacilli	Firmicutes
481	TGAACGCTGGCGGCGTGCCTAATACATGCAAGTAGAACGCTGAAGCTTGGTGCTTGCACCGAGCGGAAGAGTTGCGAACGGGTGAGTAACGCGTAGGTAACCTACCTCTTAGCGGGGGATAACTATTGGAAACGATAGCTAATACCGCATAAAAGTCGACATTGCATGATGTTGACTTGAAAGGTGCAACTGCATCACTAAGAGATGGACCTGCGTTGTATTAGCTAGTTGGTGAGGTAACGGCTCACCAAGGCGACGATACATAGCCGACTTGAGAGGGTGATCGGCCACACTGGGACTGAGACACGGCCCAG	1	10	0	0	0	1	Streptococcus	Streptococcus	Streptococcaceae	Lactobacillales	Bacilli	Firmicutes
483	TGAACGCTGGCGGCGTGCCTAATACATGCAAGTCGAGCGAACGGACGAGAAGCTTGCTTCTCTGATGTTAGCGGCGGACGGGTGAGTAACACGTGGATAACCTACCTATAAGACTGGGATAACTTCGGGAAACCGGAGCTAATACCGGATAATATTTTGAACCGCATGGTTCAAAAGTGAAAGACGGTCTTGCTGTCACTTATAGATGGATCCGCGCTGCATTAGCTAGTTGGTAAGGTAACGGCTTACCAAGGCAACGATGCATAGCCGACCTGAGAGGATGATCAGTCACACTGGAACTGAGACACGGTCCAG	2	1	2	5	5	4	Staphylococcus_aureus	Staphylococcus	Staphylococcaceae	Bacillales	Bacilli	Firmicutes
484	GAACGCTGGCGGCAGGCTTAACACATGCAAGTCGAACGGTAGCAGGAGGAAGCTTGCTTTCTTGCTGACGAGTGGCGGACGGGTGAGTAATGCTTGGGAATCTGGCTTATGGAGGGGGATAACGACGGGAAACTGTCGCTAATACCGCGTAGTGTCGAGAGACGAAAGTGCGGGACTGTAAAGCCGCATGCCATAGGATGAGCCCAAGTGGGATTAGGTAGTTGGTGGGGTAAATGCCTACCAAGCCTGCGATCTCTAGCTGGTCTGAGAGGATGACCAGCCACACTGGAACTGAGACACGGTCCAG	0	0	64	19	0	0	Haemophilus_influenzae	Haemophilus	Pasteurellaceae	Pasteurellales	Gammaproteobacteria	Proteobacteria
488	GAACGCTGGCGGCGTGCCTAATACATGCAAGTAGAACGCTGAAGGAGGAGCTTGCTCTTCTGGATGAGTTGCGAACGGGTGAGTAACGCGTAGGTAACCTGCCTGGTAGCGGGGGATAACTATTGGAAACGATAGCTAATACCGCATAAGAGTAGATGTTGCATGACATTTACTTAAAAGGTGCAATTGCATCACTACCAGATGGACCTGCGTTGTATTAGCTAGTTGGTGGGGTAACGGCTCACCAAGGCGACGATACATAGCCGACCTGAGAGGGTGATCGGCCACACTGGGACTGAGACACGGCCCAG	2	0	0	0	0	0	Streptococcus_mitis_pneumoniae	Streptococcus	Streptococcaceae	Lactobacillales	Bacilli	Firmicutes
489	TGAACGCTGGCGGCGTGCCTAATACATGCAAGTCGAACGGTAGCAGGAGAAAGCTTGCTTTCTTGCTGACGAGTGGCGGACGGGTGAGTAATGCTTGGGAATCTGGCTTATGGAGGGGGATAACGACGGGAAACTGTCGCTAATACCGCGTATTATCGGAAGATGAAAGTGCGGGACTGAGAGGCCGCATGCCATAGGATGAGCCCAAGTGGGATTAGGTAGTTGGTGGGGTAAAGGCCTACCAAGCCTGCGATCTCTAGCTGGTCTGAGAGGATGACCAGCCACACTGGAACTGAGACACGGTCCAG	2	9	1	2	0	0	Haemophilus_influenzae	Haemophilus	Pasteurellaceae	Pasteurellales	Gammaproteobacteria	Proteobacteria
491	CGAACGCTGGCGGCGTGCTTAACACATGCAAGTCGAACGGAAAGAGATGAAAGAGCTTGCTCTTTTATTAATTTCAGTGGCAAACGGGTGAGTAACACGTAAACAACCTGCCTTAAGGATGGGGATAACAGACGGAAACGACTGCTAATACCGAATACGTTCTAAGCATCGCATGGTGCATAGAAGAAAGGGTGGCCTCTACAAGAAAGCTATCGCCTTAAGAGGGGTTTGCGACTGATTAGGTAGTTGGTGAGGTAACGGCTCACCAAGCCGACGATCAGTAGCCGGTCTGAGAGGATGAACGGCCACACTGGAACTGAGACACGGTCCAG	19	0	0	0	0	0	Dialister_pneumosintes	Dialister	Veillonellaceae	Selenomonadales	Negativicutes	Firmicutes
492	TGAACGCTGGCTACAGGCTTAACACATGCAAGTCGAGCGGATGAAGGGAGCTTGCTCCTGGATTCAGCGGCGGACGGGTGAGTAATGCCTAGGAATCTGCCTGGTAGTGGGGGATAACGTCCGGAAACGGGCGCTAATACCGCATACGTCCTGAGGGAGAAAGTGGGGGATCTTCGGACCTCACGCTATCAGATGAGCCTAGGTCGGATTAGCTAGTTGGTGGGGTAAAGGCCTACCAAGGCGACGATCCGTAACTGGTCTGAGAGGATGATCAGTCACACTGGAACTGAGACACGGTCCAG	0	0	0	0	3	3	Pseudomonas_aeruginosa	Pseudomonas	Pseudomonadaceae	Pseudomonadales	Gammaproteobacteria	Proteobacteria
493	TGAACGCTGGCGGCGTGCCTAATACATGCAAGTCGAGCGAACGGACGAGAAGCTTGCTTCTCTGGATGAGTTGCGAACGGGTGAGTAACGCGTAGGTAACCTGCCTGGTAGCGGGGGATAACTATTGGAAACGATAGCTAATACCGCATAATAGTAGATGTTGCATGACATTTGCTTAAAAGGTGCAATTGCATCACTACCAGATGGACCTGCGTTGTATTAGCTAGTTGGTGGGGTAACGGCTCACCAAGGCGACGATACATAGCCGACCTGAGAGGGTGATCGGCCACACTGGGACTGAGACACGGCCCAG	1	10	0	0	0	0	Streptococcus	Streptococcus	Streptococcaceae	Lactobacillales	Bacilli	Firmicutes
495	CGAACGCTGGCGGCGTGCTTAACACATGCAAGTCGAACGGTGAAGGGATCAGCTTGCTGGTCCTGGATGAGTGGCGAACGGGTGAGTAACACGTGAGTAACCTGCCCCCTTCTTCTGGATAACCGCATGAAAGTGTGGCTAATACGGGATATTCTGCGCCTGCTGCATGGTGGGTGTGGGAAAGATGCGCCTTTGGGTGTTTTTGGTGGGGGATGGGCTCGCGGCCTATCAGCTTGTTGGTGGGGTGATGGCCTACCAAGGCGGTGACGGGTAGCCGGCCTGAGAGGGTGGACGGTCACACTGGGACTGAGACACGGCCCAG	3	1	0	0	0	0	Actinomyces	Actinomyces	Actinomycetaceae	Actinomycetales	Actinobacteria	Actinobacteria
496	AACGCTGGCGGCATGCCTTACACATGCAAGTCGAACGGCAGCACGGGTGCTTGCACCTGGTGGCGAGTGGCGAACGGGTGAGTAATACATCGGAACATGTCCTGTAGTGGGGGATAGCCCGGCGAAAGCCGGATTAATACCGCATACGATCCACGGATGAAAGCGGGGGACCTTCGGGCCTCGCGCTATAGGGTTGGCCGATGGCTGATTAGCTAGTTGGTGGGGTAAAGGCCTACCAAGGCGACGATCAGTAGCTGGTCTGAGAGGACGACCAGCCACACTGGGACTGAGACACGGCCCAG	0	0	9	23	0	0	Burkholderia_cepacia_multivorans_cenocepacia_cluster	Burkholderia	Burkholderiaceae	Burkholderiales	Betaproteobacteria	Proteobacteria
498	TGAACGCTGACAGAATGCTTAACACATGCAAGTCTTTGGCGAAGCTGTGCTTGCACAGCCTAGCCAAGGCGGACGGGTGAGTAACGCGTAAGGGACTTGCCCTGCAGTCAGGGATAACAGACGGAAACGACTGATAAGACCTGATAAAGTCAGGCGGACTCATGTCCAGCCTGATGAAAAGGAATGCTGCAGGAGAGCCTTGCGTCCTATTAGCTTGTTGGTGGGGTAACGGCCCACCAAGGCGATGATAGGTAGCCGGCCTGAGAGGGTGGACGGCCACAAGGGGACTGAGATACGGCCCT	14	67	0	0	0	0	Leptotrichia_wadei	Leptotrichia	Leptotrichiaceae	Fusobacteriales	Fusobacteriia	Fusobacteria
502	TGAACGCTAGCGGCAGGCCTAACACATGCAAGTCGAGGGAGGAGCCTTCGGGCTTCGACCGGCGTACGGGTGCGTAACGCGTATACAATCTGCCTTTCACATAGGGATAGCCCGAAGAAATTTGGATTAATACCTAATGGCATATAGGGATGGCATCATTTTTATATTAAAGCTGAGGCGGTGAAAGATGAGTATGCGTTCTATTAGCTAGTTGGAGAGGTAACGGCTCCCCAAGGCTACGATAGATAGGGGTTCTGAGAGGGATATCCCCCACACTGGTACTGAGATACGGACCAG	3	1	0	0	0	0	Capnocytophaga	Capnocytophaga	Flavobacteriaceae	Flavobacteriales	Flavobacteriia	Bacteroidetes
506	CGAACGCTGGCGGCGTGCCTAATACATGCAAGTCGAACGAGAGCGACCGGTGCTTGCACTGGTCAATCTAGTGGCGAACGGGTGAGTAACACGTGGGTAACCTGCCCATCAGAGGGGGATAACATTCGGAAACGGATGCTAAAACCGCATAGGTCTTCGAACCGCATGGTTTGAAGAGGAAAAGAGGCGCAAGCTTCTGCTGATGGATGGACCCGCGGTGCATTAGCTAGTTGGTGAGGTAACGGCTCACCAAGGCCGTGATGCATAGCCGACCTGAGAGGGTGATCGGCCACATTGGGACTGAGACACGGCCC	2	3	1	0	0	0	Granulicatella_adiacens_paraadiacens	Granulicatella	Carnobacteriaceae	Lactobacillales	Bacilli	Firmicutes
507	TGAACGCTGGCGGCAGGCTTAACACATGCAAGTCGAACGGTAGCAGGAGGAAGCTTGCTTTCTTGCTGACGAGTGGCGGACGGGTGAGTAATGCTTGGGAATCTGGCTTATGGAGGGGGATAACGACGGGAAACTGTCGCTAATACCGCGTAGTGTCGAGAGACGAAAGTGCGGGACTGTAAAGCCGCATGCCATAGGATGAGCCCAAGTGGGATTAGGTAGTTGGTGGGGTAAATGCCTACCAAGCCTGCGATCTCTAGCTGGTCTGAGAGGATGACCAGCCACACTGGAACTGAGACACGGTCC	0	0	48	18	0	0	Haemophilus	Haemophilus	Pasteurellaceae	Pasteurellales	Gammaproteobacteria	Proteobacteria
508	TGAACGCTGGCGGCGTGCCTAATACATGCAAGTCGAACGAAGAGCGATGGAAGCTTGCTTCTATCAATCTTAGTGGCGAACGGGTGAGTAACGCGTAATCAACCTGCCCTTCAGAGGGGGACAACAGTTGGAAACGACTGCTAATACCGCATACGATCCAATCTCGGCATCGAGACTGGATGAAAGGTGGCCTCTATTTATAAGCTATCACTGAAGGAGGGGATTGCGTCTGATTAGCTAGTTGGAGGGGTAACGGCCCACCAAGGCGATGATCAGTAGCCGGTCTGAGAGGATGAACGGCCACATTGGGACTGAGACACGGCCCAG	1	2	0	1	0	0	Veillonella	Veillonella	Veillonellaceae	Selenomonadales	Negativicutes	Firmicutes
509	GAACGCTGGCGGCATGCTTTACACATGCAAGTCGGACGGCAGCACAGAGAAGCTTGCTTCTTGGGTGGCGAGTGGCGAACGGGTGAGTAACATATCGGAACGTACCGAGCAGTGGGGGATAACTAATCGAAAGATTAGCTAATACCGCATATATTCTGAGGAAGAAAGCAGGGGACCATTTGGCCTTGCGCTGTTTGAGCGGCCGATATCTGATTAGCTAGTTGGTGGGGTAAAGGCCTACCAAGGCGACGATCAGTAGCGGGTCTGAGAGGATGATCCGCCACACTGGGACTGAGACACGGCCCAG	2	1	5	7	0	0	Neisseria_pharyngis	Neisseria	Neisseriaceae	Neisseriales	Betaproteobacteria	Proteobacteria
511	GAACGCTAGCTACAGGCTTAACACATGCAAGTCGAGGGGAAACGGCATTGAGTGCTTGCACTCTTTGGACGTCGACCGGCGCACGGGTGAGTAACGCGTATCCAACCTTCCCATTACTGTGGGATAACCTGCCGAAAGGCAGACTAATACCGCATAGTCTTCGATGACGGCATCAGATTTGAAGTAAAGATTTATCGGTAATGGATGGGGATGCGTCTGATTAGCTTGTTGGCGGGGTAACGGCCCACCAAGGCGACGATCAGTAGGGGTTCTGAGAGGAAGGTCCCCCACATTGGAACTGAGACACGGTCCAA	2	1	5	0	2	0	Prevotella_melaninogenica	Prevotella	Prevotellaceae	Bacteroidales	Bacteroidia	Bacteroidetes
512	CGAACGCTGGCGGCGTGCTTAACACATGCAAGTCGAACGGTAAGGCGCTTTCGGGCGTACACGAGTGGCGAACGGGTGAGTAACACGTGAGGAACGTGCCCTTGACTTTGGTATAGCACTTGGAAACAGGTGGTAATCCCGAATATTCAGTTTCCCGGGCATCCGGGTTGTTGGAAAGCTTTTTGCGGTCAGGGATCGTCTCGCGGCCTATCAGCTTGTTGGTGGGGTAGTGGCCCACCAAGGCCTTGACGGGTAGCCGGCCTGAGAGGGCGACCGGCCACATTGGGACTGAGATACGGCCCAG	0	1	1	3	0	0	Propionibacterium_acidifaciens	Propionibacterium	Propionibacteriaceae	Actinomycetales	Actinobacteria	Actinobacteria
513	CGAACGCTGGCGGCGTGCCTAATACATGCAAGTAGAACGCTGAAGGAGGAGCTTGCTTCTCCGGATGAGTTGCGAACGGGTGAGTAACGCGTAGGTAACCTGCCTGGTAGCGGGGGATAACTATTGGAAACGATAGCTAATACCGCATAAGAGTAGATGTTGCATGACATTTGCTTAAAAGGTGCAATTGCATCACTACCAGATGGACCTGCGTTGTATTAGCTAGTTGGTGGGGTAACGGCTCACCAAGGCGACGATACATAGCCGACCTGAGAGGGTGACCGGTCACATTGGGACTGAGATACGGCCCAG	0	1	0	0	0	0	Streptococcus	Streptococcus	Streptococcaceae	Lactobacillales	Bacilli	Firmicutes
515	TGAACGCTGGCGGCGTGCCTACTACATGCAAGTAGAACGCTGAAGCTTGGTGCTTGCACCGAGCGGAAGAGTTGCGAACGGGTGAGTAACGCGTAGGTAACCTGCCTCTTAGCGGGGGATAACTATTGGAAACGATAGCTAATACCGCATAAAAGTCGATATCGCATGATGTTGATTTGAAAGGTGCAATTGCATCACTAAGAGATGGACCTGCGTTGTATTAGCTAGTTGGTGAGGTAACGGCTCACCAAGGCGACGATACATAGCCGACCTGAGAGGGTGATCGGCCACACTGGGACTGAGACACGGCCCAG	10	16	0	0	0	0	Streptococcus	Streptococcus	Streptococcaceae	Lactobacillales	Bacilli	Firmicutes
516	TGAACGCTGGCGGCGTGCCTAATACATGCAAGTCGAACGAGTTCTGATTATTGAAAGGTGCTTGCATCTTGATTTAATTTTGAACGAGTGGCGGACGGGTGAGTAACACGTGGGTAACCTGCCCTTAAGTGGGGGATAACATTTGGAAACAGATGCTAATACCGCATAAATCCAAGAACCGCATGGTTCTTGGCTGAAAGATGGCGTAAGCTATCGCTTTTGGATGGACCCGCGGCGTATTAGCTAGTTGGTGAGGTAACGGCTCACCAAGGCAATGATACGTAGCCGAACTGAGAGGTTGATCGGCCACATTGGGACTGAGACACGGCCCAA	0	0	0	7	0	5	Lactobacillus_rhamnosus	Lactobacillus	Lactobacillaceae	Lactobacillales	Bacilli	Firmicutes
517	TAAACGCTGGCGGTGTACATAAGACATGCAAGTCGAACGGGAGAAGACAGGAAGATTTATCTACTTGTTGGACACCGTGGCGGACGGGTGAGTAACACGTAAGTAACCTGCCTATAAGAGGGGAATAACAGTGAGAAATTACTGATAATACCGCATAAGCTGGAGGTATCGCATGATACATTCAGAAAAGATTTATCACTTATAGATGGGCTTGCGTCTGATTAGCTAGTTGGTGAGATAACAGCTCACCAAGGCAACGATCAGTAGCCGGATTGAGAGGTTGAACGGCCACATTGGGACTGAGACACGGCCCAG	77	4	0	0	0	0	Ruminococcaceae	Ruminococcaceae	Ruminococcaceae	Clostridiales	Clostridia	Firmicutes
519	TGAACGCTGGCGGCAGGCCTAACACATGCAAGTCGAACGGTAACAGGAAGCAGCTTGCTGCTTCGCTGACGAGTGGCGGACGGGTGAGTAATGTCTGGGAAACTGCCTGATGGAGGGGGATAACTACTGGAAACGGTAGCTAATACCGCATAACGTCGCAAGACCAAAGAGGGGGACCTTAGGGCCTCTTGCCATCGGATGTGCCCAGATGGGATTAGCTAGTAGGTGGGGTAACGGCTCACCTAGGCGACGATCCCTAGCTGGTCTGAGAGGATGACCAGCCACACTGGAACTGAGACACGGTCCAG	4	5	0	0	0	2	Enterobacteriaceae	Enterobacteriaceae	Enterobacteriaceae	Enterobacteriales	Gammaproteobacteria	Proteobacteria
520	TGAACGCTGGCTACAGGCTTAACACATGCAAGTCGAGGGGAAACGACGGGGAAGCTTGCTTCCCCGGGCGTCGACCGGCGCACGGGTGAGTAACGCGTATCCAACCTGCCTCTGACTGAGGGATAACCCGTCGAAAGTCGGCCTAATACCTCATGGCATCGTCTGCGGGCATCCAACGACGATTAAAGATTTCATCGGTCAGGGATGGGGATGCGTCTGATTAGTTGGTTGGCGGGGTAACGGCCCACCAAGGCGACGATCAGTAGGGGTTCTGAGAGGAAGGTCCCCCACATTGGAACTGAGACACGGTCCAA	9	2	0	0	0	0	Prevotella_oris	Prevotella	Prevotellaceae	Bacteroidales	Bacteroidia	Bacteroidetes
521	CGAACGCTGGCGGCGTGCCTAATACATGCAAGTCGAACGAGAGCGACCGGTGCTTGCACTGGTCAATCTAGTGGCGAACGGGTGAGTAACACGTGGGTAACCTGCCCATCAGAGGGGGATAACATTCGGAAACGGATGCTAAAACCGCATAGGTCTTCGAACCGCATGGTTTGAAGAGGAAAAGAGGCGCAAGCTTCTGCTGATGGATGGACCCGCGGTGCATTAGCTAGTTGGTGAGGTAACGGCTCACCAAGGCCGTGATGCATAGCCGACCTGAGAGGGTGATCGGCCACACTGGAACTGAGACACGGTCCAG	0	1	0	1	0	0	Granulicatella	Granulicatella	Carnobacteriaceae	Lactobacillales	Bacilli	Firmicutes
522	GAACGCTGGCGGCGTGCCTAATACATGCAAGTAGAACGCTGAAGCTTGGTGCTTGCACCGAGCGGATGAGTTGCGAACGGGTGAGTAACGCGTAGGTAACCTGCCTCTTAGCGGGGGATAACTATTGGAAACGATAGCTAATACCGCATAAAAGTCGATATCGCATGATATTGATTTGAAAGGTGCAATTGCATCACTAAGAGATGGACCTGCGTTGTATTAGCTAGTTGGTGAGGTAACGGCTCACCAAGGCGACGATACATAGCCGACCTGAGAGGGTGATCGGCCACACTGGGACTGAGACACGGCCCAG	1	2	0	0	0	1	Streptococcus_parasanguinis	Streptococcus	Streptococcaceae	Lactobacillales	Bacilli	Firmicutes
523	TGAACGCTGGCGGCGTGCCTAATACATGCAAGTCGAACGATGAAGCCTAGCTTGCTAGGTGGATTAGTGGCGAACGGGTGAGTAATACGTGAGTAACCTACCTTTAACTCTGGGATAAGCCTGGGAAACTGGGTCTAATACCGGATACGACCAATCTCCGCATGGGGTGTTGGTGGAAAGCGTTATGTAGTGGTTATAGATGGGCTCACGGCCTATCAGCTTGTTGGTGAGGTAACGGCTCACCAAGGCGACGACGGGTAGCCGGCCTGAGAGGGTGACCGGCCACACTGGGACTGAGACACGGCCCAG	0	2	0	1	0	3	Rothia	Rothia	Micrococcaceae	Actinomycetales	Actinobacteria	Actinobacteria
524	TAAACGCTGGCGGTGTACATAAGACATGCAAGTCGAACGGGAGAAGACTGGAAGATTTATCTACTAGTTGGACACCGTGGCGGACGGGTGAGTAACACGTAAGCAACCTGCCTATAAGAGGGGAATAACAGTGAGAAATTACTGATAATACCGCATAAGCTGGAGGTATCGCATGATACATTCAGAAAAGATTTATCGCTTATAGATGGGCTTGCGTCTGATTAGCTAGTTGGTGAGATAACAGCTCACCAAGGCGACGATCAGTAGCCGGATTGAGAGGTTGAACGGCCACATTGGGACTGAGACACGGCCCAG	73	6	0	0	0	0	Ruminococcaceae	Ruminococcaceae	Ruminococcaceae	Clostridiales	Clostridia	Firmicutes
525	TGAACGCTGACAGAATGCTTAACACATGCAAGTCTTTTGGCGAAGTTGTGCTTGCACAGCCTAGCCAAGGCGGACGGGTGAGTAACGCGTAAGGAACTTGCCCTGCAGTCAGGGATAACAGACGGAAACGACTGATAAGACCTGGTAAAGTCAGGCGGACTCATGTCCAGCCTGATGAAAGGAGATGCTGCAGGAGAGCCTTGCGTCCTATTAGCTTGTTGGTGGGGTAACGGCCCACCAAGGCGATGATAGGTAGCCGGCCTGAGAGGGTGGACGGCCACAAGGGGACTGAGATACGGCCCTT	13	69	0	0	0	1	Leptotrichia	Leptotrichia	Leptotrichiaceae	Fusobacteriales	Fusobacteriia	Fusobacteria
526	CGAACGCTGGCGGCGTGCCTAATACATGCAAGTAGAACGCTGAAGAGAGGAGCTTGCTCTTCTTGGATGAGTTGCGAACGGGTGAGTAACGCGTAGGTAACCTGCCTTGTAGCGGGGGATAACTATTGGAAACGATAGCTAATACCGCATAACAATGGATGACACATGTCATTTATTTGAAAGGGGCAATTGCTCCACTACAAGATGGACCTGCGTTGTATTAGCTAGTAGGTGAGGTAACGGCTCACCTAGGCGACGATACATAGCCGACCTGAGAGGGTGATCGGCCACACTGGGACTGAGACACGG	1	1	2	0	4	4	Streptococcus_salivarius_vestibularis	Streptococcus	Streptococcaceae	Lactobacillales	Bacilli	Firmicutes
529	TGAACGCTAGCTACAGGCTTAACACATGCAAGTCGAGGGGCAGCATGAACTTAGCTTGCTAAGTTTGATGGCGACCGGCGCACGGGTGAGTAACACGTATCCAACCTGCCGATGACTCGGGGATAGCCTTTCGAAAGAAAGATTAATACCCGATGGCATAGTTCTTCCGCATGGTAGAACTATTAAAGAATTTCGGTCATCGATGGGGATGCGTTCCATTAGGTTGTTGGCGGGGTAACGGCCCACCAAGCCTTCGATGGATAGGGGTTCTGAGAGGAAGGTCCCCCACATTGGAACTGAGACACGGTCCAA	0	0	2	0	1	0	Bacteroides_uniformis_type_cluster	Bacteroides	Bacteroidaceae	Bacteroidales	Bacteroidia	Bacteroidetes
530	TGAACGCTGGCGGCATGCCTTACACATGCAAGTCGAACGGCAGCATGATCTAGCTTGCTAGATTGATGGCGAGTGGCGAACGGGTGAGTAATACATCGGAACGTGCCCTGTAGTGGGGGATAACTAGTCGAAAGATTAGCTAATACCGCATACGACCTGAGGGTGAAAGTGGGGGACCGCAAGGCCTCATGCTATAGGAGCGGCCGATGTCTGATTAGCTAGTTGGTGGGGTAAAGGCCCACCAAGGCGACGATCAGTAGCTGGTCTGAGAGGACGATCAGCCACACTGGGACTGAGACACGGCCCAG	2	0	2	0	1	0	Ralstonia_pickettii	Ralstonia	Burkholderiaceae	Burkholderiales	Betaproteobacteria	Proteobacteria
532	CGAACGCTGGCGGCGTGCCTAATACATGCAAGTAGAACGCTGAAGGAGGAGCTTGCTTCTCTGGATGAGTTGCGAACGGGTGAGTAACGCGTAGGTAACCTGCCTGGTAGCGGGGGATAACTATTGGAAACGATAGCTAATACCGCATAACAGTAGATATTGCATGATATCTGCTTGAAAGGTGCAATTGCATCACTACCAGATGGACCTGCGTTGTATTAGCTAGTTGGTGAGGTAACGGCTCACCAAGGCGACGATACATAGCCGACCTGAGAGGGTGATCGGCCACACTGGAACTGAGACACGGTCCAG	1	1	0	0	7	33	Streptococcus	Streptococcus	Streptococcaceae	Lactobacillales	Bacilli	Firmicutes
534	TGAACGCTGGCGGCATGCCTTACACATGCAAGTCGAACGGCAGCACGGGTGCTTGCACCTGGTGGCGGGGGGCGAACGGGTGAGTAATACATCGGAACATGTCCTGTAGTGGGGGATAGCCCGGCGAAAGCCGGATTAATACCGCATACGATCCACGGATGAAAGCGGGGGACCTTCGGGCCTCGCGCTATAGGGTTGGCCGATGGCTGATTAGCTAGTTGGTGGGGTAAAGGCCTACCAAGGCGACGATCAGTAGCTGGTCTGAGAGGACGACCAGCCACACTGGGACTGAGACACGGCCCAG	0	0	5	13	0	0	Burkholderia_cepacia_multivorans_cenocepacia_cluster	Burkholderia	Burkholderiaceae	Burkholderiales	Betaproteobacteria	Proteobacteria
535	TGAACGCTGGCGGCATGCCTTACACATGCAAGTCGAACGGCAGCACGGGTGCTTGCACCTGGTGGCGAGTGGCGAACGGGTGAGTAATACATCGGAACATGTCCTGTAGTGGGGGATAGCCCGGCGAAAGCCGGATTAATACCGCATACGATCTACGGATGAAAGCGGGGGACCTTCGGGCCTCGCGCTATAGGGTTGGCCGATGGCTGATTAGCTAGTTGGTAAGGTAACGGCTTACCAAGGCAACGATGCATAGCCGACCTGAGAGGGTGATCGGCCACACTGGAACTGAGACACGGTCCAG	0	0	0	2	0	0	Burkholderia	Burkholderia	Burkholderiaceae	Burkholderiales	Betaproteobacteria	Proteobacteria
536	TGAACGCTGGCGGCGTGCCTAATACATGCAAGTCGAGCGAACGGACGAGAAGCTTGCTTCTCTGATGTTAGCGGCGGACGGGTGAGTAACACGTGGATAACCTACCTATAAGACTGGGATAACTTCGGGAAACCGGAGCTAATACCGGATAATATTTTGAACCGCATGGTTCAAAAGTGAAAGACGGTCTTGCTGTCACTTATAGATGGATCCGCGCTGCATTAGCTAGTTGGTGGGGTAAAGGCCTACCAAGGCGACGATCAGTAGCTGGTCTGAGAGGACGACCAGCCACACTGGGACTGAGACACGGCCCAG	0	0	0	5	0	0	Staphylococcus	Staphylococcus	Staphylococcaceae	Bacillales	Bacilli	Firmicutes
537	TGAACGCTAGCTATAGGCTTAACACATGCAAGTCGAGGGGAAACGGCATTATGTGCTTGCACATTTTGGACGTCGACCGGCGCACGGGTGAGTATCGCGTATCCAACCTGCCCTTTACTTGGGGATACCCCGTTGAAAGACGGCCTAATACCCGATGTAATTCATTGATGGCATCAGATATGAATAAAAGATTTATCGGTAAAGGATGGGGATGCGTCTGATTAGCTTGTTGGTGAGGTAATGGCTCACCAAGGCGACGATCAGTAGGGGTTCTGAGAGGAAGGTCCCCCACATTGGAACTGAGACACGGTCCA	16	8	0	0	0	0	Prevotella_pallens	Prevotella	Prevotellaceae	Bacteroidales	Bacteroidia	Bacteroidetes
538	TGAACGCTGGCGGCAGGCTTAACACATGCAAGTCGAACGGTAACAGGAGAAAGCTTGCTTTCTTGCTGACGAGTGGCGGACGGGTGAGTAATGCTTGGGAATCTGGCTTATGGAGGGGGATAACGACGGGAAACTGTCGCTAATACCACGTATTATCGGAAGATGAAAGTGCGGGACTGAGAGGCCGCATGCCATAGGATGAGCCCAAGTGGGATTAGGTAGTTGGTGGGGTAAATGCCTACCAAGCCTGCGATCTCTAGCTGGTCTGAGAGGATGACCAGCCACACTGGAACTGAGACACGGTCCAG	18	0	1	0	0	0	Haemophilus_influenzae	Haemophilus	Pasteurellaceae	Pasteurellales	Gammaproteobacteria	Proteobacteria
540	GAACGCTGGCTACAGGCTTAACACATGCAAGTCGAGGGGAAACGACAGGGAAGCTTGCTTCCTTGGGCGTCGACCGGCGCACGGGTGAGTAACGCGTATCCAACCTGCCTCTGACTGAGGGATAACCCGTCGAAAGTCGGCCTAATACCTCATGGCATCGTCTGCGGGCATCCAACGACGATTAAAGATTTCATCGGTCAGGGATGGGGATGCGTCTGATTAGCTTGTTGGCGGGGTAACGGCCCACCAAGGCTACGATCAGTAGGGGTTCTGAGAGGAAGGTCCCCCACATTGGAACTGAGACACGGTCCAA	0	0	0	0	9	0	Prevotella_oris	Prevotella	Prevotellaceae	Bacteroidales	Bacteroidia	Bacteroidetes
542	TGAACGCTGGCGGCGTGCCTAATACATGCAAGTAGAACGCTGAAGCTTGGTGCTTGCACCGAGCGGAAGAGTTGCGAACGGGTGAGTAACGCGTAGGTAACCTGCCTCTTAGCGGGGGATAACTATTGGAAACGATAGCTAATACCGCATAAAAGTCGGCATTGCATGATGTTGACTTGAAAGGTGCAACTGCATCACTAAGAGATGGACCTGCGTTGTATTAGCTAGTTGGTGAGGTAACGGCTTACCAAGGCAACGATGCATAGCCGACCTGAGAGGGTGATCGGCCACACTGGAACTGAGACACGGTCCAG	0	2	0	0	0	0	Streptococcus	Streptococcus	Streptococcaceae	Lactobacillales	Bacilli	Firmicutes
543	CGAACGCTGGCGGCGTGCCTAATACATGCAAGTAGAACGCTGAAGGAGGAGCTTGCTTCTCTGGATGGGTTGCGAACGGGTGAGTAACGCGTAGGTAACCTGCCTGGTAGCGGGGGATAACTATTGGAAACGATAGCTAATACCGCATAATAGTAGATGTTGCATGACATTTGCTTAAAAGGTGCAATTGCATCACTACCAGATGGACCTGCGTTGTATTAGCTAGTTGGTGAGGTAACGGCTCACCAAGGCGACGATACATAGCCGACCTGAGAGGGTGATCGGCCACACTGGGACTGAGACACGGCCCAG	3	5	1	0	0	0	Streptococcus	Streptococcus	Streptococcaceae	Lactobacillales	Bacilli	Firmicutes
545	TGAACGCTGGCGGCAGGCCTAACACAGGCAAGTCGAGCGGATGAAGGGAGCTTGCTCCTGGATTCAGCGGCGGACGGGTGAGTAATGCCTAGGAATCTGCCTGGTAGTGGGGGATAACGTCCGGAAACGGGCGCTAATACCGCATACGTCCTGAGGGAGAAAGTGGGGGATCTTCGGACCTCACGCTATCAGATGAGCCTAGGTCGGATTAGCTAGTTGGTGGGGTAAAGGCCTACCAAGGCGACGATCCGTAACTGGTCTGAGAGGATGATCAGTCACACTGGAACTGAGACACGGTCCAG	0	0	0	0	7	2	Pseudomonas_aeruginosa	Pseudomonas	Pseudomonadaceae	Pseudomonadales	Gammaproteobacteria	Proteobacteria
546	GAACGCTGGCGGCGTGCTTAACACATGCAAGTCGAACGCTGAAGCCCAGCTTGCTGGGTGGATGAGTGGCGAACGGGTGAGTAACACGTGAGTAACCTGCCCCCTTCTTTGGGATAACGCCCGGAAACGGGTGCTAATACTGGATATTCACTGGCCTTCGCATGGGGGTTGGTGGAAAGGTTTTTTCTGGTGGGGGATGGGCTCGCGGCCTATCAGCTTGTTGGTGGGGTGATGGCCTACCAAGGCTTTGACGGGTAGCCGGCCTGAGAGGGTGACCGGTCACATTGGGACTGAGATACGGCCCAG	2	4	0	0	5	2	Actinomyces_odontolyticus	Actinomyces	Actinomycetaceae	Actinomycetales	Actinobacteria	Actinobacteria
547	GCTGGCGGCATGCCTTACACATGCAAGTCGAACGGCAGCACGGGTGCTTGCACCTGGTGGCGAGTGGCGAACGGGTGAGTAATACATCGGAACATGTCCTGTAGTGGGGGATAGCCCGGCGAAAGCCGGATTAATACCGCATACGATCTACGGATGAAAGCGGGGGACCTTCGGGCCTCGCGCTATAGGGTTGGCCGATGGCTGATTAGCTAGTTGGTGGGGTAAAGGCCTACCAAGGCGACGATCAGTAGCTGGTCTGAGAGGACGACCAGCCACACTGGGACTGAGACACGGCCCAG	0	0	8	5	0	0	Burkholderia_cepacia_multivorans_cenocepacia_cluster	Burkholderia	Burkholderiaceae	Burkholderiales	Betaproteobacteria	Proteobacteria
551	CGAACGCTGGCGGCGTGCTTAACACATGCAAGTCGAACGATGAAGCTTGGTGCTTGCACTGGGTGGATTAGTGGCGAACGGGCGAGTAACACGTGAGTAACCTGTCCTTTTCTTTGGGATAACGGCTGGAAACGGCTGCTAATACCGGATATTCAGGCGTGACCGCATGGTTGTGTTTGGAAAGGTTTTTTCTGGAATGGGGTGGGCTCGCGGCCTATCAGCTTGTTGGTGGGGTGATGGCTTACCAAGGCTTTGACGGGTAGCCGGCCTGAGAGGGTGGTCGGTCGCACTGGGACTGAGATACGGCCCAG	45	30	0	0	0	0	Mobiluncus	Mobiluncus	Actinomycetaceae	Actinomycetales	Actinobacteria	Actinobacteria
553	TGAACGCTGGCGGCAGGCCTAACACATGCAAGTCGAGCGGATGAAGGGGGCTTGCTCCTGGATTCAGCGGCGGACGGGTGAGTAATGCCTAGGAATCTGCCTGGTAGTGGGGGATAACGTCCGGAAACGGGCGCTAATACCGCATACGTCCTGAGGGAGAAAGTGGGGGATCTTCGGACCTCACGCTATCAGATGAGCCTAGGTCGGATTAGCTAGTTTGTGGGGTAAAGGCCTACCAAGGCGACGATCCGTAACTGGTCTGAGAGGATGATCAGTCACACTGGAACTGAGACACGGTCCA	0	0	0	0	7	1	Pseudomonas_aeruginosa	Pseudomonas	Pseudomonadaceae	Pseudomonadales	Gammaproteobacteria	Proteobacteria
554	TGAACGCTGGCGGCGTGCTTAACACATGCAAGTCGAACGAGAAGTGGAGACGGAAACCTTCGGGTGGAAGACTTTATTTCGAGTGGCGGACGGGTGAGTAACGCGTGGGTAACCTGCCTCATACAGGGGGATAACAGTTGGAAACGACTGTTAATACCGCATAAGACCACAGCACCGCATGGTGCGGGGGTAAAAACTCCGGTGGTATGAGATGGACCCGCGTTCGATTAGCCAGTTGGCGGGGTAACGGCCCACCAAAAGCGACGATCGATAGCCGATCTGAGAGGATGACCGGCCACATTGGGACTGAGACACGGCCCAA	21	31	0	0	0	1	Stomatobaculum	Stomatobaculum	Lachnospiraceae	Clostridiales	Clostridia	Firmicutes
555	CGAACGCTGGCGGCGTGCTTAACACATGCAAGTCGAACGAAGAGCGATGGAAGCTTGCTTCTATCAATCTTAGTGGCGAACGGGTGAGTAACGCGTAATCAACCTGCCCTTCAGAGGGGGACAACAGTTGGAAACGACTGCTAATACCGCATACGATCTAATCTCGGCATCGAGGATAGATGAAAGGTGGCCTCTATTTATAAGCTATCACTGAAGGAGGGGATTGCGTCTGATTAGCTAGTTGGAGGGGTAACGGCCCACCAAGGCGATGATCAGTAGCCGGTCTGAGAGGATGAACGGCCACATTGGGACTGAGACACGGTCCAG	5	0	5	27	0	0	Veillonella_parvula_dispar	Veillonella	Veillonellaceae	Selenomonadales	Negativicutes	Firmicutes
556	TGAACGCTGGCGGCGTGCCTAATACATGCAAGTAGAACGCTGAAGCTTGGTGCTTGCACCGAGCGGATGAGTTGCGAACGGGTGAGTAACGCGTAGGTAACCTGCCTCTTAGCGGGGGATAACTATTGGAAACGATAGCTAATACCGCATAAAAGTCGATATCGCATGATATTGATTTGAAAGGTGCAAATGCATCACTAAGAGATGGACCTGCGTTGTATTAGCTAGTTGGTGAGGTAACGGCTCACCAAGGCGACGATACATAGCCGACCTGAGAGGGTGATCGGCCACACTGGAACTGAGACACGGTCCAG	0	1	0	0	0	0	Streptococcus	Streptococcus	Streptococcaceae	Lactobacillales	Bacilli	Firmicutes
557	CGAACGCTGGCGGCGCGTCTTAAGCATGCAAGTCGAACGGCAAGATACCTTCGGGTATCCTAGAGTGGCGGACTGGTGAGTAACGCGTGGATGACGTACCCTCGTGACGGGGATAGCCGGTAGAAATACCGGATAATACCGGATAAGGTCTCACGGAATAAAGGCGTGAGAGGAAAGCAGCGTATGCTGCGCAGGAGGAACGGTCTGCGACCTATCAGCTAGTTGGCAGGGTAAAGGCCTACCAAGGCGACGACGGGTATCCGGCCTGAGAGGGTGGACGGACACATTGGGACTGAGATACGGCCCAG	23	6	0	0	0	0	Treponema	Treponema	Spirochaetaceae	Spirochaetales	Spirochaetia	Spirochaetes
560	TGAACGCTGGCGGCGTGCCTAATACATGCAAGTCGAGCGAACGGACGAGAAGCTTGCTTCTCTGATGTTAGCGGCGGACGGGTGAGTAATACATCGGAACATGTCCTGTAGTGGGGGATAGCCCGGCGAAAGCCGGATTAATACCGCATACGATCTACGGATGAAAGCGGGGGACCTTCGGGCCTCGCGCTATAGGGTTGGCCGATGGCTGATTAGCTAGTTGGTGGGGTAAAGGCCTACCAAGGCGACGATCAGTAGCTGGTCTGAGAGGACGACCAGCCACACTGGGACTGAGACACGGCCCAG	0	0	0	1	0	0	Burkholderia	Burkholderia	Burkholderiaceae	Burkholderiales	Betaproteobacteria	Proteobacteria
561	TGAACGCTGGCGGCAGGCCTAACACATGCAAGTCGAGGGGAAACGACGGGGAAGCTTGCTTCCCCGGGCGTCGACCGGCGCACGGGTGAGTAACGCGTATCCAACCTGCCTCTGACTGAGGGATAACCCGTCGAAAGTCGGCCTAATACCTCATGGCATCGTCTGCGGGCATCCAACGACGATTAAAGATTTCATCGGTCAGGGATGGGGATGCGTCTGATTAGCTTGTTGGCGGGGTAACGGCCCACCAAGGCTACGATCAGTAGGGGTTCTGAGAGGAAGGTCCCCCACATTGGAACTGAGACACGGTCCAA	0	0	0	0	5	1	Prevotella	Prevotella	Prevotellaceae	Bacteroidales	Bacteroidia	Bacteroidetes
562	GAACGCTGACAGAATGCTTAACACATGCAAGTCTTTGGCGAAGCTGTGCTTGCACAGCCTAGCCAAGGCGGACGGGTGAGTAACGCGTAAGGGACTTGCCCTGCAGTCAGGGATAACAGACGGAAACGACTGATAAAACCTGGTAAAGTCAGGCGGACTCATGTCCAGCCTGATGAAAAGGAATGCTGCAGGAGAGCCTTGCGTCCTATTAGCTTGTTGGTGGGGTAACGGCCCACCAAGGCGATGATAGGTAGCCGGCCTGAGAGGGTGGACGGCCACAAGGGGACTGAGATACGGCCCTT	0	3	0	0	0	0	Leptotrichia_wadei	Leptotrichia	Leptotrichiaceae	Fusobacteriales	Fusobacteriia	Fusobacteria
563	ACGCTGGCGGCAGGCTTAACACATGCAAGTCGAACGGTAGCAGGAGAAAGCTTGCTTTCTTGCTGACGAGTGGCGGACGGGTGAGTAATGCTTGGGAATCTGGCTTATGGAGGGGGATAACGACGGGAAACTGTCGCTAATACCGCGTATTATCGGAAGATGAAAGTGCGGGACTGAGAGGCCGCATGCCATAGGATGAGCCCAAGTGGGATTAGGTAGTTGGTGGGGTAAATGCCTACCAAGCCTGCGATCTCTAGCTGGTCTGAGAGGATGACCAGCCACACTGGAACTGAGACACGGTCCAG	7	2	25	6	0	0	Haemophilus_influenzae	Haemophilus	Pasteurellaceae	Pasteurellales	Gammaproteobacteria	Proteobacteria
564	CGAACGCTGGCGGCGTGCCTACTACATGCAAGTAGAACGCACAGTTTATACCGTAGCTTGCTACACCATAGACTGTGAGTTGCGAACGGGTGAGTAACGCGTAGGTAACCTGCCTGGTAGCGGGGGATAACTATTGGAAACGATAGCTAATACCGCATAATATTAATTATTGCATGATAATTGATTGAAAGGTGCAAATGCATCACTACCAGATGGACCTGCGTTGTATTAGCTAGTAGGTGAGGTAACGGCTCACCTAGGCGACGATACATAGCCGACCTGAGAGGGTGATCGGCCACACTGGGACTGAGACACGGCCCAG	0	0	0	1	0	0	Streptococcus_gordonii	Streptococcus	Streptococcaceae	Lactobacillales	Bacilli	Firmicutes
565	TGAACGCTGGCGGCGTGCCTACTACATGCAAGTCGAACGGACGAGTAAGAGCTTGCTCTTATGAGTTAGTGGCGCACGGGTGAGTAATGTATAGCTAATCTGCCCTACACTAGAGGACAACAGTTGGAAACGACTGCTAATACTCTATACACCTCTCTAGCATAAGTTAGATAGGGAAAGTTTTTCGGTGTAGGATGAGGCTATATTGTATCAGCTAGTTGGTGAGGTAATGGCTCACCAAGGCTATGACGCATAACTGGTCTGAGAGGATGATCAGTCACACTGGAACTGAGACACGGTCCAG	2	0	0	0	0	0	Campylobacter	Campylobacter	Campylobacteraceae	Campylobacterales	Epsilonproteobacteria	Proteobacteria
569	TGAACGCCGGCGGTGTGCCTAATACATGCAAGTCGAACGCGTTGGCCCAATTGATTGACGGTGCTTGCACCTGATTGATTTTGGTCGCCAACGAGTGGCGGACGGGTGAGTAACACGTAGGTAACCTGCCCAGAAGCGGGGGACAACATTTGGAAACAGATGCTAATACCGCATAACAACGTTGTTCGCATGAACAACGCTTAAAAGATGGCTTCTCGCTATCACTTCTGGATGGACCTGCGGTGCATTAGCTTGTTGGTGGGGTAATGGCCTACCAAGGCGATGATGCATAGCCGAGTTGAGAGACTGATCGGCCACAATGGGACTGAGACACGGCCCAT	0	0	0	2	0	0	Lactobacillus_fermentum	Lactobacillus	Lactobacillaceae	Lactobacillales	Bacilli	Firmicutes
570	GAACGCTGGCGGCGTGCTTAACACATGCAAGTCGAACGAAGAGCGATGGAAGCTTGCTTCTATCAATCTTAGTGGCGAACGGGTGAGTAACGCGTAATCAACCTGCCCTTCAGAGGGGGACAACAGTTGGAAACGACTGCTAATACCGCATACGATCTAACCTCGGCATCGAGGATAGATGAAAGGTGGCCTCTATTTATAAGCTATCACTGAAGGAGGGGATTGCGTCTGATTAGCTAGTTGGAGGGGTAACGGCCCACCAAGGCGATGATCAGTAGCCGGTCTGAGAGGATGAACGGCCACATTGGGACTGAGACACGGCCCAG	1	0	0	0	1	0	Veillonella_parvula_dispar	Veillonella	Veillonellaceae	Selenomonadales	Negativicutes	Firmicutes
572	TGAACGCTGGCGGCGTGCCTAATACATGCAAGTCGAACGGAATTTAAAAGAGCTTGCTCTTTTAAATTTAGTGGCGCACGGGTGAGTAATATATAGCTAATCTGCCCCTTGCTGGAGGACAACAGTTAGAAATGACTGCTAATACTCCATACTCCTTTTTACCATAAGATAAATCGGGAAAGAATTTCGGCAAGGGATGAGACTATATCGTATCAGCTAGTCGGTGGGGTAACGGCCTACCGAGGCTATGACGCGTAACTGGTCTGAGAGGATGATCAGTCACATTGGAACTGAGACACGGTCCAA	3	0	0	0	0	0	Campylobacter_gracilis	Campylobacter	Campylobacteraceae	Campylobacterales	Epsilonproteobacteria	Proteobacteria
573	CGAACGCTGGCGGCGTGCCTAATACATGCAAGTAGAACGCTGGAGGAGAAGCTTGCTTCTCTGGATGAGTTGCGAACGGGTGAGTAACGCGTAGGTAACCTGCCTGGTAGCGGGGGATAACTATTGGAAACGATAGCTAATACCGCATAATAGTAGATGTTGCATGACATTTGCTTAAAAGGTGCAATTGCATCACTACCAGATGGACCTGCGTTGTATTAGCTAGTTGGTGGGGTAACGGCTCACCAAGGCGACGATACATAGCCGACCTGAGAGGGTGATCGGCCACACTGGGACTGAGACACGGCCC	2	3	0	0	0	0	Streptococcus	Streptococcus	Streptococcaceae	Lactobacillales	Bacilli	Firmicutes
575	CGAACGCTGGCGGCGTGCTTAACACATGCAAGTCGAACGGTGAAGGGACCTGCTTTTGTGGGTCCTGGATGAGTGGCGAACGGGTGAGTAACACGTGAGTAACCTGCCCCCTTCTTCTGGATAACCGCATGAAAGTGTGGCTAATACGGGATATTCTGTGCCTGCTGCATGGTGGGTGTGGGAAAGATGCGCCTTTGGGTGTTTTTGGTGGGGGATGGGCTCGCGGCCTATCAGCTTGTTGGTGGGGTGATGGCCTACCAAGGCGGTGACGGGTAGCCGGCCTGAGAGGGTGGACGGTCACACTGGGACTGAGACACGGCCCAG	0	7	0	0	0	0	Actinomyces	Actinomyces	Actinomycetaceae	Actinomycetales	Actinobacteria	Actinobacteria
576	TGAACGCTGGCGGCATGCTTTACACATGCAAGTCGGACGGCAGCACAGAGAAGCTTGCTTCTTGGGTGGCGAGTGGCGAACGGGTGAGTAACATATCGGAACGTACCGAGCAGTGGGGGATAACTAATCGAAAGATTAGCTAATACCGCATATATTCTGAGGAAGAAAGCAGGGGACCATTTGGCCTTGCGCTGTTTGAGCGGCCGATATCTGATTAGCTAGTTGGTGGGGTAAAGGCCTACCAAGGCGACGATCAGTAGCTGGTCTGAGAGGACGACCAGCCACACTGGGACTGAGACACGGCCCAG	0	0	0	43	0	0	Neisseria	Neisseria	Neisseriaceae	Neisseriales	Betaproteobacteria	Proteobacteria
577	CGAACGCTGGCGGCGTGCTTAACACATGCAAGTCGAACGCTGAAGACCTGGCTTTTGTTGGGTTGGATGAGTGGCGAACGGGTGAGTAACACGTGAGTAACCTGCCCCCTTCTTTGGGATAACGCCCGGAAACGGGTGCTAATACTGGATATTCACTGGCCTTCGCATGGGGGTTGGTGGAAAGGTTTGTTCTGGTGGGGGATGGGCTCGCGGCCTATCAGCTTGTTGGTGGGGTGATGGCCTACCAAGGCTTTGACGGGTAGCCGGCCTGAGAGGGTGACCGGTCACATTGGGACTGAGATACGGCCCAG	2	3	0	0	0	0	Actinomyces_graevenitzii	Actinomyces	Actinomycetaceae	Actinomycetales	Actinobacteria	Actinobacteria
580	TGAACGCTGGCGGCATGCTTTACACATGCAAGTCGGACGGCAGCACAGAGGAGCTTGCTTCTTGGGTGGCGAGTGGCGAACGGGTGAGTAACGCATCGGAACGTACCGAGTAATGGGGGATAACTGTCCGAAAGGACAGCTAATACCGCATACGCCCTGAGGGGGAAAGCGGGGGATCTTAGGACCTCGCGTTATTCGAGCGGCCGATGTCTGATTAGCTGGTTGGCGGGGTAAAGGCCCACCAAGGCGACGATCAGTAGCGGGTCTGAGAGGATGATCCGCCACACTGGGACTGAGACACGGCCCAG	4	2	0	0	0	0	Neisseria	Neisseria	Neisseriaceae	Neisseriales	Betaproteobacteria	Proteobacteria
582	CGAACGCTGGCGGCGTGCCTAATACATGCAAGTAGAACGCTGAAGGAGGAGCTTGCTTCTCTGGATGAGTTGCGAACGGGTGAGTAACGCGTAGGTAACCTGCCTGGTAGCGGGGGATAACTATTGGAAACGATAGCTAATACCGCATAAGAGTAGATGTTGCATGACATTTGCTTAAAAGGTGCAATTGCATCACTACCAGATGGACCTGCGTTGTATTAGCTAGTTGGTGGGGTAAAGGCCTACCAAGGCGACGATCAGTAGCTGGTCTGAGAGGACGACCAGCCACACTGGGACTGAGACACGGCCCAG	0	0	0	2	0	0	Streptococcus	Streptococcus	Streptococcaceae	Lactobacillales	Bacilli	Firmicutes
583	TGAACGCTGGCGGCATGCCTTACACATGCAAGTCGAACGGCAGCACGGGTGCTTGCACCTGGTGGCGAGTGGCGAACGGGTGAGTAATACATCGGAACATGTCCTGTAGTGGGGGATAGCCCGGCGAAAGCCGGATTAATACCGCATACGATCTACGGATGAAAGCGGGGGACCTTCGGGCCTCGCGCTATAGGGTTGGCCGATGGCTGATTAGCTAGTTGGTGGGGTAAAGGCCTACCAAGGCGACGATACATAGCCGACCTGAGAGGGTGATCGGCCACACTGGGACTGAGACACGGCCCAG	0	0	2	5	0	0	Burkholderia	Burkholderia	Burkholderiaceae	Burkholderiales	Betaproteobacteria	Proteobacteria
586	TGAACGCTGACAGAATGCTTAACACATGCAAGTCTACTTGAACTTCGGTTTGGGTGGCGGACGGGTGAGTAACGCGTAAAGAACTTGCCTCACAGTTAGGGACAACATTTGGAAACGAATGCTAATACCTGATATTATGATTTTAGGGCATCCTAAGATTATGAAAGCTATATGCGCTGTGAGAGAGCTTTGCGTCCCATTAGCTAGTTGGAGAGGTAACGGCTCACCAAGGCGATGATGGGTAGCCGGCCTGAGAGGGTGAACGGCCACAAGGGGACTGAGACACGGCC	3	3	0	0	0	0	Fusobacterium_periodonticum	Fusobacterium	Fusobacteriaceae	Fusobacteriales	Fusobacteriia	Fusobacteria
589	GAACGCTAGCTACAGGCTTAACACATGCAAGTCGAGGGGAAACGGCATTAAGTGCTTGCACTTTTTGGACGTCGACCGGCGCACGGGTGAGTAACGCGTATCCAACCTTCCCATGACTAAGGGATAACCTGCCGAAAGGCAGACTAATACCTTATGGTCTTCACTGACGGCATCAGATGTGAAGTAAAGATTTATCGGTTATGGATGGGGATGCGTCTGATTAGCTTGTTGGCGGGGTAACGGCCCACCAAGGCAACGATCAGTAGGGGTTCTGAGAGGAAGGTCCCCCACATTGGAACTGAGACACGGTCCAA	4	0	3	1	0	0	Prevotella_histicola	Prevotella	Prevotellaceae	Bacteroidales	Bacteroidia	Bacteroidetes
590	CGAACGCTGGCGGCGTGCCTAATACATGCAAGTCGAACGAACCGCGACCGAGTGCTTGCGCTTGGTCAAGGTGAGTGGCGAACGGGTGAGTAACACGTGGGTAACCTACCTCATAGTGGGGGATAACAGTCGGAAACGACTGCTAATACCGCATAGGACATAGGATCACATGATCCAGTGAGGAAAGGTGGCGCAAGCTATCGCTAAGAGATGGACCCGCGGTGCATTAGCTAGTTGGTAGGGTAAAGGCCTACCAAGGCGATGATGCATAGCCGACCTGAGAGGGTGATCGGCCACATTGGGACTGAGACACGGCCCAA	16	2	0	0	0	0	Abiotrophia_defectiva	Abiotrophia	Aerococcaceae	Lactobacillales	Bacilli	Firmicutes
591	CGAACGCTGGCGGCGTGCCTACTACATGCAAGTAGAACGCTGAAGGAGGAGCTTGCTCTTCTGGATGAGTTGCGAACGGGTGAGTAACGCGTAGGTAACCTGCCTGGTAGCGGGGGATAACTATTGGAAACGATAGCTAATACCGCATAAGAGTAGATGTTGCATGACATTTGCTTAAAAGGTGCAATTGCACCACTACCAGATGGACCTGCGTTGTATTAGCTAGTTGGTGGGGTAACGGCTCACCAAGGCGACGATACATAGCCGACCTGAGAGGGTGATCGGCCACACTGGGACTGAGACACGGCCCAG	3	2	0	0	0	0	Streptococcus_mitis_pneumoniae	Streptococcus	Streptococcaceae	Lactobacillales	Bacilli	Firmicutes
592	TGAACGCTAGCTACAGGCTTAACACATGCAAGTCGTGGGGCAGCGGATGCTTAGCTTGCTAAGTATGCCGGCGACCGGCGCACGGGTGAGTAACGCGTACCGAACCTGCCCATCACACAGGGATAGGCTTGCGAAAGCAAGATTAATACCTGATGGTCTCAGTTGTATGCATGTATGATTGAGTAAAGCCTTCGGGCGGTGATGGATGGCGGTGCGTCCCATTAGGAAGTTGGCGGGGTAACGGCCCACCAATCCTTCGATGGGTAGGGGTTCTGAGAGGAAGGTCCCCCACATTGGAACTGAGATACGGTCCAA	52	15	0	0	0	0	Alloprevotella	Alloprevotella	Prevotellaceae	Bacteroidales	Bacteroidia	Bacteroidetes
594	AACGCTGGCGGCAGGCCTAACACATGCAAGTCGAGCGGATGAAGGGGGCTTGCTCCTGGATTCAGCGGCGGACGGGTGAGTAATGCCTAGGAATCTGCCTGGTAGTGGGGGATAACGTCCGGAAACGGGCGCTAATACCGCATACGTCCTGAGGGAGAAAGTGGGGGATCTTCGGACCTCACGCTATCAGATGAGCCTAGGTCGGATTAGCTAGTTGGTGGGGTAAAGGCCTACCAAGGCGACGATCCGTAACTGGTCTGAGAGGATGATCAGTCACACTGGAACTGAGACACGGTCCAG	0	0	0	0	9	1	Pseudomonas_aeruginosa	Pseudomonas	Pseudomonadaceae	Pseudomonadales	Gammaproteobacteria	Proteobacteria
598	TGAACGCTGGCGGCGTGCCTAATACATGCAAGTCGAGCGAACGGACGAGAAGCTTGCTTCTCTGATGTTAGCGGCGGACGGGTGAGTAACACGTGGATAACCTACCTATAAGACTGGGATAACTTCGGGAAACCGGAGCTAATACCGGATAATATTTTGAACCGCATGGTTCAAAAGTGAAAGACGGTCTTGCTGTCACTTATAGATGGATCCGCGCTGCATTAGCTAGTTGGTAAGGTAACGGCTTACCAAGGCAACGATGCATAGCCGACCTGAGAGGGTGACCGGTCACATTGGGACTGAGATACGGCCCAG	0	3	0	0	0	0	Staphylococcus	Staphylococcus	Staphylococcaceae	Bacillales	Bacilli	Firmicutes
599	CGAACGCTGGCGGCGTGCCTAATACATGCAAGTCGAACGAGAGCGACCGGTGCTTGCACTGGTCAATCTAGTGGCGAACGGGTGAGTAACACGTGGGTAACCTGCCCATCAGAGGGGGATAACATTCGGAAACGGATGCTAAAACCGCATAGGTCCTTTAACCGCATGGTTGAAGGAGGAAAAGAGGCGCAAGCTTCTGCTGATGGATGGACCCGCGGTGCATTAGCTAGTTGGTGAGGTAACGGCTCACCAAGGCCGTGATGCATAGCCGACCTGAGAGGGTGATCGGCCACACTGGAACTGAGACACGGTCCAG	0	0	0	0	0	1	Granulicatella	Granulicatella	Carnobacteriaceae	Lactobacillales	Bacilli	Firmicutes
600	GAACGCTGGCGGCGTGCCTAATACATGCAAGTAGAACGCTGAAGGAAGGAGCTTGCTCTTTCCGGATGAGTTGCGAACGGGTGAGTAACGCGTAGGTAACCTGCCTGGTAGCGGGGGATAACTATTGGAAACGATAGCTAATACCGCATAACAGTAGATATTGCATGATATCTGCTTGAAAGGGGCAATTGCTCCACTACCAGATGGACCTGCGTTGTATTAGCTAGTTGGTGAGGTAACGGCTCACCAAGGCGACGATACATAGCCGACCTGAGAGGGTGATCGGCCACACTGGGACTGAGACACGGCCCAG	0	4	0	0	0	0	Streptococcus_australis_type_cluster	Streptococcus	Streptococcaceae	Lactobacillales	Bacilli	Firmicutes
602	CGAACGCTGGCGGCGTGCCTAATACATGCAAGTAGAACGCTGAAGGAGGAGCTTGCTTCTCTGGATGAGTTGCGAACGGGTGAGTAACACGTGGATAACCTACCTATAAGACTGGGATAACTTCGGGAAACCGGAGCTAATACCGGATAATATTTTGAACCGCATGGTTCAAAAGTGAAAGACGGTCTTGCTGTCACTTATAGATGGATCCGCGCTGCATTAGCTAGTTGGTAAGGTAACGGCTTACCAAGGCAACGATGCATAGCCGACCTGAGAGGGTGATCGGCCACACTGGAACTGAGACACGGTCCAG	0	2	0	0	0	4	Staphylococcus	Staphylococcus	Staphylococcaceae	Bacillales	Bacilli	Firmicutes
604	TGAACGCTGGCGGCGTGCCTAATACATGCAAGTCGAGCGAACGGACGAGAAGCTTGCTTCTCTGATGTTAGCGGCGGACGGGTGAGTAATGCCTAGGAATCTGCCTGGTAGTGGGGGATAACGTCCGGAAACGGGCGCTAATACCGCATACGTCCTGAGGGAGAAAGTGGGGGATCTTCGGACCTCACGCTATCAGATGAGCCTAGGTCGGATTAGCTAGTTGGTGGGGTAAAGGCCTACCAAGGCGACGATCCGTAACTGGTCTGAGAGGATGATCAGTCACACTGGAACTGAGACACGGTCCAG	0	0	0	0	12	17	Pseudomonas	Pseudomonas	Pseudomonadaceae	Pseudomonadales	Gammaproteobacteria	Proteobacteria
606	TGAACGCTAGCTACAGGCTTAACACATGCAAGTCGAGGGGAAACGGCATTAAGTGCTTGCACTTTTTGGACGTCGACCGGCGCACGGGTGAGTAACGCGTATCCAACCTTCCCATGACTAAGGGATAACCTGCCGAAAGGCAGACTAATACCTTATGGTCTTCACTGACGGCATCAGATGTGAAGTAAAGATTTATCGGTTATGGATGGGGATGCGTCTGATTAGCTTGTTGGCGGGGTAACGGCCCACCAAGGCAACGATCAGTAGGGGTTCTGAGAGGAAGGTCCCCCACATTGGAACTGAGACACGGTCC	0	4	0	1	0	0	Prevotella_histicola	Prevotella	Prevotellaceae	Bacteroidales	Bacteroidia	Bacteroidetes
608	GCTGGCGGCAGGCCTAACACATGCAAGTCGAGCGGATGAAGGGAGCTTGCTCCTGGATTCAGCGGCGGACGGGTGAGTAATGCCTAGGAATCTGCCTGGTAGTGGGGGATAACGTCCGGAAACGGGCGCTAATACCGCATACGTCCTGAGGGAGAAAGTGGGGGATCTTCGGACCTCACGCTATCAGATGAGCCTAGGTCGGATTAGCTAGTTGGTGGGGTAAAGGCCTACCAAGGCGACGATCCGTAACTGGTCTGAGAGGATGATCAGTCACACTGGAACTGAGACACGGTCCAG	0	0	0	0	5	0	Pseudomonas_aeruginosa	Pseudomonas	Pseudomonadaceae	Pseudomonadales	Gammaproteobacteria	Proteobacteria
611	TGAACGCTGGCGGCGTGCCTAATACATGCAAGTCGAGCGAACGGACGAGAAGCTTGCTTCTTGGGTGGCGAGTGGCGAACGGGTGAGTAACATATCGGAACGTACCGAGTAATGGGGGATAACTAATCGAAAGATTAGCTAATACCGCATATTCTCTGAGGAGGAAAGCAGGGGACCTTCGGGCCTTGCGTTATTCGAGCGGCCGATATCTGATTAGCTAGTTGGTGGGGTAAAGGCCTACCAAGGCGACGATCAGTAGCGGGTCTGAGAGGATGATCCGCCACACTGGGACTGAGACACGGCCCAG	0	3	0	0	0	0	Neisseria	Neisseria	Neisseriaceae	Neisseriales	Betaproteobacteria	Proteobacteria
612	TGAACGCTGGCGGCGCGCCTAACACATGCAAGTCGAACGGTTAAGGCCCCCTTTAGGGGGCGCATAGAGTGGCGAACGGGTGAGTAACACGTGACCAACCCGCCCCCCCCACCGGGACAACCTCGGGAAACCGAGGCTAATACCGGATACGCCGGGGCCCCCGCATGGGGGCTCCGGGAAAGCCTTGGCGGGAGGGGACGGGGTCGCGGCCCATCAGGTAGACGGCGGGGCGAAGGCCCGCCGTGCCGACGACGGGTAGCCGGGCTGAGAGGCCGATCGGCCACATTGGGACTGAGACACGGCCCAG	7	9	0	0	0	0	Slackia_exigua	Slackia	Coriobacteriaceae	Coriobacteriales	Actinobacteria	Actinobacteria
615	CGAACGCTGGCGGCGTGCTTAACACATGCAAGTCGAACGCTGAAGCCCAGCTTGCTGGGTGGATGAGTGGCGAACGGGTGAGTAACACGTGAGTAACCTGCCCCCTTCTTTGGGATAACGCCCGGAAACGGGTGCTAATACTGGATATTCACTGATCTTCGCATGGGGGTTGGTGGAAAGGTTTTTTCTGGTGGGGGATGGGCTCGCGGCCTATCAGCTTGTTGGTGGGGTGATGGCCTACCAAGGCTTTGACGGGTAGCCGACCTGAGAGGGTGATCGGCCACACTGGGACTGAGACACGGCCCAG	0	0	0	0	0	4	Actinomyces	Actinomyces	Actinomycetaceae	Actinomycetales	Actinobacteria	Actinobacteria
617	TGAACGCTGGCGGCATGCTTTACACATGCAAGTCGGACGGCAGCACAGAGAAGCTTGCTTCTTGGGTGGCGAGTGGCGAACGGGTGAGTAACATATCGGAACGTACCGAGCAGTGGGGGATAACTAATCGAAAGATTAGCTAATACCGCATATATTCTGAGGAAGAAAGCAGGGGACCATTTGGCCTTGCGCTGTTTGAGCGGCCGATATCTGATTAGCTAGTTGGTGGGGTAAAGGCCTACCAAGGCGACGATCAGTAGCGGGTCTGAGAGGATGATCCGCCACACTGGGACTGAGACACGGC	1	0	4	6	0	0	Neisseria_mucosa	Neisseria	Neisseriaceae	Neisseriales	Betaproteobacteria	Proteobacteria
618	TGAACGCTGGCTACAGGCTTAACACATGCAAGTCGAGGGGAAACGACAGGGAAGCTTGCTTCCTTGGGCGTCGACCGGCGCACGGGTGAGTAACGCGTATCCAACCTGCCTCTGACTGAGGGATAACCCGTCGAAAGTCGGCCTAATACCTCATGGCATCGTCTGCGGGCATCCAACGACGATTAAAGATTTCATCGGTCAGGGATGGGGATGCGTCTGATTAGCTTGTTGGCGGGGTAACGGCCCACCAAGGCTACGATCAGTAGGGGTTCTGAGAGGAAGGTCCCCCACATTGGAACTGAGACACGGTCC	0	0	0	0	11	4	Prevotella_oris	Prevotella	Prevotellaceae	Bacteroidales	Bacteroidia	Bacteroidetes
619	TGAACGCTGGCTACAGGCTTAACACATGCAAGTCGAGGGGAAACGACAGGGAAGCTTGCTTCCTTGGGCGTCGACCGGCGCACGGGTGAGTAACGCGTATCCAACCTGCCTCTGACTGAGGGATAACCCGTCGAAAGTCGGCCTAATACCTCATGGCATCGTCTGCGGGCATCCAACGACGATTAAAGATTTCATCGGTCAGGGATGGGGATGCGTCTGATTAGCTAGTTGGCGGGGTAACGGCCCACCAAGGCTACGATCAGTAGGGGTTCTGAGAGGAAGGTCCCCCACATTGGAACTGAGACACGGTCCAA	0	0	0	0	11	0	Prevotella_oris	Prevotella	Prevotellaceae	Bacteroidales	Bacteroidia	Bacteroidetes
621	TGAACGCTGGCGGCATGCTTTACACATGCAAGTCGAACGGCAGCGGGGTAGTGCTTGCACTACTGTCCGGCGAGTGGCGAACGGGTGAGTAATATATCGGAACGTACCGAGTAATGGGGGATAACCAATCGAAAGATTGGCTAATACCGCATACGTCCTACGGGAGAAAGCGGGGGATCGCAAGACCTCGCGTTATTCGAGCGGCCGATAACTGATTAGCTAGTTGGTGGGGTAAAGGCCTACCAAGGCGACGATCAGTAGCGGGTCTGAGAGGACGATCCGCCACACTGGGACTGAGACACGGCCCAG	2	1	0	0	0	0	Eikenella_corrodens	Eikenella	Neisseriaceae	Neisseriales	Betaproteobacteria	Proteobacteria
622	TGAACGCTGGCGGCGTGCCTAATACATGCAAGTAGAACGCTGAAGCTTGGTGCTTGCACCGAGCGGAAGAGTTGCGAACGGGTGAGTAACGCGTAGGTAACCTGCCTCTTAGCGGGGGATAACTATTGGAAACGATAGCTAATACCGCATAAAAGTCGGCATTGCATGATGTTGACTTGAAAGGTGCAACTGCATCACTAAGAGATGGACCTGCGTTGTATTAGCTAGTTGGTGAGGTAACGGCTCACCAAGGCGACGATACATAGCCGACCTGAGAGGGTGATCGGCCACACTGGGACTGAGACACGGCCC	0	1	0	0	0	0	Streptococcus_parasanguinis	Streptococcus	Streptococcaceae	Lactobacillales	Bacilli	Firmicutes
623	TGAACGCTGGCGGCGTGCCTAATACATGCAAGTCGAGCGAACGGACGAGAAGCTTGCTTCTCTGATGTTAGCGGCGGACGGGTGAGTAACACGTGGATAACCTACCTATAAGACTGGGATAACTTCGGGAAACCGGAGCTAATACCGGATAATATTTTGAACCGCATGGTTCAAAAGTGAAAGACGGTCTTGCTGTCACTTATAGATGGATCCGCGCTGCATTAGCTAGTTGGTAAGGTAACGGCTTACCAAGGCGACGATCAGTAGCTGGTCTGAGAGGACGACCAGCCACACTGGGACTGAGACACGGCCCAG	0	0	0	6	0	0	Staphylococcus	Staphylococcus	Staphylococcaceae	Bacillales	Bacilli	Firmicutes
624	CGAACGCTGGCGGCGTGCTTAACACATGCAAGTCGAACGAAGAGCGATGGAAGCTTGCTTCTCTGATGTTAGCGGCGGACGGGTGAGTAACACGTGGATAACCTACCTATAAGACTGGGATAACTTCGGGAAACCGGAGCTAATACCGGATAATATTTTGAACCGCATGGTTCAAAAGTGAAAGACGGTCTTGCTGTCACTTATAGATGGATCCGCGCTGCATTAGCTAGTTGGTAAGGTAACGGCTTACCAAGGCAACGATGCATAGCCGACCTGAGAGGGTGATCGGCCACACTGGAACTGAGACACGGTCCAG	0	1	0	1	0	0	Staphylococcus	Staphylococcus	Staphylococcaceae	Bacillales	Bacilli	Firmicutes
625	CGAACGCTGGCGGCGTGCCTAATACATGCAAGTAGAACGCTGAAGGAGGAGCTTGCTTCTCTGGATGAGTTGCGAACGGGTGAGTAACGCGTAGGTAACCTGCCTGGTAGCGGGGGATAACTATTGGAAACGATAGCTAATACCGCATAAGAGTAGATGTTGCATGACATTTGCTTAAAAGGTGCAATTGCATCACTACCAGATGGACCTGCGTTGTATTAGCTAGTTGGTGGGGTAACGGCTCACCAAGGCGACGATCAGTAGCTGGTCTGAGAGGACGACCAGCCACACTGGGACTGAGACACGGCCCAG	0	0	0	6	0	0	Streptococcus	Streptococcus	Streptococcaceae	Lactobacillales	Bacilli	Firmicutes
626	TGAACGCTGGCTACAGGCTTAACACATGCAAGTCGAGGGGAAACGACGGGGAAGCTTGCTTCCCCGGGCGTCGACCGGCGCACGGGTGAGTAACGCGTATCCAACCTGCCTCTGACTGAGGGATAACCCGTCGAAAGTCGGCCTAATACCTCATGGCATCGTCTGCGGGCATCCAACGACGATTAAAGATTTCATCGGTCAGGGATGGGGATGCGTCTGATTAGCTTGTTGGCGGGGTAACGGCCCACCAAGGCTACGATCAGTAGGGGTTCTGAGAGGAAGGTCCCCCACATTGGAACTGAGACACGG	1	0	0	0	6	1	Prevotella_oris	Prevotella	Prevotellaceae	Bacteroidales	Bacteroidia	Bacteroidetes
627	GAACGCTGGCGGCGTGCCTAATACATGCAAGTAGAACGCTGGAGGAGAAGCTTGCTTCTCTGGATGAGTTGCGAACGGGTGAGTAACGCGTAGGTAACCTGCCTGGTAGCGGGGGATAACTATTGGAAACGATAGCTAATACCGCATAATAGTAGATGTTGCATGACATTTGCTTAAAAGGTGCAATTGCATCACTACCAGATGGACCTGCGTTGTATTAGCTAGTTGGTGGGGTAACGGCTCACCAAGGCGACGATACATAGCCGACCTGAGAGGGTGATCGGCCACACTGGGACTGAGACACGGCCCAG	2	3	0	0	0	0	Streptococcus	Streptococcus	Streptococcaceae	Lactobacillales	Bacilli	Firmicutes
629	TGAACGCTGGCGGCAGGCCTAACACATGCAAGTCGAGCGGATGAAGGGAGCTTGCTCCTGGATTCAGCGGCGGACGGGTGAGTAATGCCTAGGAATCTGCCTGGTAGTGGGGGATAACGTCCGGAAACGGGCGCTAATACCGCATACGTCCTGAGGGAGAAAGTGGGGGATCTTCGGACCTCACGCTATCAGATGAGCCTAGGTCGGATTAGCTAGTTGGTGGGGTAAAGGCCTACCAAGGCGACGATCCGTAACTGGTCTGAGAGGATGATCAGTCACACTGGAACTGAGACACG	0	0	0	0	8	2	Pseudomonas_aeruginosa	Pseudomonas	Pseudomonadaceae	Pseudomonadales	Gammaproteobacteria	Proteobacteria
630	TGAACGCTAGCTACAGGCTTAGCACATGCAAGTCGAGGGGAAACGGCATTTAGTGCTTGCACCGAATGGACGTCGACCGGCGCACGGGTGAGTAACGCGTATCCAACCTTCCCATAACTAAGGGATAACCTGCCGAAAGGCAGACTAATACCTTATGTAATCCTTTGATGGCATCAGATAAGGATAAAAGATTTATCGGTTATGGATGGGGATGCGTCTGATTAGCTTGTTGGCGGGGTAACGGCCCACCAAGGCAACGATCAGTAGGGGTTCTGAGAGGAAGGTCCCCCACATTGGAACTGAGACACGGTCCAA	31	22	0	0	0	0	Prevotella	Prevotella	Prevotellaceae	Bacteroidales	Bacteroidia	Bacteroidetes
631	CGAACGCTGGCGGCGTTCCTAATACATGCAAGTCGAACGAGAGCGACCGGTGCTTGCACTGGTCAATCTAGTGGCGAACGGGTGAGTAACACGTGGGTAACCTGCCCATCAGAGGGGGATAACATTCGGAAACGGATGCTAAAACCGCATAGGTCTTCGAACCGCATGGTTTGAAGAGGAAAAGAGGCGCAAGCTTCTGCTGATGGATGGACCCGCGGTGCATTAGCTAGTTGGTGAGGTAACGGCTCACCAAGGCCGTGATGCATAGCCGACCTGAGAGGGTGATCGGCCACATTGGGACTGAGACACGGCCCAA	0	0	0	1	1	0	Granulicatella_adiacens_paraadiacens	Granulicatella	Carnobacteriaceae	Lactobacillales	Bacilli	Firmicutes
632	CGAACGCTGGCGGCGTGCTTAACACATGCAAGTCGAACGGTAAGGCTCCTTCGGGAGTACACGAGTGGCGAACGGGTGAGTAACACGTGAGCAATCTACCCTTGACTCTGGGATAACAGTTGGAAACAACTGCTAATACCGGATACGACCTCGGCGGGCATCCGACGGGGTGGAAAGTTCCGGCGGTCAGGGATGAGCTCGCGGCCTATCAGCTTGTTGGTGAGGTAACGGCTCACCAAGGCGTCGACGGGTAGCCGGCCTGAGAGGGCGACCGGCCACACTGGGACTGAGATACGGCCCAG	7	55	0	0	0	0	Propionibacteriaceae	Propionibacteriaceae	Propionibacteriaceae	Actinomycetales	Actinobacteria	Actinobacteria
635	GAACGCTGACAGAATGCTTAACACATGCAAGTCTACTTGAACTTCGGTTTGGGTGGCGGACGGGTGAGTAACGCGTAAAGAACTTGCCTCACAGTTAGGGACAACATTTGGAAACGAATGCTAATACCTGATATTATGATTTTAGGGCATCCTAAGATTATGAAAGCTATATGCGCTGTGAGAGAGCTTTGCGTCCCATTAGCTAGTTGGAGAGGTAACGGCTCACCAAGGCGATGATGGGTAGCCGGCCTGAGAGGGTGAACGGCCACAAGGGGACTGAGACACGGCCCTT	3	1	0	0	0	0	Fusobacterium_periodonticum	Fusobacterium	Fusobacteriaceae	Fusobacteriales	Fusobacteriia	Fusobacteria
636	CGAACGCTGGCGGCGTGCTTAACACATGCAAGTCGAACGCAAGGACGGAAAGAGCTTGCTCTTTTCAGAATTGAGTGGCAAACGGGTGAGTAACACGTAAACAACCTGCCTTCAGGATGGGGACAACAGACGGAAACGACTGCTAATACCGAATAAGTTCCAAGAGCCGCATGGCCCATGGAAGAAAAGGTGGCCTCTACCTGTAAGCTATCGCCTGAAGAGGGGTTTGCGTCTGATTAGCTGGTTGGAGGGGTAACGGCCCACCAAGGCGACGATCAGTAGCCGGTCTGAGAGGATGAACGGCCACACTGGAACTGAGACACGGTCCAG	4	1	0	0	0	0	Dialister_invisius	Dialister	Veillonellaceae	Selenomonadales	Negativicutes	Firmicutes
637	ACGCTGGCTACAGGCTTAACACATGCAAGTCGAGGGGAAACGACGGGGAAGCTTGCTTCCCCGGGCGTCGACCGGCGCACGGGTGAGTAACGCGTATCCAACCTGCCTCTGACTGAGGGATAACCCGTCGAAAGTCGGCCTAATACCTCATGGCATCGTCTGCGGGCATCCAACGACGATTAAAGATTTCATCGGTCAGGGATGGGGATGCGTCTGATTAGCTTGTTGGCGGGGTAACGGCCCACCAAGGCTACGATCAGTAGGGGTTCTGAGAGGAAGGTCCCCCACATTGGAACTGAGACACGGTCCAA	0	0	0	0	6	1	Prevotella_oris	Prevotella	Prevotellaceae	Bacteroidales	Bacteroidia	Bacteroidetes
639	CGAACGCTGGCGGCGCGTCTTAAACATGCAAGTCGAACGGTAAGGAAGGAGCTTGCTCCTTTCTGAGAGTGGCGGACTGGTGAGTAACACGTGGGTGACATACCTTTTAGATGGGGATAGCTATTAGAAATAGTAGGTAATACCGAATGTGACCGTATCTGTTAGAGGGATACGAGGAAAGGAGCTAAGGCTTCGCTAAAAGAATGGCCCGCGGCCCATTATGCTCGTTGGTGAGGTAACGGCCCACCAAGGCGATGATGGGTATCCGGCCTGAGAGGGTGGACGGACACATTGGGACTGAGATACGGCCCAG	0	3	0	0	0	0	Treponema_lecithinolyticum	Treponema	Spirochaetaceae	Spirochaetales	Spirochaetia	Spirochaetes
640	TGAACGCTGGCGGCGTGCTTAACACATGCAAGTCGAACGAAGCTACTAAAAGGAAGCCTTCGGGTGGAATTTTAGTAGACTTAGTGGCGGACGGGTGAGTAACGCGTGGATAACCTGCCTTATACAGGGGGATAACGGAGAGAAATTTCCGCTAAGACCGCATAAGACCACAGCACCGCATGGTGCAGGGGTAAAATATTTATAGGTATAAGATGGATCCGCGTCCGATTAGCTTGTTGGTGAGGTAGAGGCTCACCAAGGCGACGATCGGTAGCCGGCCTGAGAGGGTGAACGGCCACATTGGGACTGAGACACGGCCCAA	23	37	0	0	0	0	Lachnoanaerobaculum	Lachnoanaerobaculum	Lachnospiraceae	Clostridiales	Clostridia	Firmicutes
642	TGAACGCTAGCTATAGGCTTAACACATGCAAGTCGAGGGGAAACGGCATTATGTGCTTGCACATTTTAGACGTCGACCGGCGCACGGGTGAGTATCGCGTATCCAACCTGCCCTTTACTTGGGGATACCCCGTTGAAAGACGGCCTAATACCCGATGTAGTTCATTGATGGCATCAGATATGAATAAAAGATTTATCGGTAAAGGATGGGGATGCGTCTGATTAGCTTGTTGGTGAGGTAAAGGCTCACCAAGGCGACGATCAGTAGGGGTTCTGAGAGGAAGGTCCCCCACATTGGAACTGAGACACGGTCCAA	10	8	0	0	0	0	Prevotella	Prevotella	Prevotellaceae	Bacteroidales	Bacteroidia	Bacteroidetes
643	CGAACGCTGGCGGCGTGCCTAATACATGCAAGTCGAGCGAGCGGAACTAACAGATTTACTTCGGTAATGACGTTAGGAAAGCGAGCGGCGGATGGGTGAGTAACACGTGGGGAACCTGCCCCATAGTCTGGGATACCACTTGGAAACAGGTGCTAATACCGGATAAGAAAGCAGATCGCATGATCAGCTTTTAAAAGGCGGCGTAAGCTGTCGCTATGGGATGGCCCCGCGGTGCATTAGCTAGTTGGTAAGGTAAAGGCTTACCAAGGCGATGATGCATAGCCGAGTTGAGAGACTGATCGGCCACATTGGGACTGAGACACGGCCCAA	0	0	0	9	0	0	Lactobacillus_crispatus	Lactobacillus	Lactobacillaceae	Lactobacillales	Bacilli	Firmicutes
645	CGAACGCTGGCGGCGTGCCTAATACATGCAAGTAGAACGCTGAAGGAGGAGCTTGCTTCTCTGGATGAGTTGCGAACGGGTGAGTAACGCGTAGGTAACCTACCTGGTAGCGGGGGATAACTATTGGAAACGATAGCTAATACCGCATAATAGTAGATGTTGCATGACATTTGCTTAAAAGGTGCAATTGCATCACTACCAGATGGACCTGCGTTGTATTAGCTAGTTGGTGGGGTAACGGCTCACCAAGGCGACGATACATAGCCGACCTGAGAGGGTGATCGGCCACACTGGGACTGAGACACGGCCCA	2	4	0	1	0	0	Streptococcus_mitis_pneumoniae	Streptococcus	Streptococcaceae	Lactobacillales	Bacilli	Firmicutes
646	CGAACGCTGGCGGCGTGCCTAATACATGCAAGTAGAACGCTGAAGCCCAGCTTGCTGGGTGGATGAGTGGCGAACGGGTGAGTAACACGTGAGTAACCTGCCCCCTTCTTTGGGATAACGCCCGGAAACGGGTGCTAATACTGGATATTCACTGATCTTCGCATGGGGGTTGGTGGAAAGGTTTTTTCTGGTGGGGGATGGGCTCGCGGCCTATCAGCTTGTTGGTGGGGTGATGGCCTACCAAGGCTTTGACGGGTAGCCGGCCTGAGAGGGTGACCGGTCACATTGGGACTGAGATACGGCCCAG	0	0	0	0	0	5	Actinomyces	Actinomyces	Actinomycetaceae	Actinomycetales	Actinobacteria	Actinobacteria
647	AACGCTGGCGGCAGGCTTAACACATGCAAGTCGAACGGTAGCAGGAGAAAGCTTGCTTTCTTGCTGACGAGTGGCGGACGGGTGAGTAATGCTTGGGAATCTGGCTTATGGAGGGGGATAACGACGGGAAACTGTCGCTAATACCGCGTATTATCGGAAGATGAAAGTGCGGGACTGAGAGGCCGCATGCCATAGGATGAGCCCAAGTGGGATTAGGTAGTTGGTGGGGTAAATGCCTACCAAGCCTGCGATCTCTAGCTGGTCTGAGAGGATGACCAGCCACACTGGAACTGAGACACGGTCCAG	1	0	27	12	0	0	Haemophilus_influenzae	Haemophilus	Pasteurellaceae	Pasteurellales	Gammaproteobacteria	Proteobacteria
649	TGAACGCTGGCGGCAGGCTTAACACATGCAAGTCGAACGGTAGCAGGAGGAAGCTTGCTTTCTTGCTGACGAGTGGCGGACGGGTGAGTAATGCTTGGGAATCTGGCTTATGGAGGGGGATAACTACGGGAAACTGTAGCTAATACCGCGTAGAATCGGAAGATGAAAGTGCGGGACCGCAAGGCCGCATGCCATGGGATGAGCCCAAGTGGGATTAGGTAGTTGGTGGGGTAAAGGCCTACCAAGCCTGCGATCTCTAGCTGGTCTGAGAGGATGGCCAGCCACACTGGAACTGAGACACGGTCCAG	21	1	0	0	0	0	Haemophilus_haemolyticus	Haemophilus	Pasteurellaceae	Pasteurellales	Gammaproteobacteria	Proteobacteria
650	TGAACGCTGGCGGCGTGCCTAATACATGCAAGTAGAACGCTGAAGCTTGGTGCTTGCACCGAGCGGATGAGTTGCGAACGGGTGAGTAACGCGTAGGTAACCTGCCTCTTAGCGGGGGATAACTATTGGAAACGATAGCTAATACCGCATAAAAGTCGATATCGCATGATGTTGACTTGAAAGGTGCAATTGCATCACTAAGAGATGGACCTGCGTTGTATTAGCTAGTTGGTGAGGTAACGGCTCACCAAGGCGACGATACATAGCCGACCTGAGAGGGTGATCGGCCACACTGGAACTGAGACACGGTCCAG	0	4	0	0	0	1	Streptococcus	Streptococcus	Streptococcaceae	Lactobacillales	Bacilli	Firmicutes
653	CGAACGCTGGCGGCGTGCCTAATACATGCAAGTAGAACGCTGAAGAGAGGAGCTTGCTCTTCTTGGATGAGTTGCGAACGGGTGAGTAACGCGTAGGTAACCTGCCTTGTAGCGGGGGATAACTATTGGAAACGATAGCTAATACCGCATAACAATGGATGACACATGTCATTTATTTGAAAGGGGCAATTGCTCCACTACAAGATGGACCTGCGTTGTATTAGCTAGTTGGTGAGGTAACGGCTCACCAAGGCAACGATACATAGCCGACCTGAGAGGGTGATCGGCCACACTGGGACTGAGACACGGCCCAG	0	0	0	3	0	3	Streptococcus	Streptococcus	Streptococcaceae	Lactobacillales	Bacilli	Firmicutes
656	TGAACGCTGGCGGCATGCCTTACACATGCAAGTCGAACGGCAGCACGGGTGCTTGCACCTGGTGGCGAGTGGCGAACGGGTGAGTAATACATCGGAACATGTCCTGTAGTGGGGGATAGCCCGGCGAAAGCCGGATTAATACCGCATACGATCCACGGATGAAAGCGGGGGACCTTCGGGCCTCGCGCTATAGGGTTGGCCGATGGCTGATTAGCTAGTTGGTGGGGTAAAGGCCTACCAAGGCGACGATCAGTAGCGGGTCTGAGAGGATGATCCGCCACACTGGGACTGAGACACGGCCCAG	0	0	0	18	0	0	Burkholderia	Burkholderia	Burkholderiaceae	Burkholderiales	Betaproteobacteria	Proteobacteria
657	TGAACGCTGGCGGCAGGCTTAACACATGCAAGTCGAACGGTAGCAGGAGGAAGCTTGCTTTCTTGCTGACGAGTGGCGGACGGGTGAGTAATGCTTGGGAATCTGGCTTATGGAGGGGGATAACGACGGGAAACTGTCGCTAATACCGCGTATTATCGGAAGATGAAAGTGCGGGACTGAGAGGCCGCATGCCATAGGATGAGCCCAAGTGGGATTAGGTAGTTGGTGGGGTAAATGCCTACCAAGCCTGCGATCTCTAGCTGGTCTGAGAGGATGACCAGCCACACTGGAACTGAGACACGGTCCA	0	0	33	18	0	0	Haemophilus_influenzae	Haemophilus	Pasteurellaceae	Pasteurellales	Gammaproteobacteria	Proteobacteria
663	CGAACGCTGGCGGCGTGCTTAACACATGCAAGTCGAACGGAGCGAATGAAAGCTTGCTTTTATGAGCTTAGTGGCAAACGGGTGAGTAACACGTAGACAACCTGCCGACAGGATGGGGACAACATTCCGAAAGGAATGCTAATACCGAATGAAGCGGAGGAGAGGCATCTCTCTTCCGTGAAAGATGGCCTCTTTTTATGCTATCACCTGTTGATGGGTCTGCGTCTGATTAGCTGGTAGGTGAGGTAACGGCTCACCTAGGCGACGATCAGTAGCCGGTCTGAGAGGATGAACGGCCACATTGGGACTGAGACACGGCCCAG	3	0	0	0	0	0	Selenomonas	Selenomonas	Veillonellaceae	Selenomonadales	Negativicutes	Firmicutes
664	CGAACGCTGGCGGTGTGCTTAACACATGCAAGTCGAACGGTAAGGCCCTTTCGGGGGTACACGAGTGGCGAACGGGTGAGTAACACGTGAGTAACCTGCCCTCATCTCTGGGATAACAGTCGGAAACGGTTGCTAATACTGGATATGAGCTTGCAAGGCATCTTGTGGGTTGGAAAGATATTTTTTGGTTGGGGATGGACTCGCGGCCTATCAGCTTGTTGGTGAGGTAGTGGCTCACCAAGGCTTCGACGGGTAGCCGGCCTGAGAGGGCGACCGGCCACATTGGGACTGAGATACGGCCCAA	8	19	0	0	0	0	Propionibacterium_propionicum	Propionibacteriaceae	Propionibacteriaceae	Actinomycetales	Actinobacteria	Actinobacteria
665	TGAACGCTGGCGGCATGCCTTACACATGCAAGTCGAACGGCAGCACGGGTGCTTGCACCTGGTGGCGAGTGGCGAACGGGTGAGTAATACATCGGAACATGTCCTGTAGTGGGGGATAGCCCGGCGAAAGCCGGATTAATACCGCATACGATCTACGGATGAAAGCGGGGGACCTTCGGGCCTCGCGCTATAGGGTTGGCCGATGGCTGATTAGCTAGTTGGTGGGGTAAAGGCCTACCAAGGCGACGATCAGTAGCTGGTCTGAGAGGACGACCAGCCACACTGGGACTGAGACACG	0	0	5	4	0	0	Burkholderia_cepacia_multivorans_cenocepacia_cluster	Burkholderia	Burkholderiaceae	Burkholderiales	Betaproteobacteria	Proteobacteria
666	TGAACGCTGGCGGCGTGCCTAACACATGCAAGTCGAGCGAGGGTTTGCTCAGTATTGAGTATTCTAAGTCTAGAATGTTCAATTCTGAGCAAACCCAAGCGGCGGACGGGTGAGTAACGCGTGGGTAACCTGCCCTATACACATGGATAACATACTGAAAAGTTTACTAATACATGATAATATATATTTGCGGCATCGCAGATATATCAAAGTGTTAGCGGTATAGGATGGACCCGCGTCTGATTAGCTAGTTGGTGAGATAACTGCCCACCAAGGCGACGATCAGTAGCCGACCTGAGAGGGTGATCGGCCACATTGGAACTGAGACACGGTCCAA	6	0	0	0	0	0	Peptostreptococcus_stomatis	Peptostreptococcus	Peptostreptococcaceae	Clostridiales	Clostridia	Firmicutes
667	TGAACGCTAGCGGCAGGCCTAACACATGCAAGTCGAGGGAGAAGCCCTTTCGGGGGCAGAAACCGGCGCACGGGTGCGTAACGCGTATGCAACCTACCTTTCACAGGGGGATAGCCCGAAGAAATTTGGATTAATACCCCATAATATTGTTGGATGGCATCATCTGGCAATTAAAGCTACGACGGTGGAAGATGGGCATGCGTCCTATTAGCTAGTTGGAGTGGTAACGGCACCCCAAGGCTACGATAGGTAGGGGTCCTGAGAGGGAGATCCCCCACACTGGTACTGAGACAGGGACCAG	1	3	0	0	0	0	Capnocytophaga	Capnocytophaga	Flavobacteriaceae	Flavobacteriales	Flavobacteriia	Bacteroidetes
669	TGAACGCTGGCGGCATGCTTTACACATGCAAGTCGAACGGCAGCGCGGGCTTCGGCCTGGCGGCGAGTGGCGAACGGGTGAGTAATACATCGGAACGTGCCCAGTAGTGGGGGATAGCTCGGCGAAAGCCGGATTAATACCGCATACGACCTGAGGGTGAAAGCGGGGGATCTTCGGACCTCGCGCTATTGGAGCGGCCGATGGCAGATTAGCTAGTTGGTGGGGTAAAGGCCTACCAAGGCGACGATCTGTAGCTGGTCTGAGAGGACGACCAGCCACACTGGGACTGAGACACGGCCC	0	2	0	0	0	5	Lautropia_mirabilis	Lautropia	Burkholderiaceae	Burkholderiales	Betaproteobacteria	Proteobacteria
671	CGAACGCTGGCGGCGTGCCTAATACATGCAAGTAGAACGCTGAAGGAGGAGCTTGCTTCTCTGGATGAGTTGCGAACGGGTGAGTAACGCGTAGGTAACCTGCCTGGTAGCGGGGGATAACTATTGGAAACGATAGCTAATACCGCATAAGAGTAGATGTTGCATGACATTTGCTTAAAAGGTGCAATTGCATCACTACCAGATGGACCTGCGTTGTATTAGCTAGTTGGTGGGGTAACGGCTCACCAAGGCGACGATACATAGCCGACCTGAGAGGACGACCAGCCACACTGGGACTGAGACACGGCCCAG	0	1	0	4	0	0	Streptococcus	Streptococcus	Streptococcaceae	Lactobacillales	Bacilli	Firmicutes
672	CGAACGCTGGCGGCGTGCTTAACACATGCAAGTCGAACGGTGAAGGGATCAGCTTGCTGGTTCTGGATGAGTGGCGAACGGGTGAGTAACACGTGAGTAACCTGCCCCCTTCTTCTGGATAACCGCATGAAAGTGTGGCTAATACGGGATATTCTGGGTCTGTCGCATGACGGGCCCGGGAAAGATATTGTTTCGGTGGGGGATGGGCTCGCGGCCTATCAGCTTGTTGGTGGGGTGATGGCCTACCAAGGCGGTGACGGGTAGCCGGCCTGAGAGGGTGGACGGTCACACTGGGACTGAGACACGGCCCAG	2	1	0	0	0	0	Actinomyces	Actinomyces	Actinomycetaceae	Actinomycetales	Actinobacteria	Actinobacteria
675	TGAACGCTGGCGGCGTGCCTAATACATGCAAGTCGAGGGGAAACGGCATTGAGTGCTTGCACTCTTTGGACGTCGACCGGCGCACGGGTGAGTAACGCGTATCCAACCTTCCCATTACTGTGGGATAACCTGCCGAAAGGCAGACTAATACCGCATAGTCTTCGATGACGGCATCAGATTTGAAGTAAAGATTTATCGGTAATGGATGGGGATGCGTCTGATTAGCTTGTTGGCGGGGTAACGGCCCACCAAGGCGACGATCAGTAGGGGTTCTGAGAGGAAGGTCCCCCACATTGGAACTGAGACACGGTCCAA	0	0	0	0	1	1	Prevotella	Prevotella	Prevotellaceae	Bacteroidales	Bacteroidia	Bacteroidetes
676	TGAACGCTGGCGGCGTGCCTAATACATGCAAGTAGAACGCTGAAGCTTGGTGCTTGCACCGAGCGGATGAGTTGCGAACGGGTGAGTAACGCGTAGGTAACCTGCCTCTTAGCGGGGGATAACTATTGGAAACGATAGCTAATACCGCATAAAAGTCGATATCGCATGATATTGATTTGAAAGGTGCAATTGCATCACTAAGAGATGGACCTGCGTTGTATTAGCTAGTTGGTAAGGTAACGGCTTACCAAGGCAACGATGCATAGCCGACCTGAGAGGGTGATCGGCCACACTGGAACTGAGACACGGTCCAG	0	0	0	0	0	3	Streptococcus	Streptococcus	Streptococcaceae	Lactobacillales	Bacilli	Firmicutes
677	CGAACGCTGGCGGCGTGCCTAATACATGCAAGTCGAACGAGAGCGACCGGTGCTTGCACTGGTCAATCTAGTGGCGAACGGGTGAGTAACACGTGGGTAACCTGCCCATCAGAGGGGGATAACATTCGGAAACGGATGCTAAAACCGCATAGGTCTTCGAGCCGCATGGCTTGAAGAGGAAAAGAGGCGCAAGCTTCTGCTGATGGATGGACCCGCGGTGCATTAGCTAGTTGGTGAGGTAACGGCTCACCAAGGCCGTGATGCATAGCCGACCTGAGAGGGTGATCGGCCACACTGGGACTGAGACACGGCCCAG	0	0	0	7	0	0	Granulicatella_adiacens_paraadiacens	Granulicatella	Carnobacteriaceae	Lactobacillales	Bacilli	Firmicutes
678	GAACGCTGGCGGCGTGCCTAATACATGCAAGTAGAACGCTGAAGGAAGGAGCTTGCTCTTTCCGGATGAGTTGCGAACGGGTGAGTAACGCGTAGGTAACCTGCCTGGTAGCGGGGGATAACTATTGGAAACGATAGCTAATACCGCATAACAGTAGATATCGCATGATAGCTGCTTGAAAGGTGCAATTGCACCACTACCAGATGGACCTGCGTTGTATTAGCTAGTTGGTGAGGTAACGGCTCACCAAGGCAACGATACATAGCCGACCTGAGAGGGTGATCGGCCACACTGGGACTGAGACACGGCCCAG	0	1	1	0	0	0	Streptococcus_infantis	Streptococcus	Streptococcaceae	Lactobacillales	Bacilli	Firmicutes
680	CGAACGCTGGCGGCGTGCCTAATACATGCAAGTCGAACGAGAGCGACCGGTGCTTGCACTGGTCAATCTAGTGGCGAACGGGTGAGTAACACGTGGGTAACCTGCCCATCAGAGGGGGATAACATTCGGAAACGGATGCTAAAACCGCATAGGTCCTTTAACCGCATGGTTGAAGGAGGAAAAGAGGCGCAAGCTTCTGCTGATGGATGGACCCGCGGTGCATTAGCTAGTTGGTGAGGTAACGGCTCACCAAGGCCGTGATACATAGCCGACCTGAGAGGGTGATCGGCCACACTGGGACTGAGACACGGCCCAG	1	1	1	0	0	0	Granulicatella	Granulicatella	Carnobacteriaceae	Lactobacillales	Bacilli	Firmicutes
682	CGAACGCTGGCGGCGTGCCTAATACATGCAAGTAGAACGCTGAAGAGAGGAGCTTGCTCTTCTTGGATGAGTTGCGAACGGGTGAGTAACGCGTAGGTAACCTGCCTGGTAGCGGGGGATAACTATTGGAAACGATAGCTAATACCGCATAACAGTAGATATCGCATGATAGCTGCTTGAAAGGTGCAATTGCACCACTACCAGATGGACCTGCGTTGTATTAGCTAGTTGGTGAGGTAACGGCTCACCAAGGCAACGATACATAGCCGACCTGAGAGGGTGATCGGCCACACTGGGACTGAGACACGGCCCAG	0	1	0	1	0	0	Streptococcus_infantis	Streptococcus	Streptococcaceae	Lactobacillales	Bacilli	Firmicutes
684	GAACGCTAGCGGCAGGCCTAACACATGCAAGTCGAGGGAGGAGCTTTCGGGCTTCGACCGGCGTACGGGTGCGTAACGCGTATACAATCTGCCTTTCACATAGGGATAGCCCGAAGAAATTTGGATTAATACCTAATGGTATATAGGAGTGGCATCACATTTATATTAAAGCTGAGGCGGTGAAAGATGAGTATGCGTTCTATTAGCTAGTTGGAGAGGTAACGGCTCCCCAAGGCTACGATAGATAGGGGTTCTGAGAGGGATATCCCCCACACTGGTACTGAGATACGGACCAG	2	0	0	0	0	0	Capnocytophaga_leadbetteri	Capnocytophaga	Flavobacteriaceae	Flavobacteriales	Flavobacteriia	Bacteroidetes
686	ACGCTGGCGGCGTGCCTAATACATGCAAGTAGAACGCTGAAGAGAGGAGCTTGCTCTTCTTGGATGAGTTGCGAACGGGTGAGTAACGCGTAGGTAACCTGCCTTGTAGCGGGGGATAACTATTGGAAACGATAGCTAATACCGCATAACAATGGATGACACATGTCATTTATTTGAAAGGGGCAATTGCTCCACTACAAGATGGACCTGCGTTGTATTAGCTAGTAGGTGAGGTAACGGCTCACCTAGGCGACGATACATAGCCGACCTGAGAGGGTGATCGGCCACACTGGGACTGAGACACGGCCCAG	0	0	1	2	3	4	Streptococcus_salivarius_vestibularis	Streptococcus	Streptococcaceae	Lactobacillales	Bacilli	Firmicutes
688	CGAACGCTGGCGGCGTGCCTAATACATGCAAGTAGAACGCTGAAGGAGGAGCTTGCTCTTCTGGATGAGTTGCGAACGGGTGAGTAACGCGTAGGTAACCTGCCTCTTAGCGGGGGATAACTATTGGAAACGATAGCTAATACCGCATAAAAGTCGGCATTGCATGATGTTGACTTGAAAGGTGCAACTGCATCACTAAGAGATGGACCTGCGTTGTATTAGCTAGTTGGTGAGGTAACGGCTCACCAAGGCGACGATACATAGCCGACCTGAGAGGGTGATCGGCCACACTGGGACTGAGACACGGCCCAG	0	2	0	0	0	0	Streptococcus	Streptococcus	Streptococcaceae	Lactobacillales	Bacilli	Firmicutes
690	CGAACGCTGGCGGCGTGCCTAATACATGCAAGTAGAACGCTGAAGAGAGGAGCTTGCTCTTCTTGGATGAGTTGCGAACGGGTGAGTAACGCGTAGGTAACCTGCCTGGTAGCGGGGGATAACTATTGGAAACGATAGCTAATACCGCATAAAATTGATTATTGCATGATAATTAATTGAAAGATGCAATTGCATCACTACCAGATGGACCTGCGTTGTATTAGCTAGTTGGTGAGGTAACGGCTCACCAAGGCGACGATACATAGCCGACCTGAGAGGGTGATCGGCCACACTGGGACTGAGACACGGCCC	1	2	0	0	0	1	Streptococcus_sanguinis	Streptococcus	Streptococcaceae	Lactobacillales	Bacilli	Firmicutes
691	CGAACGCTGGCGGCGTGCCTAATACATGCAAGTAGAACGCTGAAGGAAGGAGCTTGCTCTTTCCGGATGAGTTGCGAACGGGTGAGTAACGCGTAGGTAACCTGCCTGGTAGCGGGGGATAACTATTGGAAACGATAGCTAATACCGCATAACAGTAGATATCGCATGATAGCTGCTTGAAAGGTGCAATTGCACCACTACCAGATGGACCTGCGTTGTATTAGCTAGTTGGTGAGGTAACGGCTCACCAAGGCAACGATACATAGCCGACCTGAGAGGGTGATCGGCCACACTGGGACTGAGACACGGCCC	1	0	0	0	0	0	Streptococcus_infantis	Streptococcus	Streptococcaceae	Lactobacillales	Bacilli	Firmicutes
692	CGAACGCTGGCGGCGTGCTTAACACATGCAAGTCGAACGGTGAAGGGATCAGCTTGCTGGTTCTGGATGAGTGGCGAACGGGTGAGTAACACGTGAGTAACCTGCCCCCTTCTTCTGGATAACCGCATGAAAGTGTGGCTAATACGGGATATTCTGGGTCTGTCGCATGATGGGTCTGGGAAAGATATTGTTTCGGTGGGGGATGGGCTCGCGGCCTATCAGCTTGTTGGTGGGGTGATGGCCTACCAAGGCGGTGACGGGTAGCCGGCCTGAGAGGGTGGACGGTCACACTGGGACTGAGACACGGCCCAG	0	1	0	0	0	0	Actinomyces_naeslundii	Actinomyces	Actinomycetaceae	Actinomycetales	Actinobacteria	Actinobacteria
694	TGAACGCTGGCGGCGTGCCTAATACATGCAAGTAGAACGCTGAAGCTTGGTGCTTGCACCGAGCGGATGAGTTGCGAACGGGTGAGTAACGCGTAGGTAACCTGCCTCTTAGCGGGGGATAACTATTGGAAACGATAGCTAATACCGCATAAAAGTCGACATCGCATGATGTTGACTTGAAAGGTGCAATTGCATCACTAAGAGATGGACCTGCGTTGTATTAGCTAGTTGGTGAGGTAACGGCTCACCAAGGCGACGATACATAGCCGACCTGAGAGGGTGATCGGCCACACTGGGACTGAGACACGGCCC	0	1	0	0	0	0	Streptococcus_parasanguinis	Streptococcus	Streptococcaceae	Lactobacillales	Bacilli	Firmicutes
695	TGAACGCTGGCGGCAGGCTTAACACATGCAAGTCGAACGGTAACATAAAGAAGCTTGCTTCTTTGATGACGAGTGGCGGACGGGTGAGTAATGCTTGGGAATCTAGCTTATGGAGGGGGATAACTACGGGAAACTGTAGCTAATACCGCGTAATATCGAAAGATTAAAGTGTGGGACCTTCGGGCCACATGCCATAAGATGAGCCCAAGTGGGATTAGGTAGTTGGTGAGGTAAGGGCTCACCAAGCCGACGATCTCTAGCTGGTCTGAGAGGATGATCAGTCACACTGGAACTGAGACACGGTCCAG	0	0	0	0	4	4	Haemophilus	Haemophilus	Pasteurellaceae	Pasteurellales	Gammaproteobacteria	Proteobacteria
697	GAACGCTGGCGGCGTGCCTAATACATGCAAGTAGAACGCTGAAGCTTGGTGCTTGCACCGAGCGGAAGAGTTGCGAACGGGTGAGTAACGCGTAGGTAACCTGCCTCTTAGCGGGGGATAACTATTGGAAACGATAGCTAATACCGCATAAAAGTCGGCATTGCATGATGTTGACTTGAAAGGTGCAACTGCATCACTAAGAGATGGACCTGCGTTGTATTAGCTAGTTGGTGAGGTAACGGCTCACCAAGGCGACGATACATAGCCGACCTGAGAGGGTGATCGGCCACACTGGGACTGAGACACGGCCCAG	0	1	0	0	0	0	Streptococcus_parasanguinis	Streptococcus	Streptococcaceae	Lactobacillales	Bacilli	Firmicutes
698	GACCGTGTCTCAGTTCCAATGTGGGGGACCTTCCTCTCAGAACCCCTACTGATCGTAGCCTTGGTGGGCCGTTACCCCGCCAACAAGCTAATCAGACGCATCCCCATCCCTGACCGATGAAATCTTTAATCGTCGTTGGATGCCCGCAGACGATGCCATGAGGTATTAGGCCGACTTTCGACGGGTTATCCCTCAGTCAGAGGCAGGTTGGATACGCGTTACTCACCCGTGCGCCGGTCGACGCCCGGGGAAGCAAGCTTCCCCGTCGTTTCCCCTCGACTTGCATGTGTTAAGCCTGTAGCCAGCGTTCATCC	0	1	1	0	2	4	Prevotella_oris	Prevotella	Prevotellaceae	Bacteroidales	Bacteroidia	Bacteroidetes
699	CGAACGCTGGCGGCGTGCTTAACACATGCAAGTCGAACGATGAAGCCTAGCTTGCTAGGTGGATTAGTGGCGAACGGGTGAGTAATACGTGAGTAACCTACCTTTAACTCTGGGATAAGCCTGGGAAACTAGGTCTAATACCGGATACGACCAATCTCCGCATGGGGTGTTGGTGGAAAGCGTTATGTAGTGGTTATAGATGGGCTCACGGCCTATCAGCTTGTTGGTGAGGTAACGGCTCACCAAGGCGACGACGGGTAGCCGGCCTGAGAGGGTGACCGGCCACACTGGGACTGAGACACGGC	0	0	0	0	0	1	Rothia_mucilaginosa	Rothia	Micrococcaceae	Actinomycetales	Actinobacteria	Actinobacteria
700	TGAACGCTGGCGGCGTGCCTAATACATGCAAGTCGAGCGAACGGACGAGAAGCTTGCTTCTCTGATGTTAGCGGCGGACGGGTGAGTAACACGTGGATAACCTACCTATAAGACTGGGATAACTTCGGGAAACCGGAGCTAATACCGGATAATATTTTGAACCGCATGGTTCAAAAGTGAAAGACGGTCTTGCTGTCACTTATAGATGGATCCGCGCTGCATTAGCTAGTTGGTAAGGTAACGGCTTACCAAGGCAACGATGCATAGCCGACCTGAGAGGACGACCAGCCACACTGGGACTGAGACACGGCCCAG	0	0	0	7	0	1	Staphylococcus	Staphylococcus	Staphylococcaceae	Bacillales	Bacilli	Firmicutes
701	TGAACGCTGGCGGCAGGCTTAACACATGCAAGTCGAACGGTAGCAGGAGAAAGCTTGCTTTCTTGCTGACGAGTGGCGGACGGGTGAGTAATGCTTGGGAATCTGGCTTATGGAGGGGGATAACGACGGGAAACTGTCGCTAATACCGCGTATTATCGGAAGATGAAAGTGCGGGACTGTAAAGCCGCATGCCATAGGATGAGCCCAAGTGGGATTAGGTAGTTGGTGGGGTAAATGCCTACCAAGCCTGCGATCTCTAGCTGGTCTGAGAGGATGACCAGCCACACTGGAACTGAGACACGGTCCAG	0	0	28	19	0	0	Haemophilus_influenzae	Haemophilus	Pasteurellaceae	Pasteurellales	Gammaproteobacteria	Proteobacteria
705	TGAACGCTGGCGGCAGGCCTAACACATGCAAGTCGAGCGGATGAAGGGGGCTTGCTCCTGGATTCAGCGGCGGACGGGTGAGTAATGCCTAGGAATCTGCCTGGTAGTGGGGGATAACGTCCGGAAACGGGCGCTAATACCGCATACGTCCTGAGGGAGAAAGTGGGGGATCTTCGGACCTCACGCTATCAGATGAGCCTAGGTCGGATTAGCTAGTTGGTGGGGTAAAGGCCTACCAAGGCGACGATCCGTAACTGGTCTGAGAGGATGATCAGTCACACTGGGACTGAGACACGGCCCAG	0	0	0	0	2	2	Pseudomonas_aeruginosa	Pseudomonas	Pseudomonadaceae	Pseudomonadales	Gammaproteobacteria	Proteobacteria
708	CGAACGCTGGCGGCGTGCCTAATACATGCAAGTCGAGCGAAGTTTTTCTGGTGCTTGCACCGGAAAAACTTAGCGGCGAACGGGTGAGTAACACGTAAAGAACCTGCCTCATAGACTGGGACAACTATTGGAAACGATAGCTAATACCGGATAACAGCATTAACTGCATGGTTGATGTTTAAAAGTTGGTTTTGCTAACACTATGAGATGGCTTTGCGGTGCATTAGCTAGTTGGTGGGGTAAAGGCCTACCAAGGCGACGATGCATAGCCGACCTGAGAGGGTGATCGGCCACACTGGGACTGAGACACGGC	0	1	1	1	0	0	Gemella_haemolysans	Gemella	Bacillales_Incertae_Sedis_XI	Bacillales	Bacilli	Firmicutes
711	AACGCTGGCGGCGTGCCTAATACATGCAAGTAGAACGCTGAAGGAGGAGCTTGCTTCTCTGGATGAGTTGCGAACGGGTGAGTAACGCGTAGGTAACCTGCCTGGTAGCGGGGGATAACTATTGGAAACGATAGCTAATACCGCATAACAGTAGATGTTGCATGACATTTGCTTAAAAGGTGCAATTGCATCACTACCAGATGGACCTGCGTTGTATTAGCTAGTTGGTGGGGTAACGGCTCACCAAGGCGACGATACATAGCCGACCTGAGAGGGTGATCGGCCACACTGGGACTGAGACACGGCCCAG	6	2	0	1	0	0	Streptococcus_mitis_pneumoniae	Streptococcus	Streptococcaceae	Lactobacillales	Bacilli	Firmicutes
713	TGAACGCTAGCTACAGGCTTAACACATGCAAGTCGAGGGGCAGCGGGTCGAAAGCTTGCTTTCGATGCCGGCGACCGGCGCACGGGTGCGTAACGCGTATCAAACCTGCCTCATACTCGGGGATAGCCTTGCGAAAGTAAGATTAATACCCGATGTTGTTGCTTTCTCGCATGGGAGAGTAACCAAAGATTTATCGGTATGAGATGGTGATGCGTCCGATTAGGTAGTAGGCGGGGTAACGGCCCACCTAGCCTTCGATCGGTAGGGGTTCTGAGAGGAAGGTCCCCCACACTGGAACTGAGACACGGTCCA	2	12	0	0	0	0	Alloprevotella	Alloprevotella	Prevotellaceae	Bacteroidales	Bacteroidia	Bacteroidetes
716	CGAACGCTGGCGGCGTGCTTAACACATGCAAGTCGAACGCTGAAGCCCAGCTTGCTGGGTGGATGAGTGGCGAACGGGTGAGTAACACGTGAGTAACCTGCCCCCTTCTTTGGGATAACGCCCGGAAACGGGTGCTAATACTGGATATTCACTGGCCTTCGCATGGGGGTTGGTGGAAAGGTTTTTTCTGGTGGGGGATGGGCTCGCGGCCTATCAGCTTGTTGGTGGGGTGATGGCCTACCAAGGCTTTGACGGGTAGCCGGCCTGAGAGGGTGACCGGTCACATTGGGACTGAGATACGGCCC	3	1	0	0	2	2	Actinomyces_odontolyticus	Actinomyces	Actinomycetaceae	Actinomycetales	Actinobacteria	Actinobacteria
720	TGAACGCTGGCGGCATGCCTTACACATGCAAGTCGAACGGCAGCACGGGTGCTTGCACCTGGTGGCGAGTGGCGAACGGGTGAGTAATGCTTGGGAATCTGGCTTATGGAGGGGGATAACGACGGGAAACTGTCGCTAATACCGCGTATTATCGGAAGATGAAAGTGCGGGACTGAGAGGCCGCATGCCATAGGATGAGCCCAAGTGGGATTAGGTAGTTGGTGGGGTAAATGCCTACCAAGCCTGCGATCTCTAGCTGGTCTGAGAGGATGACCAGCCACACTGGAACTGAGACACGGTCCAG	0	0	10	20	0	0	Haemophilus	Haemophilus	Pasteurellaceae	Pasteurellales	Gammaproteobacteria	Proteobacteria
721	CGAACGCTGGCGGCGTGCCTAATACATGCAAGTAGAACGCTGAAGGAGGAGCTTGCTTCTCCGGATGAGTTGCGAACGGGTGAGTAACGCGTAGGTAACCTGCCTGGTAGCGGGGGATAACTATTGGAAACGATAGCTAATACCGCATAACAGTAGATGTCGCATGACATTTGCTTAAAAGGTGCAATTGCATCACTACCAGATGGACCTGCGTTGTATTAGCTGGTTGGTGAGGTAACGGCTCACCAAGGCAACGATACATAGCCGACCTGAGAGGGTGATCGGCCACACTGGGACTGAGACACGGCCCAG	1	1	0	0	0	0	Streptococcus	Streptococcus	Streptococcaceae	Lactobacillales	Bacilli	Firmicutes
722	TGAACGCTGGCGGTGTGCCTAATACATGCAAGTCGAACGCGTTGGCCCAATTGACTGATGGTGCTTGCACCTGATTGATTTTGGTCGCCAACGAGTGGCGGACGGGTGAGTAACACGTAGGTAACCTGCCCAGAAGCGGGGGACAACATTTGGAAACAGATGCTAATACCGCATAACAACGTTGTTCGCATGAACAACGCTTAAAAGATGGCTTCTCGCTATCACTTCTGGATGGACCTGCGGTGCATTAGCTTGTTGGTGGGGTAATGGCCTACCAAGGCGATGATGCATAGCCGAGTTGAGAGACTGATCGGCCACAATGGGACTGAGACACGGCCCAT	0	0	0	1	0	0	Lactobacillus_fermentum	Lactobacillus	Lactobacillaceae	Lactobacillales	Bacilli	Firmicutes
723	TGAACGCTGGCGGCAGGCTTAACACATGCAAGTCGAACGGTAGCAGGAGGAAGCTTGCTTTCTTGCTGACGAGTGGCGGACGGGTGAGTAATGCTTGGGAATCTGGCTTATGGAGGGGGATAACGACGGGAAACTGTCGCTAATACCGCGTAGTGTCGAGAGACGAAAGTGCGGGACTGTAAAGCCGCATGCCATAGGATGAGCCCAAGTGGGATTAGGTAGTTGGTGGGGTAAATGCCTACCAAGCCTGCGATCTCTAGCTGGTCTGAGAGGACGACCAGCCACACTGGGACTGAGACACGGCCCAG	0	0	12	30	0	0	Haemophilus	Haemophilus	Pasteurellaceae	Pasteurellales	Gammaproteobacteria	Proteobacteria
725	CGAACGCTGGCGGCGTGCCTAATACATGCAAGTAGAACGCTGAAGGAGGAGCTTGCTTCTCTGGATGAGTTGCGAACGGGTGAGTAACGCGTAGGTAACCTGCCTGGTAGCGGGGGATAACTATTGGAAACGATAGCTAATACCGCATAATAGTAGATGTTGCATGACATTTGCTTAAAAGGTGCAATTGCATCACTACCAGATGGACCTGCGTTGTATTAGCTAGTTGGTGGGGTAACGGCTCACCAAGGCGACGATACATAGCCGACCTGAGAGGGTGATCGGCCACATTGGGACTGAGACACGGCCCAA	3	6	0	0	0	0	Streptococcus	Streptococcus	Streptococcaceae	Lactobacillales	Bacilli	Firmicutes
726	TGAACGCTGGCGGCATGCCTTACACATGCAAGTCGAACGGCAGCACGGGTGCTTGCACCTGGTGGCGAGTGGCGAACGGGTGAGTAACACGTGGATAACCTACCTATAAGACTGGGATAACTTCGGGAAACCGGAGCTAATACCGGATAATATTTTGAACCGCATGGTTCAAAAGTGAAAGACGGTCTTGCTGTCACTTATAGATGGATCCGCGCTGCATTAGCTAGTTGGTAAGGTAACGGCTTACCAAGGCAACGATGCATAGCCGACCTGAGAGGGTGATCGGCCACACTGGAACTGAGACACGGTCCAG	0	0	0	2	0	0	Staphylococcus	Staphylococcus	Staphylococcaceae	Bacillales	Bacilli	Firmicutes
727	TGAACGCTGGCGGCGTGCCTAATACATGCAAGTCGAACGGCAGCGCGGGCTTCGGCCTGGCGGCGAGTGGCGAACGGGTGAGTAATACATCGGAACGTGCCCAGTAGTGGGGGATAGCTCGGCGAAAGCCGGATTAATACCGCATACGACCTGAGGGTGAAAGCGGGGGATCTTCGGACCTCGCGCTATTGGAGCGGCCGATGGCAGATTAGCTAGTTGGTGGGGTAAAGGCCTACCAAGGCGACGATCTGTAGCTGGTCTGAGAGGACGACCAGCCACACTGGGACTGAGACACGGCCCAG	0	0	0	0	0	18	Lautropia_mirabilis	Lautropia	Burkholderiaceae	Burkholderiales	Betaproteobacteria	Proteobacteria
728	TGAACGCTGGCGGCATGCCTTACACATGCAAGTCGAACGGCAGCACGGGTGCTTGCACCTGGTGGCGAGTGGCGAACGGGTGAGTAATACATCGGAACATGTCCTGTAGTGGGGGATAGCCCGGCGAAAGCCGGATTAATACCGCATACGATCCACGGATGAAAGCGGGGGACCTTCGGGCCTCGCGCTATAGGGTTGGCCGATGGCTGATTAGCTAGTTGGTGGGGTAACGGCTCACCAAGGCGACGATACATAGCCGACCTGAGAGGGTGATCGGCCACACTGGGACTGAGACACGGCCCAG	0	0	0	4	0	0	Burkholderia	Burkholderia	Burkholderiaceae	Burkholderiales	Betaproteobacteria	Proteobacteria
729	CGAACGCTGGCGGCGTGCCTAATACATGCAAGTAGGACGCACAGTTTATACCGTAGCTTGCTACACCCTAGACTGTGAGTTGCGAACGGGTGAGTAACGCGTAGGTAACCTGCCTATTAGAGGGGGATAACTATTGGAAACGATAGCTAATACCGCATAACAGTATGTAACACATGTTAGATGCTTGAAAGATGCAATTGCATCGCTAGTAGATGGACCTGCGTTGTATTAGCTAGTAGGTAGGGTAATGGCCTACCTAGGCGACGATACATAGCCGACCTGAGAGGGTGATCGGCCACACTGGGACTGAGACACGGCCCAG	0	0	5	12	0	0	Streptococcus_anginosus	Streptococcus	Streptococcaceae	Lactobacillales	Bacilli	Firmicutes
730	CGAACGCTGGCGGCGTGCTTAACACATGCAAGTCGAACGAAGAGCGATGGAAGCTTGCTTCTATCAATCTTAGTGGCGAACGGGTGAGTAACGCGTAATCAACCTGCCCTTCAGAGGGGGACAACAGTTGGAAACGACTGCTAATACCGCATACGATCTGACCTCGGCATCGAGGATAGATGAAAGGTGGCCTCTATTTATAAGCTATCACTGAAGGAGGGGATTGCGTCTGATTAGCTAGTTGGAGGGGTAACGGCCCACCAAGGCGATGATCAGTAGCCGGTCTGAGAGGATGAACGGCCACATTGGGACTGAGACACGGCCC	5	0	1	2	3	1	Veillonella_parvula_dispar	Veillonella	Veillonellaceae	Selenomonadales	Negativicutes	Firmicutes
734	CGAACGCTGGCGGCGTGCCTAATACATGCAAGTAGAACGCTGAAGGAGGAGCTTGCTCTTTCCGGATGAGTTGCGAACGGGTGAGTAACGCGTAGGTAACCTGCCTGGTAGCGGGGGATAACTATTGGAAACGATAGCTAATACCGCATAATAGTAGATATCGCATGATAACTGCTTAAAAGGTGCAATTGCATCACTACCAGATGGACCTGCGTTGTATTAGCTAGTTGGTGAGGTAACGGCTCACCAAGGCAACGATACATAGCCGACCTGAGAGGGTGATCGGCCACACTGGGACTGAGACACGGCCCAG	0	1	0	0	0	1	Granulicatella	Granulicatella	Carnobacteriaceae	Lactobacillales	Bacilli	Firmicutes
735	TGAACGCTGGCGGCGTGCCTAATACATGCAAGTCGAACGGTAACATAAAGAAGCTTGCTTCTTTGATGACGAGTGGCGGACGGGTGAGTAATGCTTGGGAATCTAGCTTATGGAGGGGGATAACTACGGGAAACTGTAGCTAATACCGCGTAATATCGAAAGATTAAAGTGTGGGACCTTCGGGCCACATGCCATAGGATGAGCCCAAGTGGGATTAGGTAGTTGGTGAGGTAAAGGCTCACCAAGCCGACGATCTCTAGCTGGTCTGAGAGGATGACCAGCCACACTGGGACTGAGACACGGCCCAG	0	0	0	1	3	18	Haemophilus	Haemophilus	Pasteurellaceae	Pasteurellales	Gammaproteobacteria	Proteobacteria
737	CGAACGCTGGCGGCGTGCCTTACACATGCAAGTCGAACGGCAGCACGGGTGCTTGCACCTGGTGGCGAGTGGCGAACGGGTGAGTAATACATCGGAACATGTCCTGTAGTGGGGGATAGCCCGGCGAAAGCCGGATTAATACCGCATACGATCCACGGATGAAAGCGGGGGACCTTCGGGCCTCGCGCTATAGGGTTGGCCGATGGCTGATTAGCTAGTTGGTGGGGTAAAGGCCTACCAAGGCGACGATCAGTAGCTGGTCTGAGAGGACGACCAGCCACACTGGGACTGAGACACGGCCCAG	0	0	0	4	0	0	Burkholderia_cepacia_multivorans_cenocepacia_cluster	Burkholderia	Burkholderiaceae	Burkholderiales	Betaproteobacteria	Proteobacteria
738	TGAACGCTGGCGGCGTGCCTAATACATGCAAGTAGAACGCTGAAGGAAGGAGCTTGCTCTTTCCGGATGAGTTGCGAACGGGTGAGTAACGCGTAGGTAACCTGCCTGGTAGCGGGGGATAACTATTGGAAACGATAGCTAATACCGCATAACAGTAGATATTGCATGATATCTGCTTGAAAGGGGCAATTGCTCCACTACCAGATGGACCTGCGTTGTATTAGCTAGTTGGTGAGGTAACGGCTCACCAAGGCGACGATACATAGCCGACCTGAGAGGGTGATCGGCCACACTGGGACTGAGACACGGCCC	2	0	0	0	0	0	Streptococcus_australis_type_cluster	Streptococcus	Streptococcaceae	Lactobacillales	Bacilli	Firmicutes
741	TGAACGCTGGCGGCATGCCTTACACATGCAAGTCGAACGGCAGCACGGGTGCTTGCACCTGGTGGCGAGTGGCGAACGGGTGAGTAATACATCGGAACATGTCCTGTAGTGGGGGATAGCCCGGCGAAAGCCGGATTAATACCGCATACGATCCACGGATGAAAGCGGGGGACCTTCGGGCCTCGCGCTATAGGGTTGGCCGATGGCTGATTAGCTAGTTGGTGGGGTAAAGGCCTACCAAGGCGACGATCTCTAGCTGGTCTGAGAGGATGACCAGCCACACTGGAACTGAGACACGGTCCAG	0	0	8	13	0	0	Burkholderia	Burkholderia	Burkholderiaceae	Burkholderiales	Betaproteobacteria	Proteobacteria
742	TGAACGCTGGCGGCATGCCTTACACATGCAAGTCGAACGGCAGCACGGGTGCTTGCACCTGGTGGCGAGTGGCGAACGGGTGAGTAATACATCGGAACATGTCCTGTAGTGGGGGATAGCCCGGCGAAAGCCGGATTAATACCGCATACGATCCACGGATGAAAGCGGGGGACCTTCGGGCCTCGCGCTATAGGGTTGGCCGATGGCTGATTAGCTAGTTGGTGGGGTAAAGGCCTACCAAGGCGACGATCAGTAGCTGGTCTGAGAGGACGACCAGCCACACTAGGACTGAGACACGGCCCAG	0	0	0	6	0	0	Burkholderia_cepacia_multivorans_cenocepacia_cluster	Burkholderia	Burkholderiaceae	Burkholderiales	Betaproteobacteria	Proteobacteria
743	TGAACGCTGGCGGCGTGCCTAATACATGCAAGTAGAACGCTGAAGCTTGGTGCTTGCACCGAGCGGAAGAGTTGCGAACGGGTGAGTAACGCGTAGGTAACCTGCCTCTTAGCGGGGGATAACTATTGGAAACGATAGCTAATACCGCATAAAAGTCGACATTGCATGATGTTGACTTGAAAGGTGCAAATGCATCACTAAGAGATGGACCTGCGTTGTATTAGCTAGTTGGTGAGGTAACGGCTCACCAAGGCGACGATACATAGCCGACCTGAGAGGGTGATCGGCCACACTGGAACTGAGACACGGTCCAG	1	3	0	0	0	0	Streptococcus	Streptococcus	Streptococcaceae	Lactobacillales	Bacilli	Firmicutes
745	CGAACGCTGGCGGCGTGCTTAACACATGCAAGTCGAACGAAGAGCGATGGAAGCTTGCTTCTATCAATCTTAGTGGCGAACGGGTGAGTAACGCGTAATCAACCTGCCCTTCAGAGGGGGACAACAGTTGGAAACGACTGCTAATACCGCATACGATCCAATCTCGGCATCGAGACTGGATGAAAGGTGGCCTCTATTTATAAGCTATCACTGAAGGAGGGGATTGCGTCTGATTAGCTAGTTGGAGGGGTAACGGCCCACCAAGGCGATGATCAGTAGCCGGTCTGAGAGGGTGATCGGCCACACTGGGACTGAGACACGGCCCAG	2	0	0	0	0	0	Veillonella	Veillonella	Veillonellaceae	Selenomonadales	Negativicutes	Firmicutes
746	GAACGCTGGCGGCGTGCCTAATACATGCAAGTAGAACGCTGAAGAGAGGAGCTTGCTCTTCTTGGATGAGTTGCGAACGGGTGAGTAACGCGTAGGTAACCTGCCTGGTAGCGGGGGATAACTATTGGAAACGATAGCTAATACCGCATAAAATTGATTATTGCATGATAATTAATTGAAAGATGCAATTGCATCACTACCAGATGGACCTGCGTTGTATTAGCTAGTTGGTGAGGTAACGGCTCACCAAGGCGACGATACATAGCCGACCTGAGAGGGTGATCGGCCACACTGGGACTGAGACACGGCCCAG	0	1	0	0	0	3	Streptococcus_sanguinis	Streptococcus	Streptococcaceae	Lactobacillales	Bacilli	Firmicutes
747	TGAACGCTAGCTACAGGCTTAACACATGCAAGTCGAGGGGAAACGGCATTGAGTGCTTGCACTCTTTGGACGTCGACCGGCGCACGGGTGAGTAACGCGTATCCAACCTTCCCATTACTGTGGGATAACCTGCCGAAAGGCAGACTAATACCGCATAGTCTTCGATGACGGCATCAGATTTGAAGTAAAGATTTATCGGTAATGGATGGGGATGCGTCTGATTAGCTTGTTGGCGGGGTAACGGCTCACCAAGGCGACGATACATAGCCGACCTGAGAGGGTGATCGGCCACACTGGGACTGAGACACGGCCCAG	0	0	1	0	0	0	Prevotella	Prevotella	Prevotellaceae	Bacteroidales	Bacteroidia	Bacteroidetes
748	CGAACGCTGGCGGCGTGCCTAATACATGCAAGTAGAACGCTGAAGGAGGAGCTTGCTTCTCTGGATGAGTTGCGAACGGGTGAGTAACGCGTAGGTAACCTGCCTGGTAGCGGGGGATAACTATTGGAAACGATAGCTAATACCGCATAATATTGATTATTGCATGATAGTCAATTAAAAGGTGCAATTGCATCACTACCAGATGGACCTGCGTTGTATTAGCTAGTTGGTGGGGTAACGGCTCACCAAGGCGACGATACATAGCCGACCTGAGAGGGTGATCGGCCACACTGGGACTGAGACACGGCCCAG	15	30	0	0	0	2	Streptococcus	Streptococcus	Streptococcaceae	Lactobacillales	Bacilli	Firmicutes
749	TGAACGCTGGCGGCAGGCCTAACACATGCAAGTCGAGCGGATGAAGGGAGCTTGCTCCTGGATTCAGCGGCGGACGGGTGAGTAATGCCTAGGAATCTGCCTGGTAGTGGGGGATAACGTCCGGAAACGGGCGCTAATACCGCATACGTCCTGAGGGAGAAAGTGGGGGATCTTCGGACCTCACGCTATCAGATGAGCCTAGGTCGGATTAGCTAGTTGGTGGGGTAAAGGCCTACCAAGGCGACGATCCGTAACTGGTCTGAGAGGATGATCAGTCACACTGGAACTGAGACA	0	0	0	0	4	1	Pseudomonas_aeruginosa	Pseudomonas	Pseudomonadaceae	Pseudomonadales	Gammaproteobacteria	Proteobacteria
753	CGAACGCTGGCGGCGTGCTTAACACATGCAAGTCGAACGGTGAAGGGACTGGTTTTGCTGGTCCTGGATGAGTGGCGAACGGGTGAGTAACACGTGAGTAACCTGCCCCCTTCTTCTGGATAACCGCATGAAAGTGTGGCTAATACGGGATATTCTGGGTCTGTCGCATGGTGGGCCTGGGAAAGATTGCGCTTTTTTGGTGTTTTTGGTGGGGGATGGGCTCGCGGCCTATCAGCTTGTTGGTGGGGTGATGGCCTACCAAGGCGGTGACGGGTAGCCGGCCTGAGAGGGTGGACGGTCACACTGGGACTGAGACACGGCCCAG	7	23	0	0	0	0	Actinomyces	Actinomyces	Actinomycetaceae	Actinomycetales	Actinobacteria	Actinobacteria
754	TGAACGCTGGCGGCATGCTTTACACATGCAAGTCGGACGGCAGCACAGAGAAGCTTGCTTCTTGGGTGGCGAGTGGCGAACGGGTGAGTAACATATCGGAACGTACCGAGTAATGGGGGATAACTAATCGAAAGATTAGCTAATACCGCATATTCTCTGAGGAGGAAAGCAGGGGACCTTCGGGCCTTGCGTTATTCGAGCGGCCGATATCTGATTAGCTAGTTGGTGGGGTAAAGGCCTACCAAGGCGACGATCAGTAGCGGGTCTGAGAGGGTGATCGGCCACACTGGGACTGAGACACGGCCCAG	1	1	0	0	0	0	Neisseria	Neisseria	Neisseriaceae	Neisseriales	Betaproteobacteria	Proteobacteria
755	CGCTGGCGGCATGCCTTACACATGCAAGTCGAACGGCAGCACGGGTGCTTGCACCTGGTGGCGAGTGGCGAACGGGTGAGTAATACATCGGAACATGTCCTGTAGTGGGGGATAGCCCGGCGAAAGCCGGATTAATACCGCATACGATCCACGGATGAAAGCGGGGGACCTTCGGGCCTCGCGCTATAGGGTTGGCCGATGGCTGATTAGCTAGTTGGTGGGGTAAAGGCCTACCAAGGCGACGATCAGTAGCTGGTCTGAGAGGACGACCAGCCACACTGGGACTGAGACACGGCCCAG	0	0	3	3	0	0	Burkholderia_cepacia_multivorans_cenocepacia_cluster	Burkholderia	Burkholderiaceae	Burkholderiales	Betaproteobacteria	Proteobacteria
756	TGAACGCTGGCGGCGTGCTTAACACATGCAAGTCGAACGAAGCTGCTAAAAGGAAGTCTTCGGACGGAATTTTAGTAGACTTAGTGGCGGACGGGTGAGTAACGCGTGGATAACCTGCCTTATACAGGGGGATAACGGAGAGAAATTTCCGCTAAGACCGCATAAGACCACAGCACCGCATGGTGCAGGGGTAAAATATTTATAGGTATAAGATGGATCCGCGTCCGATTAGCTAGTTGGTGAGGTAAAGGCCCACCAAGGCGACGATCGGTAGCCGGCCTGAGAGGGTGAACGGCCACATTGGGACTGAGACACGGCCCAA	25	21	0	0	0	0	Lachnoanaerobaculum	Lachnoanaerobaculum	Lachnospiraceae	Clostridiales	Clostridia	Firmicutes
759	CTGGCGGCAGGCCTAACACATGCAAGTCGAGCGGATGAAGGGGGCTTGCTCCTGGATTCAGCGGCGGACGGGTGAGTAATGCCTAGGAATCTGCCTGGTAGTGGGGGATAACGTCCGGAAACGGGCGCTAATACCGCATACGTCCTGAGGGAGAAAGTGGGGGATCTTCGGACCTCACGCTATCAGATGAGCCTAGGTCGGATTAGCTAGTTGGTGGGGTAAAGGCCTACCAAGGCGACGATCCGTAACTGGTCTGAGAGGATGATCAGTCACACTGGAACTGAGACACGGTCCAG	0	0	0	0	1	0	Pseudomonas_aeruginosa	Pseudomonas	Pseudomonadaceae	Pseudomonadales	Gammaproteobacteria	Proteobacteria
760	TGAACGCTGGCGGCGTGCCTAATACATGCAAGTCGAGCGAACGGACGAGAAGCTTGCTTCTCTGATGTTAGCGGCGGACGGGTGAGTAACACGTGGATAACCTACCTATAAGACTGGGATAACTTCGGGAAACCGTAGCTAATACCGGATAATATTTTGAACCGCATGGTTCAAAAGTGAAAGACGGTCTTGCTGTCACTTATAGATGGATCCGCGCTGCATTAGCTAGTTGGTAAGGTAACGGCTTACCAAGGCAACGATGCATAGCCGACCTGAGAGGGTGATCGGCCACACTGGAACTGAGACACGGCCCAA	1	3	0	0	0	0	Staphylococcus_aureus	Staphylococcus	Staphylococcaceae	Bacillales	Bacilli	Firmicutes
761	TTAACGCTGGCGGCAGGCCTAACACATGCAAGTCGAGCGGATGAAGGGAGCTTGCTCCTGGATTCAGCGGCGGACGGGTGAGTAATGCCTAGGAATCTGCCTGGTAGTGGGGGATAACGTCCGGAAACGGGCGCTAATACCGCATACGTCCTGAGGGAGAAAGTGGGGGATCTTCGGACCTCACGCTATCAGATGAGCCTAGGTCGGATTAGCTAGTTGGTGGGGTAAAGGCCTACCAAGGCGACGATCCGTAACTGGTCTGAGAGGATGATCAGTCACACTGGAACTGAGACACGGTCCAG	0	0	0	0	1	4	Pseudomonas_aeruginosa	Pseudomonas	Pseudomonadaceae	Pseudomonadales	Gammaproteobacteria	Proteobacteria
762	TGAACGCTAGCTACAGGCTTAACACATGCAAGTCGAGGGGAAACGGCATTAAGTGCTTGCACTTTTTGGACGTCGACCGGCGCACGGGTGAGTAACGCGTATCCAACCTTCCCATGACTAAGGGATAACCTGCCGAAAGGCAGACTAATACCTTATGGTCTTCACTGACGGCATCAGATGTGAAGTAAAGATTTATCGGTTATGGATGGGGATGCGTCTGATTAGCTTGTTGGCGGGGTAACGGCCCACCAAGGCGACGATCAGTAGGGGTTCTGAGAGGAAGGTCCCCCACATTGGAACTGAGACACGGCCCAG	0	1	0	0	0	0	Prevotella_histicola	Prevotella	Prevotellaceae	Bacteroidales	Bacteroidia	Bacteroidetes
764	CGAACGCTGGCGGCGTGCCTAATACATGCAAGTAGAACGCTGAAGGAGAAGCTTGCTTCTCTGGATGAGTTGCGAACGGGTGAGTAACGCGTAGGCAACCTGCCTGGTAGCGGGGGATAACTATTGGAAACGATAGCTAATACCGCATAATAGTAGATGTTGCATGACATTTGCTTAAAAGGTGCAATTGCATCACTACCAGATGGACCTGCGTTGTATTAGCTAGTTGGTGGGGTAACGGCTCACCAAGGCGACGATACATAGCCGACCTGAGAGGGTGATCGGCCACACTGGAACTGAGACACGGTCCAG	1	0	0	0	0	0	Streptococcus	Streptococcus	Streptococcaceae	Lactobacillales	Bacilli	Firmicutes
766	TGAACGCTGGCGGCGTGCCTAATACATGCAAGTCGAGCGAACGGACGAGAAGCTTGCTTCTCTGATGTTAGCGGCGGACGGGTGAGTAACACGTGGATAACCTACCTATAAGACTGGGATAACTTCGGGAAACCGGAGCTAATACCGGATGATATTTTGAACCGCATGGTTCAAAAGTGAAAGACGGTCTTGCTGTCACTTATAGATGGATCCGCGCTGCATTAGCTAGTTGGTAAGGTAACGGCTTACCAAGGCAACGATGCATAGCCGACCTGAGAGGGTGATCGGCCACACTGGAACTGAGATACGGCCCAG	0	1	0	0	0	0	Staphylococcus_aureus	Staphylococcus	Staphylococcaceae	Bacillales	Bacilli	Firmicutes
767	CGAACGCTGGCGGCGTGCCTAATACATGCAAGTCGAGCGAAGTTTTTCTGGTGCTTGCACTAGAAAAACTTAGCGGCGAACGGGTGAGTAACACGTAAAGAACCTGCCTCATAGACTGGGACAACTATTGGAAACGATAGCTAATACCGGATAACAGTATTTCTCGCATGAGAGATATTTAAAAGTTGGTTATGCTAACACTATGAGATGGCTTTGCGGTGCATTAGCTAGTTGGTGGGGTAAAGGCCTACCAAGGCGACGATGCATAGCCGACCTGAGAGGGTGATCGGCCACACTGGGACTGAGACACGGCCCAG	4	1	0	0	0	0	Gemella_morbillorum	Gemella	Bacillales_Incertae_Sedis_XI	Bacillales	Bacilli	Firmicutes
768	CGAACGCTGGCGGCGTGCCTAATACATGCAAGTAGAACGCTGAAGGAGGAGCTTGCTTCTCCGGATGAGTTGCGAACGGGTGAGTAACGCGTAGGTAACCTGCCTGGTAGCGGGGGATAACTATTGGAAACGATAGCTAATACCGCATAACAATGGATGACCCATGTCATTTATTTGAAAGGGGCAAATGCTCCACTACAAGATGGACCTGCGTTGTATTAGCTAGTAGGTGAGGTAACGGCTCACCTAGGCGACGATACATAGCCGACCTGAGAGGGTGATCGGCCACACTGGGACTGAGACACGGCCCAG	1	3	0	0	0	0	Streptococcus	Streptococcus	Streptococcaceae	Lactobacillales	Bacilli	Firmicutes
770	TGAACGCTGGCTACAGGCTTAACACATGCAAGTCGAGGGGAAACGACGGGGAAGCTTGCTTCCCCGGGCGTCGACCGGCGCACGGGTGAGTAACGCGTATCCAACCTGCCTCTGACTGAGGGATAACCCGTCGAAAGTCGGCCTAATACCTCATGGCATCGTCTGCGGGCATCCAACGACGATTAAAGATTTCATCGGTCAGGGATGGGGATGCGTCTGATTAGCTAGTTGGCGGGGTAACGGCCCACCAAGGCTACGATCAGTAGGGGTTCTGAGAGGAAGGTCCCCCACATTGGAACTGAGACACGGCCCAG	1	1	0	0	6	5	Prevotella	Prevotella	Prevotellaceae	Bacteroidales	Bacteroidia	Bacteroidetes
774	CGAACGCTGGCGGCGTGCCTAATACATGCAAGTAGAACGCTGAAGGAGGAGCTTGCTTCTCCGGATGAGTTGCGAACGGGTGAGTAACGCGTAGGTAACCTGCCTGGTAGCGGGGGATAACTATTGGAAACGATAGCTAATACCGCATAACAGTAGATATTGCATGATATCTGCTTGAAAGGTGCAATTGCATCACTACCAGATGGACCTGCGTTGTATTAGCTAGTTGGTGAGGTAACGGCTTACCAAGGCAACGATGCATAGCCGACCTGAGAGGGTGATCGGCCACACTGGAACTGAGACACGGTCCAG	0	2	0	0	1	24	Streptococcus	Streptococcus	Streptococcaceae	Lactobacillales	Bacilli	Firmicutes
775	TGAACGCTGGCGGCAGGCTTAACACATGCAAGTCGAACGGTAGCAGGAGAAAGCTTGCTTTCTTGCTGACGAGTGGCGGACGGGTGAGTAATACTTGGGAATCTGGCTTATGGAGGGGGATAACTACGGGAAACTGTAGCTAATACCGCGTAGTATCGGAAGATGAAAGTGCGGGACCGTAAGGCCGCATGCCATAGGATGAGCCCAAGTGGGATTAGGTAGTTGGTGGGGTAAAGGCCTACCAAGCCTGCGATCTCTAGCTGGTCTGAGAGGATGGCCAGCCACACTGGAACTGAGACACGGTCCAG	9	0	0	0	0	0	Haemophilus_influenzae	Haemophilus	Pasteurellaceae	Pasteurellales	Gammaproteobacteria	Proteobacteria
776	TGAACGCTGGCGGCGTGCCTAATACATGCAAGTCGAGCGAACGGACGAGAAGCTTGCTTCTCTGATGTTAGCGGCGGACGGGTGAGTAACACGTGAGTAACCTGCCCTCTTCTTTGGGATAACGCCCGGAAACGGGTGCTAATACTGGATATTCACTGATCTTCGCATGGGGGTTGGTGGAAAGGTTTGTTCTGGTGGGGGATGGGCTCGCGGCCTATCAGCTTGTTGGTGGGGTGATGGCCTACCAAGGCTTTGACGGGTAGCCGGCCTGAGAGGGTGACCGGTCACATTGGGACTGAGATACGGCCCAG	0	0	0	0	0	2	Actinomyces	Actinomyces	Actinomycetaceae	Actinomycetales	Actinobacteria	Actinobacteria
777	TGAACGCTGGCGGCATGCTTTACACATGCAAGTCGAACGGCAGCGCGGGCTTCGGCCTGGCGGCGAGTGGCGAACGGGTGAGTAATACATCGGAACGTGCCCAGTAGTGGGGGATAGCTCGGCGAAAGCCGGATTAATACCGCATACGACCTGAGGGTGAAAGCGGGGGATCTTCGGACCTCGCGCTATTGGAGCGGCCGATGGCAGATTAGCTAGTTGGTGGGGTAAAGGCCTACCAAGGCGACGATCAGTAGCGGGTCTGAGAGGATGATCCGCCACACTGGGACTGAGACACGGCCCAG	0	1	0	0	0	0	Lautropia	Lautropia	Burkholderiaceae	Burkholderiales	Betaproteobacteria	Proteobacteria
778	TGAACGCTGGCTGCGTGCTTAACACATGCAAGTCGAACGAAGCTGCTAAAAGGAAGTCTTCGGATGGAATTTTGGTAGACTTAGTGGCGGACGGGTGAGTAACGCGTGGATAACCTGCCTTATACAGGGGGATAACGGAGAGAAATTTCCGCTAAGACCGCATAAGACCACAGCACCGCATGGTGCAGGGGTAAAATATTTATAGGTATAAGATGGATCCGCGTCCGATTAGCTAGTTGGTGAGGTAGAGGCTCACCAAGGCGACGATCGGTAGCCGGCCTGAGAGGGTGAACGGCCACATTGGGACTGAGACACGGCCCAA	2	1	0	0	0	0	Lachnoanaerobaculum_saburreum	Lachnoanaerobaculum	Lachnospiraceae	Clostridiales	Clostridia	Firmicutes
779	TGAACGCTGGCGGCGTGCCTAATACATGCAAGTCGAACGAAGAGCGATGGAAGCTTGCTTCTATCAATCTTAGTGGCGAACGGGTGAGTAACGCGTAATCAACCTGCCCTTCAGAGGGGGACAACAGTTGGAAACGACTGCTAATACCGCATACGATCTGACCTCGGCATCGAGGATGGATGAAAGGTGGCCTCTATTTATAAGCTATCACTGAAGGAGGGGATTGCGTCTGATTAGCTAGTTGGAGGGGTAACGGCCCACCAAGGCGATGATCAGTAGCCGGTCTGAGAGGATGAACGGCCACATTGGGACTGAGACACGGCCCAG	0	0	0	0	2	3	Veillonella	Veillonella	Veillonellaceae	Selenomonadales	Negativicutes	Firmicutes
780	CGAACGCTGGCGGCGTGCCTAATACATGCAAGTAGAACGCTGAAGAGAGGAGCTTGCTCTTCTTGGATGAGTTGCGAACGGGTGAGTAACACGTGGATAACCTACCTATAAGACTGGGATAACTTCGGGAAACCGGAGCTAATACCGGATAATATTTTGAACCGCATGGTTCAAAAGTGAAAGACGGTCTTGCTGTCACTTATAGATGGATCCGCGCTGCATTAGCTAGTTGGTAAGGTAACGGCTTACCAAGGCAACGATGCATAGCCGACCTGAGAGGGTGATCGGCCACACTGGAACTGAGACACGGTCCAG	0	2	0	0	0	4	Staphylococcus	Staphylococcus	Staphylococcaceae	Bacillales	Bacilli	Firmicutes
782	TGAACGCTAGCTACAGGCTTAACACATGCAAGTCGAGGGGCAGCATGGTCTTAGCTTGCTAAGGCTGATGGCGACCGGCGCACGGGTGAGTAACACGTATCCAACCTGCCGTCTACTCTTGGCCAGCCTTCTGAAAGGAAGATTAATCCAGGATGGGATCATGAGTTCACATGTCCGCATGATTAAAGGTATTTTCCGGTAGACGATGGGGATGCGTTCCATTAGATAGTAGGCGGGGTAACGGCCCACCTAGTCAACGATGGATAGGGGTTCTGAGAGGAAGGTCCCCCACATTGGAACTGAGACACGGTCCAA	3	0	1	0	0	0	Bacteroides_dorei	Bacteroides	Bacteroidaceae	Bacteroidales	Bacteroidia	Bacteroidetes
783	TGAACGCTGGCGGCGTGCCTAATACATGCAAGTCGAGGGGAAACGACGGGGAAGCTTGCTTCCCCGGGCGTCGACCGGCGCACGGGTGAGTAACGCGTATCCAACCTGCCTCTGACTGAGGGATAACCCGTCGAAAGTCGGCCTAATACCTCATGGCATCGTCTGCGGGCATCCAACGACGATTAAAGATTTCATCGGTCAGGGATGGGGATGCGTCTGATTAGCTTGTTGGCGGGGTAACGGCCCACCAAGGCTACGATCAGTAGGGGTTCTGAGAGGAAGGTCCCCCACATTGGAACTGAGACACGGTCCAA	0	0	0	0	1	6	Prevotella	Prevotella	Prevotellaceae	Bacteroidales	Bacteroidia	Bacteroidetes
787	TGAACGCTAGCTACAGGCTTAACACATGCAAGTCGAGGGGAAACGGCATTGAGTGCTTGCACTCTTTGGACGTCGACCGGCGCACGGGTGAGTAACGCGTATCCAACCTTCCCATTACTGTGGGATAACCTGCCGAAAGGCAGACTAATACCGCATAGTCTTCGATGACGGCATCAGATTTGAAGTAAAGATTTATCGGTAATGGATGGGGATGCGTCTGATTAGCTTGTTGGCGGGGTAACGGCCCACCAAGGCGACGATCAGTAGGGGTTCTGAGAGGAAGGTCCCCCACATTGGAACTGAGACACGG	0	0	0	3	1	1	Prevotella_melaninogenica	Prevotella	Prevotellaceae	Bacteroidales	Bacteroidia	Bacteroidetes
788	TGAACGCTAGTTACAGGCTTAACACATGCAAGTCGAGGGGAAACGGCATTGAGTGCTTGCACTCTTTGGACGTCGACCGGCGCACGGGTGAGTAACGCGTATCCAACCTTCCCATTACTGTGGGATAACCTGCCGAAAGGCAGACTAATACCGCATAGTCTTCGATGACGGCATCAGATTTGAAGTAAAGATTTATCGGTAATGGATGGGGATGCGTCTGATTAGCTTGTTGGCGGGGTAACGGCCCACCAAGGCTACGATCAGTAGGGGTTCTGAGAGGAAGGTCCCCCACATTGGAACTGAGACACGGTCCAG	0	0	0	0	5	9	Prevotella_melaninogenica	Prevotella	Prevotellaceae	Bacteroidales	Bacteroidia	Bacteroidetes
789	TTGAACGCTGGCGGCATGCCTTACACATGCAAGTCGAACGGCAGCACGGGTGCTTGCACCTGGTGGCGAGTGGCGAACGGGTGAGTAATACATCGGAACATGTCCTGTAGTGGGGGATAGCCCGGCGAAAGCCGGATTAATACCGCATACGATCCACGGATGAAAGCGGGGGACCTTCGGGCCTCGCGCTATAGGGTTGGCCGATGGCTGATTAGCTAGTTGGTGGGGTAAAGGCCTACCAAGGCGACGATCAGTAGCTGGTCTGAGAGGACGACCAGCCACACTGGGACTGAGACACGGCCCAG	0	0	7	11	0	0	Burkholderia_cepacia_multivorans_cenocepacia_cluster	Burkholderia	Burkholderiaceae	Burkholderiales	Betaproteobacteria	Proteobacteria
791	TGAACGCTAGCGGGAGGCCTAACACATGCAAGCCGAGCGGTATTTGGTAGCTTGCTACTAGAGAGAGCGGCGTACGGGTGCGGAACATGTGTGTAACCTACCCTTATCAAGGGGATAGCCCGGAGAAATTCGGATTAATACCCTATAATATATTGGATGGCATCATTTAATATTGAAAGTTACGACGGATAAGGATGGGCACGCACAAGATTAGCTAGTTGGTGAGGTAACGGCTCACCAAGGCGATGATCTTTAGGGGGCCTGAGAGGGTGATCCCCCACACTGGGACTGAGACACGGCCCAG	5	0	0	0	0	0	Flavobacteriaceae	Flavobacteriaceae	Flavobacteriaceae	Flavobacteriales	Flavobacteriia	Bacteroidetes
792	TGAACGCTGGCTGCATTCCTTACACATGCAAGTCGAACGGCAGCACGGGTGCTTGCACCTGGTGGCGAGTGGCGAACGGGTGAGTAATACATCGGAACATGTCCTGTAGTGGGGGATAGCCCGGCGAAAGCCGGATTAATACCGCATACGATCCACGGATGAAAGCGGGGGACCTTCGGGCCTCGCGCTATAGGGTTGGCCGATGGCTGATTAGCTAGTTGGTGGGGTAAAGGCCTACCAAGGCGACGATCAGTAGCTGGTCTGAGAGGACGACCAGCCACACTGGGACTGAGACACGGCCCAG	0	0	0	14	0	0	Burkholderia_cepacia_multivorans_cenocepacia_cluster	Burkholderia	Burkholderiaceae	Burkholderiales	Betaproteobacteria	Proteobacteria
793	CGAACGCTGGCGGCGTGCCTAATACATGCAAGTAGAACGCTGAAGGAGGAGCTTGCTTCTCTGGATGAGTTGCGAACGGGTGAGTAACGCGTAGGTAACCTGCCTGGTAGCGGGGGATAACTATTGGAAACGATAGCTAATACCGCATAACAGTAGATATTGCATGATATCTGCTTGAAAGGTGCAAATGCATCACTACCAGATGGACCTGCGTTGTATTAGCTAGTTGGTGAAGTAACGGCTCACCAAGGCGACGATACATAGCCGACCTGAGAGGGTGATCGGCCACACTGGGACTGAGACACGGCCCAG	5	37	0	0	0	1	Streptococcus	Streptococcus	Streptococcaceae	Lactobacillales	Bacilli	Firmicutes
795	CGAACGCTGGCGGCGTGCCTAATACATGCAAGTCGAGCGAAGTTTTTCTGGTGCTTGCACTAGAAAAACTTAGCGGCGAACGGGTGAGTAACACGTAAAGAACCTGCCTTATAGACTGGGACAACTATTGGAAACGATAGCTAATACCGGATAACAGCATTAACTGCATGGTTGATGTTTAAAAGTTGGTTTTGCTAACGCTATGAGATGGCTTTGCGGTGCATTAGCTAGTTGGTGGGGTAAAGGCCTACCAAGGCGACGATGCATAGCCGACCTGAGAGGGTGATCGGCCACACTGGGACTGAGACACGGCCCAG	0	1	0	0	0	0	Gemella	Gemella	Bacillales_Incertae_Sedis_XI	Bacillales	Bacilli	Firmicutes
798	TGAACGCTAGCTACAGGCTTAACACATGCAAGTCGAGGGGAAACGACATTGAGTGCTTGCACTCTTTGGACGTCGACCGGCGCACGGGTGAGTAACGCGTATCCAACCTTCCCATTACTGTGGGATAACCTGCCGAAAGGCAGACTAATACCGCATGGTCTTCGATGACGGCATCAGATTTGAAGTAAAGATTTATCGGTAATGGATGGGGATGCGTCTGATTAGCTTGTTGGCGGGGTAACGGCCCACCAAGGCGACGATCAGTAGGGGTTCTGAGAGGAAGGTCCCCCACATTGGAACTGAGACACGGTCCAG	0	0	0	0	9	15	Prevotella_melaninogenica	Prevotella	Prevotellaceae	Bacteroidales	Bacteroidia	Bacteroidetes
799	CGAACGCTGGCGGCGTGCTTAACACATGCAAGTCGAACGGTGAAGCGCTTTCCTTTTTGGTTGGTGTGGATGAGTGGCGAACGGGTGAGTAACACGTGAGTAACCTGCCCCCTTCTTCTGGATAACCGCATGAAAGTGTGGCTAATACGGGATATTCTGCGCCTGCTGCATGGTGGGTGTGGGAAAGATTGTGCCTTTGGGTGTTTTCGGTGGGGGATGGGCTCGCGGCCTATCAGCTTGTTGGTGGGGTGATGGCCTACCAAGGCGGTGACGGGTAGCCGGCCTGAGAGGGTGGACGGTCACACTGGGACTGAGACACGGCCCAG	1	11	0	0	0	0	Actinomyces	Actinomyces	Actinomycetaceae	Actinomycetales	Actinobacteria	Actinobacteria
800	CGAACGCTGGCGGCGTGCCTAATACATGCAAGTAGAACGCTGAAGGAGGAGCTTGCTCTTCTGGATGAGTTGCGAACGGGTGAGTAACGCGTAGGTAACCTGCCTGGTAGCGGGGGATAACTATTGGAAACGATAGCTAATACCGCATAACATTGACTATTGCATGATAGTCAATTGAAAGGTGCAAATGCACCACTATCAGATGGACCTGCGTTGTATTAGCTAGTTGGTGGGGTAACGGCTCACCAAGGCGACGATACATAGCCGACCTGAGAGGGTGATCGGCCACACTGGAACTGAGACACGGTCCAG	0	1	0	0	0	0	Streptococcus_cristatus	Streptococcus	Streptococcaceae	Lactobacillales	Bacilli	Firmicutes
807	CGAACGCTGGCGGCGTGCCTAATACATGCAAGTAGAACGCTGAAGGAGGAGCTTGCTTCTCCGGATGAGTTGCGAACGGGTGAGTAACGCGTAGGTAACCTGCCTGGTAGTGGGGGATAACTATTGGAAACGATAGCTAATACCGCATAACAATGGATGACACATGTCATTTATTTGAAAGGGGCAATTGCTCCACTACAAGATGGACCTGCGTTGTATTAGCTAGTAGGTGAGGTAACGGCTCACCTAGGCGACGATACATAGCCGACCTGAGAGGGTGATCGGCCACACTGGGACTGAGACACGGCCCAG	0	0	0	0	0	1	Streptococcus	Streptococcus	Streptococcaceae	Lactobacillales	Bacilli	Firmicutes
808	TGAACGCTGGCGGCATGCTTTACACATGCAAGTCGGACGGCAGCACAGAGAAGCTTGCTTCTTGGGTGGCGAGTGGCGAACGGGTGAGTAATATATCGGAACGTACCGAGTAATGGGGGATAACTAATCGAAAGATTAGCTAATACCGCATATTCTCTGAGGAGGAAAGCAGGGGACCTTCGGGCCTTGCGTTATTCGAGCGGCCGATATCTGATTAGCTAGTTGGTGGGGTAAAGGCCTACCAAGGCGACGATACATAGCCGACCTGAGAGGGTGATCGGCCACACTGGGACTGAGACACGGCCCAG	0	1	0	0	0	0	Neisseria	Neisseria	Neisseriaceae	Neisseriales	Betaproteobacteria	Proteobacteria
810	CGAACGCTGGCGGCGTGCCTAATACATGCAAGTAGAACGCTGAAGAGAGGAGCTTGCTCTTCTTGGATGAGTTGCGAACGGGTGAGTAACGCGTAGGTAACCTGCCTTGTAGCGGGGGATAACTATTGGAAACGATAGCTAATACCGCATAACAATGGATGACCCATGTCATTTATTTGAAAGGGGCAAATGCTCCACTACAAGATGGACCTGCGTTGTATTAGCTAGTTGGTGGGGTAACGGCTCACCAAGGCGACGATACATAGCCGACCTGAGAGGGTGATCGGCCACACTGGGACTGAGACACGGCCCAG	1	3	0	0	0	0	Streptococcus	Streptococcus	Streptococcaceae	Lactobacillales	Bacilli	Firmicutes
814	CGAACGCTGGCGGCGTGCCTAATACATGCAAGTAGAACGCTGAAGAGAGGAGCTTGCTCTTCTTGGATGAGTTGCGAACGGGTGAGTAACGCGTAGGTAACCTGCCTTGTAGCGGGGGATAACTATTGGAAACGATAGCTAATACCGCATAACAGTAGATATTGCATGATATCTGCTTGAAAGGTGCAATTGCATCACTACCAGATGGACCTGCGTTGTATTAGCTAGTTGGTGAGGTAACGGCTCACCAAGGCGACGATACATAGCCGACCTGAGAGGGTGATCGGCCACACTGGGACTGAGACACGGCCCAG	1	3	0	0	1	12	Streptococcus	Streptococcus	Streptococcaceae	Lactobacillales	Bacilli	Firmicutes
816	CGAACGCTGGCGGCGTGCTTAACACATGCAAGTCGAACGATGAAGCCTAGCTTGCTAGGTGGATTAGTGGCGAACGGGTGAGTAATACGTGAGTAACCTACCTTTAACTCTGGGATAAGCCTGGGAAACTAGGTCTAATACCGGATACGACCAATCTCCGCATGGGGTGTTGGTGGAAAGCGTTATGTAGTGGTTATAGATGGGCTCACGGCCTATCAGCTTGTTGGTGAGGTAACGGCTCACCAAGGCGACGACGGGTAGCCGGCCTGAGAGGGTGACCGGCCACACTGGAACTGAGACACGGTCCAG	1	7	0	0	0	0	Actinomyces	Actinomyces	Actinomycetaceae	Actinomycetales	Actinobacteria	Actinobacteria
818	TGAACGCTGGCGGCGTGCCTAATACATGCAAGTCGAACGAGAGCGACCGGTGCTTGCACTGGTCAATCTAGTGGCGAACGGGTGAGTAACACGTGGGTAACCTGCCCATCAGAGGGGGATAACATCCGGAAACGGATGCTAAAACCGCATAGGTCTTCGAACCGCATGGTTTGAAGAGGAAAAGAGGCGCAAGCTTCTGCTGATGGATGGACCCGCGGTGCATTAGCTAGTTGGTGAGGTAACGGCTCACCAAGGCCGTGATGCATAGCCGACCTGAGAGGGTGATCGGCCACATTGGGACTGAGACACGGCCCAG	0	1	0	0	0	0	Granulicatella_adiacens_paraadiacens	Granulicatella	Carnobacteriaceae	Lactobacillales	Bacilli	Firmicutes
821	CGAACGCTGGCGGCGTGCTTAACACATGCAAGTCGAACGGTGAAGGGACCAGCTTGCTGGTTCTGGATGAGTGGCGAACGGGTGAGTAACACGTGAGTAACCTGCCCCCTTCTTCTGGATAACCGCATGAAAGTGTGGCTAATACGGGATATTCTGGGTCTGTCGCATGACGGGCCCGGGAAAGATATTGCTTCGGTGGGGGATGGGCTCGCGGCCTATCAGCTTGTTGGTGGGGTGATGGCCTACCAAGGCGGTGACGGGTAGCCGGCCTGAGAGGGTGGACGGTCACACTGGGACTGAGACACGGCCCAG	0	0	9	25	0	0	Actinomyces	Actinomyces	Actinomycetaceae	Actinomycetales	Actinobacteria	Actinobacteria
823	TGAACGCTGGCGGCATGCTTTACACATGCAAGTCGAACGATGAAGCCTAGCTTGCTAGGTGGATTAGTGGCGAACGGGTGAGTAATACGTGAGTAACCTACCTTTAACTCTGGGATAAGCCTGGGAAACTGGGTCTAATACCGGATACGACCAATCTCCGCATGGGGTGTTGGTGGAAAGCGTTATGTAGTGGTTATAGATGGGCTCACGGCCTATCAGCTTGTTGGTGAGGTAACGGCTCACCAAGGCGACGACGGGTAGCCGGCCTGAGAGGGTGACCGGCCACACTGGGACTGAGACACGGCCCAG	0	1	0	9	0	0	Rothia	Rothia	Micrococcaceae	Actinomycetales	Actinobacteria	Actinobacteria
825	TGAACGCTGGCGGCGTGCCTAACACATGCAAGTCGAACGGAGTCCAGCCTTTAAGACCTTCGGGTCAAAGAGGGGAAGACTGAGTGGCGGACGGGTGAGTAACACGTGGGCAACCTGGCTCATAGAGGGGGATAACAGAGAGAAATTTCTGCTAATACCGCATAAGCACACACTGCCGCATGGCAGAGTGTGAAAAGAGAATCGCTATGAGATGGACCCGCGTCTGATTAGCCAGTTGGCAGGGTAAGAGCCTACCAAAGCGACGATCAGTAGCCGATCTGAGAGGATGAACGGCCACATTGGGACTGAGACACGGCCCAA	0	1	0	0	0	0	Oribacterium	Oribacterium	Lachnospiraceae	Clostridiales	Clostridia	Firmicutes
826	CGAACGCTGGCGGCGTGCCTAATACATGCAAGTAGAACGCTGAAGGAGGAGCTTGCTTCTCTGGATGAGTTGCGAACGGGTGAGTAACGCGTAGGTAACCTGCCTGGTAGCGGGGGATAACTATTGGAAACGATAGCTAATACCGCATAAAAGTCGGCATTGCATGATGTTGACTTGAAAGGTGCAACTGCATCACTAAGAGATGGACCTGCGTTGTATTAGCTAGTTGGTGAGGTAACGGCTCACCAAGGCGACGATACATAGCCGACCTGAGAGGGTGATCGGCCACACTGGGACTGAGACACGGCCCAG	0	1	0	0	0	0	Streptococcus	Streptococcus	Streptococcaceae	Lactobacillales	Bacilli	Firmicutes
827	CGAACGCTGGCGGCGTGCTTAACACATGCAAGTCGAACGGGATGATTTAGAAGCTTGCTTTTAGAGAATCTAGTGGCAAACGGGTGAGTAACACGTAGACAACCTGCCGACAGGATGGGGACAACATTCCGAAAGGAATGCTAATACCGAATGAAGTCAGAGGAGGGCATCCTCCTCTGATGAAAGATGGCCTCTATTTATAAGCTATCACCTGTTGATGGGTCTGCGTCTGATTAGCTGGTTGGTGAGGTAACGGCTCACCAAGGCGACGATCAGTAGCCGGTCTGAGAGGATGAACGGCCACATTGGGACTGAGACACGGCCCAG	31	7	0	0	0	0	Veillonellaceae	Veillonellaceae	Veillonellaceae	Selenomonadales	Negativicutes	Firmicutes
830	CGAACGCTGGCGGCGTGCCTAATACATGCAAGTAGAACGCTGAAGAGAGGAGCTTGCTCTTCTTGGATGAGTTGCGAACGGGTGAGTAACGCGTAGGTAACCTGCCTTGTAGCGGGGGATAACTATTGGAAACGATAGCTAATACCGCATAACAATGGATGACCCATGTCATTTATTTGAAAGGGGCAAATGCTCCACTACAAGATGGACCTGCGTTGTATTAGCTAGTAGGTGAGGTAACGGCTCACCTAGGCGACGATACATAGCCGACCTGAGAGGGTGATCGGCCACACTGGGACTGAGACACGGCC	4	0	0	0	0	0	Streptococcus_salivarius_vestibularis	Streptococcus	Streptococcaceae	Lactobacillales	Bacilli	Firmicutes
831	CGAACGCTGGCGGCGTGCCTAACACATGCAAGTCGAACGGAACTGTTTTGAAAGATTTCTTCGGAATGAATTTGATTTAGTTTAGTGGCGGACGGGTGAGTAACGCGTGAGTAACCTGCCTTCAAGAGGGGGATAACATTCTGAAAAGAATGCTAATACCGCATGACATATCGGAATCACATGGTTTTGATATCAAAGATTTTATCGCTTGAAGATGGACTCGCGTCCGATTAGTTAGTTGGTGAGGTAACGGCTCACCAAGACCGCGATCGGTAGCCGGACTGAGAGGTTGAACGGCCACATTGGGACTGAGACACGGCCCAG	0	0	1	0	0	0	Ruminococcus	Ruminococcus	Ruminococcaceae	Clostridiales	Clostridia	Firmicutes
834	TGAACGCTAGCTACAGGCTTAACACATGCAAGTCGAGCGAACGGACGAGAAGCTTGCTTCTCTGATGTTAGCGGCGGACGGGTGAGTAACACGTGGATAACCTACCTATAAGACTGGGATAACTTCGGGAAACCGGAGCTAATACCGGATAATATTTTGAACCGCATGGTTCAAAAGTGAAAGACGGTCTTGCTGTCACTTATAGATGGATCCGCGCTGCATTAGCTAGTTGGTAAGGTAACGGCTTACCAAGGCAACGATGCATAGCCGACCTGAGAGGGTGATCGGCCACACTGGAACTGAGACACGGTCCAG	0	2	0	0	0	1	Staphylococcus	Staphylococcus	Staphylococcaceae	Bacillales	Bacilli	Firmicutes
835	TGAACGCTGGCGGCATGCCTTACACATGCAAGTCGAACGGCAGCACGGGTGCTTGCACCTGGTGGCGAGTGGAGAACGGGGGAGTAATACATCGGAACATGTCCTGTAGTGGGGGATAGCCCGGCGAAAGCCGGATTAATACCGCATACGATCCACGGATGAAAGCGGGGGACCTTCGGGCCTCGCGCTATAGGGTTGGCCGATGGCTGATTAGCTAGTTGGTGGGGTAAAGGCCTACCAAGGCGACGATCAGTAGCTGGTCTGAGAGGACGACCAGCCACACTGGGACTGAGACACGGCCCAG	0	0	0	9	0	0	Burkholderia_cepacia_multivorans_cenocepacia_cluster	Burkholderia	Burkholderiaceae	Burkholderiales	Betaproteobacteria	Proteobacteria
837	TGAACGCTGACAGAATGCTTAACACATGCAAGTCGATGGGGAAGTGGTGCTTGCACCATGGTAACCATGGCGGACGGGTGAGTAACGCGTAAGGAACTTGCCTGCGGGACTGGGATAACAGCAGGAAACTGCTGATAATACCGGATAAGGTCATTAAGCTGCATAGCTTAGTGATGAAAGGAGACGCCTGCGGAGAGCCTTGCGTCCTATTAGCTAGTTGGAGGGGTAACGGCCCACCAAGGCGAAGATAGGTAGCCGGCCTGAGAGGGTGGACGGCCACAAGGGGACTGAGACACGGCCCAG	0	4	0	0	0	0	Leptotrichia	Leptotrichia	Leptotrichiaceae	Fusobacteriales	Fusobacteriia	Fusobacteria
839	TGAACGCTGGCGGCAGGCTTAACACATGCAAGTCGAACGGTAGCAGGAGGAAGCTTGCTTTCTTGCTGACGAGTGGCGGACGGGTGAGTAATGCTTGGGAATCTGGCTTATGGAGGGGGATAACGACGGGAAACTGTCGCTAATACCGCGTAGTGTCGAGAGACGAAAGTGCGGGACTGAGAGGCCGCATGCCATAGGATGAGCCCAAGTGGGATTAGGTAGTTGGTGGGGTAAATGCCTACCAAGCCTGCGATCTCTAGCTGGTCTGAGAGGATGACCAGCCACACTGGAACTGAGACACGGTCCAG	0	0	18	13	0	0	Haemophilus_influenzae	Haemophilus	Pasteurellaceae	Pasteurellales	Gammaproteobacteria	Proteobacteria
840	TGAACGCTGGCGGCGTGCCTACTACATGCAAGTCGAGCGAACGGACGAGAAGCTTGCTTTTCTGATGTTAGCGGCGGACGGGTGAGTAACACGTGGATAACCTACCTATAAGACTGGGATAACTTCGGGAAACCGGAGCTAATACCGGATAATATTTTGAACCGCATGGTTCAAAAGTGAAAGACGGTCTTGCTGTCACTTATAGATGGATCCGCGCTGCATTAGCTAGTTGGTAAGGTAACGGCTTACCAAGGCAACGATGCATAGCCGACCTGAGAGGGTGATCGGCCACACTGGGACTGAGACACGGCCCAG	0	0	0	1	0	0	Staphylococcus	Staphylococcus	Staphylococcaceae	Bacillales	Bacilli	Firmicutes
841	TGAACGCTGGCGGCGTGCCTAACACATGCAAGTCGAACGGAGATTACGGACGGAAGTTTTCGGATGGAAGACTGTAATTCTTAGTGGCGGACGGGTGAGTAACGCGTGGGCAACCTGCCCTATACAGGGGGATAGCAGCTGGAAACGGCTGGTAAGACCGCATAAGTCGGCGAAACCGCATGGTTTTGCCGGGAAATGAGCAATCAGGTATAGGATGGGCCCGCGTCCGATTAGCCAGTTGGCAGGGTAAAAGCCTACCAAAGCAACGATCGGTAGCCGGACTGAGAGGTCGGACGGCCACATTGGGACTGAGACACGGCCCAA	15	3	0	0	0	0	Catonella	Catonella	Lachnospiraceae	Clostridiales	Clostridia	Firmicutes
842	TGAACGCTGGCTACAGGCTTAACACATGCAAGTCGAGGGGAAACGACGGGGAAGCTTGCTTCCCCGGGCGTCGACCGGCGCACGGGTGAGTAACGCGTATCCAACCTGCCTCTGACTGAGGGATAACCCGTCGAAAGTCGGCCTAATACCTCATGGCATCGTCTGCGGGCATCCAACGACGATTAAAGATTTCATCGGTCAGGGATGGGGATGCGTCTGATTAGCTAGTTGGTGGGGTAAAGGCCTACCAAGGCGACGATCCGTAACTGGTCTGAGAGGATGATCAGTCACACTGGAACTGAGACACGGTCCAG	0	0	0	0	1	1	Prevotella	Prevotella	Prevotellaceae	Bacteroidales	Bacteroidia	Bacteroidetes
845	TGAACGCTAGCGGCAGGCCTAACACATGCAAGTCGAGGGGGAGGTTACTTTCGGGTGACTGAGACCGGCGTACGGGTGCGTAACGCGTATACAATCTGCCTTTCACTGGGGGATAGCCCGAAGAAATTTGGATTAATACCCCATAGTATAGTAGTGTGGCATCACACAACTATTAAAGCTTAGGTGGTGAAAGATGAGTATGCGTTCTATTAGCTAGTTGGAGAGGTAACGGCTCCCCAAGGCGATGATAGATAGGGGTTCTGAGAGGGATGTCCCCCACACTGGTACTGAGATACGGACCAG	1	0	0	0	0	0	Capnocytophaga_ochraceae	Capnocytophaga	Flavobacteriaceae	Flavobacteriales	Flavobacteriia	Bacteroidetes
846	GAACGCTGGCGGCGTGCCTAATACATGCAAGTAGAACGCTGAAGAGAGGAGCTTGCTCTTCTTGGATGAGTTGCGAACGGGTGAGTAACGCGTAGGTAACCTGCCTTGTAGCGGGGGATAACTATTGGAAACGATAGCTAATACCGCATAACAATGGGTGACTCATGTCATTTATTTGAAAGGGGCAAATGCTCCACTACAAGATGGACCTGCGTTGTATTAGCTAGTAGGTGAGGTAACGGCTCACCTAGGCGACGATACATAGCCGACCTGAGAGGGTGATCGGCCACACTGGGACTGAGACACGGCCCAG	21	16	0	0	0	0	Streptococcus_salivarius_vestibularis	Streptococcus	Streptococcaceae	Lactobacillales	Bacilli	Firmicutes
847	TAAACGCTGGCGGTGTACATAAGACATGCAAGTCGAACGGGAGAAGACTGGAAGATTTATCTACTAGCTCGGACACCGTGGCGGACGGGTGAGTAACACGTAAGCAACCTACCTATAAGAGGGGAATAACAGTGAGAAATTACTGATAATACCGCATAAGCTGGAGGTATCGCATGATACAATCAGAAAAGATTTATCGCTTATAGATGGGCTTGCGTCTGATTAGCTAGTTGGTGAGATAACAGCTCACCAAGGCAACGATCAGTAGCCGGATTGAGAGGTTGAACGGCCACATTGGGACTGAGACACGGCCCAG	30	1	0	0	0	0	Ruminococcaceae	Ruminococcaceae	Ruminococcaceae	Clostridiales	Clostridia	Firmicutes
852	CGAACGCTGGCGGCGTGCCTAATACATGCAAGTAGAACGCTGAAGAGAGGAGCTTGCTCTTCTTGGATGAGTTGCGAACGGGTGAGTAACGCGTAGGTAACCTGCCTGGTAGCGGGGGATAACTATTGGAAACGATAGCTAATACCGCATAAAATTGATTATTGCATGATAATTAATTGAAAGATGCAACTGCATCACTACCAGATGGACCTGCGTTGTATTAGCTAGTTGGTGAGGTAACGGCTCACCAAGGCGACGATACATAGCCGACCTGAGAGGGTGATCGGCCACACTGGAACTGAGACACGGTCCAG	0	1	0	0	0	3	Streptococcus	Streptococcus	Streptococcaceae	Lactobacillales	Bacilli	Firmicutes
853	TGAACGCTAGCTACAGGCTTAACACATGCAAGTCGAGGGGAAACGGCATTAAGTGCTTGCACTTTTTGGACGTCGACCGGCGCACGGGTGAGTAACGCGTATCCAACCTTCCCATGACTAAGGGATAACCTGCCGAAAGGCAGACTAATACCTTATGGTCTTCACTGACGGCATCAGATGTGAAGTAAAGATTTATCGGTTATGGATGGGGATGCGTCTGATTAGCTTGTTGGCGGGGTAACGGCCCACCAAGGCAACGATCAGTAGGGGTTCTGAGAGGAAGGTCCCCCACACTGGGACTGAGACACGGCCCAG	1	0	0	1	0	0	Prevotella_histicola	Prevotella	Prevotellaceae	Bacteroidales	Bacteroidia	Bacteroidetes
854	CGAACGCTGGCGGCGTGCCTAATACATGCAAGTCGAACGAGAGCGACCGGTGCTTGCACTGGTCAATCTAGTGGCGAACGGGTGAGTAACACGTGGGTAACCTGCCCATCAGAGGGGGATAACATTCGGAAACGGATGCTAAAACCGCATAGGTCCTTTAACCGCATGGTTGAAGGAGGAAAAGAGGCGCAAGCTTCTGCTGATGGATGGACCCGCGGTGCATTAGCTAGTTGGTGAGGTAACGGCTCACCAAGGCCGTGATGCATAGCCGACCTGAGAGGGTGATCGGCCACATTGGGACTGAGACACGGCCC	1	2	0	0	0	0	Granulicatella	Granulicatella	Carnobacteriaceae	Lactobacillales	Bacilli	Firmicutes
855	TGAACGCTGGCGGCGTGCTTAACACATGCAAGTCGAACGAAGCACTTTATTTGATTTCCTTCGGGACTGATTATTTTGTGACTGAGTGGCGGACGGGTGAGTAACGCGTGGGTAACCTGCCTTGTACAGGGGGATAACAGTTGGAAACGGCTGCTAATACCGCATAAGCGCACAGCATCGCATGATGCAGTGTGAAAAACTCCGGTGGTATAAGATGGACCCGCGTTGGATTAGCTAGTTGGTGAGGTAACGGCCCACCAAGGCGACGATCCATAGCCGACCTGAGAGGGTGACCGGCCACATTGGGACTGAGACACGGCCCAA	2	0	0	0	0	0	Lachnospiraceae_incertae_sedia_Eubacterium_rectale	Lachnospiracea_incertae_sedis	Lachnospiraceae	Clostridiales	Clostridia	Firmicutes
856	TGAACGCTGGCGGCGTGCCTAATACATGCAAGTCGAGCGAACGGACGAGAAGCTTGCTTCTCTGATGTTAGCGGCGGACGGGTGAGTAACACGTGGATAACCTACCTATAAGACTGGGATAACTTCGGGAAACCGGAGCTAATACCGGATAATATTTTGAACCGCATGGTTCAAAAGTGAAAGACGGTCTTGCTGTCACTTATAGATGGATCCGCGCTGCATTAGCTAGTTGGTAAGGTAACGGCTTACCAAGGCGACGATCCGTAACTGGTCTGAGAGGATGATCAGTCACACTGGAACTGAGACACGGTCCAG	0	0	0	0	1	5	Staphylococcus	Staphylococcus	Staphylococcaceae	Bacillales	Bacilli	Firmicutes
858	ATGAACGCTGGCGGCGTGCCTAATACATGCAAGTCGAGCGAACGGACGAGAAGCTTGCTTTTCTGATGTTAGCGGCGGACGGGTGAGTAACACGTGGATAACCTACCTATAAGACTGGGATAACTTCGGGAAACCGGAGCTAATACCGGATAATATTTTGAACCGCATGGTTCAAAAGTGAAAGACGGTCTTGCTGTCACTTATAGATGGATCCGCGCTGCATTAGCTAGTTGGTAAGGTAACGGCTTACCAAGGCAACGATGCATAGCCGACCTGAGAGGGTGATCGGCCACACTGGAACTGAGACACGGTCCAG	0	2	0	0	5	2	Staphylococcus_aureus	Staphylococcus	Staphylococcaceae	Bacillales	Bacilli	Firmicutes
859	TGAACGCTGACAGAATGCTTAACACATGCAAGTCTTTGGCAAATCTGTGCTTGCACAGCCTAGCCAAGGCGGACGGGTGAGTAACGCGTAAAGAACTTGCCCTGCAGACAGGGATAACAGACGGAAACGACTGATAACACCTGATACAATTGCCGGCACGCATGTGCCTGGCAATGAAAAGAGATGCTGCAGGAGAGCTTTGCGTCCTATTAGCTTGTTGGTGAGGTAACGGCTCACCAAGGCGATGATAGGTAGCCGGCCTGAGAGGGTGAACGGCCACAAGGGGACTGAGATACGGCCCTT	0	0	0	1	0	0	Leptotrichia	Leptotrichia	Leptotrichiaceae	Fusobacteriales	Fusobacteriia	Fusobacteria
860	TGAACGCTGGCGGCAGGCTTAACACATGCAAGTCGAACGGTAGCAGGAGGAAGCTTGCTTTCTTGCTGACGAGTGGCGGACGGGTGAGTAATACATCGGAACATGTCCTGTAGTGGGGGATAGCCCGGCGAAAGCCGGATTAATACCGCATACGATCCACGGATGAAAGCGGGGGACCTTCGGGCCTCGCGCTATAGGGTTGGCCGATGGCTGATTAGCTAGTTGGTGGGGTAAAGGCCTACCAAGGCGACGATCAGTAGCTGGTCTGAGAGGACGACCAGCCACACTGGGACTGAGACACGGCCCAG	0	0	19	18	0	0	Burkholderia	Burkholderia	Burkholderiaceae	Burkholderiales	Betaproteobacteria	Proteobacteria
862	TGAACGCTGGCGGCGTGCTTAACACATGCAAGTCGAACGAGAAGTGAAGACGGAAACCTTCGGGCGGAAGGCTTTATTTCGAGTGGCGGACGGGTGAGTAACGCGTGGGTAACCTGCCTCATACAGGGGGATAACAGTTGGAAACGACTGTTAATACCGCATAAGACCACAGCACCGCATGGTGCAGGGGTAAAACTCCGGTGGTATGAGATGGACCCGCGTTCGATTAGCCAGTTGGCGGGGTAACGGCCCACCAAAGCGACGATCGATAGCCGATCTGAGAGGATGACCGGCCACATTGGGACTGAGACACGGCCCAA	7	29	0	0	0	1	Stomatobaculum	Stomatobaculum	Lachnospiraceae	Clostridiales	Clostridia	Firmicutes
863	CGAACGCTGGCGGCGTGCTTAACACATGCAAGTCGAACGAAGAGCGATGGAAGCTTGCTTCTATCAATCTTAGTGGCGAACGGGTGAGTAACGCGTAATCAACCTGCCCTTCAGAGGGGGACAACAGTTGGAAACGACTGCTAATACCGCATACGATCCAACCTCGGCATCGAGGATGGATGAAAGGTGGCCTCTATTTATAAGCTATCACTGAAGGAGGGGATTGCGTCTGATTAGCTAGTTGGAGGGGTAACGGCCCACCAAGGCGATGATCAGTAGCCGGTCTGAGAGGATGAACGGCCACATTGGGACTGAGACACGGCCCA	1	0	0	0	0	0	Veillonella_parvula_dispar	Veillonella	Veillonellaceae	Selenomonadales	Negativicutes	Firmicutes
865	GCTGGCGGCATGCTTTACACATGCAAGTCGGACGGCAGCACAGAGAAGCTTGCTTCTTGGGTGGCGAGTGGCGAACGGGTGAGTAATATATCGGAACGTACCGAGTAATGGGGGATAACTAATCGAAAGATTAGCTAATACCGCATATTCTCTGAGGAGGAAAGCAGGGGACCTTCGGGCCTTGCGTTATTCGAGCGGCCGATATCTGATTAGCTAGTTGGTGGGGTAAAGGCCTACCAAGGCGACGATCAGTAGCGGGTCTGAGAGGATGATCCGCCACACTGGGACTGAGACACGGCCCAG	0	0	1	0	0	0	Neisseria_perflava_meningitis	Neisseria	Neisseriaceae	Neisseriales	Betaproteobacteria	Proteobacteria
866	CGAACGCTGGCGGCGTGCCTAATACATGCAAGTAGAACGCTGAAGGAGGAGCTTGCTTCTCTGGATGAGTTGCGAACGGGTGAGTAACGCGTAGGTAACCTGCCTGGTAGCGGGGGATAACTATTGGAAACGATAGCTAATACCGCATAAGAGTAGATGTTGCATGACATTTGCTTAAAAGGTGCAATTGCATCACTAAGAGATGGACCTGCGTTGTATTAGCTAGTTGGTGAGGTAACGGCTCACCAAGGCGACGATACATAGCCGACCTGAGAGGGTGATCGGCCACACTGGGACTGAGACACGGCCCAG	0	1	0	0	0	0	Streptococcus_mitis_pneumoniae	Streptococcus	Streptococcaceae	Lactobacillales	Bacilli	Firmicutes
868	CGAACGCTGGCGGCGTGCCTAATACATGCAAGTCGAGCGAAGTTTTTCTGGTGCTTGCACCGGAAAAACTTAGCGGCGAACGGGTGAGTAACACGTAAAGAACCTGCCTCATAGACTGGGACAACTATTGGAAACGATAGCTAATACCGGATAACAGCATTAACTGCATGGTTGATGTTTGAAAGTTGGTTTTGCTAACACTATGAGATGGCTTTGCGGTGCATTAGCTAGTTGGTGGGGTAAAGGCCTACCAAGGCGACGATGCATAGCCGACCTGAGAGGGTGATCGGCCACACTGGAACTGAGACACGGTCCAG	0	1	0	0	0	0	Gemella	Gemella	Bacillales_Incertae_Sedis_XI	Bacillales	Bacilli	Firmicutes
872	TGAACGCTGGCGGCGTGCTTAACACATGCAAGTCGAACGAAGCTACCCAAAGGAAGTTTTCGGATGGAATTTAGGTAGACTTAGTGGCGGACGGGTGAGTAACGCGTGGATAACCTGCCTTATACAGGGGGATAACGGAGAGAAATTTCCGCTAACACCGCATAAGACCACAGCACCGCATGGTGCAGGGGTAAAATATTTATAGGTATAAGATGGATCCGCGTCCGATTAGCTAGTTGGTGAGGTAAAGGCCCACCAAGGCGACGATCGGTAGCCGGCCTGAGAGGGTGAACGGCCACATTGGGACTGAGACACGGCCCAA	3	0	0	0	0	0	Lachnoanaerobaculum	Lachnoanaerobaculum	Lachnospiraceae	Clostridiales	Clostridia	Firmicutes
873	TGAACGCTGGCGGCGTGCCTAATACATGCAAGTCGAGCGAACGGACGAGAAGCTTGCTTCTCTGATGTTAGCGGCGGACGGGTGAGTAACACGTGGATAACCTACCTATAAGACTGGGATAACTTCGGGAAACCGGAGCTAATACCGGATAATATTTTGAACCGCATGGTTCAAAAGTGAAAGACGGTCTTGCTGTCACTTATAGATGGATCCGCGCTGCATTAGCTAGTTGGTAAGGTAACGGCTTACCAAGGCAACGATGCATAGCCGACCTGAGAGGATGAACGGCCACATTGGGACTGAGACACGGCCCAG	0	0	0	1	0	1	Staphylococcus	Staphylococcus	Staphylococcaceae	Bacillales	Bacilli	Firmicutes
875	TGAACGCTGGCGGCGTGCCTAATACATGCAAGTCGAGCGAACAGACGAGGAGCTTGCTCCTCTGACGTTAGCGGCGGACGGGTGAGTAACACGTGGATAACCTACCTATAAGACTGGGATAACTTCGGGAAACCGGAGCTAATACCGGATAATATATTGAACCGCATGGTTCAATAGTGAAAGACGGTTTTGCTGTCACTTATAGATGGATCCGCGCCGCATTAGCTAGTTGGTAAGGTAACGGCTTACCAAGGCAACGATGCGTAGCCGACCTGAGAGGGTGATCGGCCACACTGGAACTGAGACACGGTCCAG	3	6	0	0	0	0	Staphylococcus_epidermidis	Staphylococcus	Staphylococcaceae	Bacillales	Bacilli	Firmicutes
876	GAACGCTGGCGGCGTGCCTAATACATGCAAGTAGAACGCTGAAGCTTGGTGCTTGCACCGAGCGGATGAGTTGCGAACGGGTGAGTAACGCGTAGGTAACCTGCCTGGTAGCGGGGGATAACTATTGGAAACGATAGCTAATACCGCATAAGAGTAGATGTTGCATGACATTTGCTTAAAAGGTGCAATTGCATCACTACCAGATGGACCTGCGTTGTATTAGCTAGTTGGTGAGGTAACGGCTCACCAAGGCGACGATACATAGCCGACCTGAGAGGGTGATCGGCCACACTGGGACTGAGACACGGCCCAG	0	1	2	2	0	0	Streptococcus_oralis_type_cluster	Streptococcus	Streptococcaceae	Lactobacillales	Bacilli	Firmicutes
877	CGCTGGCGGCGTGCCTAATACATGCAAGTCGAGCGAACGGACGAGAAGCTTGCTTCTCTGATGTTAGCGGCGGACGGGTGAGTAACACGTGGATAACCTACCTATAAGACTGGGATAACTTCGGGAAACCGGAGCTAATACCGGATGATATTTTGAACCGCATGGTTCAAAAGTGAAAGACGGTCTTGCTGTCACTTATAGATGGATCCGCGCTGCATTAGCTAGTTGGTAAGGTAACGGCTTACCAAGGCAACGATGCATAGCCGACCTGAGAGGGTGATCGGCCACACTGGAACTGAGACACGGTCCAG	1	3	0	1	3	0	Staphylococcus_aureus	Staphylococcus	Staphylococcaceae	Bacillales	Bacilli	Firmicutes
878	GAACGCTGGCGGCGTGCCTAATACATGCAAGTCGAACGAGAGCGACCGGTGCTTGCACTGGTCAATCTAGTGGCGAACGGGTGAGTAACACGTGGGTAACCTGCCCATCAGAGGGGGATAACATTCGGAAACGGATGCTAAAACCGCATAGGTCCTTTAACCGCATGGTTGAAGGAGGAAAAGAGGCGCAAGCTTCTGCTGATGGATGGACCCGCGGTGCATTAGCTAGTTGGTGAGGTAACGGCTCACCAAGGCCGTGATGCATAGCCGACCTGAGAGGGTGATCGGCCACATTGGGACTGAGACACGGCCCAA	4	0	0	0	2	0	Granulicatella	Granulicatella	Carnobacteriaceae	Lactobacillales	Bacilli	Firmicutes
879	CGAACGCTGGCGGCGTGCTTAACACATGCAAGTCGAACGGACAGACAGAGAGCTTGCTCTCTTGAAGTTAGTGGCGAACGGGTGAGTAACGCGTAATCAACCTGCCCTTCAGAGGGGGATAACAACGGGAAACCGTTGCTAATACCGCGTACGATTCACAGGTGGCATCGCTTGTGAATGAAAGGTGGCCTCTATGTATAAGCTATCGCTGAAGGAGGGGATTGCGTCTGATTAGCTAGTTGGAGGGGTAACGGCCCACCAAGGCAATGATCAGTAGCCGGTCTGAGAGGATGAACGGCCACATTGGGACTGAGACACGGCCCAA	3	0	0	0	0	0	Veillonella	Veillonella	Veillonellaceae	Selenomonadales	Negativicutes	Firmicutes
880	CGAACGCTGGCGGCGTGCCTAATACATGCAAGTCGAACGAACCGCGACTGAGTGCTTGCACTTGGTCAAGGTGAGTGGCGAACGGGTGAGTAACACGTGGGTAACCTACCTCATAGTGGGGGATAACAGTCGGAAACGACTGCTAATACCGCATAGGACATAGGATCACATGATTCTGTGAGGAAAGGTGGCGCAAGCTATCGCTAAGAGATGGACCCGCGGTGCATTAGCTAGTTGGTAGGGTAAAGGCCTACCAAGGCGATGATGCATAGCCGACCTGAGAGGGTGATCGGCCACATTGGGACTGAGACACGGCCCAA	3	3	0	0	0	0	Abiotrophia_defectiva	Abiotrophia	Aerococcaceae	Lactobacillales	Bacilli	Firmicutes
882	TGAACGCTGACAGAATGCTTAACACATGCAAGTCTTTGGCGAAGCTGTGCTTGCACAGCCTAGCCAAGGCGGACGGGTGAGTAACGCGTAAGGAACTTGCCCTGCAGTCAGGGATAACAGACGGAAACGACTGATAAGACCTGGTAAAGTCAGGCGGACTCATGTCCAGCCTGATGAAAAGAGATGCTGCAGGAGAGCCTTGCGTCCTATTAGCTTGTTGGTGGGGTAACGGCCCACCAAGGCGATGATAGGTAGCCGGCCTGAGAGGGTGGACGGCCACAAGGGGACTGAGACACGGCCCAG	1	6	0	0	0	0	Leptotrichia	Leptotrichia	Leptotrichiaceae	Fusobacteriales	Fusobacteriia	Fusobacteria
887	TGAACGCTGGCGGCATGCTTAACACATGCAAGTCGAACGGAAACGACGGAGCTTGCTCCGGGCGTCGAGTGGCGGACGGGTGAGTAATGCATGGGAATCTGCCTTTTGCTGGGGGATAACGTAGGGAAACTTACGCTAATACCGCATAAGACCTGAGGGTGAAAGTGGGGGACCGTAAGGCCTCACGGCAGAAGATGAGCCCATGTCGGATTAGCTAGTTGGTGGGGTAAAGGCCTACCAAGGCGACGATCCGTAGCTGGTCTGAGAGGATGATCAGCCACACTGGGACTGAGACACGGCCCAG	0	1	0	0	0	0	Cardiobacterium_valvarum	Cardiobacterium	Cardiobacteriaceae	Cardiobacteriales	Gammaproteobacteria	Proteobacteria
888	TGAACGCTGGCGGCAGGCTTAACACATGCAAGTCGAACGGTAACATAAAGAAGCTTGCTTCTTTGATGACGAGTGGCGGACGGGTGAGTAATGCTTGGGAATCTAGCTTATGGAGGGGGATAACTACGGGAAACTGTAGCTAATACCGCGTAGTATCGAGAGATGAAAGTGTGGGACCTTCGGGCCACATGCCATAGGATGAGCCCAAGTGGGATTAGGTAGTTGGTGAGGTAAAGGCTCACCAAGCCGACGATCTCTAGCTGGTCTGAGAGGATGACCAGCCACACTGGGACTGAGACACGGCCC	1	0	0	0	1	0	Haemophilus_parainfluenzae	Haemophilus	Pasteurellaceae	Pasteurellales	Gammaproteobacteria	Proteobacteria
890	TGAACGCTGGCGGCATGCCTTCCACATGCAAGTCGAACGGCAGCACGGGTGCTTGCACCTGGTGGCGAGTGGCGAACGGGTGAGTAATACATCGGAACATGTCCTGTAGTGGGGGATAGCCCGGCGAAAGCCGGATTAATACCGCATACGATCCACGGATGAAAGCGGGGGACCTTCGAGCCTCGCGCTATAGGGTTGGCCGATGGCTGATTAGCTAGTTGGTGGGGTAAAGGCCTACCAAGGCGACGATCAGTAGCTGGTCTGAGAGGACGACCAGCCACACTGGGACTGAGACACGGCCCAG	0	0	3	3	0	0	Burkholderia_cepacia_multivorans_cenocepacia_cluster	Burkholderia	Burkholderiaceae	Burkholderiales	Betaproteobacteria	Proteobacteria
891	TGAACGCTGGCGGCGTGCCTAATACATGCAAGTCGAACGCTGAAGCCCAGCTTGCTGGGTGGATGAGTGGCGAACGGGTGAGTAACACGTGAGTAACCTGCCCCCTTCTTTGGGATAACGCCCGGAAACGGGTGCTAATACTGGATATTCACTGGCCTTCGCATGGGGGTTGGTGGAAAGGTTTTTTCTGGTGGGGGATGGGCTCGCGGCCTATCAGCTTGTTGGTGGGGTGATGGCCTACCAAGGCTTTGACGGGTAGCCGGCCTGAGAGGGTGACCGGTCACATTGGGACTGAGATACGGCCCAG	0	3	0	0	1	9	Actinomyces	Actinomyces	Actinomycetaceae	Actinomycetales	Actinobacteria	Actinobacteria
892	TGAACGCTGGCGGCATGCCTTGCACATGCAAGTCGAACGGCAGCACGGGTGCTTGCACCTGGTGGCGAGTGGCGAACGGGTGAGTAATACATCGGAACATGTCCTGTAGTGGGGGATAGCCCGGCAAAAGCCGGATTAATACCGCATACGATCCACGGATGAAAGCGGGGGACCTTCGGGCCTCGCGCTATAGGGTTGGCCGATGGCTGATTAGCTAGTTGGTGGGGTAAAGGCCTACCAAGGCGACGATCAGTAGCTGGTCTGAGAGGACGACCAGCCACACTGGGACTGAGACACGGCCCAG	0	0	1	9	0	0	Burkholderia_cepacia_multivorans_cenocepacia_cluster	Burkholderia	Burkholderiaceae	Burkholderiales	Betaproteobacteria	Proteobacteria
898	TGAACGCTAGCTATAGGCTTAACACATGCAAGTCGAGGGGAAACGGCATTATGTGCTTGCACATTTTGGACGTCGACCGGCGCACGGGTGAGTATCGCGTATCCAACCTGCCCTTTACTTGGGGATACCCCGTTGAAAGACGGCCTAATACCCGATGTAATTCATTGATGGCCTCAGATATGAATAAAAGATTTATCGGTAAAGGATGGGGATGCGTCTGATTAGCTTGTTGGTGAGGTAATGGCTCACCAAGGCTACGATCAGTAGGGGTTCTGAGAGGAAGGTCCCCCACATTGGAACTGAGACACGGTCCAA	1	0	0	0	0	0	Prevotella	Prevotella	Prevotellaceae	Bacteroidales	Bacteroidia	Bacteroidetes
900	TTGAACGCTGGCGGCAGGCCTAACACATGCAAGTCGAGCGGATGAAGGGGGCTTGCTCCTGGATTCAGCGGCGGACGGGTGAGTAATGCCTAGGAATCTGCCTGGTAGTGGGGGATAACGTCCGGAAACGGGCGCTAATACCGCATACGTCCTGAGGGAGAAAGTGGGGGATCTTCGGACCTCACGCTATCAGATGAGCCTAGGTCGGATTAGCTAGTTGGTGGGGTAAAGGCCTACCAAGGCGACGATCCGTAACTGGTCTGAGAGGATGATCAGTCACACTGGAACTGAGACACGGTCCAG	0	0	0	0	6	0	Pseudomonas_aeruginosa	Pseudomonas	Pseudomonadaceae	Pseudomonadales	Gammaproteobacteria	Proteobacteria
903	TGAACGCTGGCGGCAGGCTTAACACATGCAAGTCGAACGGTAGCAGGAGGAAGCTTGCTTTCTTGCTGACGAGTGGCGGACGGGTGAGTAATGCTTGGGAATCTGGCTTATGGAGGGGGATAACGACGGGAAACTGTCGCTAATACCGCGTAGTGTCGAGAGACGAAAGTGCGGGACTGTAAAGCCGCATGCCATAGGATGAGCCCAAGTGGGATTAGGTAGTTGGTGGGGTAAATGCCTACCAAGGCGACGATCAGTAGCTGGTCTGAGAGGACGACCAGCCACACTGGGACTGAGACACGGCCCAG	0	0	7	23	0	0	Haemophilus	Haemophilus	Pasteurellaceae	Pasteurellales	Gammaproteobacteria	Proteobacteria
906	TGAACGCTGGCGGCATGCCTTACACATGCAAGTCGAACGGCAGCACGGGTGCTTGCACCTGGTGGCGAGTGGCGAACGGGTGAGTAATACATCGGAACATGTCCTGTAGTGGGGGATAGCCCGGCGAAAGCCGGATTAATACCGCATACGATCTACGGATGAAAGCGGGGGACCTTCGGGCCTCGCGCTATAGGGTTGGCCGATGGCTGATTAGCTAGTTGGTGGGGTAAAGGCCTACCAAGGCAACGATGCATAGCCGACCTGAGAGGGTGATCGGCCACACTGGAACTGAGACACGGTCCAG	0	0	0	1	0	0	Burkholderia	Burkholderia	Burkholderiaceae	Burkholderiales	Betaproteobacteria	Proteobacteria
908	CGCTGGCGGCAGGCTTAACACATGCAAGTCGAACGGTAGCAGGAGAAAGCTTGCTTTCTTGCTGACGAGTGGCGGACGGGTGAGTAATGCTTGGGAATCTGGCTTATGGAGGGGGATAACGACGGGAAACTGTCGCTAATACCGCGTATTATCGGAAGATGAAAGTGCGGGACTGAGAGGCCGCATGCCATAGGATGAGCCCAAGTGGGATTAGGTAGTTGGTGGGGTAAAGGCCTACCAAGCCTGCGATCTCTAGCTGGTCTGAGAGGATGACCAGCCACACTGGAACTGAGACACGGTCCAG	5	0	1	1	0	0	Haemophilus_influenzae	Haemophilus	Pasteurellaceae	Pasteurellales	Gammaproteobacteria	Proteobacteria
909	TGAACGCTGGCGGCATGCTTTACACATGCAAGTCGGACGGCAGCACAGAGAAGCTTGCTTCTTGGGTGGCGAGTGGCGAACGGGTGAGTAATATATCGGAACGTACCGAGTAATGGGGGATAACTAATCGAAAGATTAGCTAATACCGCATATTCTCTGAGGAGGAAAGCAGGGGACCTTCGGGCCTTGCGTTATTCGAGCGGCCGATATCTGATTAGCTAGTTGGTGGGGTAAAGGCCTACCAAGGCGACGATCAGTAGCGGGTCTGAGAGGATGATCCGCCACACTGGGACTGAGATACGGCCCTT	0	2	0	0	0	0	Neisseria_perflava_meningitis	Neisseria	Neisseriaceae	Neisseriales	Betaproteobacteria	Proteobacteria
911	CGAACGCTGGCGGCGTGCTTAACACATGCAAGTCGAACGGGCCTGCCTGGCTTTGGTTGGGTGGGTGAGTGGCGAACGGGTGAGTAACACGTGAGTAACCTGCCCTCTTCTCTTGGATAACTGCTTGAAAGGGCGGCTAATACGGGATGTTCTGGCTGCCTCGCATGGGGTGGTTTGGAAAGATTCGGCCTGGTTTTGGTTGTTTTGGTGGGGGATGGGCTCGCGGCTTATCAGCTTGTTGGTGGGGTGATGGCCTACCAAGGCGGTGACGGGTAGCCGGCCTGAGAGGGTGGACGGTCACACTGGGACTGAGACACGGCCCAG	0	1	0	0	0	0	Actinomyces	Actinomyces	Actinomycetaceae	Actinomycetales	Actinobacteria	Actinobacteria
912	TGAACGCTGGCGGCAGGCTTAACACATGCAAGTCGAACGGTAGCAGGAGAAAGCTTGCTTTCTTGCTGACGAGTGGCGGACGGGTGAGTAACACGTGGATAACCTACCTATAAGACTGGGATAACTTCGGGAAACCGGAGCTAATACCGGATAATATTTTGAACCGCATGGTTCAAAAGTGAAAGACGGTCTTGCTGTCACTTATAGATGGATCCGCGCTGCATTAGCTAGTTGGTAAGGTAACGGCTTACCAAGGCAACGATGCATAGCCGACCTGAGAGGGTGATCGGCCACACTGGAACTGAGACACGGTCCAG	0	1	1	2	0	0	Staphylococcus	Staphylococcus	Staphylococcaceae	Bacillales	Bacilli	Firmicutes
915	CGAACGCTGGCGGCGTGCTTAACACATGCAAGTCGAACGAAGAGCGATGGAAGCTTGCTTCTATCAATCTTAGTGGCGAACGGGTGAGTAACGCGTAATCAACCTGCCCTTCAGAGGGGGACAACAGTTGGAAACGACTGCTAATACCGCATACGATCCAATCTCGGCATCGAGGATGGATGAAAGGTGGCCTCTATTTATAAGCTATCACTGAAGGAGGGGATTGCGTCTGATTAGCTAGTTGGAGGGGTAACGGCCCACCAAGGCAATGATCAGTAGCCGGTCTGAGAGGATGAACGGCCACATTGGGACTGAGACACGGCCC	0	0	0	0	2	0	Veillonella	Veillonella	Veillonellaceae	Selenomonadales	Negativicutes	Firmicutes
916	GAACGCTGGCGGCATGCTTTACACATGCAAGTCGAACGGCAGCGCGGGCTTCGGCCTGGCGGCGAGTGGCGAACGGGTGAGTAATACATCGGAACGTGCCCAGTAGTGGGGGATAGCTCGGCGAAAGCCGGATTAATACCGCATACGACCTGAGGGTGAAAGCGGGGGATCTTCGGACCTCGCGCTATTGGAGCGGCCGATGGCAGATTAGCTAGTTGGTGGGGTAAAGGCCTACCAAGGCGACGATCTGTAGCTGGTCTGAGAGGACGACCAGCCACACTGGGACTGAGACACGGCCCAG	0	3	0	0	1	6	Lautropia_mirabilis	Lautropia	Burkholderiaceae	Burkholderiales	Betaproteobacteria	Proteobacteria
918	CGAACGCTGGCGGCGTGCCTAATACATGCAAGTAGAACGCTGAAGGAGGAGCTTGCTTCTCCGGATGAGTTGCGAACGGGTGAGTAACGCGTAGGTAACCTGCCTGGTAGCGGGGGATAACTATTGGAAACGATAGCTAATACCGCATAACATTGACTATTGCATGATAGTCAATTGAAAGGTGCAAATGCACCACTACCAGATGGACCTGCGTTGTATTAGCTAGTTGGTGGGGTAACGGCTCACCAAGGCGACGATACATAGCCGACCTGAGAGGGTGATCGGCCACACTGGGACTGAGACACGGCCCAG	1	0	0	0	0	0	Streptococcus	Streptococcus	Streptococcaceae	Lactobacillales	Bacilli	Firmicutes
923	GACCGTGTCTCAGTTCCAGTGTGGCTGGTCATCCTCTCAGACCAGCTAGAGATCGCAGGCTTGGTAGGCCTTTACCCCACCAACTACCTAATCCCACTTGGGCTCATCCTATGGCATGCGGCCTCTCAGTCCCGCACTTTCATCTTCCGATAATACGCGGTATTAGCGACAGTTTCCCGTCGTTATCCCCCTCCATAAGCCAGATTCCCAAGCATTACTCACCCGTCCGCCACTCGTCAGCAAGAAAGCAAGCTTTCTCCTGCTACCGTTCGACTTGCATGTGTTAAGCCTGCCGCCAGCGTTCAATC	3	2	0	0	0	0	Haemophilus_influenzae	Haemophilus	Pasteurellaceae	Pasteurellales	Gammaproteobacteria	Proteobacteria
924	TGAACGCTGGCGGCAGGCCTAACACATGCAAGTCGAGCGGAGGAAGGGGGCTTGCTCCTGGATTCAGCGGCGGACGGGGGAGTAATGCCTAGGAATCTGCCTGGTAGTGGGGGATAACGTCCGGAAACGGGCGCTAATACCGCATACGTCCTGAGGGAGAAAGTGGGGGATCTTCGGACCTCACGCTATCAGATGAGCCTAGGTCGGATTAGCTAGTTGGTGGGGTAAAGGCCTACCAAGGCGACGATCCGTAACTGGTCTGAGAGGATGATCAGTCACACTGGAACTGAGACACGGTCCAG	0	0	0	0	1	0	Pseudomonas_aeruginosa	Pseudomonas	Pseudomonadaceae	Pseudomonadales	Gammaproteobacteria	Proteobacteria
925	TGAACGCTAGCTACAGGCTTAACACATGCAAGTCGAGGGGAAACGGGAGAATAGCTTGCTATTCTTTGTCGTCGACCGGCGCACGGGTGAGTAACGCGTATCCAACCTTCCCATAACTAAGGAATACCCCGTAGAAATGCGGCCTAATCCCTTATGGTCTCTTATGCCTGTCATGGGAATAAGAGTAAAGATTTATCGGTTATGGATGGGGATGCGTCTGATTAGCTTGCTGGCGGGGTAACGGCCCACCAGGGCATCGATCAGTAGGGGTTCTGAGAGGAAGGTCCCCCACATTGGAACTGAGACACGGTCCAA	1	1	0	0	0	0	Prevotella	Prevotella	Prevotellaceae	Bacteroidales	Bacteroidia	Bacteroidetes
927	TGAACGCTGGCGGCGTGCCTAATACATGCAAGTCGAGCGAACGGACGAGAAGCTTGCTTCTCTGATGTTAGCGGCGGACGGGTGAGTAACACGTGGATAACCTACCTATAAGACTGGGATAACTTCGGGAAACCGGAGCTAATACCGGATAATATTTTGAACCGCATGGTTCAAAAGTGAAAGACGGTCTTGCTGTCACTTATAGATGGATCCGCGCTGCATTAGCTAGTTGGTAAGGTAACGGCTTACCAAGGCAACGATGCATAGCCGACCTGAGAGGATGATCCGCCACACTGGGACTGAGACACGGCCCAG	1	1	0	0	0	0	Staphylococcus	Staphylococcus	Staphylococcaceae	Bacillales	Bacilli	Firmicutes
930	TGAACGCTGGCGGCGTGCCTAATACATGCAAGTAGAACGCTGAAGCTTGGTGCTTGCACCGAGCGGATGAGTTGCGAACGGGTGAGTAACGCGTAGGTAACCTGCCTGGTAGCGGGGGATAACTATTGGAAACGATAGCTAATACCGCATGACAACAGTTATTGCATGATAACTGTTTAAAAGGGGCAACTGCTCCACTACCAGATGGACCTGCGTTGTATTAGCTAGTTGGTGAGGTAACGGCTTACCAAGGCAACGATGCATAGCCGACCTGAGAGGGTGATCGGCCACACTGGAACTGAGACACGGTCCAG	0	0	0	0	0	1	Streptococcus	Streptococcus	Streptococcaceae	Lactobacillales	Bacilli	Firmicutes
937	TGAACGCTGGCGGCGTGCCTAATACATGCAAGTAGAACGCTGAAGAGAGGAGCTTGCTCTTCTTGGATGAGTTGCGAACGGGTGAGTAACGCGTAGGTAACCTGCCTTGTAGCGGGGGATAACTATTGGAAACGATAGCTAATACCGCATAACAATAGGTGACACATGTCATTTATTTGAAAGGGGCAATTGCTCCACTACAAGATGGACCTGCGTTGTATTAGCTAGTAGGTGAGGTAACGGCTCACCTAGGCGACGATACATAGCCGACCTGAGAGGGTGATCGGCCACACTGGGACTGAGACACGGCCCAG	0	3	0	0	0	0	Streptococcus_salivarius_vestibularis	Streptococcus	Streptococcaceae	Lactobacillales	Bacilli	Firmicutes
939	CGAACGCTGGCGGCGTGCCTAATACATGCAAGTAGAACGCTGAAGAGAGGAGCTTGCTCTTCTTGGATGAGTTGCGAACGGGTGAGTAACGCGTAGGTAACCTGCCTGGTAGCGGGGGATAACTATTGGAAACGATAGCTAATACCGCATAATAGTAGATGTTGCATGACATTTGCTTAAAAGGTGCAATTGCATCACTACCAGATGGACCTGCGTTGTATTAGCTAGTTGGTGAGGTAACGGCTCACCAAGGCGACGATACATAGCCGACCTGAGAGGGTGATCGGCCACACTGGAACTGAGACACGGTCCAG	0	0	1	9	0	0	Streptococcus	Streptococcus	Streptococcaceae	Lactobacillales	Bacilli	Firmicutes
940	CGAACGCTGGCGGCGCGCCTAACACATGCAAGTCGAACGAGAGATGAGGAGCTTGCTCTTCAAATCGAGTGGCGAACGGGTGAGTAACGCGTGAGGAACCTGCCTCAAAGAGGGGGACAACAGTTGGAAACGACTGCTAATACCGCATAAGCCCACGGCTCGGCATCGAGCAGAGGGAAAAGGAGCAATCCGCTTTGAGATGGCCTCGCGTCCGATTAGCTAGTTGGTGAGGTAATGGCCCACCAAGGCGACGATCGGTAGCCGGACTGAGAGGTTGAACGGCCACATTGGGACTGAGACACGGCCCAG	0	0	0	1	0	0	Faecalibacterium	Faecalibacterium	Ruminococcaceae	Clostridiales	Clostridia	Firmicutes
947	TGAACGCTGGCGGCGTGCCTAATACATGCAAGTCGAGCGAACGGACGAGAAGCTTGCTTCTCTGATGTTAGCGGCGGACGGGTGAGTAACACGTGGATAACCTACCTATAAGACTGGGATAACTTCGGGAAACCGGAGCTAATACCGGATAATATTTTGAACCGCATGGTTCAAAAGTGAAAGACGGTCTTGCTGTCACTTATAGATGGATCCGCGCTGCATTAGCTAGTTGGTGGGGTAAAGGCCTACCAAGGCGACGATCCGTAACTGGTCTGAGAGGATGATCAGTCACACTGGAACTGAGACACGGTCCAG	0	0	0	0	7	4	Staphylococcus	Staphylococcus	Staphylococcaceae	Bacillales	Bacilli	Firmicutes
952	TGAACGCTGGCTACAGGCTTAACACATGCAAGTCGAGGGGAAACGACGGGGAAGCTTGCTTCCACGGGCGTCGACCGGCGCACGGGTGAGTAACGCGTATCCAACCTGCCTCTGACTGAGGGATAACCCGTCGAAAGTCGGCCTAATACCTCATGGCATCGTCTGCGGGCATCCAACGACGATTAAAGATTTCATCGGTCAGGGATGGGGATGCGTCTGATTAGCTTGTTGGCGGGGTAACGGCCCACCAAGGCTACGATCAGTAGGGGTTCTGAGAGGAAGGTCCCCCACATTGGAACTGAGACACGGTCCAA	0	0	0	0	1	2	Prevotella_oris	Prevotella	Prevotellaceae	Bacteroidales	Bacteroidia	Bacteroidetes
953	TGAACGCTAGCGGCAGGCCTAACACATGCAAGTCGAGGGAGGAGCTTTCGGGCTTCGACCGGCGTACGGGTGCGTAACGCGTATACAATCTGCCTTTCACATAGGGATAGCCCGAAGAAATTTGGATTAATACCTAATGGTATATAGGAGTGGCATCATTTTTATATTAAAGCTGAGGCGGTGAAAGATGAGTATGCGTTCTATTAGCTAGTTGGAGAGGTAACGGCTCCCCAAGGCGACGATAGATAGGGGTTCTGAGAGGGATATCCCCCACACTGGTACTGAGATACGGACCAG	14	2	0	0	0	0	Capnocytophaga	Capnocytophaga	Flavobacteriaceae	Flavobacteriales	Flavobacteriia	Bacteroidetes
956	CGAACGCTGGCGGCGCGTCTTAACCATGCAAGTCGAGCGGCAGGCAGCAATGCCGAGAGCGGCGGACTGGTGAGTAACACGTGGATAACGAACCCCGATGCCCGGGACAGCCTGTAGAAATAGAGGGTAATACCGGATAGATCACTGTTTACGGAAGGTAGACAGCGGGAAAGGAGCTTCGGCTCCGCGCCGGGATCGGTCTGCGGCCCATCAGCTGGACGGCGGGGTAAGGGCCCGCCGTGGCGAGGACGGGTATCCGGCCTGAGAGGGCGGACGGACACATTGGGACTGAGATACGGCCCAG	4	6	0	0	0	0	Treponema_socranskii	Treponema	Spirochaetaceae	Spirochaetales	Spirochaetia	Spirochaetes
957	CGAACGCTGGCGGCGTGCCTAATACATGCAAGTCGAACGAGAGCGACCGGTGCTTGCACTGGTCAATCTAGTGGCGAACGGGTGAGTAACACGTGGGTAACCTGCCCATCAGAGGGGGATAACATTCGGAAACGGATGCTAAAACCGCATAGGTCTTCGAACCGCATGGTTTGAAGAGGAAAAGAGGCGCAAGCTTCTGCTGATGGATGGACCCGCGGTGCATTAGCTAGTTGGTGAGGTAACGGCTTACCAAGGCAACGATGCATAGCCGACCTGAGAGGGTGATCGGCCACACTGGAACTGAGACACGGTCCAG	0	1	0	0	0	1	Granulicatella	Granulicatella	Carnobacteriaceae	Lactobacillales	Bacilli	Firmicutes
958	CGAACGCTGGCGGCGCGCCTAACACATGCAAGTCGAACGAGCGAGAGAGAGCTTGCTTTCTCGAGCGAGTGGCGAACGGGTGAGTAACGCGTGAGGAACCTGCCTCAAAGAGGGGGACAACAGTTGGAAACGACTGCTAATACCGCATAAGCCCACAGGTCGGCATCGACCAGAGGGAAAAGGAGCAATCCGCTTTGAGATGGCCTCGCGTCCGATTAGCTAGTTGGTGAGGTAATGGCCCACCAAGGCAACGATCGGTAGCCGGACTGAGAGGTTGAACGGCCACATTGGGACTGAGACACGGCCCAG	0	0	1	0	0	0	Faecalibacterium_prausnitzii	Faecalibacterium	Ruminococcaceae	Clostridiales	Clostridia	Firmicutes
960	CGAACGCTGGCGGCGTGCCTAATACATGCAAGTAGAACGCTGAAGGAGGAGCTTGCTTCTCTGGATGAGTTGCGAACGGGTGAGTAACGCGTAGGTAACCTGCCTGGTAGCGGGGGATAACTATTGGAAACGATAGCTAATACCGCATAAAATTGATTATTGCATGATAATTAATTGAAAGATGCAACTGCATCACTACCAGATGGACCTGCGTTGTATTAGCTAGTTGGTGAGGTAACGGCTCACCAAGGCGACGATACATAGCCGACCTGAGAGGGTGATCGGCCACACTGGGACTGAGACACGGCCCAG	0	2	0	0	0	2	Streptococcus	Streptococcus	Streptococcaceae	Lactobacillales	Bacilli	Firmicutes
962	CGAACGCTGGCGGCGTGCCTAATACATGCAAGTAGAACGCTGAAGGAGGAGCTTGCTCTTCTGGATGAGTTGCGAACGGGTGAGTAACACGTGGGTAACCTGCCCATCAGAGGGGGATAACATTCGGAAACGGATGCTAAAACCGCATAGGTCTTCGAACCGCATGGTTTGAAGAGGAAAAGAGGCGCAAGCTTCTGCTGATGGATGGACCCGCGGTGCATTAGCTAGTTGGTGAGGTAACGGCTCACCAAGGCCGTGATGCATAGCCGACCTGAGAGGGTGATCGGCCACATTGGGACTGAGACACGGCCCAA	0	1	0	0	0	0	Granulicatella	Granulicatella	Carnobacteriaceae	Lactobacillales	Bacilli	Firmicutes
964	TGAACGCTGGCGGCAGGCCTAACACATGCAAGTCGAGCGGATGAAGGGAGCTTGCTCCTGGATTCAGCGGCGGACGGGTGAGTAATGCTTGGGAATCTAGCTTATGGAGGGGGATAACTACGGGAAACTGTAGCTAATACCGCGTAATATCGAAAGATTAAAGTGTGGGACCTTCGGGCCACATGCCATAGGATGAGCCCAAGTGGGATTAGGTAGTTGGTGAGGTAAAGGCTCACCAAGCCGACGATCTCTAGCTGGTCTGAGAGGATGACCAGCCACACTGGGACTGAGACACGGCCCAG	0	0	0	0	3	4	Haemophilus	Haemophilus	Pasteurellaceae	Pasteurellales	Gammaproteobacteria	Proteobacteria
965	CGAACGCTGGCGGCGTGCCTAATACATGCAAGTAGAACGCTGAAGGAGGAGCTTGCTTCTCTGGATGAGTTGCGAACGGGTGAGTAACGCGTAGGTAACCTGCCTGGTAGCGGGGGATAACTATTGGAAACGATAGCTAATACCGGATAATATTTTGAACCGCATGGTTCAAAAGTGAAAGACGGTCTTGCTGTCACTTATAGATGGATCCGCGCTGCATTAGCTAGTTGGTAAGGTAACGGCTTACCAAGGCAACGATGCATAGCCGACCTGAGAGGGTGATCGGCCACACTGGAACTGAGACACGGTCCAG	0	1	0	0	0	3	Staphylococcus	Staphylococcus	Staphylococcaceae	Bacillales	Bacilli	Firmicutes
968	TGAACGCTGGCGGCATGCCTTACACATGCAAGTAGAACGCTGAAGGAGGAGCTTGCTTCTCTGGATGAGTTGCGAACGGGTGAGTAACGCGTAGGTAACCTGCCTGGTAGCGGGGGATAACTATTGGAAACGATAGCTAATACCGCATAAGAGTAGATGTTGCATGACATTTGCTTAAAAGGTGCAATTGCATCACTACCAGATGGACCTGCGTTGTATTAGCTAGTTGGTGGGGTAACGGCTCACCAAGGCGACGATACATAGCCGACCTGAGAGGGTGATCGGCCACACTGGGACTGAGACACGGCCCAG	0	1	0	4	0	0	Streptococcus	Streptococcus	Streptococcaceae	Lactobacillales	Bacilli	Firmicutes
969	TAAACGCTGGCGGTGTACATAAGACATGCAAGTCGAACGGGAGAAGACAGGAAGATTTATCTACTTGTTGGACACCGTGGCGGACGGGTGAGTAACACGTAAGCAACCTGCCTATAAGAGGGGAATAACAGTGAGAAATTACTGATAATACCGCATAAGCTGAAGGTATCGCATGATACATTCAGAAAAGATTTATCGCTTATAGATGGGCTTGCGTCTGATTAGCTAGTTGGTGAGATAACAGCTCACCAAGGCGACGATCAGTAGCCGGATTGAGAGGTTGAACGGCCACATTGGGACTGAGACACGGCCCAG	16	1	0	0	0	0	Ruminococcaceae	Ruminococcaceae	Ruminococcaceae	Clostridiales	Clostridia	Firmicutes
970	TGAACGCTGGCGGCATGCCTAACACATGCAAGTCGAACGGCAGCACGGGTGCTTGCACCTGGTGGCGAGTGGCGAACGGGTGAGTAATACATCGGAACATGTCCTGTAGTGGGGGATAGCCCGGCGAAAGCCGGATTAATACCGCATACGATCCACGGATGAAAGCGGGGGACCTTCGGGCCTCGCGCTATAGGGTTGGCCGATGGCTGATTAGCTAGTTGGTGGGGTAAGGGCCTACCAAGGCGACGATCAGTAGCTGGTCTGAGAGGACGACCAGCCACACTGGGACTGAGACACGGCCCAG	0	0	1	4	0	0	Neisseria_pharyngis	Neisseria	Neisseriaceae	Neisseriales	Betaproteobacteria	Proteobacteria
975	CGAACGCTGGCGGCGTGCTTAACACATGCAAGTCGAACGGAAAGGCCCTGCTTTTGTGGGGTGCTCGAGTGGCGAACGGGTGAGTAACACGTGAGTAACCTGCCCTTGACTTTGGGATAACTTCAGGAAACTGGGGCTAATACCGGATAGGAGCTCCTGCTGCATGGTGGGGGTTGGAAAGTTTCGGCGGTTGGGGATGGACTCGCGGCTTATCAGCTTGTTGGTGGGGTAGTGGCTTACCAAGGCTTTGACGGGTAGCCGGCCTGAGAGGGTGACCGGCCACATTGGGACTGAGATACGGCCCAG	1	0	0	0	0	1	Propionibacterium_acnes	Propionibacterium	Propionibacteriaceae	Actinomycetales	Actinobacteria	Actinobacteria
976	TGAACGCTGGCGGCATGCTTTACACATGCAAGTCGGACGGCAGCACAGAGAAGCTTGCTTCTTGGGTGGCGAGTGGCGAACGGGTGAGTAACATATCGGAACGTACCGAGTAATGGGGGATAACTAATCGAAAGATTAGCTAATACCGCATATTCTCTGAGGAGGAAAGCAGGGGACCTTCGGGCCTTGCGTTATTCGAGCGGCCGATATCTGATTAGCTAGTTGGTGGGGTAAAGGCCTACCAAGGCAACGATGCATAGCCGACCTGAGAGGGTGATCGGCCACACTGGAACTGAGACACGGTCCAG	0	3	0	0	0	0	Neisseria	Neisseria	Neisseriaceae	Neisseriales	Betaproteobacteria	Proteobacteria
978	TGAACGCTAGCTACAGGCTTAACACATGCAAGTCGAGGGGCAGCGGGTTGAAAGCTTGCTTTCAATGCCGGCGACCGGCGCACGGGTGCGTAACGCGTATCAAACCTGCCTCATACTCGGGGATAGCCTTGCGAAAGTAAGATTAATACCCGATGTTGTTGCTTTCTCGCATGGGAGAGTAACCAAAGATTTATCGGTATGAGATGGTGATGCGTCCGATTAGGTAGTAGGCGGGGTAACGGCCCACCTAGCCTTCGATCGGTAGGGGTTCTGAGAGGAAGGTCCCCCACACTGGAACTGAGACACGGTCC	1	0	0	0	0	0	Alloprevotella	Alloprevotella	Prevotellaceae	Bacteroidales	Bacteroidia	Bacteroidetes
980	TGAACGCTGGCGGCAGGCTTAACACATGCAAGTCGAACGGTAACATGAAGAAGCTTGCTTCTTTGATGACGAGTGGCGGACGGGTGAGTAATGCTTGGGAATCTAGCTTATGGAGGGGGATAACTACGGGAAACTGTAGCTAATACCGCGTAGAATCGAGAGATGAAAGTGTGGGACCTTCGGGCCACATGCCATAGGATGAGCCCAAGTGGGATTAGGTAGTTGGTGAGGTAAAGGCTCACCAAGCCGATGATCTCTAGCTGGTCTGAGAGGATGACCAGCCACACTGGGACTGAGACACGGCCCAG	5	0	0	0	3	0	Haemophilus	Haemophilus	Pasteurellaceae	Pasteurellales	Gammaproteobacteria	Proteobacteria
981	TGAACGCTGGCGGCGTGCCTAATACATGCAAGTCGAGCGAACGGACGAGAAGCTTGCTTCTCTGATGTTAGCGGCGGACGGGTGAGTAACACGTGGATAACCTACCTATAAGACTGGGATAACTTCGGGAAACCGGAGCTAATACCGGATAATATTTTGAACCGCATGGTTCAAAAGTGAAAGACGGTCTTGCTGTCACTTATAGATGGATCCGCGCTGCATTAGCTAGTTGGTAAGGTAGCGGCTTACCAAGGCAACGATGCATAGCCGACCTGAGAGGGTGATCGGCCACACTGGAACTGAGACACGGTCCAG	1	1	0	0	1	2	Staphylococcus_aureus	Staphylococcus	Staphylococcaceae	Bacillales	Bacilli	Firmicutes
986	TGAACGCTGGCGGCAGGCCTAACACATGCAAGTCGAGCGGATGAAGGGAGCTTGCTCCTGGATTCAGCGGCGGACGGGTGAGTAATGCCTAGGAATCTGCCTGGTAGTGGGGGATAACGTCCGGAAACGGGCGCTAATACCGCATACGTCCTGAGGGAGAAAGTGGGGGATCTTCGGACCTCACGCTATCAGATGAGCCTAGGTCGGATTAGCTAGTTGGTGGGGTAAAGGCCTACCAAGGCGACGATCCGTAACTGGTCTGAGAGGGTGATCGGCCACACTGGAACTGAGACACGGTCCAG	0	0	0	0	4	10	Pseudomonas_aeruginosa	Pseudomonas	Pseudomonadaceae	Pseudomonadales	Gammaproteobacteria	Proteobacteria
987	TGAACGCTGGCGGCATGCTTTACACATGCAAGTCGGACGGCAGCACAGAGAAGCTTGCTTCTTTGATGACGAGTGGCGGACGGGTGAGTAATGCTTGGGAATCTAGCTTATGGAGGGGGATAACTACGGGAAACTGTAGCTAATACCGCGTAATATCGAAAGATTAAAGTGTGGGACCTTCGGGCCACATGCCATAGGATGAGCCCAAGTGGGATTAGGTAGTTGGTGAGGTAAAGGCTCACCAAGCCGACGATCTCTAGCTGGTCTGAGAGGATGACCAGCCACACTGGGACTGAGACACGGCCCAG	0	0	0	1	0	0	Haemophilus	Haemophilus	Pasteurellaceae	Pasteurellales	Gammaproteobacteria	Proteobacteria
993	TGAACGCTGGCTACAGGCTTAACACATGCAAGTCGAGGGGAAACGACGGGGAAGCTTGCTTCCCCGGGCGTCGACCGGCGCACGGGTGAGTAACGCGTATCCAACCTGCCTCTGACTGAGGGATAACCCGTCGAAAGTCGGCCTAATACCTCATGGCATCGTCTGCGGGCATCCAACGACGATTAAAGATTTCATCGGTCAGGGATGGGGATGCGTCTGATTAGCTTGTTGGCGGGGTAACGGCCTACCAAGGCGACGATCCGTAACTGGTCTGAGAGGATGATCAGTCACACTGGAACTGAGACACGGTCCAG	0	0	0	0	2	0	Prevotella	Prevotella	Prevotellaceae	Bacteroidales	Bacteroidia	Bacteroidetes
995	TGAACGCTGGCGGCATGCTTTACACATGCAAGTCGGACGGCAGCACAGAGAAGCTTGCTTCTTGGGTGGCGAGTGGCGAACGGGTGAGTAACATATCGGAACGTACCGAGCAGTGGGGGATAACTAATCGAAAGATTAGCTAATACCGCATATATTCTGAGGAAGAAAGCAGGGGACCATTTGGCCTTGCGCTGTTTGAGCGGCCGATATCTGATTAGCTAGTTGGTGGGGTAAAGGCCTACCAAGGCGACGATCAGTAGCGGGTCTGAGAGGATGATCCGCCACACTGGAACTGAGACACGGTCCAG	2	2	4	4	0	0	Neisseria_mucosa	Neisseria	Neisseriaceae	Neisseriales	Betaproteobacteria	Proteobacteria
996	GAACGCTGACAGAATGCTTAACACATGCAAGTCTTTGGCGAAGCTGTGCTTGCACAGCCTAGCCAAGGCGGACGGGTGAGTAACGCGTAAGGAACTTGCCCTGCAGTCAGGGATAACAGACGGAAACGACTGATAAGACCTGGTAAAGTCAGGCGGACTCATGTCCAGCCTGATGAAAAGAGATGCTGCAGGAGAGCCTTGCGTCCTATTAGCTTGTTGGTGGGGTAACGGCCCACCAAGGCGATGATAGGTAGCCGGCCTGAGAGGGTGGACGGCCACAAGGGGACTGAGATACGGCCCTT	4	14	0	0	0	0	Leptotrichia	Leptotrichia	Leptotrichiaceae	Fusobacteriales	Fusobacteriia	Fusobacteria
999	GAACGCTAGCTACAGGCTTAACACATGCAAGTCGAGGGGCAGCGGGTTGAAAGCTTGCTTTCAATGCCGGCGACCGGCGCACGGGTGCGTAACGCGTATCAAACCTGCCTCATACTCGGGGATAGCCTTGCGAAAGTAAGATTAATACCCGATGTTGTTGCTTTCTCGCATGGGAGAGTAACCAAAGATTTATCGGTATGAGATGGTGATGCGTCCGATTAGGTAGTAGGCGGGGTAACGGCCCACCTAGCCTTCGATCGGTAGGGGTTCTGAGAGGAAGGTCCCCCACACTGGAACTGAGACACGGTCCAG	2	0	0	0	0	0	Alloprevotella	Alloprevotella	Prevotellaceae	Bacteroidales	Bacteroidia	Bacteroidetes
1000	TGAACGCTGGCTACAGGCTTAACACATGCAAGTCGAGGGGAAACGACGGGGAAGCTTGCTTCCCCGGGCGTCGACCGGCGCACGGGTGAGTAACGCGTATCCAACCTGCCTCTGACTGAGGGATAACCCGTCGAAAGTCGGCCTAATACCTCATGGCATCGTCTGCGGGCATCCAACGACGATTAAAGATTTCATAGGTCAGGGATGGGGATGCGTCTGATTAGCTAGTTGGCGGGGTAACGGCCCACCAAGGCTACGATCAGTAGGGGTTCTGAGAGGAAGGTCCCCCACATTGGAACTGAGACACGGTCCA	0	0	0	0	0	1	Prevotella	Prevotella	Prevotellaceae	Bacteroidales	Bacteroidia	Bacteroidetes
1002	TGAACGCTGGCGGCAGGCTTAACACATGCAAGTCGAACGGTAACATAAAGAAGCTTGCTTCTTTGATGACGAGTGGCGGACGGGTGAGTAATGCTTGGGAATCTAGCTTATGGAGGGGGATAACTACGGGAAACTGTAGCTAATACCGCGTAATATCGAAAGATTAAAGTGTGGGACCTTCGGGCCACATGCCATAGGATGAGCCCAAGTGGGATTAGGTAGTTGGTGAGGTAAAGGCTCACCAAGCCGACGATCTCTAGCTGGTCTGAGAGGATGACCAGCCACACTGGGACTGAGACACGG	0	0	1	0	3	2	Haemophilus_parainfluenzae	Haemophilus	Pasteurellaceae	Pasteurellales	Gammaproteobacteria	Proteobacteria
1003	TGAACGCTGGCGGCATGCTTTACACATGCAAGTCGGACGGCAGCACAGAGAAGCTTGCTTCTTGGGTGGCGAGTGGCGAACGGGTGAGTAATATATCGGAACGTACCGAGTAATGGGGGATAACTAATCGAAAGATTAGCTAATACCGCATATTCTCTGAGGAGGAAAGCAGGGGACCTTCGGGCCTTGCGTTATTCGAGCGGCCGATATCTGATTAGCTAGTTGGTGGGGTAAAGGCCTACCAAGGCGACGATCAGTAGCCGACCTGAGAGGGTGATCGGCCACACTGGGACTGAGACACGGCCCAG	0	1	0	0	0	0	Neisseria	Neisseria	Neisseriaceae	Neisseriales	Betaproteobacteria	Proteobacteria
1005	CGAACGCTGGCGGCGTGCCTAATACATGCAAGTAGAACGCTGAAGAGAGGAGCTTGCTTCTCTGATGTTAGCGGCGGACGGGTGAGTAACACGTGGATAACCTACCTATAAGACTGGGATAACTTCGGGAAACCGGAGCTAATACCGGATAATATTTTGAACCGCATGGTTCAAAAGTGAAAGACGGTCTTGCTGTCACTTATAGATGGATCCGCGCTGCATTAGCTAGTTGGTAAGGTAACGGCTTACCAAGGCAACGATGCATAGCCGACCTGAGAGGGTGATCGGCCACACTGGAACTGAGACACGGTCCAG	0	2	0	0	0	5	Staphylococcus	Staphylococcus	Staphylococcaceae	Bacillales	Bacilli	Firmicutes
1006	TGAACGCTAGCTACAGGCTTAACACATGCAAGTCGAGGGGAAACGGCATTGAGTGCTTGCACTCTTTGGACGTCGACCGGCGCACGGGTGAGTAACGCGTATCCAACCTTCCCATTACTGTGGGATAACCTGCCGAAAGGCAGACTAATACCGCATAGTCTTCGATGACGGCATCAGATTTGAAGTAAAGATTTATCGGTAATGGATGGGGATGCGTCTGATTAGCTTGTTGGCGGGGTAACGGCCCACCAAGGCGACGATCAGTAGCGGGTCTGAGAGGATGATCCGCCACACTGGGACTGAGACACGGCCCAG	0	0	0	1	0	0	Prevotella	Prevotella	Prevotellaceae	Bacteroidales	Bacteroidia	Bacteroidetes
1007	CGAACGCTGGCGGCGTGCCTAATACATGCAAGTAGAACGCTGAAGGAGGAGCTTGCTTCTCTGGATGAGTTGCGAACGGGTGAGTAACGCGTAGGTAACCTGCCTGGTAGCGGGGGATAACTATTGGAAACGATAGCTAATACCGCATAATAGTAGATGTTGCATGACATTTGCTTAAAAGGTGCAATTGCATCACTACCAGATGGACCTGCGTTGTATTAGCTAGTTGGTGAGGTAACGGCTCACCAAGGCAACGATACATAGCCGACCTGAGAGGGTGATCGGCCACACTGGAACTGAGACACGGTCCAG	0	0	1	0	0	0	Streptococcus_mitis_pneumoniae	Streptococcus	Streptococcaceae	Lactobacillales	Bacilli	Firmicutes
1008	CGCTGGCGGCAGGCCTAACACATGCAAGTCGAGCGGATGAAGGGGGCTTGCTCCTGGATTCAGCGGCGGACGGGTGAGTAATGCCTAGGAATCTGCCTGGTAGTGGGGGATAACGTCCGGAAACGGGCGCTAATACCGCATACGTCCTGAGGGAGAAAGTGGGGGATCTTCGGACCTCACGCTATCAGATGAGCCTAGGTCGGATTAGCTAGTTGGTGGGGTAAAGGCCTACCAAGGCGACGATCCGTAACTGGTCTGAGAGGATGATCAGTCACACTGGAACTGAGACACGGTCCAG	0	0	0	0	2	0	Pseudomonas_aeruginosa	Pseudomonas	Pseudomonadaceae	Pseudomonadales	Gammaproteobacteria	Proteobacteria
1009	TGAACGCTGGCTACAGGCTTAACACATGCAAGTCGAGGGGAAACGACGGGGAAGCTTGCTTCCCCGGGCGTCGACCGGCGCACGGGTGAGTAACGCGTATCCAACCTGCCTCTGACTGAGGGATAACCCGTCGAAAGTCGGCCTAATACCTCATGGCATCGTCTGCGGGCATCCAACGACGATTAAAGATTTCATCGGTCAGGGATGGGGATGCGTCTGATTAGCTAGTTGGCGGGGTAACGGCCCACCAAGGCTACGATCAGTAGGGGTTCTGAGAGGATGATCAGTCACACTGGAACTGAGACACGGTCCAG	0	0	0	0	2	0	Prevotella	Prevotella	Prevotellaceae	Bacteroidales	Bacteroidia	Bacteroidetes
1010	CGAACGCTGGCGGCGTGCCTAATACATGCAAGTAGAACGCTGAAGAGAGGAGCTTGCTCTTCTTGGATGAGTTGCGAACGGGTGAGTAACGCGTAGGTAACCTGCCTGGTAGCGGGGGATAACTATTGGAAACGATAGCTAATACCGCATGATATTAATTGTTGCATGATAATTAATTGAAAGGTGCAATTGCATCACTACCAGATGGACCTGCGTTGTATTAGCTAGTTGGTGAGGTAACGGCTCACCAAGGCGACGATACATAGCCGACCTGAGAGGGTGATCGGCCACACTGGGACTGAGACACGGCCC	1	0	0	0	0	0	Streptococcus_sanguinis	Streptococcus	Streptococcaceae	Lactobacillales	Bacilli	Firmicutes
1012	GAACGCTGGCGGCGTGCCTAATACATGCAAGTAGAACGCTGAAGCTTGGTGCTTGCACCGAGCGGATGAGTTGCGAACGGGTGAGTAACGCGTAGGTAACCTGCCTGGTAGCGGGGGATAACTATTGGAAACGATAGCTAATACCGCATGACAACAGTTATTGCATGATAACTGTTTAAAAGGGGCAACTGCTCCACTACCAGATGGACCTGCGTTGTATTAGCTAGTTGGTGAGGTAACGGCTCACCAAGGCGACGATACATAGCCGACCTGAGAGGGTGATCGGCCACACTGGGACTGAGACACGGCCCAG	1	0	0	0	0	0	Streptococcus	Streptococcus	Streptococcaceae	Lactobacillales	Bacilli	Firmicutes
1015	TGAACGCTGGCGGCGTGCCTAATACATGCAAGTCGAGCGAACGGACGAGAAGCTTGCTTCTCTGATGTTAGCGGCGGACGGGTGAGTAACGCGTAGGTAACCTGCCTGGTAGCGGGGGATAACTATTGGAAACGATAGCTAATACCGCATAAGAGTAGATGTTGCATGACATTTGCTTAAAAGGTGCAATTGCATCACTACCAGATGGACCTGCGTTGTATTAGCTAGTTGGTGGGGTAACGGCTCACCAAGGCGACGATACATAGCCGACCTGAGAGGGTGATCGGCCACACTGGGACTGAGACACGGCCCAG	0	1	0	0	0	0	Streptococcus	Streptococcus	Streptococcaceae	Lactobacillales	Bacilli	Firmicutes
1017	TGAACGCTGGCGGCATGCTTTACACATGCAAGTCGGACGGCAGCACAGAGAAGCTTGCTTCTTGGGTGGCGAGTGGCGAACGGGTGAGTAACATATCGGAACGTACCGAGCAGTGGGGGATAACTAATCGAAAGATTAGCTAATACCGCATATTTTCTGAGGAAGAAAGCAGGGGACCATTTGGCCTTGCGCTGTTTGAGCGGCCGATATCTGATTAGCTAGTTGGTGGGGTAAAGGCCTACCAAGGCGACGATCAGTAGCGGGTCTGAGAGGATGATCCGCCACACTGGGACTGAGACACGGCCC	0	0	1	4	0	0	Burkholderia_cepacia_multivorans_cenocepacia_cluster	Burkholderia	Burkholderiaceae	Burkholderiales	Betaproteobacteria	Proteobacteria
1019	TGAACGCTAGCTACAGGCTTAACACATGCAAGTCGAGGGGCAGCATTTTAGTTTGCTTGCAAACTGAAGATGGCGACCGGCGCACGGGTGAGTAACACGTATCCAACCTGCCGATAACTCCGGGATAGCCTTTCGAAAGAAAGATTAATACCGGATAGCATACGAATATCGCATGATATTTTTATTAAAGAATTTCGGTTATCGATGGGGATGCGTTCCATTAGTTTGTTGGCGGGGTAACGGCCCACCAAGACTACGATGGATAGGGGTTCTGAGAGGAAGGTCCCCCACATTGGAACTGAGACACGGTCCAA	0	0	0	0	0	1	Bacteroides_ovatus	Bacteroides	Bacteroidaceae	Bacteroidales	Bacteroidia	Bacteroidetes
1020	TGAACGCTGGCGGCAGGCTTAACACATGCAAGTCGAACGGTAGCAGGGGAAAGCTTGCTTTCTTGCTGACGAGTGGCGGACGGGTGAGTAATGCTTGGGAATCTGGCTTATGGAGGGGGATAACGACGGGAAACTGTCGCTAATACCGCGTATTATCGGAAGATGAAAGTGCGGGACTGAGAGGCCGCATGCCATAGGATGAGCCCAAGTGGGATTAGGTAGTTGGTGGGGTAAATGCCTACCAAGCCTGCGATCTCTAGCTGGTCTGAGAGGATGACCGGCCACACTGGAACTGAGACACGGTCCAG	0	0	27	3	0	0	Haemophilus_influenzae	Haemophilus	Pasteurellaceae	Pasteurellales	Gammaproteobacteria	Proteobacteria
1022	TGAACGCTGGCGGCATGCCTAATACATGCAAGTAGAACGCTGAAGGAGGAGCTTGCTTCTCTGGATGAGTTGCGAACGGGTGAGTAACGCGTAGGTAACCTGCCTGGTAGCGGGGGATAACTATTGGAAACGATAGCTAATACCGCATAAGAGTAGATGTTGCATGACATTTGCTTAAAAGGTGCAATTGCATCACTACCAGATGGACCTGCGTTGTATTAGCTAGTTGGTGAGGTAACGGCTCACCAAGGCGACGATACATAGCCGACCTGAGAGGGTGATCGGCCACACTGGGACTGAGACACGGCCCAG	1	0	0	0	0	0	Streptococcus_mitis_pneumoniae	Streptococcus	Streptococcaceae	Lactobacillales	Bacilli	Firmicutes
1026	TGAACGCTGGCGGCAGGCCTAACACATGCAAGTCGAGCGGATGAAGGGAGCTTGCTCCTGGATTCAGCGGCGGACGGGTGAGTAATGCCTAGGAATCTGCCTGGTAGTGGGGGATAACGTCCGGAAACGGGCGCTAATACCGCATACGTCCTGAGGGAGAAAGTGGGGGATCTTCGGACCTCACGCTATCAGATGAGCCTAGGTCGGATTAGCTAGTTGGTGGGGTAAAGGCCTACCAAGGCGACGATCCGTAACTGGTCTGAGAGGAAGGTCCCCCACATTGGAACTGAGACACGGTCCAA	0	0	0	0	5	0	Pseudomonas_aeruginosa	Pseudomonas	Pseudomonadaceae	Pseudomonadales	Gammaproteobacteria	Proteobacteria
1027	CGAACGCTGGCGGCGTGCCTAATACATGCAAGTAGAACGCTGAAGGAGGAGCTTGCTTCTCTGGATGAGTTGCGAACGGGTGAGTAACGCGTAGGTAACCTGCCTGGTAGCGGGGGATAACTATTGGAAACGATAGCTAATACCGCATGACAACAGTTATTGCATGATAACTGTTTAAAAGGGGCAACTGCTCCACTACCAGATGGACCTGCGTTGTATTAGCTAGTTGGTGAGGTAACGGCTCACCAAGGCGACGATACATAGCCGACCTGAGAGGGTGATCGGCCACACTGGGACTGAGACACGGCCCAG	0	2	0	0	0	0	Streptococcus	Streptococcus	Streptococcaceae	Lactobacillales	Bacilli	Firmicutes
1028	TGAACGCTGGCGGCAGGCTTAACACATGCAAGTCGAACGGTAGCAGGAGAAAGCTTGCTTTCTTGCTGACGAGTGGCGGACGGGTGAGTAATGCTTGGGAATCTGGCTTATGGAGGGGGATAACGACGGGAAACTGTCGCTAATACCGCGTATTATCGGAAGATGAAAGTGCGGGACTGAGAGGCCGCATGCCATAGGATGAGCCCAAGTGGGATTAGGTAGTTGGTGGGGTAAAGGCCTACCAAGCCTGCGATCTCTAGCTGGTCTGAGAGGATGACCAGCCACACTGGAACTGAGACACG	0	1	1	0	0	0	Haemophilus_influenzae	Haemophilus	Pasteurellaceae	Pasteurellales	Gammaproteobacteria	Proteobacteria
1031	CGAACGCTGGCGGCGTGCCTAATACATGCAAGTAGAACGCTGAAGAGAGGAGCTTGCTCTTCTTGGATGAGTTGCGAACGGGTGAGTAACGCGTAGGTAACCTGCCTTGTAGCGGGGGATAACTATTGGAAACGATAGCTAATACCGCATGACAACAGTTATTGCATGATAACTGTTTAAAAGGGGCAACTGCTCCACTACCAGATGGACCTGCGTTGTATTAGCTAGTTGGTGAGGTAACGGCTCACCAAGGCGACGATACATAGCCGACCTGAGAGGGTGATCGGCCACACTGGGACTGAGACACGGCCCAG	0	1	0	0	0	0	Streptococcus	Streptococcus	Streptococcaceae	Lactobacillales	Bacilli	Firmicutes
1035	TGAACGCTAGCTATAGGCTTAACACATGCAAGTCGAGGGGAAACGGCATTATGTGCTTGCACATTTTGGACGTCGACCGGCGCACGGGTGAGTATCGCGTATCCAACCTGCCCTTTACTTGGGGATACCCCGTTGAAAGACGGCCTAATACCCGATGTAATTCATTGATGGCATCAGATATGAATAAAAGATTTATCGGTAAAGGATGGGGATGCGTCTGATTAGCTTGTTGGTGAGGTAAAGGCTCACCAAGGCAACGATCAGTAGGGGTTCTGAGAGGAAGGTCCCCCACATTGGAACTGAGACACGGTCC	2	1	0	0	0	0	Prevotella_pallens	Prevotella	Prevotellaceae	Bacteroidales	Bacteroidia	Bacteroidetes
1037	TTGAACGCTGGCGGCAGGCTTAACACATGCAAGTCGAACGGTAGCAGGAGAAAGCTTGCTTTCTTGCTGACGAGTGGCGGACGGGTGAGTAATGCTTGGGAATCTGGCTTATGGAGGGGGATAACGACGGGAAACTGTCGCTAATACCGCGTATTATCGGAAGATGAAAGTGCGGGACTGAGAGGCCGCATGCCATAGGATGAGCCCAAGTGGGATTAGGTAGTTGGTGGGGTAAATGCCTACCAAGCCTGCGATCTCTAGCTGGTCTGAGAGGATGACCAGCCACACTGGAACTGAGACACGGTCCAG	1	0	7	4	0	0	Haemophilus_influenzae	Haemophilus	Pasteurellaceae	Pasteurellales	Gammaproteobacteria	Proteobacteria
1039	CGAACGCTGGCGGCGTGCTTAACACATGCAAGTCGAACGCTGAAGCCCAGCTTGCTGGGTGGATGAGTGGCGAACGGGTGAGTAACACGTGAGTAACCTGCCCCCTTCTTTGGGATAACGCCCGGAAACGGGTGCTAATACTGGATATTCACTGGCCTTCGCATGGGGGTTGGTGGAAAGGTTTTTTCTGGTGGGGGATGGGCTCGCGGCCTATCAGCTTGTTGGTGGGGTGATGGCCTACCAAGGCTTTGACGGGTAGCCGGCCTGAGAGGGTGATCGGCCACACTGGGACTGAGACACGGCCCAG	0	0	0	0	0	2	Actinomyces	Actinomyces	Actinomycetaceae	Actinomycetales	Actinobacteria	Actinobacteria
1040	GAACGCTGGCGGCGTGCTTAACACATGCAAGTCGAACGAAGAGCGATGGAAGCTTGCTTCTATCAATCTTAGTGGCGAACGGGTGAGTAACGCGTAATCAACCTGCCCTTCAGAGGGGGACAACAGTTGGAAACGACTGCTAATACCGCATACGATCCAATCTCGGCATCGAGGATGGATGAAAGGTGGCCTCTATTTATAAGCTATCACTGAAGGAGGGGATTGCGTCTGATTAGCTAGTTGGAGGGGTAACGGCCCACCAAGGCAATGATCAGTAGCCGGTCTGAGAGGATGAACGGCCACATTGGGACTGAGACACGGCCCAG	1	0	0	0	2	0	Veillonella_atypica	Veillonella	Veillonellaceae	Selenomonadales	Negativicutes	Firmicutes
1041	TGAACGCTGGCGGCGTGCCTAATACATGCAAGTCGAGCGAACGGACGAGAAGCTTGCTTCTTTGATGACGAGTGGCGGACGGGTGAGTAATGCTTGGGAATCTAGCTTATGGAGGGGGATAACTACGGGAAACTGTAGCTAATACCGCGTAATATCGAAAGATTAAAGTGTGGGACCTTCGGGCCACATGCCATAGGATGAGCCCAAGTGGGATTAGGTAGTTGGTGAGGTAAAGGCTCACCAAGCCGACGATCTCTAGCTGGTCTGAGAGGATGACCAGCCACACTGGGACTGAGACACGGCCCAG	0	1	0	0	2	17	Haemophilus	Haemophilus	Pasteurellaceae	Pasteurellales	Gammaproteobacteria	Proteobacteria
1042	TGAACGCTGACAGAATGCTTAACACATGCAAGTCGATGGGGAAGTGGTGCTTGCACCATGGTAACCATGGCGGACGGGTGAGTAACGCGTAAGGAACTTGCCTGCGGGACCGGGATAACAGCAGGAAACTGCTGACAATACCGGATAAGGTCATTAAGCCGCATAGCTTAGTGATGAAAGGAGACGCCTGCGGAGAGCCTTGCGTCCTATTAGCTAGTTGGAGGGGTAACGGCCCACCAAGGCGAAGATAGGTAGCCGGCCTGAGAGGGTGGACGGCCACAAGGGGACGGAGATACGGCCCTT	3	15	0	0	0	0	Leptotrichia	Leptotrichia	Leptotrichiaceae	Fusobacteriales	Fusobacteriia	Fusobacteria
1043	TGAACGCTGGCGGCGTGCCTAATACATGCAAGTCGAGCGAACGGACGAGAAGCTTGCTTCTCTGATGTTAGCGGCGGACGGGTGAGTAACACGTGGATAACCTACCTATAAGACTGGGATAACTTCGGGAAACCAGAGCTAATACCGGATAATATTTTGAACCGCATGGTTCAAAAGTGAAAGACGGTCTTGCTGTCACTTATAGATGGATCCGCGCTGCATTAGCTAGTTGGTAAGGTAACGGCTTACCAAGGCAACGATGCATAGCCGACCTGAGAGGGTGATCGGCCACACTGGTACTGAGACACGGTCCA	6	3	0	0	0	0	Staphylococcus_aureus	Staphylococcus	Staphylococcaceae	Bacillales	Bacilli	Firmicutes
1045	CGAACGCTGGCGGCGTGCCTAATACATGCAAGTAGAACGCTGAAGAGAGGAGCTTGCTCTTCTTGGATGAGTTGCGAACGGGTGAGTAACGCGTAGGTAACCTGCCTGGTAGCGGGGGATAACTATTGGAAACGATAGCTAATACCGCATAACATTGACTATTGCATGATAGTCAATTGAAAGGTGCAAATGCACCACTACCAGATGGACCTGCGTTGTATTAGCTAGTTGGTGGGGTAACGGCTCACCAAGGCGACGATACATAGCCGACCTGAGAGGGTGATCGGCCACACTGGGACTGAGACACGGCCCAG	0	1	0	0	0	0	Streptococcus_cristatus	Streptococcus	Streptococcaceae	Lactobacillales	Bacilli	Firmicutes
1046	TGAACGCTGGCGGCGTGCCTAATACATGCAAGTCGAGCGAACGGACGAGAAGCTTGCTTCTCTGATGTTAGCGGCGGACGGGTGAGTAATGCTTGGGAATCTGGCTTATGGAGGGGGATAACGACGGGAAACTGTCGCTAATACCGCGTATTATCGGAAGATGAAAGTGCGGGACTGAGAGGCCGCATGCCATAGGATGAGCCCAAGTGGGATTAGGTAGTTGGTGGGGTAAAGGCCTACCAAGCCTGCGATCTCTAGCTGGTCTGAGAGGATGACCAGCCACACTGGAACTGAGACACGGTCCAG	3	4	0	0	0	0	Haemophilus	Haemophilus	Pasteurellaceae	Pasteurellales	Gammaproteobacteria	Proteobacteria
1050	ACGAACGCTGGCGGCGTGCCTAATACATGCAAGTAGAACGCTGAAGGAGGAGCTTGCTTCTCTGGATGAGTTGCGAACGGGTGAGTAACGCGTAGGTAACCTGCCTGGTAGCGGGGGATAACTATTGGAAACGATAGCTAATACCGCATAATAGTAGATGTTGCATGACATTTGCTTAAAAGGTGCAATTGCATCACTACCAGATGGACCTGCGTTGTATTAGCTAGTTGGTGGGGTAACGGCTCACCAAGGCGACGATACATAGCCGACCTGAGAGGGTGATCGGCCACACTGGGACTGAGACACGGCCCAG	2	0	0	0	0	0	Streptococcus_mitis_pneumoniae	Streptococcus	Streptococcaceae	Lactobacillales	Bacilli	Firmicutes
1056	CGAACGCTGGCGGCGTGCCTAATACATGCAAGTAGAACGCTGAAGGAGGAGCTTGCTTCTCCGGATGAGTTGCGAACGGGTGAGTAACGCGTAGGTAACCTGCCTGGTAGCGGGGGATAACTATTGGAAACGATAGCTAATACCGCATAACAGTAGATATTGCATGATATCTGCTTGAAAGGTGCAATTGCATCACTACCAGATGGACCTGCGTTGTATTAGCTAGTTGGTGAGGTAACGGCTCACCAAGGCGACGATACATAGCCGACCTGAGAGGGTGATCGGCCACACTGGGACTGAGACACGG	1	0	0	0	2	5	Streptococcus_oralis_ATCC700233_cluster	Streptococcus	Streptococcaceae	Lactobacillales	Bacilli	Firmicutes
1057	TGAACGCTGGCGGCGTGCTTAACACATGCAAGTCGAACGAAGCTGTTAAAAGGAAGTCTTCGGATGGAATTTTAACAGACTTAGTGGCGGACGGGTGAGTAACGCGTGGATAACCTGCCTTATACAGGGGGATAACGGAGAGAAATTTCCGCTAAGACCGCATAAGACCACAGCACCGCATGGTGCAGGGGTAAAATATTAATAGGTATAAGATGGATCCGCGTCCGATTAGCTTGTTGGTGAGGTAGAGGCTCACCAAGGCGACGATCGGTAGCCGGCCTGAGAGGGTGAACGGCCACATTGGGACTGAGACACGGCCCAA	2	1	0	0	0	0	Lachnoanaerobaculum_orale	Lachnoanaerobaculum	Lachnospiraceae	Clostridiales	Clostridia	Firmicutes
1059	TGAACGCTGGCGGCAGGCCTAACACATGCAAGTCGAGCGGATGAAGGGAGCTTGCTCCTGGATTCAGCGGCGGACGGGTGAGTAACGCGTATCCAACCTGCCTCTGACTGAGGGATAACCCGTCGAAAGTCGGCCTAATACCTCATGGCATCGTCTGCGGGCATCCAACGACGATTAAAGATTTCATCGGTCAGGGATGGGGATGCGTCTGATTAGCTTGTTGGCGGGGTAACGGCCCACCAAGGCTACGATCAGTAGGGGTTCTGAGAGGAAGGTCCCCCACATTGGAACTGAGACACGGTCCAA	0	0	0	0	1	1	Prevotella	Prevotella	Prevotellaceae	Bacteroidales	Bacteroidia	Bacteroidetes
1064	CGAACGCTGGCGGCGTGCCTAATACATGCAAGTAGAACGCTGGAGGAGAAGCTTGCTTCTCTGGATGAGTTGCGAACGGGTGAGTAACGCGTAGGTAACCTGCCTGGTAGCGGGGGATAACTATTGGAAACGATAGCTAATACCGCATAATAGTAGATGTTGCATGACATTTGCTTAAAAGGTGCAATTGCATCACTACCAGATGGACCTGCGTTGTATTAGCTAGTTGGTGGGGTAACGGCTTACCAAGGCAACGATGCATAGCCGACCTGAGAGGGTGATCGGCCACACTGGAACTGAGACACGGTCCAG	0	1	0	0	0	0	Streptococcus	Streptococcus	Streptococcaceae	Lactobacillales	Bacilli	Firmicutes
1066	TGAACGCTGGCGGCGTGCCTAATACATGCAAGTCGAACGGAATTTAAAAGGGCTTGCTCTTTTAAATTTAGTGGCGCACGGGTGAGTAATATATAGCTAATCTGCCCCTTGCCGGAGGACAACAGTTAGAAATGACTGCTAATACTCCATACTCCTTTTTATCATAAGATAAATCGGGAAAGAATTTCGGCAAGGGATGAGACTATATCGTATCAGCTAGTCGGTGGGGTAACGGCCTACCGAGGCTATGACGCGTAACTGGTCTGAGAGGATGATCAGTCACATTGGAACTGAGACACGGTCCAA	1	0	0	0	0	0	Campylobacter	Campylobacter	Campylobacteraceae	Campylobacterales	Epsilonproteobacteria	Proteobacteria
1067	TGAACGCTGGCGGCATGCTTTACACATGCAAGTCGGACGGCAGCACAGAGAAGCTTGCTTCTTGGGTGGCGAGTGGCGAACGGGTGAGTAATATATCGGAACGTACCGAGTAATGGGGGATAACTAATCGAAAGATTAGCTAATACCGCATATTCTCTGAGGAGGAAAGCAGGGGACCTTCGGGCCTTGCGTTATTCGAGCGGCCGATATCTGATTAGCTAGTTGGTGGGGTAAAGGCCTACCAAGGCGACGATCAGTAGCGGGTCTGAGAGGATGATCCGCCACACTGGGACTGAGACAC	0	1	0	0	0	0	Neisseria_perflava_meningitis	Neisseria	Neisseriaceae	Neisseriales	Betaproteobacteria	Proteobacteria
1068	TGAACGCTGGCGGCATGCCTTACACATGCAAGTCGAACGGCAGCACGGGTGCTTGCACCTGGTGGCGAGTGGCGAACGGGTGAGTAATACATCGGAACATGTCCTGTAGTGGGGGATAGCCCGGCGAAAGCCGGATTAATACCGCATACGATCCACGGATGAAAGCGGGGGACCTTCGGGCCTCGCGCTATAGGGTTGGCCGATGGCTGATTAGCTAGTTGGTGGGGTAAAGGCCTACCAAGGCGACGATCAGTAGCTGGTCTGAGAGGACGACCAGCCACACTGGGACTGAGACAC	0	0	0	6	0	0	Burkholderia_cepacia_multivorans_cenocepacia_cluster	Burkholderia	Burkholderiaceae	Burkholderiales	Betaproteobacteria	Proteobacteria
1070	TGAACGCTGGCGGCAGGCTTAACACATGCAAGTCGAACGGTAACATAAAGAAGCTTGCTTCTTTGATGACGAGTGGCGGACGGGGGAGTAATGCTTGGGAATCTAGCTTATGGAGGGGGATAACTACGGGAAACTGTAGCTAATACCGCGTAATATCGAGAGATTAAAGTGTGGGACCTTCGGGCCACATGCCATAAGATGAGCCCAAGTGGGATTAGGTAGTTGGTGAGGTAAAGGCTCACCAAGCCGACGATCTCTAGCTGGTCTGAGAGGATGACCAGCCACACTGGGACTGAGACACGGCCCAG	0	0	2	0	0	0	Haemophilus	Haemophilus	Pasteurellaceae	Pasteurellales	Gammaproteobacteria	Proteobacteria
1073	TGAACGCTGGCGGCAGGCTTAACACATGCAAGTCGAACGGTAGCAGGAGAAAGCTTGCTTCTCTGATGTTAGCGGCGGACGGGTGAGTAACACGTGGATAACCTACCTATAAGACTGGGATAACTTCGGGAAACCGGAGCTAATACCGGATAATATTTTGAACCGCATGGTTCAAAAGTGAAAGACGGTCTTGCTGTCACTTATAGATGGATCCGCGCTGCATTAGCTAGTTGGTAAGGTAACGGCTTACCAAGGCAACGATGCATAGCCGACCTGAGAGGGTGATCGGCCACACTGGAACTGAGACACGGTCCAG	0	0	2	4	0	0	Staphylococcus	Staphylococcus	Staphylococcaceae	Bacillales	Bacilli	Firmicutes
1074	CGAACGCTGGCGGCGTGCTTAACACATGCAAGTCGAACGAAGAGCGATGGAAGCTTGCTTCTATCAATCTTAGTGGCGAACGGGTGAGTAACGCGTAATCAACCTGCCCTTCAGAGGGGGACAACAGTTGGAAACGACTGCTAATACCGCATACGATCTAATCTCGGCATCGAGGATAGATGAAAGGTGGCCTCTACATGTAAGCTATCACTGAAGGAGGGGATTGCGTCTGATTAGCTAGTTGGAGGGGTAACGGCCCACCAAGGCGATGATCAGTAGCCGGTCTGAGAGGATGAACGGCCACATTGGGACTGAGACACGGCC	0	0	0	1	0	0	Veillonella_parvula_dispar	Veillonella	Veillonellaceae	Selenomonadales	Negativicutes	Firmicutes
1076	TGAACGCTGGCGGCATGCCTTACACATGCAAGTCGAACGGCAGCACGGGTGCTTGCACCTGGTGGCGAGTGGCGAACGGGTGAGTAACATATCGGAACGTACCGAGTAATGGGGGATAACTAATCGAAAGATTAGCTAATACCGCATATTCTCTGAGGAGGAAAGCAGGGGACCTTCGGGCCTTGCGTTATTCGAGCGGCCGATATCTGATTAGCTAGTTGGTGGGGTAAAGGCCTACCAAGGCGACGATCAGTAGCGGGTCTGAGAGGATGATCCGCCACACTGGGACTGAGACACGGCCCAG	0	0	0	1	0	0	Neisseria	Neisseria	Neisseriaceae	Neisseriales	Betaproteobacteria	Proteobacteria
1079	TGAACGCTGGCGGCATGCCTTACACATGCAAGTAGAACGCTGAAGAGAGGAGCTTGCTCTTCTTGGATGAGTTGCGAACGGGTGAGTAACGCGTAGGTAACCTGCCTTGTAGCGGGGGATAACTATTGGAAACGATAGCTAATACCGCATAACAATGGATGACACATGTCATTTATTTGAAAGGGGCAATTGCTCCACTACAAGATGGACCTGCGTTGTATTAGCTAGTAGGTGAGGTAACGGCTCACCTAGGCGACGATACATAGCCGACCTGAGAGGGTGATCGGCCACACTGGGACTGAGACACGGCCCAG	0	0	1	9	1	0	Streptococcus_salivarius_vestibularis	Streptococcus	Streptococcaceae	Lactobacillales	Bacilli	Firmicutes
1081	CGAACGCTGGCGGCGTGCTTAACACATGCAAGTCGAACGCTGAAGCCCAGCTTGCTGGGTGGATGAGTGGCGAACGGGTGAGTAACACGTGAGTAACCTGCCCCCTTCTTTGGGATAACGCCCGGAAACGGGTGCTAATACTGGATATTCACTGATCTTCGCATGGGGGTTGGTGGAAAGGTTTTTTCTGGTGGGGGATGGGCTCGCGGCCTATCAGCTTGTTGGTGGGGTGATGGCCTACCAAGGCTTTGACGGGTAGCCGGCCTGAGAGGGTGACCGGTCACATTGGGACTGAGACACGGTCCAG	0	0	0	0	0	3	Actinomyces	Actinomyces	Actinomycetaceae	Actinomycetales	Actinobacteria	Actinobacteria
1082	CGAACGCTGGCGGCGTGCTTAACACATGCAAGTCGAACGGAGCGAATGAAAGCTTGCTTTTATGAGCTTAGTGGCAAACGGGTGAGTAACACGTAGACAACCTGCCGACAGGATGGGGACAACATTCCGAAAGGAATGCTAATACCGAATGAAGTCAGAGGAGGGCATCCTCCTCTGATGAAAGATGGCCTCTATTTATAAGCTATCACCTGTTGATGGGTCTGCGTCTGATTAGCTGGTTGGTGAGGTAACGGCTCACCAAGGCGACGATCAGTAGCCGGTCTGAGAGGATGAACGGCCACATTGGGACTGAGACACGGCCCAG	12	1	0	0	0	0	Alloprevotella	Alloprevotella	Prevotellaceae	Bacteroidales	Bacteroidia	Bacteroidetes
1084	TGGCGGCGTGCCTAATACATGCAAGTCGAGCGAACGGACGAGAAGCTTGCTTCTCTGATGTTAGCGGCGGACGGGTGAGTAACACGTGGATAACCTACCTATAAGACTGGGATAACTTCGGGAAACCGGAGCTAATACCGGATAATATTTTGAACCGCATGGTTCAAAAGTGAAAGACGGTCTTGCTGTCACTTATAGATGGATCCGCGCTGCATTAGCTAGTTGGTAAGGTAACGGCTTACCAAGGCAACGATGCATAGCCGACCTGAGAGGGTGATCGGCCACACTGGAACTGAGACACGGTCCAG	2	2	0	0	4	1	Staphylococcus_aureus	Staphylococcus	Staphylococcaceae	Bacillales	Bacilli	Firmicutes
1088	CGCTGGCGGCAGGCTTAACACATGCAAGTCGAACGGTAACATAAAGAAGCTTGCTTCTTTGATGACGAGTGGCGGACGGGTGAGTAATGCTTGGGAATCTAGCTTATGGAGGGGGATAACTACGGGAAACTGTAGCTAATACCGCGTAATATCGAAAGATTAAAGTGTGGGACCTTCGGGCCACATGCCATAGGATGAGCCCAAGTGGGATTAGGTAGTTGGTGAGGTAAAGGCTCACCAAGCCGACGATCTCTAGCTGGTCTGAGAGGATGACCAGCCACACTGGGACTGAGACACGGCCCAG	1	0	0	0	4	2	Haemophilus_parainfluenzae	Haemophilus	Pasteurellaceae	Pasteurellales	Gammaproteobacteria	Proteobacteria
1091	TGAACGCTGGCGGCATGCCTTACACATGCAAGTCGAACGGCAGCACGGGTGCTTGCACCTGGTGGCGAGTGGCGAACGGGTGAGTAATGCTTGGGAATCTGGCTTATGGAGGGGGATAACGACGGGAAACTGTCGCTAATACCGCGTAGTGTCGAGAGACGAAAGTGCGGGACTGTAAAGCCGCATGCCATAGGATGAGCCCAAGTGGGATTAGGTAGTTGGTGGGGTAAATGCCTACCAAGCCTGCGATCTCTAGCTGGTCTGAGAGGATGACCAGCCACACTGGAACTGAGACACGGTCCAG	0	0	5	16	0	0	Haemophilus	Haemophilus	Pasteurellaceae	Pasteurellales	Gammaproteobacteria	Proteobacteria
1092	TGAACGCTGGCGGCATGCCTTACACATGCAAGTCGAACGGCAGCACGGGTGCTTGCACCTGGTGGCGAGTGGCGAACGGGTGAGTAATACATCGGAACATGTCCTGTAGGGGGGGATAGCCCGGCGAAAGCCGGATTAATACCGCATACGATCCACGGATGAAAGCGGGGGACCTTCGGGCATCGCGCTATAGGGTTGGCCGATGGCTGATTAGCTAGTTGGTGGGGTAAAGGCCTACCAAGGCGACGATCAGTAGCTGGTCTGAGAGGACGACCAGCCACACTGGGACTGAGACACGGCCCAG	0	0	2	1	0	0	Burkholderia_cepacia_multivorans_cenocepacia_cluster	Burkholderia	Burkholderiaceae	Burkholderiales	Betaproteobacteria	Proteobacteria
1095	CGAACGCTGGCGGCGTGCCTAATACATGCAAGTAGAACGCTGAAGCTTGGTGCTTGCACCGAGCGGATGAGTTGCGAACGGGTGAGTAACGCGTAGGTAACCTGCCTGGTAGCGGGGGATAACTATTGGAAACGATAGCTAATACCGCATAAGAGTAGATGTTGCATGACATTTGCTTAAAAGGTGCAATTGCATCACTACCAGATGGACCTGCGTTGTATTAGCTAGTTGGTGAGGTAACGGCTCACCAAGGCGACGATACATAGCCGACCTGAGAGGGTGATCGGCCACACTGGGACTGAGACACGGCCC	0	0	0	1	0	0	Streptococcus_oralis_type_cluster	Streptococcus	Streptococcaceae	Lactobacillales	Bacilli	Firmicutes
1096	TGAACGCTGGCGGCAGGCCTAACACATGCAAGTCGAGCGGATGAAGGGAGCTTGCTCCTGGATTCAGCGGCGGACGGGTGAGTAATGCCTAGGAATCTGCCTGGTAGTGGGGGATAACGTCCGGAAACGGGCGCTAATACCGCATACGTCCTGAGGGAGAAAGTGGGGGATCTTCGGACCTCACGCTATCAGATGAGCCTAGGTCGGATTAGCTAGTTGGTGGGGTAACGGCCCACCAAGGCTACGATCAGTAGGGGTTCTGAGAGGAAGGTCCCCCACATTGGAACTGAGACACGGTCCAA	0	0	0	0	2	1	Pseudomonas_aeruginosa	Pseudomonas	Pseudomonadaceae	Pseudomonadales	Gammaproteobacteria	Proteobacteria
1097	CGAACGCTGGCGGCGTGCCTAATACATGCAAGTAGAACGCTGAAGAGAGGAGCTTGCTCTTCTTGGATGAGTTGCGAACGGGTGAGTAACGCGTAGGTAACCTGCCTTGTAGCGGGGGATAACTATTGGAAACGATAGCTAATACCGGATAATATTTTGAACCGCATGGTTCAAAAGTGAAAGACGGTCTTGCTGTCACTTATAGATGGATCCGCGCTGCATTAGCTAGTTGGTAAGGTAACGGCTTACCAAGGCAACGATGCATAGCCGACCTGAGAGGGTGATCGGCCACACTGGAACTGAGACACGGTCCAG	0	1	0	0	0	4	Staphylococcus	Staphylococcus	Staphylococcaceae	Bacillales	Bacilli	Firmicutes
1100	TGAACGCTGGCGGCAGGCCTAACACATGCAAGTCGAGCGGATGAAGGGAGCTTGCTCCTGGATTCAGCGGCGGACGGGTGAGTAATGCCTAGGAATCTGCCTGGTAGTGGGGGATAACGTCCGGAAACGGGCGCTAATACCGCATACGTCCTGAGGGAGAAAGTGGGGGATCTTCGGACCTCACGCTATCAGATGAGCCTAGGTCGGATTAGCTAGTTGGTAAGGTAACGGCTTACCAAGGCAACGATGCATAGCCGACCTGAGAGGGTGATCGGCCACACTGGAACTGAGACACGGTCCAG	0	0	0	0	1	12	Pseudomonas	Pseudomonas	Pseudomonadaceae	Pseudomonadales	Gammaproteobacteria	Proteobacteria
1108	AACGCTGGCTACAGGCTTAACACATGCAAGTCGAGGGGAAACGACGGGGAAGCTTGCTTCCCCGGGCGTCGACCGGCGCACGGGTGAGTAACGCGTATCCAACCTGCCTCTGACTGAGGGATAACCCGTCGAAAGTCGGCCTAATACCTCATGGCATCGTCTGCGGGCATCCAACGACGATTAAAGATTTCATCGGTCAGGGATGGGGATGCGTCTGATTAGCTAGTTGGCGGGGTAACGGCCCACCAAGGCTACGATCAGTAGGGGTTCTGAGAGGAAGGTCCCCCACATTGGAACTGAGACACGGTCCAA	0	0	0	0	3	0	Pseudomonas_aeruginosa	Pseudomonas	Pseudomonadaceae	Pseudomonadales	Gammaproteobacteria	Proteobacteria
1109	TGAACGCTGACAGAATGCTTAACACATGCAAGTCTTTGGCGAAGCTGTGCTTGCACAGCCTAGCCAAGGCGGACGGGTGAGTAACGCGTAAGGAACTTGCCCTGCAGTCAGGGATAACAGACGGAAACGACTGATAAGACCTGGTAAAGTCAGGCGGACTCATGTCCAGCCTGATGAAAAGAGATGCTGCAGGAGAGCCTTGCGTCCTATTAGCTTGTTGGTGGGGTAACGGCCCACCAAGGCGATGATAGGTAGCCGGCCTGAGAGGGTGGACGGCCACAAGGGGACTGAGATACGGCCC	3	14	0	0	0	0	Leptotrichia	Leptotrichia	Leptotrichiaceae	Fusobacteriales	Fusobacteriia	Fusobacteria
1113	CGAACGCTGGCGGCGTGCCTAATACATGCAAGTAGAACGCTGAATGAGGAGCTTACTTCTCTGGATGAGTTGCGAACGGGTGAGTAACGCGTAGGTAACCTGCCTGGTAGCGGGGGATAACTATTGGAAACGATAGCTAATACCGCATAAGAGTAGATGTTGCATGACATTTACTTAAAAGGTGCAATTGCATCACTACCAGATGGACCTGCGTTGTATTAGCTAGTTGGTGGGGTAACGGCTCACCAAGGCGACGATACATAGCCGACCTGAGAGGGTGATCGGCCACACTGGGACTGAGACACGGCCCAG	6	18	0	0	0	0	Streptococcus	Streptococcus	Streptococcaceae	Lactobacillales	Bacilli	Firmicutes
1115	CGAACGCTGGCGGCGTGCTTAACACATGCAAGTCGAACGGTAGCAGGAGAAAGCTTGCTTTCTTGCTGACGAGTGGCGGACGGGTGAGTAATGCTTGGGAATCTGGCTTATGGAGGGGGATAACGACGGGAAACTGTCGCTAATACCGCGTATTATCGGAAGATGAAAGTGCGGGACTGAGAGGCCGCATGCCATAGGATGAGCCCAAGTGGGATTAGGTAGTTGGTGGGGTAAAGGCCTACCAAGCCTGCGATCTCTAGCTGGTCTGAGAGGATGACCAGCCACACTGGAACTGAGACACGGTCCAG	0	1	0	2	0	0	Haemophilus_influenzae	Haemophilus	Pasteurellaceae	Pasteurellales	Gammaproteobacteria	Proteobacteria
1116	CGAACGCTGGCGGCGTGCTTAACACATGCAAGTCGAACGAAGAGCGATGGAAGCTTGCTTCTATCAATCTTAGTGGCGAACGGGTGAGTAACACGTGGATAACCTACCTATAAGACTGGGATAACTTCGGGAAACCGGAGCTAATACCGGATAATATTTTGAACCGCATGGTTCAAAAGTGAAAGACGGTCTTGCTGTCACTTATAGATGGATCCGCGCTGCATTAGCTAGTTGGTAAGGTAACGGCTTACCAAGGCAACGATGCATAGCCGACCTGAGAGGGTGATCGGCCACACTGGAACTGAGACACGGTCCAG	0	0	0	0	0	1	Staphylococcus	Staphylococcus	Staphylococcaceae	Bacillales	Bacilli	Firmicutes
1118	CGAACGCTGGCGGCGTGCTTAACACATGCAAGTCGAACGCTGAAGCCTAGCTTGCTGGGTGGATGAGTGGCGAACGGGTGAGTAACACGTGAGTAACCTGCCCTCTTCTTTGGGATAACGCCCGGAAACGGGTGCTAATACTGGATATTCACTGGCCTTCGCATGGGGGTTGGTGGAAAGGTTTTTTCTGGTGGGGGATGGGCTCGCGGCCTATCAGCTTGTTGGTGGGGTGATGGCCTACCAAGGCTTTGACGGGTAGCCGGCCTGAGAGGGTGACCGGTCACATTGGGACTGAGATACGGCC	0	1	0	0	0	0	Actinomyces_odontolyticus	Actinomyces	Actinomycetaceae	Actinomycetales	Actinobacteria	Actinobacteria
1119	CGAACGCTGGCGGCGCGCCTAACACATGCAAGTCGAACGGAGCTTAGAGAGCTTGCTTTTTAAGCTTAGTGGCGAACGGGTGAGTAACGCGTGAGTAACCTGCCCTAGAGTGGGGGACAACAGTTGGAAACGACTGCTAATACCGCATAAGCCCACGGTACCGCATGGTACTGAGGGAAAAGGATTTATTCGCTTTAGGATGGACTCGCGTCCAATTAGCTAGTTGGTGAGGTAACGGCCCACCAAGGCGACGATTGGTAGCCGGACTGAGAGGTTGAACGGCCACATTGGGACTGAGACACGGCCCAG	0	0	0	0	1	0	Ruminococcaceae	Ruminococcaceae	Ruminococcaceae	Clostridiales	Clostridia	Firmicutes
1120	CGAACGCTGGCGGCGTGCTTAACACATGCAAGTCGAACGAAGAGCGATGGAAGCTTGCTTCTATCAATCTTAGTGGCGAACGGGTGAGTAACGCGTAATCAACCTGCCCTTCAGAGGGGGACAACAGTTGGAAACGACTGCTAATACCGCATACGATCTGACCTCGGCATCGAGGATAGATGAAAGGTGGCCTCTATTTATAAGCTATCACTGAAGGAGGGGATTGCGTCTGATTAGCTAGTTGGAGGGGTAACGGCCCACCAAGGCGATGATCAGTAGCCGGTCTGAGAGGATGAACGGCCACACTGGAACTGAGACACGGTCCAG	1	0	0	3	0	2	Veillonella	Veillonella	Veillonellaceae	Selenomonadales	Negativicutes	Firmicutes
1122	CGAACGCTGGCGGCGTGCCTAATACATGCAAGTAGAACGCTGAAGAGAGGAGCTTGCTCTTCTTGGATGAGTTGCGAACGGGTGAGTAACGCGTAGGTAACCTGCCTTGTAGCGGGGGATAACTATTGGAAACGATAGCTAATACCGCATAACAATGGGTGACTCATGTCATTTATTTGAAAGGGGCAAATGCTCCACTACAAGATGGACCTGCGTTGTATTAGCTAGTAGGTGAGGTAACGGCTCACCTAGGCGACGATACATAGCCGACCTGAGAGGGTGATCGGCCACACTGGGACTGAGACACGGCCC	12	11	0	0	0	0	Streptococcus_salivarius_vestibularis	Streptococcus	Streptococcaceae	Lactobacillales	Bacilli	Firmicutes
1127	TGAACGCTGGCGGCGTGCCTAATACATGCAAGTCGAGCGAACGGACGAGAAGCTTGCTTCTCTGATGTTAGCGGCGGACGGGTGAGTAACACGTGGATAACCTACCTATAAGACTGGGATAACTTCGGGAAACCGGAGCTAATACCGCATAACAATGGATGACACATGTCATTTATTTGAAAGGGGCAATTGCTCCACTACAAGATGGACCTGCGTTGTATTAGCTAGTAGGTGAGGTAACGGCTCACCTAGGCGACGATACATAGCCGACCTGAGAGGGTGATCGGCCACACTGGGACTGAGACACGGCCCAG	0	0	0	0	1	3	Streptococcus	Streptococcus	Streptococcaceae	Lactobacillales	Bacilli	Firmicutes
1130	TGAACGCTGGCGGCATGCCTTACACATGCAAGTCGAACGGCAGCACGGGTGCTTGCACCTGGTGGCGAGTGGCGAACGGGTGAGTAATACATCGGAACATGTCCTGTAGTGGGGGATAGCCCGGCGAAAGCCGGATTAATACCGCATACGATCCACGGATGAAAAGCGGGGGACCTTCGGGCCTCGCGCTATAGGGTTGGCCGATGGCTGATTAGCTAGTTGGTGGGGTAAAGGCCTACCAAGGCGACGATCAGTAGCTGGTCTGAGAGGACGACCAGCCACACTGGGACTGAGACACGGCCCAG	0	0	0	7	0	0	Burkholderia_cepacia_multivorans_cenocepacia_cluster	Burkholderia	Burkholderiaceae	Burkholderiales	Betaproteobacteria	Proteobacteria
1132	CGAACGCTGGCGGCGTGCCTAATACATGCAAGTAGAACGCTGAAGGAGGAGCTTGCTCTTCTGGATGAGTTGCGAACGGGTGAGTAACGCGTAGGTAACCTGCCTGGTAGCGGGGGATAACTTCGGGAAACCGGAGCTAATACCGGATAATATTTTGAACCGCATGGTTCAAAAGTGAAAGACGGTCTTGCTGTCACTTATAGATGGATCCGCGCTGCATTAGCTAGTTGGTAAGGTAACGGCTTACCAAGGCAACGATGCATAGCCGACCTGAGAGGGTGATCGGCCACACTGGAACTGAGACACGGTCCAG	0	1	0	0	0	0	Staphylococcus	Staphylococcus	Staphylococcaceae	Bacillales	Bacilli	Firmicutes
1133	TGAACGCTGGCGGCGTGCCTAACACATGCAAGTCGAACGAGATGCGTATTGGAAAGCTTCGGCCGGAAGATGCGTTATCTAGTGGCGGACGGGTGAGTAACACGTGGGTAACCTGCCTTATGGAGGGGGATAACAGAGAGAAATCACTGCTAATACCGCATAAGCACACAGTACCGCATGGTAGAGTGTGAAAAGATTTATCGCCATAAGATGGACCCGCGTCTGATTAGCCAGTTGGCAGGGTAAAAGCCTACCAAAGCGACGATCAGTAGCCGATCTGAGAGGATGACCGGCCACATTGGGACTGAGACACGGCCCAA	8	6	0	0	0	0	Oribacterium	Oribacterium	Lachnospiraceae	Clostridiales	Clostridia	Firmicutes
1135	CGAACGCTGGCGGCGTGCCTAATACATGCAAGTAGAACGCTGAAGAGAGGAGCTTGCTCTTCTTGGATGAGTTGCGAACGGGTGAGTAACGCGTAGGTAACCTGCCTGGTAGCGGGGGATAACTATTGGAAACGATAGCTAATACCGCATAATAGTAGATGTTGCATGACATTTGCTTAAAAGGTGCAATTGCATCACTACCAGATGGACCTGCGTTGTATTAGCTAGTTGGTGAGGTAACGGCTCACCAAGGCAACGATACATAGCCGACCTGAGAGGGTGATCGGCCACACTGGGACTGAGACACGGCCC	0	0	2	2	0	0	Streptococcus	Streptococcus	Streptococcaceae	Lactobacillales	Bacilli	Firmicutes
1137	TGACCGCTGGCGGCGTGCCTACTACATGCAAGTCGAGCGAACGGACGAGAAGCTTGCTTCTCTGATGTTAGCGGCGGACGGGTGAGTAACACGTGGATAACCTACCTATAAGACTGGGATAACTTCGGGAAACCAGAGCTAATACCGGATAATATTTTGAACCGCATGGTTCAAAAGTGAAAGACGGTCTTGCTGTCACTTATAGATGGATCCGCGCTGCATTAGCTAGTTGGTAAGGTAACGGCTTACCAAGGCAACGATGCATAGCCGACCTGAGAGGGTGATCGGCCACACTGGAACTGAGACACGGTCCAG	1	6	0	0	0	1	Staphylococcus_aureus	Staphylococcus	Staphylococcaceae	Bacillales	Bacilli	Firmicutes
1138	TGAACGCTGGCGGCGTGCCTAATACATGCAAGTCGAGCGAACGGACGAGAAGCTTGCTTCTCTGATGTTAGCGGCGGACGGGTGAGTAACACGTGGATAACCTACCTATAAGACTGGGATAACTTCGGGAAACCGGAGCTAATACCGGATAATATTTTGAACCGCATGGTTCAAAAGTGAAAGACGGTCTTGCTGTCACTTATAGATGGATCCGCGCTGCATTAGCTAGTTGGTAAGGTAACGGCTTACCAAGGCAACGATGCATAGCCGACCTGAGAGGGTGGACGGCCACAAGGGGACTGAGATACGGCCCTT	0	6	0	0	0	0	Staphylococcus	Staphylococcus	Staphylococcaceae	Bacillales	Bacilli	Firmicutes
1140	TGAACGCTAGCGGCAGGCTTAACACATGCAAGTCGAGGGGCAGCATAATGGATAGCAATATCTATGGTGGCGACCGGCGCACGGGTGCGTAACGCGTATGCAACCTACCTTTAACAGGGGGATAACACTGAGAAATTGGTACTAATACCCCATAATATCATAGAAGGCATCTTTTATGGTTGAAAATTCCGATGGTTAGAGATGGGCATGCGTTGTATTAGCTAGTTGGTGGGGTAACGGCTCACCAAGGCGACGATACATAGGGGGACTGAGAGGTTAACCCCCCACACTGGTACTGAGACACGGACCAG	0	0	0	0	0	1	Alistipes_putredinis	Alistipes	Rikenellaceae	Bacteroidales	Bacteroidia	Bacteroidetes
1144	ACGCTGGCGGCGTGCTTAACACATGCAAGTCGAACGATGAAGCCTAGCTTGCTAGGTGGATTAGTGGCGAACGGGTGAGTAATACGTGAGTAACCTACCTTTAACTCTGGGATAAGCCTGGGAAACTGGGTCTAATACCGGATACGACCAATCTCCGCATGGGGTGTTGGTGGAAAGCGTTATGTAGTGGTTATAGATGGGCTCACGGCCTATCAGCTTGTTGGTGAGGTAACGGCTCACCAAGGCGACGACGGGTAGCCGGCCTGAGAGGGTGACCGGCCACACTGGGACTGAGACACGGCCCAG	1	0	0	2	0	0	Rothia_mucilaginosa	Rothia	Micrococcaceae	Actinomycetales	Actinobacteria	Actinobacteria
1145	TGAACGCTGGCGGCAGGCTTAACACATGCAAGTCGAACGGTAACATAAAGAAGCTTGCTTCTTTGATGACGAGTGGCGGACGGGTGAGTAATGCTTGGGAATCTAGCTTATGGAGGGGGATAACTACGGGAAACTGTAGCTAATACCGCGTAATATCGAAAGATTAAAGTGTGGGACCTTCGGGCCACATGCCATAGGATGAGCCCAAGTGGGATTAGGTAGTTGGTGAGGTAAAGGCTCACCAAGCCGACGATCTCTAGCTGGTCTGAGAGGATGACCAGTCACACTGGAACTGAGACACGGTCCAG	0	0	0	0	0	3	Haemophilus	Haemophilus	Pasteurellaceae	Pasteurellales	Gammaproteobacteria	Proteobacteria
1148	CGAACGCTGGCGGCGTGCCTAATACATGCAAGTAGAACGCTGAAGAGAGGAGCTTGCTCTTCTTGGATGAGTTGCGAACGGGTGAGTAACGCGTAGGTAACCTGCCTTGTAGCGGGGGATAACTATTGGAAACGATAGCTAATACCGCATAACAATGGATGACACATGTCATTTATTTGAAAGGGGCAATTGCTCCACTACAAGATGGACCTGCGTTGTATTAGCTAGTAGGTGAGGTAACGGCTCACCTAGGCGACGATACATAGCCGACCTGAGAGGGTGATCGGCCACACTGGGACTGAGACAC	1	0	0	0	1	0	Streptococcus_salivarius_vestibularis	Streptococcus	Streptococcaceae	Lactobacillales	Bacilli	Firmicutes
1152	TGAACGCTGGCGGCAGGCTTAACACATGCAAGTCGAACGGTAACATGAAGAAGCTTGCTTCTTTGATGACGAGTGGCGGACGGGTGAGTAATGCTTGGGAATCTGGCTTATGGAGGGGGATAACGACGGGAAACTGTCGCTAATACCGCGTAGAATCGGGAGATGAAAGTGTGGGACCTTCGGGCCACATGCCATAGGATGGGCCCAAGTGGGATTAGGTAGTTGGTGGGGTAAAGGCCTACCAAGCCGACGATCTCTAGCTGGTCTGAGAGGATGGCCAGCCACACCGGGACTGAGACACGGCCCGG	11	7	0	0	0	0	Pasteurellaceae	Pasteurellaceae	Pasteurellaceae	Pasteurellales	Gammaproteobacteria	Proteobacteria
1153	TGAACGCTGGCGGCGTGCCTAATACATGCAAGTCGAGCGAACGGACGAGAAGCTTGCTTCTCTGATGTTAGCGGCGGACGGGTGAGTAACACGTGGATAACCTACCTTGTAGCGGGGGATAACTATTGGAAACGATAGCTAATACCGCATAACAATGGATGACACATGTCATTTATTTGAAAGGGGCAATTGCTCCACTACAAGATGGACCTGCGTTGTATTAGCTAGTAGGTGAGGTAACGGCTCACCTAGGCGACGATACATAGCCGACCTGAGAGGGTGATCGGCCACACTGGGACTGAGACACGGCCCAG	0	2	0	0	0	2	Streptococcus	Streptococcus	Streptococcaceae	Lactobacillales	Bacilli	Firmicutes
1157	GAACGCTGGCGGCGTGCTTAACACATGCAAGTCGAACGATGAAGCCTAGCTTGCTAGGTGGATTAGTGGCGAACGGGTGAGTAATACGTGAGTGACCTACCTTTGACTCTGGGATAAGCCTGGGAAACTGGGTCTAATACCGGATACGACCAATCTCCGCATGGGGTGTTGGTGGAAAGCGTTATGGAGTGGTTTTAGATGGGCTCACGGCCTATCAGCTTGTTGGTGAGGTAATGGCTTACCAAGGCGACGACGGGTAGCCGGCCTGAGAGGGTGACCGGCCACACTGGGACTGAGACACGGCCCAG	1	0	0	2	0	0	Rothia_dentocariosa	Rothia	Micrococcaceae	Actinomycetales	Actinobacteria	Actinobacteria
1160	CGAACGCTGGCGGCGTGCCTACTACATGCAAGTAGAACGCTGAAGGAGGAGCTTGCTTCTCTGGATGAGTTGCGAACGGGTGAGTAACGCGTAGGTAACCTGCCTGGTAGCGGGGGATAACTATTGGAAACGATAGCTAATACCGCATAATAGTAGATGTTGCATGACATTTGCTTAAAAGGTGCAATTGCATCACTACCAGATGGACCTGCGTTGTATTAGCTAGTTGGTGGGGTAACGGCTCACCAAGGCGACGATACATAGCCGACCTGAGAGGGTGATTGGCCACACTGGGACTGAGACACGGCCCAG	1	8	0	0	0	0	Streptococcus	Streptococcus	Streptococcaceae	Lactobacillales	Bacilli	Firmicutes
1161	CGAACGCTGGCGGCGTGCCTAATACATGCAAGTAGAACGCTGAAGAGAGGAGCTTGCTCTTCTTGAATGAGTTGCGAACGGGTGAGTAACGCGTAGGTAACCTGCCTTGTAGCGGGGGATAACTATTGGAAACGATAGCTAATACCGCATAACAATGGGTGACACATGTCATTTATTTGAAAGGGGCAATTGCTCCACTACAAGATGGACCTGCGTTGTATTAGCTAGTAGGTGAGGTAACGGCTCACCTAGGCGACGATACATAGCCGACCTGAGAGGGTGATCGGCCACACTGGGACTGAGACACGGCC	0	1	0	0	0	0	Streptococcus_salivarius_vestibularis	Streptococcus	Streptococcaceae	Lactobacillales	Bacilli	Firmicutes
1164	CGAACGCTGGCGGCGTGCCTAATACATGCAAGTAGAACGCTGAAGGAGGAGCTTGCTTCTCTGGATGAGTTGCGAACGGGTGAGTAACGCGTAGGTAACCTGCCTGGTAGCGGGGGATAACTAATCGAAAGATTAGCTAATACCGCATATTCTCTGAGGAGGAAAGCAGGGGACCTTCGGGCCTTGCGTTATTCGAGCGGCCGATATCTGATTAGCTAGTTGGTGGGGTAAAGGCCTACCAAGGCGACGATCAGTAGCGGGTCTGAGAGGATGATCCGCCACACTGGGACTGAGACACGGCCCAG	0	1	0	0	0	0	Neisseria	Neisseria	Neisseriaceae	Neisseriales	Betaproteobacteria	Proteobacteria
1169	TGAACGCTGGCGGCATGCCTTACACATGCAAGTCGAACGGCAGCACGGGTGCTTGCACCTGGTGGCGAGTGGCGAACGGGTGAGTAATACATCGGAACATGTCCTGTTGTGGGGGATAGCCCGGCGAAAGCCGGATTAATACCGCATACGATCTACGGATGAAAGCGGGGGACCTTCGGGCCTCGCGCTATAGGGTTGGCCGATGGCTGATTAGCTAGTTGGTGGGGTAAAGGCCTACCAAGGCGACGATCAGTAGCTGGTCTGAGAGGATGACCAGCCACACTGGAACTGAGACACGGTCCAG	0	0	9	8	0	0	Burkholderia	Burkholderia	Burkholderiaceae	Burkholderiales	Betaproteobacteria	Proteobacteria
1170	TGAACGCTGACAGAATGCTTAACACATGCAAGTCTTTGGCGAAGCTGTGCTTGCACAGCCTAGCCAAGGCGGACGGGTGAGTAACGCGTAAGGGACTTGCCCTGCAGTCAGGGATAACAGACGGAAACGACTGATAAGACCTGGTAAAGTCAGGCGGACTCATGTCCAGCCTGATGAAAAGGAATGCTGCAGGAGAGCCTTGCGTCCTATTAGCTTGTTGGTGGGGTAACGGCCCACCAAGGCGATGATAGGTAGCCGGCCTGAGAGGGTGATCGGCCACACTGGAACTGAGACACGGTCCAG	0	1	0	0	0	0	Leptotrichia	Leptotrichia	Leptotrichiaceae	Fusobacteriales	Fusobacteriia	Fusobacteria
1171	GAACGCTGGCGGCGTGCTTAACACATGCAAGTCGAACGAGAGCGTAGAGAAAGCTTGCTTTTTCTACAATCTAGTGGCAAACGGGTGAGTAACGCGTAAACAACCTGCCCTACGGATGGGGACAACAGCTGGAAACGGCTGCTAATACCGAATACGTTCCGAAAGTCGCATGACTGTCGGAAGAAAGGATGGCCTCTATTTATAAGCTATCGCCGGAGGAGGGGTTTGCGTCTGATTAGCTAGTTGGAGGGGTAACGGCCCACCAAGGCGACGATCAGTAGCCGGTCTGAGAGGATGAACGGCCACATTGGAACTGAGACACGGTCCAG	6	0	0	0	0	0	Megasphaera_micronuciformis	Megasphaera	Veillonellaceae	Selenomonadales	Negativicutes	Firmicutes
1172	TGAACGCTGGCGGCGTGCCTAATACATGCAAGTCGAGCGAACGGACGAGAAGCTTGCTTCTCTGATGTTAGCGGCGGACGGGTGAGTAACGCGTAGGTAACCTGCCTTGTAGCGGGGGATAACTATTGGAAACGATAGCTAATACCGCATAACAATGGATGACACATGTCATTTATTTGAAAGGGGCAATTGCTCCACTACAAGATGGACCTGCGTTGTATTAGCTAGTAGGTGAGGTAACGGCTCACCTAGGCGACGATACATAGCCGACCTGAGAGGGTGATCGGCCACACTGGGACTGAGACACGGCCCAG	0	0	0	1	1	5	Streptococcus	Streptococcus	Streptococcaceae	Lactobacillales	Bacilli	Firmicutes
1176	TGAACGCTGGCGGCGTGCCTAATACATGCAAGTAGAACGCTGAAGGAAGGAGCTTGCTCTTTCCGGATGAGTTGCGAACGGGTGAGTAACGCGTAGGTAACCTGCCTGGTAGCGGGGGATAACTATTGGAAACGATAGCTAATACCGCATAACAATGGATGACACATGTCATTTATTTGAAAGGGGCAATTGCTCCACTACAAGATGGACCTGCGTTGTATTAGCTAGTAGGTGAGGTAACGGCTCACCTAGGCGACGATACATAGCCGACCTGAGAGGGTGATCGGCCACACTGGGACTGAGACACGGCCCAG	0	0	0	1	0	0	Streptococcus	Streptococcus	Streptococcaceae	Lactobacillales	Bacilli	Firmicutes
1178	AACGCTGGCGGCGTGCCTAATACATGCAAGTAGAACGCTGAAGAGAGGAGCTTGCTCTTCTTGAATGAGTTGCGAACGGGTGAGTAACGCGTAGGTAACCTGCCTTGTAGCGGGGGATAACTATTGGAAACGATAGCTAATACCGCATAACAATGGGTGACACATGTCATTTATTTGAAAGGGGCAATTGCTCCACTACAAGATGGACCTGCGTTGTATTAGCTAGTAGGTGAGGTAACGGCTCACCTAGGCGACGATACATAGCCGACCTGAGAGGGTGATCGGCCACACTGGGACTGAGACACGGCCCAG	1	1	0	0	0	0	Streptococcus_salivarius_vestibularis	Streptococcus	Streptococcaceae	Lactobacillales	Bacilli	Firmicutes
1179	TGAACGCTGGCGGCAGGCTTAACACATGCAAGTCGAACGGTAGCAGGAGAAAGCTTGCTTTCTTGCTGACGAGTGGCGGACGGGTGAGTAATGCTTGGGAATCTGGCTTATGGAGGGGGATAACGACGGGAAACTGTCGCTAATACCGCGTATTATCGGAAGATGAAAGTGCGGGACTGAGAGGCCGCATGCCATAGGATGAGCCCAAGTGGGATTAGGTAGTTGGTGGGGTAAAGGCCTACCAAGCCTGCGATCTCTAGCTGGTCTGAGAGGATGACCAGCCACACTGGAACTGAGACA	1	1	8	0	0	0	Haemophilus_influenzae	Haemophilus	Pasteurellaceae	Pasteurellales	Gammaproteobacteria	Proteobacteria
1181	CGAACGCTGGCGGCGTGCTTAACACATGCAAGTCGAACGATGAAGCCTAGCTTGCTAGGTGGATTAGTGGCGAACGGGTGAGTAATACGTGAGTAACCTACCTTTAACTCTGGGATAAGCCTGGGAAACTGGGTCTAATACCGGATACGACCAATCTCCGCATGGGGTGTTGGTGGAAAGCGTTATGTAGTGGTTATAGATGGGCTCACGGCCTATCAGCTTGTTGGTGAGGTAACGGCTTACCAAGGCAACGATGCATAGCCGACCTGAGAGGGTGATCGGCCACACTGGAACTGAGACACGGTCCAG	0	2	0	0	0	0	Rothia	Rothia	Micrococcaceae	Actinomycetales	Actinobacteria	Actinobacteria
1183	TGAACGCTAGCTATAGGCTTAACACATGCAAGTCGAGGGGAAACGGCATTATGTGCTTGCACATTTTGGACGTCGACCGGCGCACGGGTGAGTATCGCGTATCCAACCTGCCCTTTACTTGGGGATACCCCGTTGAAAGACGGCCTAATACCCGATGTAATTCATTGATGGCATCAGATATGAATAAAAGATTTATCGGTAAAGGATGGGGATGCGTCTGATTAGCTTGTTGGTGAGGTAACGGCTCACCAAGGCGACGATCAGTAGGGGTTCTGAGAGGAAGGTCCCCCACATTGGAACTGAGACACGGCCCAG	1	1	0	0	0	0	Prevotella	Prevotella	Prevotellaceae	Bacteroidales	Bacteroidia	Bacteroidetes
1185	TGAACGCTGGCTACAGGCTTAACACATGCAAGTCGAGGGGAAACGACGGGGAAGCTTGCTTCCCCGGGCGTCGACCGGCGCACGGGTGAGTAACGCGTATCCAACCTGCCTCTGACTGAGGGATAACCCGTCGAAAGTCGGCCTAATACCTCATGGCATCGTCTGCGGGCATCCAACGACGATTAAAGATTTCATCGGTCAGGGATGGGGATGCGTCTGATTAGCTTGTTGGCGGGGTAACGGCCCACCAAGGCTACGATCAGTAGGGGTTCTGAGAGGAAGGTCCCCCACATTGGAACTGAGACA	0	0	0	0	1	0	Prevotella_oris	Prevotella	Prevotellaceae	Bacteroidales	Bacteroidia	Bacteroidetes
1187	TGAACGCTGGCGGCAGGCCTAGCACATGCAAGTCGAGCGGATGAAGGGGGCTTGCTCCTGGATTCAGCGGCGGACGGGTGAGTAATGCCTAGGAATCTGCCTGGTAGTGGGGGATAACGTCCGGAAACGGGCGCTAATACCGCATACGTCCGGAGGGAGAAAGTGGGGGATCTTCGGACCTCACGCTATCAGATGAGCCTAGGTCGGATTAGCTAGTTGGTGGGGTAAAGGCCTACCAAGGCGACGATCCGTAACTGGTCTGAGAGGATGATCAGTCACACTGGAACTGAGACACGGTCCAG	0	0	0	0	1	0	Pseudomonas_aeruginosa	Pseudomonas	Pseudomonadaceae	Pseudomonadales	Gammaproteobacteria	Proteobacteria
1193	TGAACGCTGACAGAATGCTTAACACATGCAAGTCTTTGGCGAAGCTGTGCTTGCACAGCCTAGCCAAGGCGGACGGGTGAGTAACGCGTAAGGAACTTGCCCTGCAGTCAGGGATAACAGACGGAAACGACTGATAAGACCTGGTAAAGTCAGGCGGACTCATGTCCAGCCTGATGAAAAGAGATGCTGCAGGAGAGCCTTGCGTCCTATTAGCTTGTTGGTGGGGTAACGGCCCACCAAGGCGATGATAGGTAGCCGACCTGAGAGGGTGATCGGCCACACTGGGACTGAGACACGGCCCAG	0	10	0	0	0	0	Leptotrichia	Leptotrichia	Leptotrichiaceae	Fusobacteriales	Fusobacteriia	Fusobacteria
1194	AACGCTGGCGGCATGCTTTACACATGCAAGTCGGACGGCAGCACAGAGAAGCTTGCTTCTTGGGTGGCGAGTGGCGAACGGGTGAGTAACATATCGGAACGTACCGAGTAATGGGGGATAACTAATCGAAAGATTAGCTAATACCGCATATTCTCTGAGGAGGAAAGCAGGGGACCTTCGGGCCTTGCGTTATTCGAGCGGCCGATATCTGATTAGCTAGTTGGTGGGGTAAAGGCCTACCAAGGCGACGATCAGTAGCGGGTCTGAGAGGATGATCCGCCACACTGGGACTGAGACACGGCCCAG	1	0	0	0	0	0	Neisseria_perflava_meningitis	Neisseria	Neisseriaceae	Neisseriales	Betaproteobacteria	Proteobacteria
1197	TGAACGCTGGCGGCAGGCCTAACACATGCAAGTCGAGCGGATGAAGGGGGCTTGCTCCTGGAGTCAGCGGCGGACGGGTGAGTAATGCCTAGGAATCTGCCTGGTAGGGGGGGATAACGTCCGGAAACGGGCGCTAATACCGCATACGTCCTGAGGGAGAAAGTGGGGGATCTTCGGACCTCACGCTATCAGATGAGCCTAGGTCGGATTAGCTAGTTGGTGGGGTAAAGGCCTACCAAGGCGACGATCCGTAACTGGTCTGAGAGGATGATCAGTCACACTGGAACTGAGACACGGTCCAG	0	0	0	0	1	0	Pseudomonas_aeruginosa	Pseudomonas	Pseudomonadaceae	Pseudomonadales	Gammaproteobacteria	Proteobacteria
1198	TGAACGCTGGCGGCAGGCTTAACACATGCAAGTCGAGCGGTAGCACAGGGGAGCTTGCTCCCTGGGTGACGAGCGGCGGACGGGTGAGTAATGTCTGGGAAACTGCCTGATGGAGGGGGATAACTACTGGAAACGGTAGCTAATACCGCATAACGTCGCAAGACCAAAGAGGGGGACCTTCGGGCCTCTTGCCATCAGATGTGCCCAGATGGGATTAGCTAGTAGGTGGGGTAATGGCTCACCTAGGCGACGATCCCTAGCTGGTCTGAGAGGATGACCAGCCACACTGGAACTGAGACACGGTCC	0	0	2	1	0	0	Serratia	Serratia	Enterobacteriaceae	Enterobacteriales	Gammaproteobacteria	Proteobacteria
1199	TGAACGCTGGCGGCAGGCCTAACACATGCAAGTCGAGCGGATGAAGGGAGCTTGCTCCTGGATTCAGCGGCGGACGGGTGAGTAATGCCTAGGAATCTGCCTGGTAGTGGGGGATAACGTCCGGAAACGGGCGCTAATACCGCATACGTCCTGAGGGAGAAAGTGGGGGATCTTCGGACCTCACGCTATCAGATGAGCCTAGGTCGGATTAGCTAGTTGGTGGGGTAAAGGCTTACCAAGGCAACGATGCATAGCCGACCTGAGAGGGTGATCGGCCACACTGGAACTGAGACACGGTCCAG	0	0	0	0	3	7	Pseudomonas	Pseudomonas	Pseudomonadaceae	Pseudomonadales	Gammaproteobacteria	Proteobacteria
1202	GAACGCTGGCGGCGTGCCTAATACATGCAAGTAGAACGCTGAAGAGAGGAGCTTGCTCTTCTTGGATGAGTTGCGAACGGGTGAGTAACGCGTAGGTAACCTGCCTGGTAGCGGGGGATAACTATTGGAAACGATAGCTAATACCGCATGATATTAATTGTTGCATGATAATTAATTGAAAGGTGCAATTGCATCACTACCAGATGGACCTGCGTTGTATTAGCTAGTTGGTGAGGTAACGGCTCACCAAGGCGACGATACATAGCCGACCTGAGAGGGTGATCGGCCACACTGGGACTGAGACACGGCCCAG	0	1	0	0	0	0	Streptococcus_sanguinis	Streptococcus	Streptococcaceae	Lactobacillales	Bacilli	Firmicutes
1206	TGAACGCTGGCGGCGTGCCTAATACATGCAAGTCGAGCGAACGGACGAGAAGCTTGCTTCTTTGATGACGAGTGGCGGACGGGTGAGTAATGCTTGGGAATCTAGCTTATGGAGGGGGATAACTACGGGAAACTGTAGCTAATACCGCGTAGTATCGGAAGATGAAAGTGTGGGACCTTCGGGCCACATGCCATAGGATGAGCCCAAGTGGGATTAGGTAGTTGGTGAGGTAAAGGCTCACCAAGCCGACGATCTCTAGCTGGTCTGAGAGGATGACCAGCCACACTGGGACTGAGACACGGCCCAG	0	0	0	0	0	1	Haemophilus	Haemophilus	Pasteurellaceae	Pasteurellales	Gammaproteobacteria	Proteobacteria
1207	TGAACGCTGGCGGCAGGCCTAACACATGCAAGTCGAGCGGATGAAGGGGGCTTGCTCCTGGATTCAGCGGCGGACGGGTGAGTAATGCCTAGGAATCTGCCTGGTCGTGGGGGATAACGTCCGGAAACGGGCGCTAATACCGCATACGTCCTGAGGGAGAAAGTGGGGGATCTTCGGACCTCACGCTATCAGATGAGCCTAGGTCGGATTAGCTAGTTGGTGGGGTAAAGGACTACCAAGGCGACGATCCGTAACTGGTCTGAGAGGATGATCAGTCACACTGGAACTGAGACACGGTCCAG	0	0	0	0	1	1	Pseudomonas_aeruginosa	Pseudomonas	Pseudomonadaceae	Pseudomonadales	Gammaproteobacteria	Proteobacteria
1211	TGAACGCTGGCGGCAGGCCTAACACATGCAAGTCGAGCGGATGAAGGGGGCTTGCTCCTGGATTCAGCGGCGGACGGGTGAGTAATGCCTAGGAATCTGCCTGGTAGTGGGGGATAACGTCCGGAAACGGGCGCTAATACCGCATACGTCCTGAGGGAGAAAGTGGGGGATCTTCGGACCTCACGCTATCAGATGAGCCTAGGTCGGATTAGCTAGTTGGTGGGGTAAAGGCCTACCAAGGCGACGATCCGTAACTGGTCTGAGAGGATGATCAGTCACATTGGAACTGAGACACGGTCCAA	0	0	0	0	3	0	Prevotella_oris	Prevotella	Prevotellaceae	Bacteroidales	Bacteroidia	Bacteroidetes
1212	TGAACGCTGACAGAATGCTTAACACATGCAAGTCGATGGGGAAGTGGTGCTTGCACCATGGTAACCATGGCGGACGGGTGAGTAACGCGTAAGGAACTTGCCTGCGGGACTGGGATAACAGCAGGAAACTGCTGATAATACCGGATAAGGTCATTAAGCTGCATAGCTTAGTGATGAAAGGAGACGCCTGCGGAGAGCCTTGCGTCCTATTAGCTAGTTGGAGGGGTAACGGCCCACCAAGGCGAAGATAGGTAGCCGGCCTGAGAGGGTGGACGGCCACAAGGGGACTGAGATACGGCCC	0	1	0	0	0	0	Leptotrichia	Leptotrichia	Leptotrichiaceae	Fusobacteriales	Fusobacteriia	Fusobacteria
1213	TGAACGCTGGCGGCAGGCTTAACACATGCAAGTCGAACGGTAGCAGGAAGAAGCTTGCTTCTTTGATGACGAGTGGCGGACGGGTGAGTAATGCTTGGGAATCTAGCTTATGGAGGGGGATAACTACGGGAAACTGTAGCTAATACCGCGTAATATCGAAAGATTAAAGTGTGGGACCTTCGGGCCACATGCCATAGGATGAGCCCAAGTGGGATTAGGTAGTTGGTGAGGTAAAGGCTCACCAAGCCGACGATCTCTAGCTGGTCTGAGAGGATGACCAGCCACACTGGGACTGAGACACGGCCCAG	1	0	0	0	0	0	Haemophilus_parainfluenzae	Haemophilus	Pasteurellaceae	Pasteurellales	Gammaproteobacteria	Proteobacteria
		45274	48403	52382	60580	50567	44191

## Sheet: relative abundance of phylotype
Phylotype Nr.	Patient A_DNA	Patient A_RNA	Patient B_DNA	Patient B_RNA	Patient C_DNA	Patient C_RNA	Annotation	Genus	Family	Order	Class	Phylum
1	27.1502	35.818	2.36341	5.28557	31.2971	47.9306	Staphylococcus_aureus	Staphylococcus	Staphylococcaceae	Bacillales	Bacilli	Firmicutes
2	0.121483	0	0	0.00165071	35.2206	12.2604	Pseudomonas_aeruginosa	Pseudomonas	Pseudomonadaceae	Pseudomonadales	Gammaproteobacteria	Proteobacteria
3	0.00441755	0	33.3874	55.3351	0.00197757	0.00678871	Burkholderia_cepacia_multivorans_cenocepacia_cluster	Burkholderia	Burkholderiaceae	Burkholderiales	Betaproteobacteria	Proteobacteria
4	14.1472	4.22288	35.2965	12.2367	0	0.0565726	Haemophilus_influenzae	Haemophilus	Pasteurellaceae	Pasteurellales	Gammaproteobacteria	Proteobacteria
5	1.87304	1.73956	0.148906	0.424232	0.0494394	0.0520468	Neisseria_perflava_meningitis	Neisseria	Neisseriaceae	Neisseriales	Betaproteobacteria	Proteobacteria
6	1.40036	1.9193	1.30579	2.65269	4.12918	8.25281	Streptococcus_salivarius_vestibularis	Streptococcus	Streptococcaceae	Lactobacillales	Bacilli	Firmicutes
7	4.4551	6.52232	0.670078	0.955761	0	0.108619	Streptococcus_mitis_pneumoniae	Streptococcus	Streptococcaceae	Lactobacillales	Bacilli	Firmicutes
8	0.335734	0.0289238	0	0	9.22934	2.14976	Prevotella_oris	Prevotella	Prevotellaceae	Bacteroidales	Bacteroidia	Bacteroidetes
9	0.267262	0.0805735	0.127907	0.128755	6.09488	4.92861	Haemophilus_parainfluenzae	Haemophilus	Pasteurellaceae	Pasteurellales	Gammaproteobacteria	Proteobacteria
10	0.938729	1.9193	0.347448	1.71839	0.290703	0.300966	Rothia_mucilaginosa	Rothia	Micrococcaceae	Actinomycetales	Actinobacteria	Actinobacteria
11	0.947564	2.01021	0.00190905	0.00330142	3.52601	6.31577	Streptococcus_oralis_ATCC700233_cluster	Streptococcus	Streptococcaceae	Lactobacillales	Bacilli	Firmicutes
12	0.163449	0.0991674	0	0.00495213	0	0	Porphyromonas	Porphyromonas	Porphyromonadaceae	Bacteroidales	Bacteroidia	Bacteroidetes
13	0.375491	0.134289	0.668168	0.666887	0.395515	0.626824	Prevotella_melaninogenica	Prevotella	Prevotellaceae	Bacteroidales	Bacteroidia	Bacteroidetes
14	0.620665	0.433857	0.125997	0.16342	0.102834	0.147089	Granulicatella_adiacens_paraadiacens	Granulicatella	Carnobacteriaceae	Lactobacillales	Bacilli	Firmicutes
15	2.12484	0.140487	0.311176	0.640475	0.164139	0.0678871	Veillonella_atypica	Veillonella	Veillonellaceae	Selenomonadales	Negativicutes	Firmicutes
16	0.276097	0.266512	0.179451	0.351601	0	0.0113145	Gemella_sanguinis	Gemella	Bacillales_Incertae_Sedis_XI	Bacillales	Bacilli	Firmicutes
17	0.949772	0.233457	1.11107	1.98085	0.0237309	0.0316807	Neisseria_mucosa	Neisseria	Neisseriaceae	Neisseriales	Betaproteobacteria	Proteobacteria
18	0.223086	0.254116	0.072544	0.0726312	0	0.00905162	Streptococcus_mitis_pneumoniae	Streptococcus	Streptococcaceae	Lactobacillales	Bacilli	Firmicutes
19	0.647171	0.749954	0.00572716	0.0181578	0.0751478	0.126723	Streptococcus_parasanguinis	Streptococcus	Streptococcaceae	Lactobacillales	Bacilli	Firmicutes
20	0	0	17.2464	6.84384	0.00197757	0	Haemophilus	Haemophilus	Pasteurellaceae	Pasteurellales	Gammaproteobacteria	Proteobacteria
21	0	0	0	0.00495213	0	0	Streptococcus_mitis_pneumoniae	Streptococcus	Streptococcaceae	Lactobacillales	Bacilli	Firmicutes
22	0.757609	1.07638	0	0	0	0.0135774	Streptococcus	Streptococcus	Streptococcaceae	Lactobacillales	Bacilli	Firmicutes
23	0.0154614	0	0	0	2.3632	0.504628	Prevotella_oris	Prevotella	Prevotellaceae	Bacteroidales	Bacteroidia	Bacteroidetes
24	0.724478	1.18794	0	0	0	0.0135774	Streptococcus	Streptococcus	Streptococcaceae	Lactobacillales	Bacilli	Firmicutes
25	0.322481	0.636324	0.0381811	0.100693	0.437044	1.61798	Actinomyces_odontolyticus	Actinomyces	Actinomycetaceae	Actinomycetales	Actinobacteria	Actinobacteria
26	0.236339	0.692106	0	0	0	0.0022629	Leptotrichia_wadei	Leptotrichia	Leptotrichiaceae	Fusobacteriales	Fusobacteriia	Fusobacteria
27	0	0	0.0190905	0.0247606	0	0	Streptococcus	Streptococcus	Streptococcaceae	Lactobacillales	Bacilli	Firmicutes
28	0	0	0	0.0148564	0	0	Streptococcus_rubneri_type_cluster	Streptococcus	Streptococcaceae	Lactobacillales	Bacilli	Firmicutes
29	0.499183	0.764415	0	0.00165071	0	0.0022629	Streptococcus	Streptococcus	Streptococcaceae	Lactobacillales	Bacilli	Firmicutes
30	1.61903	0.557817	0.309267	0.37306	0	0.00452581	Prevotella_histicola	Prevotella	Prevotellaceae	Bacteroidales	Bacteroidia	Bacteroidetes
31	0.554402	0.0661116	0.200451	0.430835	0.346076	0.138037	Veillonella_parvula_dispar	Veillonella	Veillonellaceae	Selenomonadales	Negativicutes	Firmicutes
32	0.19879	0.37601	0.454355	0.444041	0	0.00678871	Streptococcus_infantis	Streptococcus	Streptococcaceae	Lactobacillales	Bacilli	Firmicutes
33	0.265053	0.301634	0.196632	0.460548	0	0.0022629	Gemella_haemolysans	Gemella	Bacillales_Incertae_Sedis_XI	Bacillales	Bacilli	Firmicutes
34	0.417458	0.535091	0	0	0.286748	1.13145	Streptococcus_sanguinis	Streptococcus	Streptococcaceae	Lactobacillales	Bacilli	Firmicutes
35	0.364448	0.347086	0	0	0	0.0022629	Fusobacterium_periodonticum	Fusobacterium	Fusobacteriaceae	Fusobacteriales	Fusobacteriia	Fusobacteria
36	0	0	0.269176	0.572796	0	0	Streptococcus	Streptococcus	Streptococcaceae	Lactobacillales	Bacilli	Firmicutes
37	0	0	0	0.00495213	0	0	Streptococcus	Streptococcus	Streptococcaceae	Lactobacillales	Bacilli	Firmicutes
38	0.45059	0.840857	0	0	0.243242	2.66796	Lautropia	Lautropia	Burkholderiaceae	Burkholderiales	Betaproteobacteria	Proteobacteria
39	0.0773071	0.105365	0.00954526	0.0165071	0	0	Streptococcus_mitis_pneumoniae	Streptococcus	Streptococcaceae	Lactobacillales	Bacilli	Firmicutes
40	0	0	0	0.00330142	0	0	Streptococcus	Streptococcus	Streptococcaceae	Lactobacillales	Bacilli	Firmicutes
41	0	0.00619796	0	0	0	0.0022629	Streptococcus	Streptococcus	Streptococcaceae	Lactobacillales	Bacilli	Firmicutes
42	0.45059	0.0826395	0	0.00165071	0.154251	0.0973049	Haemophilus_parainfluenzae	Haemophilus	Pasteurellaceae	Pasteurellales	Gammaproteobacteria	Proteobacteria
43	0.0640544	0.121893	0	0	0	0.0022629	Streptococcus	Streptococcus	Streptococcaceae	Lactobacillales	Bacilli	Firmicutes
44	0.0596369	0.00413198	0	0	0	0	Capnocytophaga_leadbetteri	Capnocytophaga	Flavobacteriaceae	Flavobacteriales	Flavobacteriia	Bacteroidetes
45	0.0662632	0.0888375	0	0.00330142	0	0	Leptotrichia	Leptotrichia	Leptotrichiaceae	Fusobacteriales	Fusobacteriia	Fusobacteria
46	0.10823	0.0330558	0	0.00330142	0	0	Porphyromonas	Porphyromonas	Porphyromonadaceae	Bacteroidales	Bacteroidia	Bacteroidetes
47	0.435128	0.369812	0.036272	0.011555	0.06526	0.0905162	Granulicatella	Granulicatella	Carnobacteriaceae	Lactobacillales	Bacilli	Firmicutes
48	7.25803	5.86534	0	0	0	0.0610984	Streptococcus_salivarius_vestibularis	Streptococcus	Streptococcaceae	Lactobacillales	Bacilli	Firmicutes
49	0.413041	0.0867715	0.00763621	0.0264114	0.128542	0.095042	Veillonella_parvula_dispar	Veillonella	Veillonellaceae	Selenomonadales	Negativicutes	Firmicutes
50	0.068472	0.140487	0	0.00165071	0.0118654	0.0678871	Streptococcus_parasanguinis	Streptococcus	Streptococcaceae	Lactobacillales	Bacilli	Firmicutes
51	0.00441755	0	0	0	0	0	Actinomyces_odontolyticus	Actinomyces	Actinomycetaceae	Actinomycetales	Actinobacteria	Actinobacteria
53	0.556611	1.19207	0.0343629	0.0363156	0	0.00678871	Streptococcus	Streptococcus	Streptococcaceae	Lactobacillales	Bacilli	Firmicutes
54	0.00441755	0	0	0	0	0	Actinomyces	Actinomyces	Actinomycetaceae	Actinomycetales	Actinobacteria	Actinobacteria
55	0.514644	0.570213	0	0	0	0	Alloprevotella	Alloprevotella	Prevotellaceae	Bacteroidales	Bacteroidia	Bacteroidetes
56	1.38932	5.16497	0	0	0	0.0746758	Leptotrichia	Leptotrichia	Leptotrichiaceae	Fusobacteriales	Fusobacteriia	Fusobacteria
57	0.00662632	0.00206599	0	0	0	0	Streptococcus	Streptococcus	Streptococcaceae	Lactobacillales	Bacilli	Firmicutes
59	0.821664	0.442121	0	0.00165071	0	0.00678871	Prevotella_pallens	Prevotella	Prevotellaceae	Bacteroidales	Bacteroidia	Bacteroidetes
60	0.00662632	0.0165279	0	0	0	0	Actinomyces_graevenitzii	Actinomyces	Actinomycetaceae	Actinomycetales	Actinobacteria	Actinobacteria
61	0.492556	0.520629	0	0	0	0.00452581	Streptococcus	Streptococcus	Streptococcaceae	Lactobacillales	Bacilli	Firmicutes
62	0.0773071	0.0743756	0	0.00165071	0	0	Streptococcus_infantis	Streptococcus	Streptococcaceae	Lactobacillales	Bacilli	Firmicutes
63	0	0	0	0.00165071	0	0	Streptococcus_sanguinis	Streptococcus	Streptococcaceae	Lactobacillales	Bacilli	Firmicutes
64	0.16124	0.00413198	0.0381811	0.184879	0.193802	0.133511	Veillonella_parvula_dispar	Veillonella	Veillonellaceae	Selenomonadales	Negativicutes	Firmicutes
65	0.00220877	0.0103299	0.776984	1.41796	0	0	Streptococcus	Streptococcus	Streptococcaceae	Lactobacillales	Bacilli	Firmicutes
66	0.00220877	0	0.192814	0.310333	0.429134	0.300966	Serratia	Serratia	Enterobacteriaceae	Enterobacteriales	Gammaproteobacteria	Proteobacteria
67	0.00662632	0.00619796	0	0	0	0	Actinomyces	Actinomyces	Actinomycetaceae	Actinomycetales	Actinobacteria	Actinobacteria
68	0.00883509	0.00413198	0	0	0	0	Fusobacterium_nucleatum_polymorphum	Fusobacterium	Fusobacteriaceae	Fusobacteriales	Fusobacteriia	Fusobacteria
69	0.0353404	0.0495837	0	0.00165071	0	0	Gemella	Gemella	Bacillales_Incertae_Sedis_XI	Bacillales	Bacilli	Firmicutes
70	0.0419667	0.00206599	0	0	0	0	Alloprevotella	Alloprevotella	Prevotellaceae	Bacteroidales	Bacteroidia	Bacteroidetes
71	0.0375491	0.0330558	0	0	0	0	Streptococcus	Streptococcus	Streptococcaceae	Lactobacillales	Bacilli	Firmicutes
72	1.57486	0.733426	0.00190905	0	0	0.00452581	Prevotella_salivae	Prevotella	Prevotellaceae	Bacteroidales	Bacteroidia	Bacteroidetes
73	0.101604	0.0640456	0	0	0	0.0022629	Porphyromonas	Porphyromonas	Porphyromonadaceae	Bacteroidales	Bacteroidia	Bacteroidetes
74	0.00220877	0.00413198	0	0	0	0	Actinomyces_graevenitzii	Actinomyces	Actinomycetaceae	Actinomycetales	Actinobacteria	Actinobacteria
75	0.969651	0.111563	0	0	0	0	Megasphaera_micronuciformis	Megasphaera	Veillonellaceae	Selenomonadales	Negativicutes	Firmicutes
76	0.0596369	0.132223	0.0572716	0.199736	0	0	Rothia_dentocariosa	Rothia	Micrococcaceae	Actinomycetales	Actinobacteria	Actinobacteria
77	0.00220877	0.00206599	0	0.00165071	0	0	Streptococcus_infantis	Streptococcus	Streptococcaceae	Lactobacillales	Bacilli	Firmicutes
78	0.00220877	0.00206599	0	0	0	0	Parvimonas	Parvimonas	Clostridiales_Incertae_Sedis_XI	Clostridiales	Clostridia	Firmicutes
79	0.159032	0.245853	0.0400901	0.0247606	0	0.00905162	Streptococcus_mitis_pneumoniae	Streptococcus	Streptococcaceae	Lactobacillales	Bacilli	Firmicutes
80	0.0441755	0.0309898	0	0	0	0.0022629	Gemella_morbillorum	Gemella	Bacillales_Incertae_Sedis_XI	Bacillales	Bacilli	Firmicutes
81	0.0839334	0.0144619	0.0820893	0.171674	0	0	Veillonella_parvula_dispar	Veillonella	Veillonellaceae	Selenomonadales	Negativicutes	Firmicutes
82	0.00883509	0	0	0	1.23401	4.10943	Streptococcus	Streptococcus	Streptococcaceae	Lactobacillales	Bacilli	Firmicutes
83	1.87304	3.27046	0	0	0	0.0384694	Lachnospiraceae	Lachnospiraceae	Lachnospiraceae	Clostridiales	Clostridia	Firmicutes
84	0.0817246	0.0227259	0.131725	0.146913	0	0	Granulicatella	Granulicatella	Carnobacteriaceae	Lactobacillales	Bacilli	Firmicutes
85	0.019879	0.00413198	0	0	0	0	Aggregatibacter	Aggregatibacter	Pasteurellaceae	Pasteurellales	Gammaproteobacteria	Proteobacteria
86	0.0662632	0.173543	0	0	0.00197757	0.0022629	Streptococcus	Streptococcus	Streptococcaceae	Lactobacillales	Bacilli	Firmicutes
87	0.00883509	0.00826395	0	0	0	0	Streptococcus_dentisani	Streptococcus	Streptococcaceae	Lactobacillales	Bacilli	Firmicutes
88	0.106021	0.0929694	0	0	0	0.0022629	Streptococcus_gordonii	Streptococcus	Streptococcaceae	Lactobacillales	Bacilli	Firmicutes
89	0	0	0.0458173	0.0445692	0.328277	1.0613	Streptococcus	Streptococcus	Streptococcaceae	Lactobacillales	Bacilli	Firmicutes
90	0.441755	0.499969	0	0	0.00197757	0.022629	Streptococcus	Streptococcus	Streptococcaceae	Lactobacillales	Bacilli	Firmicutes
91	0	0	0	0	0	0.0022629	Streptococcus	Streptococcus	Streptococcaceae	Lactobacillales	Bacilli	Firmicutes
92	0.00220877	0.00826395	0	0	0	0	Actinomyces	Actinomyces	Actinomycetaceae	Actinomycetales	Actinobacteria	Actinobacteria
94	0.0309228	0.0103299	0	0	0	0	Prevotella_nanceiensis	Prevotella	Prevotellaceae	Bacteroidales	Bacteroidia	Bacteroidetes
96	0.019879	0.126025	0	0.00990426	0.0118654	0.108619	Staphylococcus	Staphylococcus	Staphylococcaceae	Bacillales	Bacilli	Firmicutes
97	0.331316	0.733426	0	0	0	0.0113145	Leptotrichia	Leptotrichia	Leptotrichiaceae	Fusobacteriales	Fusobacteriia	Fusobacteria
98	0.0176702	0.0227259	0	0	0	0	Actinomyces	Actinomyces	Actinomycetaceae	Actinomycetales	Actinobacteria	Actinobacteria
99	0.00662632	0.0103299	0	0	0	0	Streptococcus_salivarius_vestibularis	Streptococcus	Streptococcaceae	Lactobacillales	Bacilli	Firmicutes
100	0.048593	0.0413198	0	0	0	0	Granulicatella_elegans	Granulicatella	Carnobacteriaceae	Lactobacillales	Bacilli	Firmicutes
101	0.220877	0.136355	0.0171815	0.0231099	0.235331	0.246657	Staphylococcus_aureus	Staphylococcus	Staphylococcaceae	Bacillales	Bacilli	Firmicutes
102	0.0817246	0.128091	0	0	0	0.0022629	Atopobium	Atopobium	Coriobacteriaceae	Coriobacteriales	Actinobacteria	Actinobacteria
103	0.159032	0.117761	0.0190905	0.0346649	0.185892	0.162929	Staphylococcus_aureus	Staphylococcus	Staphylococcaceae	Bacillales	Bacilli	Firmicutes
104	0	0	0	0.00495213	0	0	Streptococcus	Streptococcus	Streptococcaceae	Lactobacillales	Bacilli	Firmicutes
105	0	0	0	0.00495213	0.00197757	0	Propionibacterium_propionicum	Propionibacteriaceae	Propionibacteriaceae	Actinomycetales	Actinobacteria	Actinobacteria
106	0.0397579	0.00413198	0	0	0.0217533	0.0181032	Veillonella	Veillonella	Veillonellaceae	Selenomonadales	Negativicutes	Firmicutes
107	0	0.00206599	0	0	0	0.0022629	Streptococcus	Streptococcus	Streptococcaceae	Lactobacillales	Bacilli	Firmicutes
108	1.88408	1.09911	0	0	0	0.0181032	Prevotella	Prevotella	Prevotellaceae	Bacteroidales	Bacteroidia	Bacteroidetes
110	0.136944	0.338822	0	0.00165071	0	0.0022629	Corynebacterium	Corynebacterium	Corynebacteriaceae	Actinomycetales	Actinobacteria	Actinobacteria
111	0.181119	0.00826395	0.0305448	0.127105	0	0	Campylobacter_concisus	Campylobacter	Campylobacteraceae	Campylobacterales	Epsilonproteobacteria	Proteobacteria
112	0.00441755	0.00619796	0	0	0	0	Parvimonas	Parvimonas	Clostridiales_Incertae_Sedis_XI	Clostridiales	Clostridia	Firmicutes
113	0	0.00619796	0	0	0	0	Actinomyces_oris	Actinomyces	Actinomycetaceae	Actinomycetales	Actinobacteria	Actinobacteria
117	0.114856	0.0165279	0	0	0	0.0022629	Parvimonas	Parvimonas	Clostridiales_Incertae_Sedis_XI	Clostridiales	Clostridia	Firmicutes
118	0.123691	0.165279	0.0038181	0.00660284	0	0.0022629	Streptococcus_mitis_pneumoniae	Streptococcus	Streptococcaceae	Lactobacillales	Bacilli	Firmicutes
119	0.185537	0.0557817	0	0	0	0.00678871	Veillonella	Veillonella	Veillonellaceae	Selenomonadales	Negativicutes	Firmicutes
120	0	0	0.0419992	0.0792341	0	0	Actinomyces	Actinomyces	Actinomycetaceae	Actinomycetales	Actinobacteria	Actinobacteria
121	0.23413	0.0165279	0	0	0	0	Oribacterium	Oribacterium	Lachnospiraceae	Clostridiales	Clostridia	Firmicutes
122	0.0574281	0.0599136	0	0	0	0.00678871	Lachnoanaerobaculum	Lachnoanaerobaculum	Lachnospiraceae	Clostridiales	Clostridia	Firmicutes
123	0.178911	0.105365	0	0	0	0.00678871	Streptococcus_constellatus_intermedius	Streptococcus	Streptococcaceae	Lactobacillales	Bacilli	Firmicutes
124	0.00441755	0.00206599	0.225268	0.201387	0	0	Streptococcus_constellatus_intermedius	Streptococcus	Streptococcaceae	Lactobacillales	Bacilli	Firmicutes
127	0.00220877	0	0	0	0.549766	0.706026	Haemophilus	Haemophilus	Pasteurellaceae	Pasteurellales	Gammaproteobacteria	Proteobacteria
129	0.647171	0.851187	0	0	0	0.00905162	Stomatobaculum	Stomatobaculum	Lachnospiraceae	Clostridiales	Clostridia	Firmicutes
130	0	0	0	0.00495213	0	0	Propionibacterium_propionicum	Propionibacteriaceae	Propionibacteriaceae	Actinomycetales	Actinobacteria	Actinobacteria
132	0.159032	0.00413198	0	0	0	0	Fusobacterium_nucleatum_vincentii	Fusobacterium	Fusobacteriaceae	Fusobacteriales	Fusobacteriia	Fusobacteria
133	0	0.00413198	0	0	0	0	Streptococcus_salivarius_vestibularis	Streptococcus	Streptococcaceae	Lactobacillales	Bacilli	Firmicutes
134	0	0	0.0458173	0.051172	0	0	Streptococcus_anginosus	Streptococcus	Streptococcaceae	Lactobacillales	Bacilli	Firmicutes
135	0	0	0	0	0.215556	0.0520468	Pseudomonas_aeruginosa	Pseudomonas	Pseudomonadaceae	Pseudomonadales	Gammaproteobacteria	Proteobacteria
136	0.00883509	0.0227259	0	0	0	0	Actinomyces_odontolyticus	Actinomyces	Actinomycetaceae	Actinomycetales	Actinobacteria	Actinobacteria
137	0.019879	0.00413198	0	0	0	0	Capnocytophaga	Capnocytophaga	Flavobacteriaceae	Flavobacteriales	Flavobacteriia	Bacteroidetes
141	0.0552193	0.109497	0	0	0	0	Stomatobaculum	Stomatobaculum	Lachnospiraceae	Clostridiales	Clostridia	Firmicutes
142	0.245174	0.256182	0.00954526	0.00495213	0	0.00905162	Streptococcus	Streptococcus	Streptococcaceae	Lactobacillales	Bacilli	Firmicutes
143	0	0	0	0	0.176004	0.0452581	Pseudomonas_aeruginosa	Pseudomonas	Pseudomonadaceae	Pseudomonadales	Gammaproteobacteria	Proteobacteria
144	0	0.00413198	0	0	0	0	Granulicatella	Granulicatella	Carnobacteriaceae	Lactobacillales	Bacilli	Firmicutes
146	0.0353404	0.0309898	0	0	0	0	Streptococcus_gordonii	Streptococcus	Streptococcaceae	Lactobacillales	Bacilli	Firmicutes
147	0	0	0	0.00165071	0.013843	0.095042	Actinomyces_odontolyticus	Actinomyces	Actinomycetaceae	Actinomycetales	Actinobacteria	Actinobacteria
148	0	0	0.232904	0.250908	0	0	Burkholderia_cepacia_multivorans_cenocepacia_cluster	Burkholderia	Burkholderiaceae	Burkholderiales	Betaproteobacteria	Proteobacteria
149	0.686928	1.26438	0	0	0	0.0113145	Actinomyces	Actinomyces	Actinomycetaceae	Actinomycetales	Actinobacteria	Actinobacteria
150	0.0287141	0.0123959	0	0	0	0	Alloprevotella	Alloprevotella	Prevotellaceae	Bacteroidales	Bacteroidia	Bacteroidetes
151	0	0	0.190905	0.18653	0	0	Burkholderia_cepacia_multivorans_cenocepacia_cluster	Burkholderia	Burkholderiaceae	Burkholderiales	Betaproteobacteria	Proteobacteria
152	0.0287141	0.00413198	0	0	0	0	Porphyromonas	Porphyromonas	Porphyromonadaceae	Bacteroidales	Bacteroidia	Bacteroidetes
153	0.0110439	0.0371878	0	0	0	0	Kingella_oralis	Kingella	Neisseriaceae	Neisseriales	Betaproteobacteria	Proteobacteria
154	0.861422	0.735492	0	0	0	0.00452581	Alloscardovia_omnicolens	Alloscardovia	Bifidobacteriaceae	Bifidobacteriales	Actinobacteria	Actinobacteria
155	0.223086	0	0	0	0	0	Peptostreptococcus_stomatis	Peptostreptococcus	Peptostreptococcaceae	Clostridiales	Clostridia	Firmicutes
157	0.0508018	0.0123959	0	0	0	0	Capnocytophaga_sputigena	Capnocytophaga	Flavobacteriaceae	Flavobacteriales	Flavobacteriia	Bacteroidetes
161	0.00220877	0.00826395	0.00190905	0.0181578	0.0158206	0.0678871	Streptococcus	Streptococcus	Streptococcaceae	Lactobacillales	Bacilli	Firmicutes
162	0.0839334	0.0888375	0	0	0	0	Solobacterium_moorei	Solobacterium	Erysipelotrichaceae	Erysipelotrichales	Erysipelotrichia	Firmicutes
163	0.538941	1.03919	0	0	0	0.0181032	Streptococcus	Streptococcus	Streptococcaceae	Lactobacillales	Bacilli	Firmicutes
165	0.0242965	0.00206599	0	0	0	0	Alloprevotella	Alloprevotella	Prevotellaceae	Bacteroidales	Bacteroidia	Bacteroidetes
167	0.10823	0.163213	0	0	0	0	Atopobium_parvulum	Atopobium	Coriobacteriaceae	Coriobacteriales	Actinobacteria	Actinobacteria
169	0.0463842	0.0599136	0.0534535	0.16342	0	0	Leptotrichia	Leptotrichia	Leptotrichiaceae	Fusobacteriales	Fusobacteriia	Fusobacteria
170	0.0883509	0.163213	0	0	0	0.0022629	Stomatobaculum	Stomatobaculum	Lachnospiraceae	Clostridiales	Clostridia	Firmicutes
171	0.0441755	0.00413198	0	0	0	0	Haemophilus	Haemophilus	Pasteurellaceae	Pasteurellales	Gammaproteobacteria	Proteobacteria
173	0.0242965	0.0578477	0	0	0	0	Streptococcus	Streptococcus	Streptococcaceae	Lactobacillales	Bacilli	Firmicutes
174	0.0839334	0.0826395	0	0.00165071	0	0	Eubacterium_sulci	Eubacterium	Eubacteriaceae	Clostridiales	Clostridia	Firmicutes
175	0	0	0.0267267	0.198085	0	0	Scardovia_wiggsiae	Scardovia	Bifidobacteriaceae	Bifidobacteriales	Actinobacteria	Actinobacteria
176	0.0596369	0.0764415	0	0	0	0.0022629	Streptococcus	Streptococcus	Streptococcaceae	Lactobacillales	Bacilli	Firmicutes
177	0.128109	0.115695	0	0	0	0.00452581	Streptococcus_parasanguinis	Streptococcus	Streptococcaceae	Lactobacillales	Bacilli	Firmicutes
178	0.00441755	0	0	0.00165071	0	0	Bergeyella	Bergeyella	Flavobacteriaceae	Flavobacteriales	Flavobacteriia	Bacteroidetes
179	0.209833	0	0.00572716	0.00825355	0	0	Haemophilus_haemolyticus	Haemophilus	Pasteurellaceae	Pasteurellales	Gammaproteobacteria	Proteobacteria
180	0.00883509	0.0165279	0	0	0	0	Bacteroidales	Bacteroidales	Bacteroidales	Bacteroidales	Bacteroidia	Bacteroidetes
181	0	0	0	0	0.160184	0.26476	Streptococcus_oralis_ATCC700233_cluster	Streptococcus	Streptococcaceae	Lactobacillales	Bacilli	Firmicutes
183	0.0839334	0.0495837	0	0	0	0	Lachnoanaerobaculum	Lachnoanaerobaculum	Lachnospiraceae	Clostridiales	Clostridia	Firmicutes
184	0.0640544	0.204533	0.0038181	0.0181578	0	0	Actinomyces_lignae	Actinomyces	Actinomycetaceae	Actinomycetales	Actinobacteria	Actinobacteria
185	0.019879	0.0888375	0.00190905	0.00825355	0.0177982	0.0859904	Staphylococcus_aureus	Staphylococcus	Staphylococcaceae	Bacillales	Bacilli	Firmicutes
188	0	0	0	0	0.0771254	0.0384694	Serratia	Serratia	Enterobacteriaceae	Enterobacteriales	Gammaproteobacteria	Proteobacteria
189	0.0574281	0.0144619	0	0	0	0	Porphyromonas	Porphyromonas	Porphyromonadaceae	Bacteroidales	Bacteroidia	Bacteroidetes
190	0.112647	0.0185939	0	0	0	0	Oribacterium	Oribacterium	Lachnospiraceae	Clostridiales	Clostridia	Firmicutes
191	0	0	0	0	0.132497	0.128986	Pseudomonas_aeruginosa	Pseudomonas	Pseudomonadaceae	Pseudomonadales	Gammaproteobacteria	Proteobacteria
192	0.0618457	0.0847055	0	0	0.00593272	0.00452581	Mycoplasma_salivarium	Mycoplasma	Mycoplasmataceae	Mycoplasmatales	Mollicutes	Tenericutes
193	0.0132526	0.0661116	0	0.00165071	0	0	Streptococcus_mitis_pneumoniae	Streptococcus	Streptococcaceae	Lactobacillales	Bacilli	Firmicutes
195	0.00883509	0.00413198	0	0	0	0	Eikenella_corrodens	Eikenella	Neisseriaceae	Neisseriales	Betaproteobacteria	Proteobacteria
196	0	0	0	0.00495213	0	0	Streptococcus	Streptococcus	Streptococcaceae	Lactobacillales	Bacilli	Firmicutes
197	0	0	0.0534535	0.0363156	0	0	Pasteurellaceae	Pasteurellaceae	Pasteurellaceae	Pasteurellales	Gammaproteobacteria	Proteobacteria
198	0.147988	0.291304	0	0	0	0.0022629	Streptococcus_australis_type_cluster	Streptococcus	Streptococcaceae	Lactobacillales	Bacilli	Firmicutes
200	0.0397579	0.0123959	0	0	0	0	Prevotella_loeschii	Prevotella	Prevotellaceae	Bacteroidales	Bacteroidia	Bacteroidetes
201	0	0	0.164179	0.204688	0	0	Burkholderia_cepacia_multivorans_cenocepacia_cluster	Burkholderia	Burkholderiaceae	Burkholderiales	Betaproteobacteria	Proteobacteria
202	0.112647	0.0206599	0.173724	0.0429185	0	0	Haemophilus_influenzae	Haemophilus	Pasteurellaceae	Pasteurellales	Gammaproteobacteria	Proteobacteria
203	0.0839334	0.0103299	0	0	0	0	Catonella_morbi	Catonella	Lachnospiraceae	Clostridiales	Clostridia	Firmicutes
204	0	0.00206599	0.036272	0.0693298	0	0	Actinomyces_viscosus	Actinomyces	Actinomycetaceae	Actinomycetales	Actinobacteria	Actinobacteria
205	0.0574281	0.0743756	0.00954526	0.039617	0.00197757	0	Actinomyces_naeslundii	Actinomyces	Actinomycetaceae	Actinomycetales	Actinobacteria	Actinobacteria
206	0.0132526	0.00206599	0	0.00165071	0	0	Neisseria_perflava_meningitis	Neisseria	Neisseriaceae	Neisseriales	Betaproteobacteria	Proteobacteria
209	0.00662632	0	0	0	0.00593272	0.0113145	Haemophilus_parainfluenzae	Haemophilus	Pasteurellaceae	Pasteurellales	Gammaproteobacteria	Proteobacteria
213	0.00662632	0.00413198	0	0	0	0	Streptococcus_mitis_pneumoniae	Streptococcus	Streptococcaceae	Lactobacillales	Bacilli	Firmicutes
214	0	0	0.00190905	0.0231099	0	0	Burkholderia_cepacia_multivorans_cenocepacia_cluster	Burkholderia	Burkholderiaceae	Burkholderiales	Betaproteobacteria	Proteobacteria
216	0.00883509	0.00826395	0	0	0.00197757	0	Neisseria_perflava_meningitis	Neisseria	Neisseriaceae	Neisseriales	Betaproteobacteria	Proteobacteria
218	0	0	0	0	0.164139	0.138037	Haemophilus	Haemophilus	Pasteurellaceae	Pasteurellales	Gammaproteobacteria	Proteobacteria
220	0	0	0.00190905	0.0577748	0.0257085	0.0294178	Staphylococcus_aureus	Staphylococcus	Staphylococcaceae	Bacillales	Bacilli	Firmicutes
222	0.0397579	0.0371878	0	0	0	0.0022629	Lachnoanaerobaculum	Lachnoanaerobaculum	Lachnospiraceae	Clostridiales	Clostridia	Firmicutes
223	0.019879	0.0330558	0	0	0	0	Rothia	Rothia	Micrococcaceae	Actinomycetales	Actinobacteria	Actinobacteria
224	0.0132526	0.0681776	0.0171815	0.0462199	0	0.00452581	Actinomyces	Actinomyces	Actinomycetaceae	Actinomycetales	Actinobacteria	Actinobacteria
225	0.00220877	0.00206599	0	0	0	0	Streptococcus_tigurinis	Streptococcus	Streptococcaceae	Lactobacillales	Bacilli	Firmicutes
226	0.0750983	0.0227259	0.14127	0.0429185	0	0	Haemophilus_influenzae	Haemophilus	Pasteurellaceae	Pasteurellales	Gammaproteobacteria	Proteobacteria
227	0.00662632	0	0	0	0.079103	0.00452581	Prevotella_oris	Prevotella	Prevotellaceae	Bacteroidales	Bacteroidia	Bacteroidetes
229	0	0	0	0.00165071	0	0	Actinomyces	Actinomyces	Actinomycetaceae	Actinomycetales	Actinobacteria	Actinobacteria
232	0	0	0.311176	0.381314	0	0	Neisseria_meningitis_lactamica_cinerea	Neisseria	Neisseriaceae	Neisseriales	Betaproteobacteria	Proteobacteria
234	0.249591	0.0619796	0	0	0	0	Campylobacter	Campylobacter	Campylobacteraceae	Campylobacterales	Epsilonproteobacteria	Proteobacteria
235	0.00220877	0.00413198	0	0	0	0	Streptococcus_gordonii	Streptococcus	Streptococcaceae	Lactobacillales	Bacilli	Firmicutes
237	0.0287141	0.0206599	0	0.00495213	0.0316412	0.0339436	Staphylococcus_aureus	Staphylococcus	Staphylococcaceae	Bacillales	Bacilli	Firmicutes
238	0	0	0.00763621	0.00660284	0	0	Streptococcus_mitis_pneumoniae	Streptococcus	Streptococcaceae	Lactobacillales	Bacilli	Firmicutes
239	0.00441755	0.00413198	0	0	0	0	Olsenellla	Olsenella	Coriobacteriaceae	Coriobacteriales	Actinobacteria	Actinobacteria
240	0	0.00206599	0	0	0	0	Neisseria	Neisseria	Neisseriaceae	Neisseriales	Betaproteobacteria	Proteobacteria
243	0.156823	0.0661116	0	0	0	0.0022629	Prevotella_histicola	Prevotella	Prevotellaceae	Bacteroidales	Bacteroidia	Bacteroidetes
247	0.0353404	0.0929694	0	0	0	0	Tessarococcus	Tessarococcus	Propionibacteriaceae	Actinomycetales	Actinobacteria	Actinobacteria
248	0.0949772	0.167345	0	0	0	0.0022629	Streptococcus	Streptococcus	Streptococcaceae	Lactobacillales	Bacilli	Firmicutes
249	0	0.00206599	0	0	0.0435066	0.00905162	Prevotella_oris	Prevotella	Prevotellaceae	Bacteroidales	Bacteroidia	Bacteroidetes
250	0.097186	0.188005	0	0	0	0	Actinomyces	Actinomyces	Actinomycetaceae	Actinomycetales	Actinobacteria	Actinobacteria
251	0	0.00206599	0	0	0	0	Gemella	Gemella	Bacillales_Incertae_Sedis_XI	Bacillales	Bacilli	Firmicutes
252	0.0795158	0	0	0	0	0	Saccharibacteria_genera_incertae_sedis	Saccharibacteria_genera_incertae_sedis	Saccharibacteria_genera_incertae_sedis	Saccharibacteria_genera_incertae_sedis	Saccharibacteria_genera_incertae_sedis	Candidatus_Saccharibacteria
253	0.0110439	0.00619796	0.0038181	0.0132057	0.0217533	0.0339436	Streptococcus_salivarius_vestibularis	Streptococcus	Streptococcaceae	Lactobacillales	Bacilli	Firmicutes
254	0.0132526	0	0	0	0	0	Veillonella	Veillonella	Veillonellaceae	Selenomonadales	Negativicutes	Firmicutes
255	0.0397579	0.0123959	0	0	0	0	Campylobacter	Campylobacter	Campylobacteraceae	Campylobacterales	Epsilonproteobacteria	Proteobacteria
257	0.00220877	0.00206599	0	0	0	0	Prevotella_jejuni	Prevotella	Prevotellaceae	Bacteroidales	Bacteroidia	Bacteroidetes
258	0	0	0.0534535	0.260812	0	0	Haemophilus_influenzae	Haemophilus	Pasteurellaceae	Pasteurellales	Gammaproteobacteria	Proteobacteria
260	0.019879	0.00826395	0	0	0	0	Neisseria_elongata	Neisseria	Neisseriaceae	Neisseriales	Betaproteobacteria	Proteobacteria
261	0	0	0.00954526	0.0198085	0	0	Parvimonas_micra	Parvimonas	Clostridiales_Incertae_Sedis_XI	Clostridiales	Clostridia	Firmicutes
262	0.00662632	0.00413198	0.00954526	0.00825355	0.0118654	0.0294178	Streptococcus_salivarius_vestibularis	Streptococcus	Streptococcaceae	Lactobacillales	Bacilli	Firmicutes
263	0.0242965	0.0144619	0.00190905	0.00330142	0	0	Streptococcus_mitis_pneumoniae	Streptococcus	Streptococcaceae	Lactobacillales	Bacilli	Firmicutes
264	0	0.00826395	0	0.00165071	0	0.0452581	Streptococcus	Streptococcus	Streptococcaceae	Lactobacillales	Bacilli	Firmicutes
268	0	0.00206599	0	0.00495213	0	0	Streptococcus_mitis_pneumoniae	Streptococcus	Streptococcaceae	Lactobacillales	Bacilli	Firmicutes
269	0	0	0.0343629	0.0660284	0	0	Burkholderia_cepacia_multivorans_cenocepacia_cluster	Burkholderia	Burkholderiaceae	Burkholderiales	Betaproteobacteria	Proteobacteria
270	0	0	0	0.00165071	0	0	Granulicatella_adiacens_paraadiacens	Granulicatella	Carnobacteriaceae	Lactobacillales	Bacilli	Firmicutes
271	0.0265053	0.0351218	0.00190905	0.00495213	0.0257085	0.0294178	Staphylococcus_aureus	Staphylococcus	Staphylococcaceae	Bacillales	Bacilli	Firmicutes
272	0.205416	0.0454517	0	0	0	0	Fusobacterium_nucleatum_animalis	Fusobacterium	Fusobacteriaceae	Fusobacteriales	Fusobacteriia	Fusobacteria
273	0	0.00206599	0.0038181	0.00165071	0	0	Streptococcus_mitis_pneumoniae	Streptococcus	Streptococcaceae	Lactobacillales	Bacilli	Firmicutes
274	0.477095	0.167345	0	0	0	0	Alloprevotella_rava	Alloprevotella	Prevotellaceae	Bacteroidales	Bacteroidia	Bacteroidetes
276	0	0.0123959	0	0.00165071	0	0.0678871	Streptococcus	Streptococcus	Streptococcaceae	Lactobacillales	Bacilli	Firmicutes
279	0.00220877	0	0	0	0	0	Neisseria	Neisseria	Neisseriaceae	Neisseriales	Betaproteobacteria	Proteobacteria
281	0.181119	0.305766	0	0	0	0.00678871	Butyrivibrio	Butyrivibrio	Lachnospiraceae	Clostridiales	Clostridia	Firmicutes
287	0.0176702	0.00826395	0.00190905	0.00495213	0	0	Streptococcus_mitis_pneumoniae	Streptococcus	Streptococcaceae	Lactobacillales	Bacilli	Firmicutes
288	0.428502	0.138421	0	0	0	0.0022629	Alloprevotella_tannerae	Alloprevotella	Prevotellaceae	Bacteroidales	Bacteroidia	Bacteroidetes
290	0.00441755	0.00413198	0.070635	0.219544	0	0	Haemophilus_influenzae	Haemophilus	Pasteurellaceae	Pasteurellales	Gammaproteobacteria	Proteobacteria
292	0.185537	0.210731	0	0	0	0.0022629	Streptococcus	Streptococcus	Streptococcaceae	Lactobacillales	Bacilli	Firmicutes
293	0	0	0.00763621	0.0429185	0	0.0022629	Burkholderia	Burkholderia	Burkholderiaceae	Burkholderiales	Betaproteobacteria	Proteobacteria
295	0	0	0.139361	0.330142	0	0	Neisseria_mucosa	Neisseria	Neisseriaceae	Neisseriales	Betaproteobacteria	Proteobacteria
296	0.00883509	0.0330558	0	0.00660284	0	0.0113145	Actinomyces	Actinomyces	Actinomycetaceae	Actinomycetales	Actinobacteria	Actinobacteria
297	0	0.00413198	0	0	0	0	Atopobium_rimae	Atopobium	Coriobacteriaceae	Coriobacteriales	Actinobacteria	Actinobacteria
298	0.097186	0.0309898	0	0	0	0	Streptococcus_sanguinis	Streptococcus	Streptococcaceae	Lactobacillales	Bacilli	Firmicutes
300	0	0	0.00572716	0.0577748	0	0	Veillonella	Veillonella	Veillonellaceae	Selenomonadales	Negativicutes	Firmicutes
302	0.0596369	0.00413198	0	0	0	0	Neisseria_meningitis_lactamica_cinerea	Neisseria	Neisseriaceae	Neisseriales	Betaproteobacteria	Proteobacteria
303	0.0397579	0.0227259	0	0	0	0	Lachnoanaerobaculum	Lachnoanaerobaculum	Lachnospiraceae	Clostridiales	Clostridia	Firmicutes
306	0.10823	0.0433857	0	0	0	0	Prevotella	Prevotella	Prevotellaceae	Bacteroidales	Bacteroidia	Bacteroidetes
307	0.00220877	0.00206599	0	0	0	0	Bergeyella	Bergeyella	Flavobacteriaceae	Flavobacteriales	Flavobacteriia	Bacteroidetes
308	0.0375491	0.00206599	0	0	0	0	Campylobacter_concisus	Campylobacter	Campylobacteraceae	Campylobacterales	Epsilonproteobacteria	Proteobacteria
311	0	0	0.0839983	0.122153	0	0	Burkholderia	Burkholderia	Burkholderiaceae	Burkholderiales	Betaproteobacteria	Proteobacteria
312	0.00662632	0	0	0	0	0	Dialister_invisius	Dialister	Veillonellaceae	Selenomonadales	Negativicutes	Firmicutes
313	0.00441755	0	0	0	0	0	Saccharibacteria_genera_incertae_sedis	Saccharibacteria_genera_incertae_sedis	Saccharibacteria_genera_incertae_sedis	Saccharibacteria_genera_incertae_sedis	Saccharibacteria_genera_incertae_sedis	Candidatus_Saccharibacteria
314	0	0	0	0	0.0632824	0.0135774	Pseudomonas_aeruginosa	Pseudomonas	Pseudomonadaceae	Pseudomonadales	Gammaproteobacteria	Proteobacteria
315	0.0618457	0.0247919	0	0	0	0.0022629	Lachnoanaerobaculum_orale	Lachnoanaerobaculum	Lachnospiraceae	Clostridiales	Clostridia	Firmicutes
318	0.238548	0	0	0	0	0	Saccharibacteria_genera_incertae_sedis	Saccharibacteria_genera_incertae_sedis	Saccharibacteria_genera_incertae_sedis	Saccharibacteria_genera_incertae_sedis	Saccharibacteria_genera_incertae_sedis	Candidatus_Saccharibacteria
319	0.0176702	0.0330558	0	0	0	0	Trepomema_medium	Treponema	Spirochaetaceae	Spirochaetales	Spirochaetia	Spirochaetes
320	0.00220877	0.00826395	0	0.00165071	0	0.0022629	Streptococcus	Streptococcus	Streptococcaceae	Lactobacillales	Bacilli	Firmicutes
324	0.00220877	0.00413198	0	0	0	0	Streptococcus_gordonii	Streptococcus	Streptococcaceae	Lactobacillales	Bacilli	Firmicutes
327	0	0.00413198	0.0477263	0.105645	0	0	Streptococcus_mitis_pneumoniae	Streptococcus	Streptococcaceae	Lactobacillales	Bacilli	Firmicutes
328	0	0	0.072544	0.123803	0	0	Burkholderia_cepacia_multivorans_cenocepacia_cluster	Burkholderia	Burkholderiaceae	Burkholderiales	Betaproteobacteria	Proteobacteria
329	0.00441755	0.00826395	0	0.00165071	0	0	Rothia	Rothia	Micrococcaceae	Actinomycetales	Actinobacteria	Actinobacteria
330	0.097186	0.0144619	0	0	0	0	Ruminococcaceae	Ruminococcaceae	Ruminococcaceae	Clostridiales	Clostridia	Firmicutes
331	0.0441755	0.0826395	0	0	0	0.0022629	Actinomyces	Actinomyces	Actinomycetaceae	Actinomycetales	Actinobacteria	Actinobacteria
333	0	0	0	0	0.0336188	0.0158403	Pseudomonas_aeruginosa	Pseudomonas	Pseudomonadaceae	Pseudomonadales	Gammaproteobacteria	Proteobacteria
336	0.048593	0.0165279	0	0	0	0	Prevotella_oris	Prevotella	Prevotellaceae	Bacteroidales	Bacteroidia	Bacteroidetes
337	0.00883509	0	0	0	0	0	Porphyromonas	Porphyromonas	Porphyromonadaceae	Bacteroidales	Bacteroidia	Bacteroidetes
339	0.0596369	0.0475177	0	0	0	0	Capnocytophaga_gingivalis	Capnocytophaga	Flavobacteriaceae	Flavobacteriales	Flavobacteriia	Bacteroidetes
340	0	0.00413198	0	0	0	0	Neisseria	Neisseria	Neisseriaceae	Neisseriales	Betaproteobacteria	Proteobacteria
343	0.0861422	0.00206599	0.00190905	0.00165071	0	0.0022629	Haemophilus	Haemophilus	Pasteurellaceae	Pasteurellales	Gammaproteobacteria	Proteobacteria
344	0.0220877	0.0165279	0	0.00165071	0	0	Streptococcus_mitis_pneumoniae	Streptococcus	Streptococcaceae	Lactobacillales	Bacilli	Firmicutes
345	0.00220877	0.0103299	0	0	0	0	Anaerovorax	Anaerovorax	Clostridiales_Incertae_Sedis_XIII	Clostridiales	Clostridia	Firmicutes
346	0.00441755	0.00206599	0	0	0	0.0022629	Granulicatella_adiacens_paraadiacens	Granulicatella	Carnobacteriaceae	Lactobacillales	Bacilli	Firmicutes
347	0.0132526	0.00619796	0	0	0	0	Prevotella	Prevotella	Prevotellaceae	Bacteroidales	Bacteroidia	Bacteroidetes
348	0.00441755	0.0165279	0	0	0	0	Streptococcus_mitis_pneumoniae	Streptococcus	Streptococcaceae	Lactobacillales	Bacilli	Firmicutes
349	0.0861422	0.109497	0.00190905	0.00165071	0	0	Streptococcus_sanguinis	Streptococcus	Streptococcaceae	Lactobacillales	Bacilli	Firmicutes
351	0	0	0	0.00165071	0	0	Streptococcus	Streptococcus	Streptococcaceae	Lactobacillales	Bacilli	Firmicutes
352	0.103812	0.0413198	0	0	0	0.0022629	Porphyromonas	Porphyromonas	Porphyromonadaceae	Bacteroidales	Bacteroidia	Bacteroidetes
354	0.0132526	0	0	0	0	0	Veillonella	Veillonella	Veillonellaceae	Selenomonadales	Negativicutes	Firmicutes
355	0	0	0	0	0.00197757	0	Bacteroides_vulgatus	Bacteroides	Bacteroidaceae	Bacteroidales	Bacteroidia	Bacteroidetes
358	0.00662632	0.0227259	0	0	0	0.00452581	Staphylococcus	Staphylococcus	Staphylococcaceae	Bacillales	Bacilli	Firmicutes
361	0.00220877	0.00826395	0	0.00165071	0.00395515	0.022629	Staphylococcus	Staphylococcus	Staphylococcaceae	Bacillales	Bacilli	Firmicutes
362	0	0.00413198	0	0	0	0	Actinomyces	Actinomyces	Actinomycetaceae	Actinomycetales	Actinobacteria	Actinobacteria
363	0	0	0.0171815	0.011555	0.0079103	0.00452581	Pseudomonas_aeruginosa	Pseudomonas	Pseudomonadaceae	Pseudomonadales	Gammaproteobacteria	Proteobacteria
364	0.00220877	0.00206599	0	0	0	0	Streptococcus	Streptococcus	Streptococcaceae	Lactobacillales	Bacilli	Firmicutes
366	0.0353404	0.00206599	0	0	0	0	Veillonellaceae	Veillonellaceae	Veillonellaceae	Selenomonadales	Negativicutes	Firmicutes
367	0	0	0	0	0.0613048	0.267023	Streptococcus	Streptococcus	Streptococcaceae	Lactobacillales	Bacilli	Firmicutes
368	0	0	0.0267267	0.0478706	0	0	Burkholderia_cepacia_multivorans_cenocepacia_cluster	Burkholderia	Burkholderiaceae	Burkholderiales	Betaproteobacteria	Proteobacteria
369	0	0	0	0.00165071	0	0.0497839	Streptococcus	Streptococcus	Streptococcaceae	Lactobacillales	Bacilli	Firmicutes
370	0.0927685	0.0227259	0	0	0	0	Oribacterium	Oribacterium	Lachnospiraceae	Clostridiales	Clostridia	Firmicutes
373	0.130318	0.183873	0	0.00330142	0	0.00678871	Streptococcus_mitis_pneumoniae	Streptococcus	Streptococcaceae	Lactobacillales	Bacilli	Firmicutes
374	0.0927685	0.225193	0	0	0	0	Streptococcus_mitis_pneumoniae	Streptococcus	Streptococcaceae	Lactobacillales	Bacilli	Firmicutes
375	0	0	0.0439082	0.0363156	0	0	Burkholderia_cepacia_multivorans_cenocepacia_cluster	Burkholderia	Burkholderiaceae	Burkholderiales	Betaproteobacteria	Proteobacteria
378	0.00441755	0	0	0	0	0	Streptococcus	Streptococcus	Streptococcaceae	Lactobacillales	Bacilli	Firmicutes
379	0.0265053	0.00206599	0	0	0	0	Veillonellaceae	Veillonellaceae	Veillonellaceae	Selenomonadales	Negativicutes	Firmicutes
380	0.00883509	0.0268578	0	0	0	0	Corynebacterium	Corynebacterium	Corynebacteriaceae	Actinomycetales	Actinobacteria	Actinobacteria
382	0	0	0.00763621	0.00330142	0	0	Actinomyces_naeslundii	Actinomyces	Actinomycetaceae	Actinomycetales	Actinobacteria	Actinobacteria
383	0.0242965	0.00413198	0	0	0	0	Saccharibacteria_genera_incertae_sedis	Saccharibacteria_genera_incertae_sedis	Saccharibacteria_genera_incertae_sedis	Saccharibacteria_genera_incertae_sedis	Saccharibacteria_genera_incertae_sedis	Candidatus_Saccharibacteria
384	0.00220877	0.00413198	0	0	0	0	Prevotella	Prevotella	Prevotellaceae	Bacteroidales	Bacteroidia	Bacteroidetes
386	0	0	0	0	0.00395515	0.0022629	Prevotella	Prevotella	Prevotellaceae	Bacteroidales	Bacteroidia	Bacteroidetes
389	0	0.00206599	0	0	0	0	Streptococcus_gordonii	Streptococcus	Streptococcaceae	Lactobacillales	Bacilli	Firmicutes
390	0.136944	0.171477	0	0	0	0	Streptococcus	Streptococcus	Streptococcaceae	Lactobacillales	Bacilli	Firmicutes
391	0.00883509	0	0.0171815	0.0561241	0	0	Lactobacillus_gasseri	Lactobacillus	Lactobacillaceae	Lactobacillales	Bacilli	Firmicutes
393	0	0.0268578	0	0	0	0	Streptococcus	Streptococcus	Streptococcaceae	Lactobacillales	Bacilli	Firmicutes
394	0.0110439	0.00619796	0	0	0.00988787	0.0113145	Staphylococcus_aureus	Staphylococcus	Staphylococcaceae	Bacillales	Bacilli	Firmicutes
395	0.019879	0.00413198	0	0	0	0	Capnocytophaga	Capnocytophaga	Flavobacteriaceae	Flavobacteriales	Flavobacteriia	Bacteroidetes
396	0	0	0.00190905	0.0148564	0	0	Veillonella_parvula_dispar	Veillonella	Veillonellaceae	Selenomonadales	Negativicutes	Firmicutes
397	0.0287141	0.0723096	0	0	0	0	Corynebacterium	Corynebacterium	Corynebacteriaceae	Actinomycetales	Actinobacteria	Actinobacteria
399	0	0	0.0267267	0.0709805	0	0	Haemophilus	Haemophilus	Pasteurellaceae	Pasteurellales	Gammaproteobacteria	Proteobacteria
401	0.0110439	0	0	0	0	0	Veillonella	Veillonella	Veillonellaceae	Selenomonadales	Negativicutes	Firmicutes
402	0	0.00206599	0	0	0	0	Actinomyces_gerencseriae	Actinomyces	Actinomycetaceae	Actinomycetales	Actinobacteria	Actinobacteria
403	0	0.00826395	0	0	0	0.0135774	Staphylococcus_aureus	Staphylococcus	Staphylococcaceae	Bacillales	Bacilli	Firmicutes
404	0	0	0.00190905	0.00165071	0	0	Lactobacillus_fermentum	Lactobacillus	Lactobacillaceae	Lactobacillales	Bacilli	Firmicutes
405	0	0	0	0.00330142	0	0.0022629	Streptococcus	Streptococcus	Streptococcaceae	Lactobacillales	Bacilli	Firmicutes
406	0	0	0.0610897	0.0594256	0	0	Burkholderia	Burkholderia	Burkholderiaceae	Burkholderiales	Betaproteobacteria	Proteobacteria
407	0	0.00826395	0	0.00165071	0	0	Neisseria	Neisseria	Neisseriaceae	Neisseriales	Betaproteobacteria	Proteobacteria
408	0.0110439	0.00413198	0.0859074	0.0214592	0.00197757	0	Haemophilus_influenzae	Haemophilus	Pasteurellaceae	Pasteurellales	Gammaproteobacteria	Proteobacteria
409	0.00220877	0.0165279	0	0	0	0.00452581	Staphylococcus_aureus	Staphylococcus	Staphylococcaceae	Bacillales	Bacilli	Firmicutes
411	0.0397579	0.0268578	0	0.00495213	0	0.00678871	Escherichia_Shigella	Escherichia	Enterobacteriaceae	Enterobacteriales	Gammaproteobacteria	Proteobacteria
412	0.00883509	0.00826395	0	0.00495213	0	0	Rothia	Rothia	Micrococcaceae	Actinomycetales	Actinobacteria	Actinobacteria
413	0	0.0144619	0	0	0.00395515	0.0203661	Staphylococcus	Staphylococcus	Staphylococcaceae	Bacillales	Bacilli	Firmicutes
415	0	0.00619796	0	0	0	0.00452581	Staphylococcus	Staphylococcus	Staphylococcaceae	Bacillales	Bacilli	Firmicutes
416	0.00883509	0.00206599	0.0038181	0	0	0	Veillonella_atypica	Veillonella	Veillonellaceae	Selenomonadales	Negativicutes	Firmicutes
418	0	0.00206599	0	0	0	0	Granulicatella	Granulicatella	Carnobacteriaceae	Lactobacillales	Bacilli	Firmicutes
419	0.0110439	0.0227259	0	0	0.0079103	0.0181032	Scardovia_wiggsiae	Scardovia	Bifidobacteriaceae	Bifidobacteriales	Actinobacteria	Actinobacteria
420	0	0.00413198	0	0	0	0	Streptococcus_mitis_pneumoniae	Streptococcus	Streptococcaceae	Lactobacillales	Bacilli	Firmicutes
421	0	0.00619796	0	0	0	0	Streptococcus	Streptococcus	Streptococcaceae	Lactobacillales	Bacilli	Firmicutes
423	0.00220877	0.00206599	0.0038181	0.00495213	0.00395515	0	Granulicatella_adiacens_paraadiacens	Granulicatella	Carnobacteriaceae	Lactobacillales	Bacilli	Firmicutes
424	0	0	0	0.00825355	0.00395515	0.0022629	Prevotella_melaninogenica	Prevotella	Prevotellaceae	Bacteroidales	Bacteroidia	Bacteroidetes
425	0.00441755	0	0	0	0	0	Porphyromonas	Porphyromonas	Porphyromonadaceae	Bacteroidales	Bacteroidia	Bacteroidetes
427	0	0	0	0.00165071	0.0494394	0.0158403	Haemophilus_parainfluenzae	Haemophilus	Pasteurellaceae	Pasteurellales	Gammaproteobacteria	Proteobacteria
428	0.200998	0.0309898	0	0	0	0	Selenomonas	Selenomonas	Veillonellaceae	Selenomonadales	Negativicutes	Firmicutes
429	0.21646	0.00413198	0	0	0	0	Oribacterium_sinus	Oribacterium	Lachnospiraceae	Clostridiales	Clostridia	Firmicutes
430	0.00220877	0.00206599	0.00763621	0.0148564	0.00593272	0.0203661	Staphylococcus_aureus	Staphylococcus	Staphylococcaceae	Bacillales	Bacilli	Firmicutes
431	0.10823	0.0661116	0	0	0	0.0022629	Prevotella	Prevotella	Prevotellaceae	Bacteroidales	Bacteroidia	Bacteroidetes
432	0	0	0	0	0.0197757	0.0181032	Haemophilus_parainfluenzae	Haemophilus	Pasteurellaceae	Pasteurellales	Gammaproteobacteria	Proteobacteria
433	0.019879	0	0	0	0	0	Haemophilus_haemolyticus	Haemophilus	Pasteurellaceae	Pasteurellales	Gammaproteobacteria	Proteobacteria
435	0.00441755	0	0	0	0	0	Neisseria_perflava_meningitis	Neisseria	Neisseriaceae	Neisseriales	Betaproteobacteria	Proteobacteria
436	0.0132526	0.00826395	0.00190905	0.00165071	0.00593272	0.00452581	Staphylococcus_aureus	Staphylococcus	Staphylococcaceae	Bacillales	Bacilli	Firmicutes
437	0.00220877	0.00206599	0.00572716	0	0	0	Gemella_sanguinis	Gemella	Bacillales_Incertae_Sedis_XI	Bacillales	Bacilli	Firmicutes
438	0.00662632	0.0206599	0	0	0	0	Olsenella_uli	Olsenella	Coriobacteriaceae	Coriobacteriales	Actinobacteria	Actinobacteria
440	0.00662632	0.00826395	0.00572716	0.00990426	0.00197757	0	Rothia_mucilaginosa	Rothia	Micrococcaceae	Actinomycetales	Actinobacteria	Actinobacteria
441	0.00662632	0.00619796	0	0	0.0237309	0.0248919	Streptococcus_oralis_ATCC700233_cluster	Streptococcus	Streptococcaceae	Lactobacillales	Bacilli	Firmicutes
442	0	0	0	0.011555	0	0	Neisseria	Neisseria	Neisseriaceae	Neisseriales	Betaproteobacteria	Proteobacteria
444	0.00441755	0.0123959	0.00190905	0	0.0177982	0.0135774	Staphylococcus_aureus	Staphylococcus	Staphylococcaceae	Bacillales	Bacilli	Firmicutes
447	0.0530106	0.00206599	0	0	0	0	Campylobacter	Campylobacter	Campylobacteraceae	Campylobacterales	Epsilonproteobacteria	Proteobacteria
450	0.0110439	0	0.00572716	0.00165071	0	0	Veillonella_atypica	Veillonella	Veillonellaceae	Selenomonadales	Negativicutes	Firmicutes
451	0.00883509	0	0.00954526	0.00330142	0	0.0022629	Prevotella_melaninogenica	Prevotella	Prevotellaceae	Bacteroidales	Bacteroidia	Bacteroidetes
453	0	0	0.0305448	0.132057	0	0	Haemophilus	Haemophilus	Pasteurellaceae	Pasteurellales	Gammaproteobacteria	Proteobacteria
454	0.16124	0.0123959	0	0	0	0	Oribacterium	Oribacterium	Lachnospiraceae	Clostridiales	Clostridia	Firmicutes
455	0.0883509	0.0723096	0	0	0	0	Prevotella_melaninogenica	Prevotella	Prevotellaceae	Bacteroidales	Bacteroidia	Bacteroidetes
457	0.187746	0.0413198	0	0	0	0	Veillonellaceae	Veillonellaceae	Veillonellaceae	Selenomonadales	Negativicutes	Firmicutes
458	0	0	0	0	0.0118654	0.12446	Pseudomonas_aeruginosa	Pseudomonas	Pseudomonadaceae	Pseudomonadales	Gammaproteobacteria	Proteobacteria
459	0.0397579	0.0289238	0	0	0	0	Catonella_morbi	Catonella	Lachnospiraceae	Clostridiales	Clostridia	Firmicutes
460	0.0596369	0.163213	0	0	0	0.0022629	Streptococcus_oralis_ATCC700233_cluster	Streptococcus	Streptococcaceae	Lactobacillales	Bacilli	Firmicutes
461	0.00220877	0	0	0	0	0	Fusobacterium_nucleatum	Fusobacterium	Fusobacteriaceae	Fusobacteriales	Fusobacteriia	Fusobacteria
463	0.00883509	0.00826395	0	0	0	0	Pasteurellaceae	Pasteurellaceae	Pasteurellaceae	Pasteurellales	Gammaproteobacteria	Proteobacteria
465	0	0	0.0152724	0.0198085	0	0	Porphyromonas	Porphyromonas	Porphyromonadaceae	Bacteroidales	Bacteroidia	Bacteroidetes
467	0.097186	0.123959	0	0	0	0.0022629	Streptococcus_cristatus	Streptococcus	Streptococcaceae	Lactobacillales	Bacilli	Firmicutes
468	0	0.0206599	0	0.00495213	0	0.0113145	Pseudomonas	Pseudomonas	Pseudomonadaceae	Pseudomonadales	Gammaproteobacteria	Proteobacteria
469	0	0.0103299	0	0.00165071	0	0	Streptococcus_mitis_pneumoniae	Streptococcus	Streptococcaceae	Lactobacillales	Bacilli	Firmicutes
470	0	0.00206599	0	0	0	0	Porphyromonas	Porphyromonas	Porphyromonadaceae	Bacteroidales	Bacteroidia	Bacteroidetes
472	0.0375491	0.0475177	0	0	0	0	Streptococcus_infantis	Streptococcus	Streptococcaceae	Lactobacillales	Bacilli	Firmicutes
474	0.0132526	0.0103299	0	0	0	0	Lachnospiraceae	Lachnospiraceae	Lachnospiraceae	Clostridiales	Clostridia	Firmicutes
475	0.00662632	0.00206599	0	0	0	0.0022629	Streptococcus_mutans	Streptococcus	Streptococcaceae	Lactobacillales	Bacilli	Firmicutes
476	0.00441755	0.00206599	0	0	0.0257085	0.0158403	Streptococcus_oralis_ATCC700233_cluster	Streptococcus	Streptococcaceae	Lactobacillales	Bacilli	Firmicutes
477	0	0	0.0038181	0.00165071	0	0	Campylobacter_concisus	Campylobacter	Campylobacteraceae	Campylobacterales	Epsilonproteobacteria	Proteobacteria
478	0.101604	0.115695	0	0	0	0	Streptococcus	Streptococcus	Streptococcaceae	Lactobacillales	Bacilli	Firmicutes
479	0	0	0	0	0.0316412	0.0181032	Staphylococcus	Staphylococcus	Staphylococcaceae	Bacillales	Bacilli	Firmicutes
480	0.00220877	0.0144619	0	0	0	0	Streptococcus	Streptococcus	Streptococcaceae	Lactobacillales	Bacilli	Firmicutes
481	0.00220877	0.0206599	0	0	0	0.0022629	Streptococcus	Streptococcus	Streptococcaceae	Lactobacillales	Bacilli	Firmicutes
483	0.00441755	0.00206599	0.0038181	0.00825355	0.00988787	0.00905162	Staphylococcus_aureus	Staphylococcus	Staphylococcaceae	Bacillales	Bacilli	Firmicutes
484	0	0	0.122179	0.0313635	0	0	Haemophilus_influenzae	Haemophilus	Pasteurellaceae	Pasteurellales	Gammaproteobacteria	Proteobacteria
488	0.00441755	0	0	0	0	0	Streptococcus_mitis_pneumoniae	Streptococcus	Streptococcaceae	Lactobacillales	Bacilli	Firmicutes
489	0.00441755	0.0185939	0.00190905	0.00330142	0	0	Haemophilus_influenzae	Haemophilus	Pasteurellaceae	Pasteurellales	Gammaproteobacteria	Proteobacteria
491	0.0419667	0	0	0	0	0	Dialister_pneumosintes	Dialister	Veillonellaceae	Selenomonadales	Negativicutes	Firmicutes
492	0	0	0	0	0.00593272	0.00678871	Pseudomonas_aeruginosa	Pseudomonas	Pseudomonadaceae	Pseudomonadales	Gammaproteobacteria	Proteobacteria
493	0.00220877	0.0206599	0	0	0	0	Streptococcus	Streptococcus	Streptococcaceae	Lactobacillales	Bacilli	Firmicutes
495	0.00662632	0.00206599	0	0	0	0	Actinomyces	Actinomyces	Actinomycetaceae	Actinomycetales	Actinobacteria	Actinobacteria
496	0	0	0.0171815	0.0379663	0	0	Burkholderia_cepacia_multivorans_cenocepacia_cluster	Burkholderia	Burkholderiaceae	Burkholderiales	Betaproteobacteria	Proteobacteria
498	0.0309228	0.138421	0	0	0	0	Leptotrichia_wadei	Leptotrichia	Leptotrichiaceae	Fusobacteriales	Fusobacteriia	Fusobacteria
502	0.00662632	0.00206599	0	0	0	0	Capnocytophaga	Capnocytophaga	Flavobacteriaceae	Flavobacteriales	Flavobacteriia	Bacteroidetes
506	0.00441755	0.00619796	0.00190905	0	0	0	Granulicatella_adiacens_paraadiacens	Granulicatella	Carnobacteriaceae	Lactobacillales	Bacilli	Firmicutes
507	0	0	0.0916345	0.0297128	0	0	Haemophilus	Haemophilus	Pasteurellaceae	Pasteurellales	Gammaproteobacteria	Proteobacteria
508	0.00220877	0.00413198	0	0.00165071	0	0	Veillonella	Veillonella	Veillonellaceae	Selenomonadales	Negativicutes	Firmicutes
509	0.00441755	0.00206599	0.00954526	0.011555	0	0	Neisseria_pharyngis	Neisseria	Neisseriaceae	Neisseriales	Betaproteobacteria	Proteobacteria
511	0.00441755	0.00206599	0.00954526	0	0.00395515	0	Prevotella_melaninogenica	Prevotella	Prevotellaceae	Bacteroidales	Bacteroidia	Bacteroidetes
512	0	0.00206599	0.00190905	0.00495213	0	0	Propionibacterium_acidifaciens	Propionibacterium	Propionibacteriaceae	Actinomycetales	Actinobacteria	Actinobacteria
513	0	0.00206599	0	0	0	0	Streptococcus	Streptococcus	Streptococcaceae	Lactobacillales	Bacilli	Firmicutes
515	0.0220877	0.0330558	0	0	0	0	Streptococcus	Streptococcus	Streptococcaceae	Lactobacillales	Bacilli	Firmicutes
516	0	0	0	0.011555	0	0.0113145	Lactobacillus_rhamnosus	Lactobacillus	Lactobacillaceae	Lactobacillales	Bacilli	Firmicutes
517	0.170076	0.00826395	0	0	0	0	Ruminococcaceae	Ruminococcaceae	Ruminococcaceae	Clostridiales	Clostridia	Firmicutes
519	0.00883509	0.0103299	0	0	0	0.00452581	Enterobacteriaceae	Enterobacteriaceae	Enterobacteriaceae	Enterobacteriales	Gammaproteobacteria	Proteobacteria
520	0.019879	0.00413198	0	0	0	0	Prevotella_oris	Prevotella	Prevotellaceae	Bacteroidales	Bacteroidia	Bacteroidetes
521	0	0.00206599	0	0.00165071	0	0	Granulicatella	Granulicatella	Carnobacteriaceae	Lactobacillales	Bacilli	Firmicutes
522	0.00220877	0.00413198	0	0	0	0.0022629	Streptococcus_parasanguinis	Streptococcus	Streptococcaceae	Lactobacillales	Bacilli	Firmicutes
523	0	0.00413198	0	0.00165071	0	0.00678871	Rothia	Rothia	Micrococcaceae	Actinomycetales	Actinobacteria	Actinobacteria
524	0.16124	0.0123959	0	0	0	0	Ruminococcaceae	Ruminococcaceae	Ruminococcaceae	Clostridiales	Clostridia	Firmicutes
525	0.0287141	0.142553	0	0	0	0.0022629	Leptotrichia	Leptotrichia	Leptotrichiaceae	Fusobacteriales	Fusobacteriia	Fusobacteria
526	0.00220877	0.00206599	0.0038181	0	0.0079103	0.00905162	Streptococcus_salivarius_vestibularis	Streptococcus	Streptococcaceae	Lactobacillales	Bacilli	Firmicutes
529	0	0	0.0038181	0	0.00197757	0	Bacteroides_uniformis_type_cluster	Bacteroides	Bacteroidaceae	Bacteroidales	Bacteroidia	Bacteroidetes
530	0.00441755	0	0.0038181	0	0.00197757	0	Ralstonia_pickettii	Ralstonia	Burkholderiaceae	Burkholderiales	Betaproteobacteria	Proteobacteria
532	0.00220877	0.00206599	0	0	0.013843	0.0746758	Streptococcus	Streptococcus	Streptococcaceae	Lactobacillales	Bacilli	Firmicutes
534	0	0	0.00954526	0.0214592	0	0	Burkholderia_cepacia_multivorans_cenocepacia_cluster	Burkholderia	Burkholderiaceae	Burkholderiales	Betaproteobacteria	Proteobacteria
535	0	0	0	0.00330142	0	0	Burkholderia	Burkholderia	Burkholderiaceae	Burkholderiales	Betaproteobacteria	Proteobacteria
536	0	0	0	0.00825355	0	0	Staphylococcus	Staphylococcus	Staphylococcaceae	Bacillales	Bacilli	Firmicutes
537	0.0353404	0.0165279	0	0	0	0	Prevotella_pallens	Prevotella	Prevotellaceae	Bacteroidales	Bacteroidia	Bacteroidetes
538	0.0397579	0	0.00190905	0	0	0	Haemophilus_influenzae	Haemophilus	Pasteurellaceae	Pasteurellales	Gammaproteobacteria	Proteobacteria
540	0	0	0	0	0.0177982	0	Prevotella_oris	Prevotella	Prevotellaceae	Bacteroidales	Bacteroidia	Bacteroidetes
542	0	0.00413198	0	0	0	0	Streptococcus	Streptococcus	Streptococcaceae	Lactobacillales	Bacilli	Firmicutes
543	0.00662632	0.0103299	0.00190905	0	0	0	Streptococcus	Streptococcus	Streptococcaceae	Lactobacillales	Bacilli	Firmicutes
545	0	0	0	0	0.013843	0.00452581	Pseudomonas_aeruginosa	Pseudomonas	Pseudomonadaceae	Pseudomonadales	Gammaproteobacteria	Proteobacteria
546	0.00441755	0.00826395	0	0	0.00988787	0.00452581	Actinomyces_odontolyticus	Actinomyces	Actinomycetaceae	Actinomycetales	Actinobacteria	Actinobacteria
547	0	0	0.0152724	0.00825355	0	0	Burkholderia_cepacia_multivorans_cenocepacia_cluster	Burkholderia	Burkholderiaceae	Burkholderiales	Betaproteobacteria	Proteobacteria
551	0.0993948	0.0619796	0	0	0	0	Mobiluncus	Mobiluncus	Actinomycetaceae	Actinomycetales	Actinobacteria	Actinobacteria
553	0	0	0	0	0.013843	0.0022629	Pseudomonas_aeruginosa	Pseudomonas	Pseudomonadaceae	Pseudomonadales	Gammaproteobacteria	Proteobacteria
554	0.0463842	0.0640456	0	0	0	0.0022629	Stomatobaculum	Stomatobaculum	Lachnospiraceae	Clostridiales	Clostridia	Firmicutes
555	0.0110439	0	0.00954526	0.0445692	0	0	Veillonella_parvula_dispar	Veillonella	Veillonellaceae	Selenomonadales	Negativicutes	Firmicutes
556	0	0.00206599	0	0	0	0	Streptococcus	Streptococcus	Streptococcaceae	Lactobacillales	Bacilli	Firmicutes
557	0.0508018	0.0123959	0	0	0	0	Treponema	Treponema	Spirochaetaceae	Spirochaetales	Spirochaetia	Spirochaetes
560	0	0	0	0.00165071	0	0	Burkholderia	Burkholderia	Burkholderiaceae	Burkholderiales	Betaproteobacteria	Proteobacteria
561	0	0	0	0	0.00988787	0.0022629	Prevotella	Prevotella	Prevotellaceae	Bacteroidales	Bacteroidia	Bacteroidetes
562	0	0.00619796	0	0	0	0	Leptotrichia_wadei	Leptotrichia	Leptotrichiaceae	Fusobacteriales	Fusobacteriia	Fusobacteria
563	0.0154614	0.00413198	0.0477263	0.00990426	0	0	Haemophilus_influenzae	Haemophilus	Pasteurellaceae	Pasteurellales	Gammaproteobacteria	Proteobacteria
564	0	0	0	0.00165071	0	0	Streptococcus_gordonii	Streptococcus	Streptococcaceae	Lactobacillales	Bacilli	Firmicutes
565	0.00441755	0	0	0	0	0	Campylobacter	Campylobacter	Campylobacteraceae	Campylobacterales	Epsilonproteobacteria	Proteobacteria
569	0	0	0	0.00330142	0	0	Lactobacillus_fermentum	Lactobacillus	Lactobacillaceae	Lactobacillales	Bacilli	Firmicutes
570	0.00220877	0	0	0	0.00197757	0	Veillonella_parvula_dispar	Veillonella	Veillonellaceae	Selenomonadales	Negativicutes	Firmicutes
572	0.00662632	0	0	0	0	0	Campylobacter_gracilis	Campylobacter	Campylobacteraceae	Campylobacterales	Epsilonproteobacteria	Proteobacteria
573	0.00441755	0.00619796	0	0	0	0	Streptococcus	Streptococcus	Streptococcaceae	Lactobacillales	Bacilli	Firmicutes
575	0	0.0144619	0	0	0	0	Actinomyces	Actinomyces	Actinomycetaceae	Actinomycetales	Actinobacteria	Actinobacteria
576	0	0	0	0.0709805	0	0	Neisseria	Neisseria	Neisseriaceae	Neisseriales	Betaproteobacteria	Proteobacteria
577	0.00441755	0.00619796	0	0	0	0	Actinomyces_graevenitzii	Actinomyces	Actinomycetaceae	Actinomycetales	Actinobacteria	Actinobacteria
580	0.00883509	0.00413198	0	0	0	0	Neisseria	Neisseria	Neisseriaceae	Neisseriales	Betaproteobacteria	Proteobacteria
582	0	0	0	0.00330142	0	0	Streptococcus	Streptococcus	Streptococcaceae	Lactobacillales	Bacilli	Firmicutes
583	0	0	0.0038181	0.00825355	0	0	Burkholderia	Burkholderia	Burkholderiaceae	Burkholderiales	Betaproteobacteria	Proteobacteria
586	0.00662632	0.00619796	0	0	0	0	Fusobacterium_periodonticum	Fusobacterium	Fusobacteriaceae	Fusobacteriales	Fusobacteriia	Fusobacteria
589	0.00883509	0	0.00572716	0.00165071	0	0	Prevotella_histicola	Prevotella	Prevotellaceae	Bacteroidales	Bacteroidia	Bacteroidetes
590	0.0353404	0.00413198	0	0	0	0	Abiotrophia_defectiva	Abiotrophia	Aerococcaceae	Lactobacillales	Bacilli	Firmicutes
591	0.00662632	0.00413198	0	0	0	0	Streptococcus_mitis_pneumoniae	Streptococcus	Streptococcaceae	Lactobacillales	Bacilli	Firmicutes
592	0.114856	0.0309898	0	0	0	0	Alloprevotella	Alloprevotella	Prevotellaceae	Bacteroidales	Bacteroidia	Bacteroidetes
594	0	0	0	0	0.0177982	0.0022629	Pseudomonas_aeruginosa	Pseudomonas	Pseudomonadaceae	Pseudomonadales	Gammaproteobacteria	Proteobacteria
598	0	0.00619796	0	0	0	0	Staphylococcus	Staphylococcus	Staphylococcaceae	Bacillales	Bacilli	Firmicutes
599	0	0	0	0	0	0.0022629	Granulicatella	Granulicatella	Carnobacteriaceae	Lactobacillales	Bacilli	Firmicutes
600	0	0.00826395	0	0	0	0	Streptococcus_australis_type_cluster	Streptococcus	Streptococcaceae	Lactobacillales	Bacilli	Firmicutes
602	0	0.00413198	0	0	0	0.00905162	Staphylococcus	Staphylococcus	Staphylococcaceae	Bacillales	Bacilli	Firmicutes
604	0	0	0	0	0.0237309	0.0384694	Pseudomonas	Pseudomonas	Pseudomonadaceae	Pseudomonadales	Gammaproteobacteria	Proteobacteria
606	0	0.00826395	0	0.00165071	0	0	Prevotella_histicola	Prevotella	Prevotellaceae	Bacteroidales	Bacteroidia	Bacteroidetes
608	0	0	0	0	0.00988787	0	Pseudomonas_aeruginosa	Pseudomonas	Pseudomonadaceae	Pseudomonadales	Gammaproteobacteria	Proteobacteria
611	0	0.00619796	0	0	0	0	Neisseria	Neisseria	Neisseriaceae	Neisseriales	Betaproteobacteria	Proteobacteria
612	0.0154614	0.0185939	0	0	0	0	Slackia_exigua	Slackia	Coriobacteriaceae	Coriobacteriales	Actinobacteria	Actinobacteria
615	0	0	0	0	0	0.00905162	Actinomyces	Actinomyces	Actinomycetaceae	Actinomycetales	Actinobacteria	Actinobacteria
617	0.00220877	0	0.00763621	0.00990426	0	0	Neisseria_mucosa	Neisseria	Neisseriaceae	Neisseriales	Betaproteobacteria	Proteobacteria
618	0	0	0	0	0.0217533	0.00905162	Prevotella_oris	Prevotella	Prevotellaceae	Bacteroidales	Bacteroidia	Bacteroidetes
619	0	0	0	0	0.0217533	0	Prevotella_oris	Prevotella	Prevotellaceae	Bacteroidales	Bacteroidia	Bacteroidetes
621	0.00441755	0.00206599	0	0	0	0	Eikenella_corrodens	Eikenella	Neisseriaceae	Neisseriales	Betaproteobacteria	Proteobacteria
622	0	0.00206599	0	0	0	0	Streptococcus_parasanguinis	Streptococcus	Streptococcaceae	Lactobacillales	Bacilli	Firmicutes
623	0	0	0	0.00990426	0	0	Staphylococcus	Staphylococcus	Staphylococcaceae	Bacillales	Bacilli	Firmicutes
624	0	0.00206599	0	0.00165071	0	0	Staphylococcus	Staphylococcus	Staphylococcaceae	Bacillales	Bacilli	Firmicutes
625	0	0	0	0.00990426	0	0	Streptococcus	Streptococcus	Streptococcaceae	Lactobacillales	Bacilli	Firmicutes
626	0.00220877	0	0	0	0.0118654	0.0022629	Prevotella_oris	Prevotella	Prevotellaceae	Bacteroidales	Bacteroidia	Bacteroidetes
627	0.00441755	0.00619796	0	0	0	0	Streptococcus	Streptococcus	Streptococcaceae	Lactobacillales	Bacilli	Firmicutes
629	0	0	0	0	0.0158206	0.00452581	Pseudomonas_aeruginosa	Pseudomonas	Pseudomonadaceae	Pseudomonadales	Gammaproteobacteria	Proteobacteria
630	0.068472	0.0454517	0	0	0	0	Prevotella	Prevotella	Prevotellaceae	Bacteroidales	Bacteroidia	Bacteroidetes
631	0	0	0	0.00165071	0.00197757	0	Granulicatella_adiacens_paraadiacens	Granulicatella	Carnobacteriaceae	Lactobacillales	Bacilli	Firmicutes
632	0.0154614	0.113629	0	0	0	0	Propionibacteriaceae	Propionibacteriaceae	Propionibacteriaceae	Actinomycetales	Actinobacteria	Actinobacteria
635	0.00662632	0.00206599	0	0	0	0	Fusobacterium_periodonticum	Fusobacterium	Fusobacteriaceae	Fusobacteriales	Fusobacteriia	Fusobacteria
636	0.00883509	0.00206599	0	0	0	0	Dialister_invisius	Dialister	Veillonellaceae	Selenomonadales	Negativicutes	Firmicutes
637	0	0	0	0	0.0118654	0.0022629	Prevotella_oris	Prevotella	Prevotellaceae	Bacteroidales	Bacteroidia	Bacteroidetes
639	0	0.00619796	0	0	0	0	Treponema_lecithinolyticum	Treponema	Spirochaetaceae	Spirochaetales	Spirochaetia	Spirochaetes
640	0.0508018	0.0764415	0	0	0	0	Lachnoanaerobaculum	Lachnoanaerobaculum	Lachnospiraceae	Clostridiales	Clostridia	Firmicutes
642	0.0220877	0.0165279	0	0	0	0	Prevotella	Prevotella	Prevotellaceae	Bacteroidales	Bacteroidia	Bacteroidetes
643	0	0	0	0.0148564	0	0	Lactobacillus_crispatus	Lactobacillus	Lactobacillaceae	Lactobacillales	Bacilli	Firmicutes
645	0.00441755	0.00826395	0	0.00165071	0	0	Streptococcus_mitis_pneumoniae	Streptococcus	Streptococcaceae	Lactobacillales	Bacilli	Firmicutes
646	0	0	0	0	0	0.0113145	Actinomyces	Actinomyces	Actinomycetaceae	Actinomycetales	Actinobacteria	Actinobacteria
647	0.00220877	0	0.0515444	0.0198085	0	0	Haemophilus_influenzae	Haemophilus	Pasteurellaceae	Pasteurellales	Gammaproteobacteria	Proteobacteria
649	0.0463842	0.00206599	0	0	0	0	Haemophilus_haemolyticus	Haemophilus	Pasteurellaceae	Pasteurellales	Gammaproteobacteria	Proteobacteria
650	0	0.00826395	0	0	0	0.0022629	Streptococcus	Streptococcus	Streptococcaceae	Lactobacillales	Bacilli	Firmicutes
653	0	0	0	0.00495213	0	0.00678871	Streptococcus	Streptococcus	Streptococcaceae	Lactobacillales	Bacilli	Firmicutes
656	0	0	0	0.0297128	0	0	Burkholderia	Burkholderia	Burkholderiaceae	Burkholderiales	Betaproteobacteria	Proteobacteria
657	0	0	0.0629987	0.0297128	0	0	Haemophilus_influenzae	Haemophilus	Pasteurellaceae	Pasteurellales	Gammaproteobacteria	Proteobacteria
663	0.00662632	0	0	0	0	0	Selenomonas	Selenomonas	Veillonellaceae	Selenomonadales	Negativicutes	Firmicutes
664	0.0176702	0.0392538	0	0	0	0	Propionibacterium_propionicum	Propionibacteriaceae	Propionibacteriaceae	Actinomycetales	Actinobacteria	Actinobacteria
665	0	0	0.00954526	0.00660284	0	0	Burkholderia_cepacia_multivorans_cenocepacia_cluster	Burkholderia	Burkholderiaceae	Burkholderiales	Betaproteobacteria	Proteobacteria
666	0.0132526	0	0	0	0	0	Peptostreptococcus_stomatis	Peptostreptococcus	Peptostreptococcaceae	Clostridiales	Clostridia	Firmicutes
667	0.00220877	0.00619796	0	0	0	0	Capnocytophaga	Capnocytophaga	Flavobacteriaceae	Flavobacteriales	Flavobacteriia	Bacteroidetes
669	0	0.00413198	0	0	0	0.0113145	Lautropia_mirabilis	Lautropia	Burkholderiaceae	Burkholderiales	Betaproteobacteria	Proteobacteria
671	0	0.00206599	0	0.00660284	0	0	Streptococcus	Streptococcus	Streptococcaceae	Lactobacillales	Bacilli	Firmicutes
672	0.00441755	0.00206599	0	0	0	0	Actinomyces	Actinomyces	Actinomycetaceae	Actinomycetales	Actinobacteria	Actinobacteria
675	0	0	0	0	0.00197757	0.0022629	Prevotella	Prevotella	Prevotellaceae	Bacteroidales	Bacteroidia	Bacteroidetes
676	0	0	0	0	0	0.00678871	Streptococcus	Streptococcus	Streptococcaceae	Lactobacillales	Bacilli	Firmicutes
677	0	0	0	0.011555	0	0	Granulicatella_adiacens_paraadiacens	Granulicatella	Carnobacteriaceae	Lactobacillales	Bacilli	Firmicutes
678	0	0.00206599	0.00190905	0	0	0	Streptococcus_infantis	Streptococcus	Streptococcaceae	Lactobacillales	Bacilli	Firmicutes
680	0.00220877	0.00206599	0.00190905	0	0	0	Granulicatella	Granulicatella	Carnobacteriaceae	Lactobacillales	Bacilli	Firmicutes
682	0	0.00206599	0	0.00165071	0	0	Streptococcus_infantis	Streptococcus	Streptococcaceae	Lactobacillales	Bacilli	Firmicutes
684	0.00441755	0	0	0	0	0	Capnocytophaga_leadbetteri	Capnocytophaga	Flavobacteriaceae	Flavobacteriales	Flavobacteriia	Bacteroidetes
686	0	0	0.00190905	0.00330142	0.00593272	0.00905162	Streptococcus_salivarius_vestibularis	Streptococcus	Streptococcaceae	Lactobacillales	Bacilli	Firmicutes
688	0	0.00413198	0	0	0	0	Streptococcus	Streptococcus	Streptococcaceae	Lactobacillales	Bacilli	Firmicutes
690	0.00220877	0.00413198	0	0	0	0.0022629	Streptococcus_sanguinis	Streptococcus	Streptococcaceae	Lactobacillales	Bacilli	Firmicutes
691	0.00220877	0	0	0	0	0	Streptococcus_infantis	Streptococcus	Streptococcaceae	Lactobacillales	Bacilli	Firmicutes
692	0	0.00206599	0	0	0	0	Actinomyces_naeslundii	Actinomyces	Actinomycetaceae	Actinomycetales	Actinobacteria	Actinobacteria
694	0	0.00206599	0	0	0	0	Streptococcus_parasanguinis	Streptococcus	Streptococcaceae	Lactobacillales	Bacilli	Firmicutes
695	0	0	0	0	0.0079103	0.00905162	Haemophilus	Haemophilus	Pasteurellaceae	Pasteurellales	Gammaproteobacteria	Proteobacteria
697	0	0.00206599	0	0	0	0	Streptococcus_parasanguinis	Streptococcus	Streptococcaceae	Lactobacillales	Bacilli	Firmicutes
698	0	0.00206599	0.00190905	0	0.00395515	0.00905162	Prevotella_oris	Prevotella	Prevotellaceae	Bacteroidales	Bacteroidia	Bacteroidetes
699	0	0	0	0	0	0.0022629	Rothia_mucilaginosa	Rothia	Micrococcaceae	Actinomycetales	Actinobacteria	Actinobacteria
700	0	0	0	0.011555	0	0.0022629	Staphylococcus	Staphylococcus	Staphylococcaceae	Bacillales	Bacilli	Firmicutes
701	0	0	0.0534535	0.0313635	0	0	Haemophilus_influenzae	Haemophilus	Pasteurellaceae	Pasteurellales	Gammaproteobacteria	Proteobacteria
705	0	0	0	0	0.00395515	0.00452581	Pseudomonas_aeruginosa	Pseudomonas	Pseudomonadaceae	Pseudomonadales	Gammaproteobacteria	Proteobacteria
708	0	0.00206599	0.00190905	0.00165071	0	0	Gemella_haemolysans	Gemella	Bacillales_Incertae_Sedis_XI	Bacillales	Bacilli	Firmicutes
711	0.0132526	0.00413198	0	0.00165071	0	0	Streptococcus_mitis_pneumoniae	Streptococcus	Streptococcaceae	Lactobacillales	Bacilli	Firmicutes
713	0.00441755	0.0247919	0	0	0	0	Alloprevotella	Alloprevotella	Prevotellaceae	Bacteroidales	Bacteroidia	Bacteroidetes
716	0.00662632	0.00206599	0	0	0.00395515	0.00452581	Actinomyces_odontolyticus	Actinomyces	Actinomycetaceae	Actinomycetales	Actinobacteria	Actinobacteria
720	0	0	0.0190905	0.0330142	0	0	Haemophilus	Haemophilus	Pasteurellaceae	Pasteurellales	Gammaproteobacteria	Proteobacteria
721	0.00220877	0.00206599	0	0	0	0	Streptococcus	Streptococcus	Streptococcaceae	Lactobacillales	Bacilli	Firmicutes
722	0	0	0	0.00165071	0	0	Lactobacillus_fermentum	Lactobacillus	Lactobacillaceae	Lactobacillales	Bacilli	Firmicutes
723	0	0	0.0229086	0.0495213	0	0	Haemophilus	Haemophilus	Pasteurellaceae	Pasteurellales	Gammaproteobacteria	Proteobacteria
725	0.00662632	0.0123959	0	0	0	0	Streptococcus	Streptococcus	Streptococcaceae	Lactobacillales	Bacilli	Firmicutes
726	0	0	0	0.00330142	0	0	Staphylococcus	Staphylococcus	Staphylococcaceae	Bacillales	Bacilli	Firmicutes
727	0	0	0	0	0	0.0407323	Lautropia_mirabilis	Lautropia	Burkholderiaceae	Burkholderiales	Betaproteobacteria	Proteobacteria
728	0	0	0	0.00660284	0	0	Burkholderia	Burkholderia	Burkholderiaceae	Burkholderiales	Betaproteobacteria	Proteobacteria
729	0	0	0.00954526	0.0198085	0	0	Streptococcus_anginosus	Streptococcus	Streptococcaceae	Lactobacillales	Bacilli	Firmicutes
730	0.0110439	0	0.00190905	0.00330142	0.00593272	0.0022629	Veillonella_parvula_dispar	Veillonella	Veillonellaceae	Selenomonadales	Negativicutes	Firmicutes
734	0	0.00206599	0	0	0	0.0022629	Granulicatella	Granulicatella	Carnobacteriaceae	Lactobacillales	Bacilli	Firmicutes
735	0	0	0	0.00165071	0.00593272	0.0407323	Haemophilus	Haemophilus	Pasteurellaceae	Pasteurellales	Gammaproteobacteria	Proteobacteria
737	0	0	0	0.00660284	0	0	Burkholderia_cepacia_multivorans_cenocepacia_cluster	Burkholderia	Burkholderiaceae	Burkholderiales	Betaproteobacteria	Proteobacteria
738	0.00441755	0	0	0	0	0	Streptococcus_australis_type_cluster	Streptococcus	Streptococcaceae	Lactobacillales	Bacilli	Firmicutes
741	0	0	0.0152724	0.0214592	0	0	Burkholderia	Burkholderia	Burkholderiaceae	Burkholderiales	Betaproteobacteria	Proteobacteria
742	0	0	0	0.00990426	0	0	Burkholderia_cepacia_multivorans_cenocepacia_cluster	Burkholderia	Burkholderiaceae	Burkholderiales	Betaproteobacteria	Proteobacteria
743	0.00220877	0.00619796	0	0	0	0	Streptococcus	Streptococcus	Streptococcaceae	Lactobacillales	Bacilli	Firmicutes
745	0.00441755	0	0	0	0	0	Veillonella	Veillonella	Veillonellaceae	Selenomonadales	Negativicutes	Firmicutes
746	0	0.00206599	0	0	0	0.00678871	Streptococcus_sanguinis	Streptococcus	Streptococcaceae	Lactobacillales	Bacilli	Firmicutes
747	0	0	0.00190905	0	0	0	Prevotella	Prevotella	Prevotellaceae	Bacteroidales	Bacteroidia	Bacteroidetes
748	0.0331316	0.0619796	0	0	0	0.00452581	Streptococcus	Streptococcus	Streptococcaceae	Lactobacillales	Bacilli	Firmicutes
749	0	0	0	0	0.0079103	0.0022629	Pseudomonas_aeruginosa	Pseudomonas	Pseudomonadaceae	Pseudomonadales	Gammaproteobacteria	Proteobacteria
753	0.0154614	0.0475177	0	0	0	0	Actinomyces	Actinomyces	Actinomycetaceae	Actinomycetales	Actinobacteria	Actinobacteria
754	0.00220877	0.00206599	0	0	0	0	Neisseria	Neisseria	Neisseriaceae	Neisseriales	Betaproteobacteria	Proteobacteria
755	0	0	0.00572716	0.00495213	0	0	Burkholderia_cepacia_multivorans_cenocepacia_cluster	Burkholderia	Burkholderiaceae	Burkholderiales	Betaproteobacteria	Proteobacteria
756	0.0552193	0.0433857	0	0	0	0	Lachnoanaerobaculum	Lachnoanaerobaculum	Lachnospiraceae	Clostridiales	Clostridia	Firmicutes
759	0	0	0	0	0.00197757	0	Pseudomonas_aeruginosa	Pseudomonas	Pseudomonadaceae	Pseudomonadales	Gammaproteobacteria	Proteobacteria
760	0.00220877	0.00619796	0	0	0	0	Staphylococcus_aureus	Staphylococcus	Staphylococcaceae	Bacillales	Bacilli	Firmicutes
761	0	0	0	0	0.00197757	0.00905162	Pseudomonas_aeruginosa	Pseudomonas	Pseudomonadaceae	Pseudomonadales	Gammaproteobacteria	Proteobacteria
762	0	0.00206599	0	0	0	0	Prevotella_histicola	Prevotella	Prevotellaceae	Bacteroidales	Bacteroidia	Bacteroidetes
764	0.00220877	0	0	0	0	0	Streptococcus	Streptococcus	Streptococcaceae	Lactobacillales	Bacilli	Firmicutes
766	0	0.00206599	0	0	0	0	Staphylococcus_aureus	Staphylococcus	Staphylococcaceae	Bacillales	Bacilli	Firmicutes
767	0.00883509	0.00206599	0	0	0	0	Gemella_morbillorum	Gemella	Bacillales_Incertae_Sedis_XI	Bacillales	Bacilli	Firmicutes
768	0.00220877	0.00619796	0	0	0	0	Streptococcus	Streptococcus	Streptococcaceae	Lactobacillales	Bacilli	Firmicutes
770	0.00220877	0.00206599	0	0	0.0118654	0.0113145	Prevotella	Prevotella	Prevotellaceae	Bacteroidales	Bacteroidia	Bacteroidetes
774	0	0.00413198	0	0	0.00197757	0.0543097	Streptococcus	Streptococcus	Streptococcaceae	Lactobacillales	Bacilli	Firmicutes
775	0.019879	0	0	0	0	0	Haemophilus_influenzae	Haemophilus	Pasteurellaceae	Pasteurellales	Gammaproteobacteria	Proteobacteria
776	0	0	0	0	0	0.00452581	Actinomyces	Actinomyces	Actinomycetaceae	Actinomycetales	Actinobacteria	Actinobacteria
777	0	0.00206599	0	0	0	0	Lautropia	Lautropia	Burkholderiaceae	Burkholderiales	Betaproteobacteria	Proteobacteria
778	0.00441755	0.00206599	0	0	0	0	Lachnoanaerobaculum_saburreum	Lachnoanaerobaculum	Lachnospiraceae	Clostridiales	Clostridia	Firmicutes
779	0	0	0	0	0.00395515	0.00678871	Veillonella	Veillonella	Veillonellaceae	Selenomonadales	Negativicutes	Firmicutes
780	0	0.00413198	0	0	0	0.00905162	Staphylococcus	Staphylococcus	Staphylococcaceae	Bacillales	Bacilli	Firmicutes
782	0.00662632	0	0.00190905	0	0	0	Bacteroides_dorei	Bacteroides	Bacteroidaceae	Bacteroidales	Bacteroidia	Bacteroidetes
783	0	0	0	0	0.00197757	0.0135774	Prevotella	Prevotella	Prevotellaceae	Bacteroidales	Bacteroidia	Bacteroidetes
787	0	0	0	0.00495213	0.00197757	0.0022629	Prevotella_melaninogenica	Prevotella	Prevotellaceae	Bacteroidales	Bacteroidia	Bacteroidetes
788	0	0	0	0	0.00988787	0.0203661	Prevotella_melaninogenica	Prevotella	Prevotellaceae	Bacteroidales	Bacteroidia	Bacteroidetes
789	0	0	0.0133634	0.0181578	0	0	Burkholderia_cepacia_multivorans_cenocepacia_cluster	Burkholderia	Burkholderiaceae	Burkholderiales	Betaproteobacteria	Proteobacteria
791	0.0110439	0	0	0	0	0	Flavobacteriaceae	Flavobacteriaceae	Flavobacteriaceae	Flavobacteriales	Flavobacteriia	Bacteroidetes
792	0	0	0	0.0231099	0	0	Burkholderia_cepacia_multivorans_cenocepacia_cluster	Burkholderia	Burkholderiaceae	Burkholderiales	Betaproteobacteria	Proteobacteria
793	0.0110439	0.0764415	0	0	0	0.0022629	Streptococcus	Streptococcus	Streptococcaceae	Lactobacillales	Bacilli	Firmicutes
795	0	0.00206599	0	0	0	0	Gemella	Gemella	Bacillales_Incertae_Sedis_XI	Bacillales	Bacilli	Firmicutes
798	0	0	0	0	0.0177982	0.0339436	Prevotella_melaninogenica	Prevotella	Prevotellaceae	Bacteroidales	Bacteroidia	Bacteroidetes
799	0.00220877	0.0227259	0	0	0	0	Actinomyces	Actinomyces	Actinomycetaceae	Actinomycetales	Actinobacteria	Actinobacteria
800	0	0.00206599	0	0	0	0	Streptococcus_cristatus	Streptococcus	Streptococcaceae	Lactobacillales	Bacilli	Firmicutes
807	0	0	0	0	0	0.0022629	Streptococcus	Streptococcus	Streptococcaceae	Lactobacillales	Bacilli	Firmicutes
808	0	0.00206599	0	0	0	0	Neisseria	Neisseria	Neisseriaceae	Neisseriales	Betaproteobacteria	Proteobacteria
810	0.00220877	0.00619796	0	0	0	0	Streptococcus	Streptococcus	Streptococcaceae	Lactobacillales	Bacilli	Firmicutes
814	0.00220877	0.00619796	0	0	0.00197757	0.0271549	Streptococcus	Streptococcus	Streptococcaceae	Lactobacillales	Bacilli	Firmicutes
816	0.00220877	0.0144619	0	0	0	0	Actinomyces	Actinomyces	Actinomycetaceae	Actinomycetales	Actinobacteria	Actinobacteria
818	0	0.00206599	0	0	0	0	Granulicatella_adiacens_paraadiacens	Granulicatella	Carnobacteriaceae	Lactobacillales	Bacilli	Firmicutes
821	0	0	0.0171815	0.0412677	0	0	Actinomyces	Actinomyces	Actinomycetaceae	Actinomycetales	Actinobacteria	Actinobacteria
823	0	0.00206599	0	0.0148564	0	0	Rothia	Rothia	Micrococcaceae	Actinomycetales	Actinobacteria	Actinobacteria
825	0	0.00206599	0	0	0	0	Oribacterium	Oribacterium	Lachnospiraceae	Clostridiales	Clostridia	Firmicutes
826	0	0.00206599	0	0	0	0	Streptococcus	Streptococcus	Streptococcaceae	Lactobacillales	Bacilli	Firmicutes
827	0.068472	0.0144619	0	0	0	0	Veillonellaceae	Veillonellaceae	Veillonellaceae	Selenomonadales	Negativicutes	Firmicutes
830	0.00883509	0	0	0	0	0	Streptococcus_salivarius_vestibularis	Streptococcus	Streptococcaceae	Lactobacillales	Bacilli	Firmicutes
831	0	0	0.00190905	0	0	0	Ruminococcus	Ruminococcus	Ruminococcaceae	Clostridiales	Clostridia	Firmicutes
834	0	0.00413198	0	0	0	0.0022629	Staphylococcus	Staphylococcus	Staphylococcaceae	Bacillales	Bacilli	Firmicutes
835	0	0	0	0.0148564	0	0	Burkholderia_cepacia_multivorans_cenocepacia_cluster	Burkholderia	Burkholderiaceae	Burkholderiales	Betaproteobacteria	Proteobacteria
837	0	0.00826395	0	0	0	0	Leptotrichia	Leptotrichia	Leptotrichiaceae	Fusobacteriales	Fusobacteriia	Fusobacteria
839	0	0	0.0343629	0.0214592	0	0	Haemophilus_influenzae	Haemophilus	Pasteurellaceae	Pasteurellales	Gammaproteobacteria	Proteobacteria
840	0	0	0	0.00165071	0	0	Staphylococcus	Staphylococcus	Staphylococcaceae	Bacillales	Bacilli	Firmicutes
841	0.0331316	0.00619796	0	0	0	0	Catonella	Catonella	Lachnospiraceae	Clostridiales	Clostridia	Firmicutes
842	0	0	0	0	0.00197757	0.0022629	Prevotella	Prevotella	Prevotellaceae	Bacteroidales	Bacteroidia	Bacteroidetes
845	0.00220877	0	0	0	0	0	Capnocytophaga_ochraceae	Capnocytophaga	Flavobacteriaceae	Flavobacteriales	Flavobacteriia	Bacteroidetes
846	0.0463842	0.0330558	0	0	0	0	Streptococcus_salivarius_vestibularis	Streptococcus	Streptococcaceae	Lactobacillales	Bacilli	Firmicutes
847	0.0662632	0.00206599	0	0	0	0	Ruminococcaceae	Ruminococcaceae	Ruminococcaceae	Clostridiales	Clostridia	Firmicutes
852	0	0.00206599	0	0	0	0.00678871	Streptococcus	Streptococcus	Streptococcaceae	Lactobacillales	Bacilli	Firmicutes
853	0.00220877	0	0	0.00165071	0	0	Prevotella_histicola	Prevotella	Prevotellaceae	Bacteroidales	Bacteroidia	Bacteroidetes
854	0.00220877	0.00413198	0	0	0	0	Granulicatella	Granulicatella	Carnobacteriaceae	Lactobacillales	Bacilli	Firmicutes
855	0.00441755	0	0	0	0	0	Lachnospiraceae_incertae_sedia_Eubacterium_rectale	Lachnospiracea_incertae_sedis	Lachnospiraceae	Clostridiales	Clostridia	Firmicutes
856	0	0	0	0	0.00197757	0.0113145	Staphylococcus	Staphylococcus	Staphylococcaceae	Bacillales	Bacilli	Firmicutes
858	0	0.00413198	0	0	0.00988787	0.00452581	Staphylococcus_aureus	Staphylococcus	Staphylococcaceae	Bacillales	Bacilli	Firmicutes
859	0	0	0	0.00165071	0	0	Leptotrichia	Leptotrichia	Leptotrichiaceae	Fusobacteriales	Fusobacteriia	Fusobacteria
860	0	0	0.036272	0.0297128	0	0	Burkholderia	Burkholderia	Burkholderiaceae	Burkholderiales	Betaproteobacteria	Proteobacteria
862	0.0154614	0.0599136	0	0	0	0.0022629	Stomatobaculum	Stomatobaculum	Lachnospiraceae	Clostridiales	Clostridia	Firmicutes
863	0.00220877	0	0	0	0	0	Veillonella_parvula_dispar	Veillonella	Veillonellaceae	Selenomonadales	Negativicutes	Firmicutes
865	0	0	0.00190905	0	0	0	Neisseria_perflava_meningitis	Neisseria	Neisseriaceae	Neisseriales	Betaproteobacteria	Proteobacteria
866	0	0.00206599	0	0	0	0	Streptococcus_mitis_pneumoniae	Streptococcus	Streptococcaceae	Lactobacillales	Bacilli	Firmicutes
868	0	0.00206599	0	0	0	0	Gemella	Gemella	Bacillales_Incertae_Sedis_XI	Bacillales	Bacilli	Firmicutes
872	0.00662632	0	0	0	0	0	Lachnoanaerobaculum	Lachnoanaerobaculum	Lachnospiraceae	Clostridiales	Clostridia	Firmicutes
873	0	0	0	0.00165071	0	0.0022629	Staphylococcus	Staphylococcus	Staphylococcaceae	Bacillales	Bacilli	Firmicutes
875	0.00662632	0.0123959	0	0	0	0	Staphylococcus_epidermidis	Staphylococcus	Staphylococcaceae	Bacillales	Bacilli	Firmicutes
876	0	0.00206599	0.0038181	0.00330142	0	0	Streptococcus_oralis_type_cluster	Streptococcus	Streptococcaceae	Lactobacillales	Bacilli	Firmicutes
877	0.00220877	0.00619796	0	0.00165071	0.00593272	0	Staphylococcus_aureus	Staphylococcus	Staphylococcaceae	Bacillales	Bacilli	Firmicutes
878	0.00883509	0	0	0	0.00395515	0	Granulicatella	Granulicatella	Carnobacteriaceae	Lactobacillales	Bacilli	Firmicutes
879	0.00662632	0	0	0	0	0	Veillonella	Veillonella	Veillonellaceae	Selenomonadales	Negativicutes	Firmicutes
880	0.00662632	0.00619796	0	0	0	0	Abiotrophia_defectiva	Abiotrophia	Aerococcaceae	Lactobacillales	Bacilli	Firmicutes
882	0.00220877	0.0123959	0	0	0	0	Leptotrichia	Leptotrichia	Leptotrichiaceae	Fusobacteriales	Fusobacteriia	Fusobacteria
887	0	0.00206599	0	0	0	0	Cardiobacterium_valvarum	Cardiobacterium	Cardiobacteriaceae	Cardiobacteriales	Gammaproteobacteria	Proteobacteria
888	0.00220877	0	0	0	0.00197757	0	Haemophilus_parainfluenzae	Haemophilus	Pasteurellaceae	Pasteurellales	Gammaproteobacteria	Proteobacteria
890	0	0	0.00572716	0.00495213	0	0	Burkholderia_cepacia_multivorans_cenocepacia_cluster	Burkholderia	Burkholderiaceae	Burkholderiales	Betaproteobacteria	Proteobacteria
891	0	0.00619796	0	0	0.00197757	0.0203661	Actinomyces	Actinomyces	Actinomycetaceae	Actinomycetales	Actinobacteria	Actinobacteria
892	0	0	0.00190905	0.0148564	0	0	Burkholderia_cepacia_multivorans_cenocepacia_cluster	Burkholderia	Burkholderiaceae	Burkholderiales	Betaproteobacteria	Proteobacteria
898	0.00220877	0	0	0	0	0	Prevotella	Prevotella	Prevotellaceae	Bacteroidales	Bacteroidia	Bacteroidetes
900	0	0	0	0	0.0118654	0	Pseudomonas_aeruginosa	Pseudomonas	Pseudomonadaceae	Pseudomonadales	Gammaproteobacteria	Proteobacteria
903	0	0	0.0133634	0.0379663	0	0	Haemophilus	Haemophilus	Pasteurellaceae	Pasteurellales	Gammaproteobacteria	Proteobacteria
906	0	0	0	0.00165071	0	0	Burkholderia	Burkholderia	Burkholderiaceae	Burkholderiales	Betaproteobacteria	Proteobacteria
908	0.0110439	0	0.00190905	0.00165071	0	0	Haemophilus_influenzae	Haemophilus	Pasteurellaceae	Pasteurellales	Gammaproteobacteria	Proteobacteria
909	0	0.00413198	0	0	0	0	Neisseria_perflava_meningitis	Neisseria	Neisseriaceae	Neisseriales	Betaproteobacteria	Proteobacteria
911	0	0.00206599	0	0	0	0	Actinomyces	Actinomyces	Actinomycetaceae	Actinomycetales	Actinobacteria	Actinobacteria
912	0	0.00206599	0.00190905	0.00330142	0	0	Staphylococcus	Staphylococcus	Staphylococcaceae	Bacillales	Bacilli	Firmicutes
915	0	0	0	0	0.00395515	0	Veillonella	Veillonella	Veillonellaceae	Selenomonadales	Negativicutes	Firmicutes
916	0	0.00619796	0	0	0.00197757	0.0135774	Lautropia_mirabilis	Lautropia	Burkholderiaceae	Burkholderiales	Betaproteobacteria	Proteobacteria
918	0.00220877	0	0	0	0	0	Streptococcus	Streptococcus	Streptococcaceae	Lactobacillales	Bacilli	Firmicutes
923	0.00662632	0.00413198	0	0	0	0	Haemophilus_influenzae	Haemophilus	Pasteurellaceae	Pasteurellales	Gammaproteobacteria	Proteobacteria
924	0	0	0	0	0.00197757	0	Pseudomonas_aeruginosa	Pseudomonas	Pseudomonadaceae	Pseudomonadales	Gammaproteobacteria	Proteobacteria
925	0.00220877	0.00206599	0	0	0	0	Prevotella	Prevotella	Prevotellaceae	Bacteroidales	Bacteroidia	Bacteroidetes
927	0.00220877	0.00206599	0	0	0	0	Staphylococcus	Staphylococcus	Staphylococcaceae	Bacillales	Bacilli	Firmicutes
930	0	0	0	0	0	0.0022629	Streptococcus	Streptococcus	Streptococcaceae	Lactobacillales	Bacilli	Firmicutes
937	0	0.00619796	0	0	0	0	Streptococcus_salivarius_vestibularis	Streptococcus	Streptococcaceae	Lactobacillales	Bacilli	Firmicutes
939	0	0	0.00190905	0.0148564	0	0	Streptococcus	Streptococcus	Streptococcaceae	Lactobacillales	Bacilli	Firmicutes
[truncated: 125 more rows]

## Sheet: relative abundance of species
	Patient A_DNA	Patient A_RNA	Patient B_DNA	Patient B_RNA	Patient C_DNA	Patient C_RNA
[truncated: 179 more rows]

[truncated: 5 more sheets: relative abundance of genera, relative abundance of families, relative abundance of orders, relative abundance of classes, relative abundance of phyla]
