# Supplementary material for: An Innovative Protocol for Metaproteomic Analyses of Microbial Pathogens in Cystic Fibrosis Sputum
Source: Front Cell Infect Microbiol. 2021 Aug 27;11:724569. doi: 10.3389/fcimb.2021.724569 (PMC8432295; doi:10.3389/fcimb.2021.724569)
Supplement: Supplementary file 9 [file Table_2.xlsx]

## Sheet: Data Evaluation
Supplemental Table 3: Proteins and protein groups identified by metaproteome analyses in sputum sample derived from Patient A. Proteins and protein groups were taxonomically and functionally assigned by Prophane. Quantification is displayed as mean NSAF values of two technical replicates of control and enriched samples.
Members Identifier		Taxonomy TrEMBL								Function TIGRFAMs					Function PFAMs						Function EggNOG						Quantification (Mean NSAFs)
		Superkingdom	Phylum	Class	Order	Family	Genus	Species		Mainrole	Subrole	Description	Identifier		Clan	Clan Symbol	Clan Description	PFAM Description	Identifier		Main Role	Sub Role	OG	Description	Protein		Control	Enriched
A0A0E3KTQ3;A0A0M5KWX8		Bacteria	Actinobacteria	Actinobacteria	Corynebacteriales	Corynebacteriaceae	Corynebacterium	various		unclassified	unclassified	unclassified	unclassified		CL0142	Membrane_trans	Membrane and transport protein	FecCD transport family	PF01032		metabolism	Inorganic ion transport and metabolism	08IHU	transport system permease protein	945712.CULC22_01057		6.82107e-05	0.00014606
A0A0X9GI45;G5EQ98		Bacteria	Actinobacteria	Actinobacteria	Micrococcales	Micrococcaceae	various	various		Protein synthesis	Ribosomal proteins: synthesis and modification	ribosomal protein uL22	TIGR01044		unclassified	unclassified	unclassified	Ribosomal protein L22p/L17e	PF00237		unclassified	unclassified	unclassified	unclassified	unclassified		0	0.000177568
A0A0K2S270		Bacteria	Actinobacteria	Actinobacteria	Micrococcales	Micrococcaceae	Rothia	Rothia mucilaginosa		unclassified	unclassified	unclassified	unclassified		CL0368	PhosC-NucP1	Phospholipase C/P1 nuclease superfamily	LexA-binding, inner membrane-associated putative hydrolase	PF04307		poorly characterized	Function unknown	11P7R	Membrane-bound metal-dependent hydrolase	680646.RMDY18_10790		9.66788e-05	0.000118235
D0WPP8		Bacteria	Actinobacteria	Actinobacteria	Actinomycetales	Actinomycetaceae	Actinomyces	Actinomyces sp. oral taxon 848		unclassified	unclassified	unclassified	unclassified		unclassified	unclassified	unclassified	unclassified	unclassified		unclassified	unclassified	unclassified	unclassified	unclassified		0	0.00033055
A0A291DE75		Bacteria	Actinobacteria	Actinobacteria	Micrococcales	Micrococcaceae	Rothia	Rothia nasimurium		Energy metabolism	Glycolysis/gluconeogenesis	phosphopyruvate hydratase	TIGR01060		CL0256	Enolase_TIM	Enolase like TIM barrel	Methylaspartate ammonia-lyase C-terminus	PF07476		unclassified	unclassified	unclassified	unclassified	unclassified		0	5.04361e-05
A0A160PR28		Bacteria	Actinobacteria	Actinobacteria	Corynebacteriales	Corynebacteriaceae	Corynebacterium	Corynebacterium glutamicum		unclassified	unclassified	unclassified	unclassified		unclassified	unclassified	unclassified	unclassified	unclassified		unclassified	unclassified	unclassified	unclassified	unclassified		0	2.26546e-05
A0A2R3S9I5		Bacteria	Actinobacteria	Actinobacteria	Corynebacteriales	Nocardiaceae	Rhodococcus	Rhodococcus hoagii		unclassified	unclassified	unclassified	unclassified		CL0023	P-loop_NTPase	P-loop containing nucleoside triphosphate hydrolase superfamily	AAA domain (dynein-related subfamily)	PF07728		unclassified	unclassified	unclassified	unclassified	unclassified		0	0.000117879
A0A1Q5Q2K3		Bacteria	Actinobacteria	Actinobacteria	Actinomycetales	Actinomycetaceae	Actinomyces	Actinomyces nasicola		unclassified	unclassified	unclassified	unclassified		unclassified	unclassified	unclassified	Tetrahydrodipicolinate N-succinyltransferase middle	PF14789		metabolism	Amino acid transport and metabolism	00C58	Catalyzes the conversion of the cyclic tetrahydrodipicolinate (THDP) into the acyclic N-succinyl-L-2- amino-6-oxopimelate using succinyl-CoA (By similarity)	479435.Kfla_5521		0.000202007	0
A0A1X6XZV2		Bacteria	Actinobacteria	Actinobacteria	Corynebacteriales	Corynebacteriaceae	Corynebacterium	Corynebacterium xerosis		unclassified	unclassified	unclassified	unclassified		CL0036	TIM_barrel	Common phosphate binding-site TIM barrel superfamily	Pyridoxal-dependent decarboxylase, pyridoxal binding domain	PF02784		metabolism	Amino acid transport and metabolism	COG0019	Specifically catalyzes the decarboxylation of meso- diaminopimelate (meso-DAP) to L-lysine (By similarity)	471856.Jden_2537		4.17356e-05	0
A0A1H1RTQ2		Bacteria	Actinobacteria	Actinobacteria	Corynebacteriales	Corynebacteriaceae	Corynebacterium	Corynebacterium timonense		unclassified	unclassified	unclassified	unclassified		unclassified	unclassified	unclassified	unclassified	unclassified		unclassified	unclassified	unclassified	unclassified	unclassified		0	9.67827e-05
A0A2N0X9T0		Bacteria	Actinobacteria	Actinobacteria	Corynebacteriales	Corynebacteriaceae	Corynebacterium	Corynebacterium oculi		Unknown function	General	small GTP-binding protein domain	TIGR00231		CL0023	P-loop_NTPase	P-loop containing nucleoside triphosphate hydrolase superfamily	Ethanolamine utilisation - propanediol utilisation	PF10662		poorly characterized	Function unknown	00CDF	An essential GTPase that binds both GDP and GTP, with rapid nucleotide exchange. Plays a role in 16S rRNA processing and 30S ribosomal subunit biogenesis and possibly also in cell cycle regulation and energy metabolism (By similarity)	945712.CULC22_01623		0	7.04451e-05
A0A1Q8XAG1		Bacteria	Actinobacteria	Actinobacteria	Actinomycetales	Actinomycetaceae	Actinomyces	Actinomyces oris		unclassified	unclassified	pentatricopeptide repeat domain	TIGR00756		CL0020	TPR	Tetratrico peptide repeat superfamily	Tetratricopeptide repeat	PF13431		poorly characterized	Function unknown	0XQGY	repeat protein	944560.HMPREF9058_0964		2.81544e-05	0
D7WDG8		Bacteria	Actinobacteria	Actinobacteria	Corynebacteriales	Corynebacteriaceae	Corynebacterium	Corynebacterium tuscaniense		unclassified	unclassified	unclassified	unclassified		unclassified	unclassified	unclassified	Cysteine-rich domain	PF02754		unclassified	unclassified	unclassified	unclassified	unclassified		8.96409e-05	0.000191949
A0A077HMK2;A0A1S1ENH8		Bacteria	Actinobacteria	Actinobacteria	Corynebacteriales	Corynebacteriaceae	Corynebacterium	various		unclassified	unclassified	non-ribosomal peptide synthetase terminal domain of unknown function	TIGR02353		CL0536	HEXAPEP	Hexapeptide repeat superfamily	Hexapeptide repeat of succinyl-transferase	PF14602		unclassified	unclassified	unclassified	unclassified	unclassified		1.84368e-05	3.94788e-05
A0A1F0CIU1		Bacteria	Actinobacteria	Actinobacteria	Corynebacteriales	Corynebacteriaceae	Corynebacterium	Corynebacterium sp. HMSC22B11		unclassified	unclassified	unclassified	unclassified		unclassified	unclassified	unclassified	MoeA C-terminal region (domain IV)	PF03454		metabolism	Coenzyme transport and metabolism	05CVM	Molybdenum cofactor synthesis domain protein	504474.cur_1619		0	4.93926e-05
F5W1R6		Bacteria	Actinobacteria	Actinobacteria	Corynebacteriales	Mycobacteriaceae	Mycobacteroides	Mycobacteroides abscessus		Protein synthesis	Ribosomal proteins: synthesis and modification	ribosomal protein uL15	TIGR01071		CL0588	Ribos_L15p_L18e	Ribosomal proteins L15 bacteria, L18e archaea	Ribosomal proteins 50S-L15, 50S-L18e, 60S-L27A	PF00828		information storage and processing	Translation, ribosomal structure and biogenesis	0NI2G	Binds to the 23S rRNA (By similarity)	1005705.HMPREF9967_0482		0	0.000195978
A0A0M5JJM5		Bacteria	Actinobacteria	Actinobacteria	Actinomycetales	Actinomycetaceae	Actinomyces	Actinomyces sp. oral taxon 414		unclassified	unclassified	unclassified	unclassified		CL0263	His-Me_finger	His-Me finger endonuclease superfamily	Protein of unknown function (DUF1524)	PF07510		unclassified	unclassified	unclassified	unclassified	unclassified		7.15482e-05	8.7501e-05
A0A077UM73;A0A0E0VPY3;A0A0E7S9R0;A0A0U1MN01;A0A133PVB0;A0A145KZC5;A0A1D4LG82;A0A2S6D7C7;A0A2T8BM63;A0A2T8BU01;Q2G296;Q2YTF6;Q5HF42;Q7A535		Bacteria	Actinobacteria	Actinobacteria	Corynebacteriales	Mycobacteriaceae	Mycobacteroides	Mycobacteroides abscessus		unclassified	unclassified	unclassified	unclassified		CL0023	P-loop_NTPase	P-loop containing nucleoside triphosphate hydrolase superfamily	Formate--tetrahydrofolate ligase	PF01268		metabolism	Nucleotide transport and metabolism	04RW4	formyltetrahydrofolate synthetase	93062.SACOL1782		0	7.39613e-05
A0A076NSV7;A0A1F0MMB5;A0A1S0YRX6;A0A269PFV8;A0A2A1ZXD5;A0A2A2A2R1		Bacteria	Actinobacteria	Actinobacteria	Corynebacteriales	Corynebacteriaceae	Corynebacterium	various		unclassified	unclassified	unclassified	unclassified		unclassified	unclassified	unclassified	Alpha helical Porin B	PF11565		unclassified	unclassified	unclassified	unclassified	unclassified		0.000161354	0.00019733
A0A229LWV5;P64054;Q2FZ23		Bacteria	Actinobacteria	Actinobacteria	Corynebacteriales	Mycobacteriaceae	Mycobacteroides	Mycobacteroides abscessus		Protein synthesis	Translation factors	translation elongation factor Ts	TIGR00116		unclassified	unclassified	unclassified	Elongation factor TS	PF00889		information storage and processing	Translation, ribosomal structure and biogenesis	0NDYP	Associates with the EF-Tu.GDP complex and induces the exchange of GDP to GTP. It remains bound to the aminoacyl-tRNA.EF- Tu.GTP complex up to the GTP hydrolysis stage on the ribosome (By similarity)	984892.SPSE_1525		0	7.33302e-05
E2MWA0		Bacteria	Actinobacteria	Actinobacteria	Corynebacteriales	Corynebacteriaceae	Corynebacterium	Corynebacterium lactis		Unknown function	General	GTP-binding protein YchF	TIGR00092		CL0023	P-loop_NTPase	P-loop containing nucleoside triphosphate hydrolase superfamily	Ferrous iron transport protein B	PF02421		information storage and processing	Translation, ribosomal structure and biogenesis	COG0012	gtp-binding protein	443218.AS9A_3391		0	5.93529e-05
A0A0N8VZE1;A0A2N0X8Z6		Bacteria	Actinobacteria	Actinobacteria	Corynebacteriales	Corynebacteriaceae	Corynebacterium	Corynebacterium diphtheriae		Energy metabolism	Glycolysis/gluconeogenesis	phosphopyruvate hydratase	TIGR01060		CL0256	Enolase_TIM	Enolase like TIM barrel	Methylaspartate ammonia-lyase C-terminus	PF07476		unclassified	unclassified	unclassified	unclassified	unclassified		0	6.73243e-05
E8JLU5;U1QBI9		Bacteria	Actinobacteria	Actinobacteria	Actinomycetales	Actinomycetaceae	Actinomyces	various		unclassified	unclassified	unclassified	unclassified		unclassified	unclassified	unclassified	unclassified	unclassified		cellular processes and signaling	Cell wall/membrane/envelope biogenesis	08MZX	Glycosyl Transferase	944560.HMPREF9058_1033		0	8.46533e-05
J0STV1		Bacteria	Actinobacteria	Actinobacteria	Actinomycetales	Actinomycetaceae	Actinomyces	Actinomyces sp. ICM47		DNA metabolism	DNA replication, recombination, and repair	DNA polymerase III, alpha subunit	TIGR00594		CL0198	HHH	Helix-hairpin-helix superfamily	Helix-hairpin-helix motif	PF14579		unclassified	unclassified	unclassified	unclassified	unclassified		2.02744e-05	0
A0A0U4IPE4;A0A2T3HF44;Q8NT62		Bacteria	Actinobacteria	Actinobacteria	Corynebacteriales	Corynebacteriaceae	Corynebacterium	Corynebacterium glutamicum		Biosynthesis of cofactors, prosthetic groups, and carriers	Menaquinone and ubiquinone	1,4-dihydroxy-2-naphthoate octaprenyltransferase	TIGR00751		CL0613	Terp_synthase	Terpenoid synthases superfamily	UbiA prenyltransferase family	PF01040		unclassified	unclassified	unclassified	unclassified	unclassified		7.45663e-05	0
A0A1H9TWM3		Bacteria	Actinobacteria	Actinobacteria	Corynebacteriales	Corynebacteriaceae	Corynebacterium	Corynebacterium cystitidis		Purines, pyrimidines, nucleosides, and nucleotides	Purine ribonucleotide biosynthesis	phosphoribosylglycinamide formyltransferase	TIGR00639		unclassified	unclassified	unclassified	Formyl transferase	PF00551		metabolism	Nucleotide transport and metabolism	COG0299	phosphoribosylglycinamide formyltransferase	525263.HMPREF0298_0597		0.000113953	0
Q4JUZ8		Bacteria	Actinobacteria	Actinobacteria	Corynebacteriales	Corynebacteriaceae	Corynebacterium	Corynebacterium sp. HMSC28B08		Protein fate	Protein and peptide secretion and trafficking	signal recognition particle protein	TIGR00959		CL0023	P-loop_NTPase	P-loop containing nucleoside triphosphate hydrolase superfamily	50S ribosome-binding GTPase	PF01926		unclassified	unclassified	unclassified	unclassified	unclassified		4.17684e-05	0
A0A1Q9VUX5		Bacteria	Actinobacteria	Actinobacteria	Corynebacteriales	Corynebacteriaceae	Corynebacterium	Corynebacterium sp. CNJ-954		unclassified	unclassified	unclassified	unclassified		CL0378	ANL	ANL superfamily	AMP-binding enzyme	PF00501		metabolism	Lipid transport and metabolism	014RE	Amp-dependent synthetase and ligase	858619.CVAR_2036		3.41858e-05	0
A0A2A9DMY6		Bacteria	Actinobacteria	Actinobacteria	Corynebacteriales	Corynebacteriaceae	Corynebacterium	Corynebacterium renale		unclassified	unclassified	unclassified	unclassified		CL0063	NADP_Rossmann	FAD/NAD(P)-binding Rossmann fold Superfamily	Prephenate dehydrogenase	PF02153		metabolism	Amino acid transport and metabolism	05EVN	Prephenate dehydrogenase	698964.CDPW8_0261		0.000143902	9.02613e-05
A0A2N6SZZ4		Bacteria	Actinobacteria	Actinobacteria	Corynebacteriales	Corynebacteriaceae	Corynebacterium	Corynebacterium lactis		unclassified	unclassified	unclassified	unclassified		CL0536	HEXAPEP	Hexapeptide repeat superfamily	Bacterial transferase hexapeptide (six repeats)	PF00132		cellular processes and signaling	Cell wall/membrane/envelope biogenesis	014J2	Nucleotidyl transferase	553204.CORAM0001_0350		6.00561e-05	0
J1HNF7		Bacteria	Actinobacteria	Actinobacteria	Actinomycetales	Actinomycetaceae	Actinomyces	Actinomyces massiliensis		unclassified	unclassified	unclassified	unclassified		CL0181	ABC-2	ABC-2-transporter-like clan	ABC-2 type transporter	PF01061		unclassified	unclassified	unclassified	unclassified	unclassified		5.69763e-05	0
A0A2N6T974		Bacteria	Actinobacteria	Actinobacteria	Corynebacteriales	Corynebacteriaceae	Corynebacterium	Corynebacterium kroppenstedtii		unclassified	unclassified	unclassified	unclassified		unclassified	unclassified	unclassified	Protein of unknown function (DUF2871)	PF11070		unclassified	unclassified	unclassified	unclassified	unclassified		0.00015014	0
C0W492		Bacteria	Actinobacteria	Actinobacteria	Actinomycetales	Actinomycetaceae	Actinomyces	Actinomyces urogenitalis		unclassified	unclassified	unclassified	unclassified		unclassified	unclassified	unclassified	unclassified	unclassified		unclassified	unclassified	unclassified	unclassified	unclassified		0.000284882	0
A0A1Q8HW02		Bacteria	Actinobacteria	Actinobacteria	Actinomycetales	Actinomycetaceae	Actinomyces	Actinomyces oris		unclassified	unclassified	unclassified	unclassified		CL0130	Peptidase_AD	Peptidase clan AD	Type IV leader peptidase family	PF01478		unclassified	unclassified	unclassified	unclassified	unclassified		8.26051e-05	0
U1R2C4		Bacteria	Actinobacteria	Actinobacteria	Actinomycetales	Actinomycetaceae	Actinomyces	Actinomyces sp. oral taxon 877		unclassified	unclassified	unclassified	unclassified		unclassified	unclassified	unclassified	unclassified	unclassified		unclassified	unclassified	unclassified	unclassified	unclassified		4.43528e-05	0
A0A1V3DRC8		Bacteria	Actinobacteria	Actinobacteria	Corynebacteriales	Corynebacteriaceae	Corynebacterium	Corynebacterium jeikeium		Protein fate	Protein and peptide secretion and trafficking	signal recognition particle protein	TIGR00959		CL0023	P-loop_NTPase	P-loop containing nucleoside triphosphate hydrolase superfamily	50S ribosome-binding GTPase	PF01926		unclassified	unclassified	unclassified	unclassified	unclassified		4.21646e-05	0
Q8FMD2		Bacteria	Actinobacteria	Actinobacteria	Corynebacteriales	Corynebacteriaceae	Corynebacterium	Corynebacterium efficiens		unclassified	unclassified	unclassified	unclassified		unclassified	unclassified	unclassified	LytR cell envelope-related transcriptional attenuator	PF13399		unclassified	unclassified	unclassified	unclassified	unclassified		9.18213e-05	0
A0A1F1EC24		Bacteria	Actinobacteria	Actinobacteria	Corynebacteriales	Corynebacteriaceae	Corynebacterium	Corynebacterium striatum		unclassified	unclassified	accessory Sec system translocase SecA2	TIGR04221		unclassified	unclassified	unclassified	SecA Wing and Scaffold domain	PF07516		cellular processes and signaling	Intracellular trafficking, secretion, and vesicular transport	COG0653	Part of the Sec protein translocase complex. Interacts with the SecYEG preprotein conducting channel. Has a central role in coupling the hydrolysis of ATP to the transfer of proteins into and across the cell membrane, serving	525268.HMPREF0308_0568		2.91229e-05	0
A0A1H3YNR6		Bacteria	Actinobacteria	Actinobacteria	Actinomycetales	Actinomycetaceae	Actinomyces	Actinomyces nasicola		Protein synthesis	Ribosomal proteins: synthesis and modification	ribosomal protein uL18	TIGR00060		CL0267	S11_L18p	Ribosomal protein S11/L18p superfamily	Ribosomal L18 of archaea, bacteria, mitoch. and chloroplast	PF00861		information storage and processing	Translation, ribosomal structure and biogenesis	COG0256	This is one of the proteins that binds and probably mediates the attachment of the 5S RNA into the large ribosomal subunit, where it forms part of the central protuberance (By similarity)	743718.Isova_0673		0.000180657	0
E6KPY4		Bacteria	Actinobacteria	Actinobacteria	Actinomycetales	Actinomycetaceae	Actinomyces	Actinomyces odontolyticus		unclassified	unclassified	unclassified	unclassified		CL0179	ATP-grasp	ATP-grasp superfamily	Carbamoyl-phosphate synthase L chain, ATP binding domain	PF02786		unclassified	unclassified	unclassified	unclassified	unclassified		5.50019e-05	0
M1NW52		Bacteria	Actinobacteria	Actinobacteria	Corynebacteriales	Corynebacteriaceae	Corynebacterium	Corynebacterium crudilactis		unclassified	unclassified	unclassified	unclassified		CL0087	Acyl-CoA_dh	Acyl-CoA dehydrogenase, C-terminal domain-like	Acyl-CoA dehydrogenase, C-terminal domain	PF00441		unclassified	unclassified	unclassified	unclassified	unclassified		5.74847e-05	0
A0A2T1BSP0		Bacteria	Actinobacteria	Actinobacteria	Corynebacteriales	Corynebacteriaceae	Corynebacterium	Corynebacterium diphtheriae		unclassified	unclassified	unclassified	unclassified		CL0177	PBP	Periplasmic binding protein clan	Bacterial extracellular solute-binding proteins, family 5 Middle	PF00496		unclassified	unclassified	unclassified	unclassified	unclassified		4.01308e-05	0
S4XEW9		Bacteria	Actinobacteria	Actinobacteria	Corynebacteriales	Corynebacteriaceae	Corynebacterium	Corynebacterium terpenotabidum		unclassified	unclassified	unclassified	unclassified		unclassified	unclassified	unclassified	unclassified	unclassified		unclassified	unclassified	unclassified	unclassified	unclassified		5.55731e-05	0
A0A076NMB0;A0A1F0MRL8;A0A1S0YJT8		Bacteria	Actinobacteria	Actinobacteria	Corynebacteriales	Corynebacteriaceae	Corynebacterium	various		unclassified	unclassified	unclassified	unclassified		unclassified	unclassified	unclassified	MoeA C-terminal region (domain IV)	PF03454		various	various	various	various	various		6.01447e-05	0
A0A0M2XKP4		Bacteria	Actinobacteria	Actinobacteria	Corynebacteriales	Corynebacteriaceae	Corynebacterium	Corynebacterium xerosis		unclassified	unclassified	unclassified	unclassified		CL0077	FAD_PCMH	PCMH-like FAD binding	FAD binding domain	PF01565		metabolism	Energy production and conversion	00C8E	synthase EC 2.5.1.26	350054.Mflv_2772		4.30871e-05	0
A0A2I1WA74		Bacteria	Actinobacteria	Actinobacteria	Corynebacteriales	Corynebacteriaceae	Corynebacterium	Corynebacterium coyleae		unclassified	unclassified	dihydrolipoyl dehydrogenase	TIGR01350		CL0063	NADP_Rossmann	FAD/NAD(P)-binding Rossmann fold Superfamily	3-hydroxyacyl-CoA dehydrogenase, NAD binding domain	PF02737		unclassified	unclassified	unclassified	unclassified	unclassified		4.49065e-05	0
A0A1G9UPH7;A0A1H0CYU3		Bacteria	Actinobacteria	Actinobacteria	Actinomycetales	Actinomycetaceae	Actinomyces	Actinomyces glycerinitolerans		unclassified	unclassified	unclassified	unclassified		CL0050	HotDog	HotDog superfamily	MaoC like domain	PF01575		metabolism	Lipid transport and metabolism	COG0331	Malonyl coA-acyl carrier protein transacylase	888056.HMPREF9062_1656		7.33886e-06	1.57147e-05
A0A1F1ZRD7		Bacteria	Actinobacteria	Actinobacteria	Corynebacteriales	Corynebacteriaceae	Corynebacterium	Corynebacterium resistens		unclassified	unclassified	X-X-X-Leu-X-X-Gly heptad repeats	TIGR03057		CL0181	ABC-2	ABC-2-transporter-like clan	Protein of unknown function (DUF3533)	PF12051		poorly characterized	Function unknown	05ECB	domain protein	662755.CRES_0730		3.29525e-05	0
D0WPK3		Bacteria	Actinobacteria	Actinobacteria	Actinomycetales	Actinomycetaceae	Actinomyces	Actinomyces sp. oral taxon 848		unclassified	unclassified	nucleotide sugar dehydrogenase	TIGR03026		CL0063	NADP_Rossmann	FAD/NAD(P)-binding Rossmann fold Superfamily	NAD binding domain of 6-phosphogluconate dehydrogenase	PF03446		cellular processes and signaling	Cell wall/membrane/envelope biogenesis	05C6Y	Udp-glucose 6-dehydrogenase	649743.HMPREF0972_01728		5.36612e-05	0
A0A1X7I911		Bacteria	Actinobacteria	Actinobacteria	Corynebacteriales	Corynebacteriaceae	Corynebacterium	Corynebacterium riegelii		unclassified	unclassified	unclassified	unclassified		CL0036	TIM_barrel	Common phosphate binding-site TIM barrel superfamily	Thiazole biosynthesis protein ThiG	PF05690		metabolism	Coenzyme transport and metabolism	05CA8	Catalyzes the rearrangement of 1-deoxy-D-xylulose 5- phosphate (DXP) to produce the thiazole phosphate moiety of thiamine. Sulfur is provided by the thiocarboxylate moiety of the carrier protein ThiS. In vitro, sulfur can be provided by H(2)S (By similarity)	196164.HMPREF0290_1969		8.99857e-05	0
A0A2S0LPC1		Bacteria	Actinobacteria	Actinobacteria	Actinomycetales	Actinomycetaceae	Actinomyces	Actinomyces sp. oral taxon 897		unclassified	unclassified	unclassified	unclassified		CL0222	MviN_MATE	MviN, MATE-like superfamily	Polysaccharide biosynthesis protein	PF01943		unclassified	unclassified	unclassified	unclassified	unclassified		5.18764e-05	0
L1MHX4		Bacteria	Actinobacteria	Actinobacteria	Corynebacteriales	Corynebacteriaceae	Corynebacterium	Corynebacterium halotolerans		unclassified	unclassified	unclassified	unclassified		CL0110	GT-A	Glycosyl transferase clan GT-A	Glycosyl transferase family 2	PF00535		unclassified	unclassified	unclassified	unclassified	unclassified		8.76265e-05	0
A0A1Q2TKX7;J0WZW5		Bacteria	Actinobacteria	Actinobacteria	Actinomycetales	Actinomycetaceae	Actinomyces	various		unclassified	unclassified	various	various		various	various	various	various	various		metabolism	Carbohydrate transport and metabolism	COG1105	1-phosphofructokinase	888056.HMPREF9062_0764		7.00487e-05	0
A0A2I1VUE2		Bacteria	Actinobacteria	Actinobacteria	Corynebacteriales	Corynebacteriaceae	Corynebacterium	Corynebacterium pyruviciproducens		unclassified	unclassified	unclassified	unclassified		CL0111	GT-C	Glycosyl transferase GT-C superfamily	Glycosyltransferase family 87	PF09594		unclassified	unclassified	unclassified	unclassified	unclassified		5.15336e-05	0
A0A1L7D256		Bacteria	Actinobacteria	Actinobacteria	Corynebacteriales	Corynebacteriaceae	Corynebacterium	Corynebacterium phocae		unclassified	unclassified	unclassified	unclassified		CL0219	RNase_H	Ribonuclease H-like superfamily	RNase H	PF00075		information storage and processing	Replication, recombination and repair	07Y8S	Pfam:RnaseH	649754.HMPREF0281_02267		5.57054e-05	0
A0A1X6XPZ3		Bacteria	Actinobacteria	Actinobacteria	Corynebacteriales	Corynebacteriaceae	Corynebacterium	Corynebacterium xerosis		Transcription	Degradation of RNA	ribonuclease, Rne/Rng family	TIGR00757		unclassified	unclassified	unclassified	Ribonuclease E/G family	PF10150		information storage and processing	Translation, ribosomal structure and biogenesis	00C07	ribonuclease	446465.Bfae_18280		2.28926e-05	0
A0A1F1GF02		Bacteria	Actinobacteria	Actinobacteria	Corynebacteriales	Corynebacteriaceae	Corynebacterium	Corynebacterium sp. HMSC05E07		unclassified	unclassified	unclassified	unclassified		CL0023	P-loop_NTPase	P-loop containing nucleoside triphosphate hydrolase superfamily	AAA domain	PF13604		information storage and processing	Replication, recombination and repair	COG2887	helicase	548476.CaurA7_010100006406		2.18045e-05	0
A0A1Q6BN37;R0JIP7		Bacteria	Actinobacteria	Actinobacteria	Corynebacteriales	Corynebacteriaceae	Corynebacterium	Corynebacterium glutamicum		unclassified	unclassified	unclassified	unclassified		CL0273	CYTH	CYTH-like phosphatase superfamily	VTC domain	PF09359		poorly characterized	Function unknown	08V1Y	VTC domain protein	196627.cg0077		8.35581e-05	0
B0RFD3		Bacteria	Actinobacteria	Actinobacteria	Micrococcales	Microbacteriaceae	Clavibacter	Clavibacter michiganensis subsp. sepedonicus (strain ATCC 33113 / DSM 20744 / JCM 9667 / LMG 2889 / C-1)		unclassified	unclassified	unclassified	unclassified		CL0181	ABC-2	ABC-2-transporter-like clan	ABC-2 family transporter protein	PF12679		poorly characterized	Function unknown	11H9G	ABC transporter transmembrane protein	31964.CMS_2122		8.38576e-05	0
A0A0M5IGM0		Bacteria	Actinobacteria	Actinobacteria	Corynebacteriales	Corynebacteriaceae	Corynebacterium	Corynebacterium deserti		unclassified	unclassified	unclassified	unclassified		unclassified	unclassified	unclassified	unclassified	unclassified		unclassified	unclassified	unclassified	unclassified	unclassified		0.000265867	0
A0A0B6TNF0		Bacteria	Actinobacteria	Actinobacteria	Corynebacteriales	Corynebacteriaceae	Corynebacterium	Corynebacterium humireducens		Biosynthesis of cofactors, prosthetic groups, and carriers	Heme, porphyrin, and cobalamin	putative oxygen-independent coproporphyrinogen III oxidase	TIGR00539		CL0036	TIM_barrel	Common phosphate binding-site TIM barrel superfamily	Radical SAM superfamily	PF04055		unclassified	unclassified	unclassified	unclassified	unclassified		6.25569e-05	0
A0A133Z198;C4LGC8		Bacteria	Actinobacteria	Actinobacteria	Corynebacteriales	Corynebacteriaceae	Corynebacterium	Corynebacterium kroppenstedtii		unclassified	unclassified	unclassified	unclassified		unclassified	unclassified	unclassified	unclassified	unclassified		unclassified	unclassified	unclassified	unclassified	unclassified		0.000210777	0
A0A1S1ER83;E2MZ53;S2Y9J5		Bacteria	Actinobacteria	Actinobacteria	Corynebacteriales	Corynebacteriaceae	Corynebacterium	various		unclassified	unclassified	unclassified	unclassified		CL0013	Beta-lactamase	Serine beta-lactamase-like superfamily	Beta-lactamase enzyme family	PF13354		unclassified	unclassified	unclassified	unclassified	unclassified		5.4033e-05	0
A0A1H1L5F5		Bacteria	Actinobacteria	Actinobacteria	Actinomycetales	Actinomycetaceae	Actinomyces	Actinomyces meyeri		unclassified	unclassified	unclassified	unclassified		CL0128	vWA-like	von Willebrand factor type A	Protein of unknown function DUF58	PF01882		unclassified	unclassified	unclassified	unclassified	unclassified		5.28133e-05	6.45888e-05
A0A1Q8VTW8;F3P972		Bacteria	Actinobacteria	Actinobacteria	Actinomycetales	Actinomycetaceae	Actinomyces	various		unclassified	unclassified	unclassified	unclassified		CL0123	HTH	Helix-turn-helix clan	Transposase	PF01527		various	various	various	various	various		9.17501e-05	0
A0A133ZBC0		Bacteria	Actinobacteria	Actinobacteria	Corynebacteriales	Corynebacteriaceae	Corynebacterium	Corynebacterium sp. DNF00584		unclassified	unclassified	unclassified	unclassified		unclassified	unclassified	unclassified	unclassified	unclassified		poorly characterized	Function unknown	0ZGG7	NA	471856.Jden_2312		0.000182783	0
U1R6Z1		Bacteria	Actinobacteria	Actinobacteria	Bifidobacteriales	Bifidobacteriaceae	Alloscardovia	Alloscardovia omnicolens		unclassified	unclassified	unclassified	unclassified		unclassified	unclassified	unclassified	unclassified	unclassified		poorly characterized	Function unknown	122AV	NA	762948.HMPREF0733_10177		0.000281883	0
U1RZN4		Bacteria	Actinobacteria	Actinobacteria	Actinomycetales	Actinomycetaceae	Actinomyces	Actinomyces johnsonii		unclassified	unclassified	unclassified	unclassified		unclassified	unclassified	unclassified	DUF218 domain	PF02698		unclassified	unclassified	unclassified	unclassified	unclassified		8.38576e-05	0
A0A2I1IL03;A0A2I2IUQ7		Bacteria	Actinobacteria	Actinobacteria	Micrococcales	Bogoriellaceae	Georgenia	Georgenia soli		unclassified	unclassified	unclassified	unclassified		CL0021	OB	OB fold	various	various		information storage and processing	Translation, ribosomal structure and biogenesis	05CAV	thus facilitating recognition of the initiation point. It is needed to translate mRNA with a short Shine-Dalgarno (SD) purine-rich sequence (By similarity)	525246.HMPREF0058_0361		0	4.38485e-05
A0A1J6AB45		Bacteria	Actinobacteria	Actinobacteria	Corynebacteriales	Corynebacteriaceae	Corynebacterium	Corynebacterium diphtheriae		unclassified	unclassified	unclassified	unclassified		unclassified	unclassified	unclassified	Copper chaperone PCu(A)C	PF04314		poorly characterized	Function unknown	COG2847	Secreted protein	698964.CDPW8_1380		0	0.000105322
A0A1V3DNU8;Q4JUI8		Bacteria	Actinobacteria	Actinobacteria	Corynebacteriales	Corynebacteriaceae	Corynebacterium	Corynebacterium jeikeium		Transcription	Transcription factors	transcription termination factor Rho	TIGR00767		CL0306	HeH	LEM/SAP HeH motif	Rho termination factor, N-terminal domain	PF07498		unclassified	unclassified	unclassified	unclassified	unclassified		0	3.59896e-05
A0A2I1VVX6;S2YTJ4		Bacteria	Actinobacteria	Actinobacteria	Corynebacteriales	Corynebacteriaceae	Corynebacterium	Corynebacterium pyruviciproducens		DNA metabolism	DNA replication, recombination, and repair	exodeoxyribonuclease III (xth)	TIGR00633		CL0530	DNase_I-like	DNase I-like	Endonuclease/Exonuclease/phosphatase family	PF03372		unclassified	unclassified	unclassified	unclassified	unclassified		0	7.30808e-05
J1H8N8		Bacteria	Actinobacteria	Actinobacteria	Actinomycetales	Actinomycetaceae	Actinomyces	Actinomyces naeslundii		Protein fate	Protein and peptide secretion and trafficking	signal recognition particle protein	TIGR00959		CL0023	P-loop_NTPase	P-loop containing nucleoside triphosphate hydrolase superfamily	Adenylylsulphate kinase	PF01583		unclassified	unclassified	unclassified	unclassified	unclassified		0	3.84361e-05
A0A0K2S0N5;A0A291DH93;A0A2I1Z5Y4;C6R464;D2NSD4;G5EQY5		Bacteria	Actinobacteria	Actinobacteria	Micrococcales	Micrococcaceae	Rothia	Rothia mucilaginosa		Energy metabolism	TCA cycle	dihydrolipoyllysine-residue succinyltransferase, E2 component of oxoglutarate dehydrogenase (succinyl-transferring) complex	TIGR01347		CL0105	Hybrid	Barrel sandwich hybrid superfamily	Biotin-lipoyl like	PF13533		unclassified	unclassified	unclassified	unclassified	unclassified		0	3.55137e-05
A7BCA6;D4U1H3		Bacteria	Actinobacteria	Actinobacteria	Actinomycetales	Actinomycetaceae	Actinomyces	Actinomyces odontolyticus		unclassified	unclassified	unclassified	unclassified		CL0144	Periplas_BP	Periplasmic binding protein like	Periplasmic binding proteins and sugar binding domain of LacI family	PF00532		information storage and processing	Transcription	00DWK	LacI family transcriptional regulator	411466.ACTODO_01285		0	6.22776e-05
A0A0A2DMU6		Bacteria	Actinobacteria	Actinobacteria	Corynebacteriales	Corynebacteriaceae	Corynebacterium	Corynebacterium auriscanis		unclassified	unclassified	unclassified	unclassified		unclassified	unclassified	unclassified	unclassified	unclassified		unclassified	unclassified	unclassified	unclassified	unclassified		0	1.49936e-05
A0A1L7CVG8		Bacteria	Actinobacteria	Actinobacteria	Corynebacteriales	Corynebacteriaceae	Corynebacterium	Corynebacterium sphenisci		unclassified	unclassified	X-X-X-Leu-X-X-Gly heptad repeats	TIGR03057		unclassified	unclassified	unclassified	unclassified	unclassified		information storage and processing	Transcription	0HYAK	NAC domain	7222.FBpp0144413		0	3.89941e-05
A0A2I1I095;J3EH11		Bacteria	Actinobacteria	Actinobacteria	Actinomycetales	Actinomycetaceae	Actinomyces	various		unclassified	unclassified	thiol reductant ABC exporter, CydD subunit	TIGR02857		CL0241	ABC_membrane	ABC transporter membrane domain clan	ABC transporter transmembrane region	PF00664		unclassified	unclassified	unclassified	unclassified	unclassified		0	3.89941e-05
A0A1X6XFJ0		Bacteria	Actinobacteria	Actinobacteria	Corynebacteriales	Corynebacteriaceae	Corynebacterium	Corynebacterium xerosis		Protein fate	Degradation of proteins, peptides, and glycopeptides	ATP-dependent metallopeptidase HflB	TIGR01241		CL0023	P-loop_NTPase	P-loop containing nucleoside triphosphate hydrolase superfamily	Holliday junction DNA helicase ruvB N-terminus	PF05496		unclassified	unclassified	unclassified	unclassified	unclassified		0	2.79763e-05
A0A243VE78		Bacteria	Actinobacteria	Actinobacteria	Corynebacteriales	Corynebacteriaceae	Corynebacterium	Corynebacterium kefirresidentii		unclassified	unclassified	unclassified	unclassified		unclassified	unclassified	unclassified	Uncharacterized protein conserved in bacteria (DUF2236)	PF09995		unclassified	unclassified	unclassified	unclassified	unclassified		0	0.000114905
A0A1H9NW09		Bacteria	Actinobacteria	Actinobacteria	Corynebacteriales	Corynebacteriaceae	Corynebacterium	Corynebacterium mycetoides		Protein fate	Protein and peptide secretion and trafficking	signal recognition particle protein	TIGR00959		CL0023	P-loop_NTPase	P-loop containing nucleoside triphosphate hydrolase superfamily	CobW/HypB/UreG, nucleotide-binding domain	PF02492		unclassified	unclassified	unclassified	unclassified	unclassified		0	4.00107e-05
A0A172QQA0		Bacteria	Actinobacteria	Actinobacteria	Corynebacteriales	Corynebacteriaceae	Corynebacterium	Corynebacterium glutamicum		unclassified	unclassified	unclassified	unclassified		CL0086	FAD_oxidored	FAD-linked oxidoreductase	Proline dehydrogenase	PF01619		metabolism	Energy production and conversion	07RQ6	Dehydrogenase	196627.NCgl0098		0	1.86995e-05
A4QHV6;R0HZV1		Bacteria	Actinobacteria	Actinobacteria	Corynebacteriales	Corynebacteriaceae	Corynebacterium	various		unclassified	unclassified	unclassified	unclassified		unclassified	unclassified	unclassified	Protein of unknown function (DUF3500)	PF12006		poorly characterized	Function unknown	08PS4	Protein of unknown function (DUF3500)	553207.HMPREF0299_7392		0	5.04361e-05
L1MHP9		Bacteria	Actinobacteria	Actinobacteria	Corynebacteriales	Corynebacteriaceae	Corynebacterium	Corynebacterium durum		Energy metabolism	Glycolysis/gluconeogenesis	glyceraldehyde-3-phosphate dehydrogenase, type I	TIGR01534		CL0063	NADP_Rossmann	FAD/NAD(P)-binding Rossmann fold Superfamily	Glyceraldehyde 3-phosphate dehydrogenase, NAD binding domain	PF00044		metabolism	Carbohydrate transport and metabolism	00BJE	Glyceraldehyde-3-phosphate dehydrogenase	698964.CDPW8_1288		0	6.43286e-05
A0A1F0QTU1		Bacteria	Actinobacteria	Actinobacteria	Actinomycetales	Actinomycetaceae	Actinomyces	Actinomyces sp. HMSC065F12		Mobile and extrachromosomal element functions	Prophage functions	phage major capsid protein, HK97 family	TIGR01554		CL0373	Phage-coat	Phage coat superfamily	Phage capsid family	PF05065		unclassified	unclassified	unclassified	unclassified	unclassified		0	5.24043e-05
X5E9C4		Bacteria	Actinobacteria	Actinobacteria	Corynebacteriales	Corynebacteriaceae	Corynebacterium	Corynebacterium glyciniphilum		Unknown function	Enzymes of unknown specificity	RNA helicase HrpA	TIGR01967		CL0023	P-loop_NTPase	P-loop containing nucleoside triphosphate hydrolase superfamily	AAA domain	PF13245		information storage and processing	Replication, recombination and repair	COG1643	helicase	858619.CVAR_1596		0	1.63763e-05
A0A1F1Y2E8		Bacteria	Actinobacteria	Actinobacteria	Corynebacteriales	Corynebacteriaceae	Corynebacterium	Corynebacterium sp. HMSC14B06		unclassified	unclassified	unclassified	unclassified		unclassified	unclassified	unclassified	unclassified	unclassified		unclassified	unclassified	unclassified	unclassified	unclassified		0	0.000101348
U1R8Y9		Bacteria	Actinobacteria	Actinobacteria	Bifidobacteriales	Bifidobacteriaceae	Alloscardovia	Alloscardovia omnicolens		unclassified	unclassified	unclassified	unclassified		CL0591	TKC_like	Transketolase C-terminal domain-like superfamily	XFP C-terminal domain	PF09363		unclassified	unclassified	unclassified	unclassified	unclassified		0	2.6075e-05
A0A1F0VU64		Bacteria	Actinobacteria	Actinobacteria	Corynebacteriales	Corynebacteriaceae	Corynebacterium	Corynebacterium sp. HMSC072D12		unclassified	unclassified	unclassified	unclassified		CL0159	E-set	Ig-like fold superfamily (E-set)	Rib/alpha-like repeat	PF08428		poorly characterized	Function unknown	08Z6C	surface protein	525268.HMPREF0308_1452		0	1.73272e-05
A0A0X8K275		Bacteria	Actinobacteria	Actinobacteria	Actinomycetales	Actinomycetaceae	Actinomyces	Actinomyces sp. oral taxon 175		unclassified	unclassified	unclassified	unclassified		CL0236	PDDEXK	PD-(D/E)XK nuclease superfamily	Protein of unknown function (DUF559)	PF04480		unclassified	unclassified	unclassified	unclassified	unclassified		0	7.72869e-05
A0A1Q5Q2Y5		Bacteria	Actinobacteria	Actinobacteria	Actinomycetales	Actinomycetaceae	Actinomyces	Actinomyces nasicola		unclassified	unclassified	unclassified	unclassified		unclassified	unclassified	unclassified	Nucleoside recognition	PF07670		metabolism	Inorganic ion transport and metabolism	COG0370	Ferrous iron transport protein b	446466.Cfla_0599		0	5.45324e-05
G7I0X3		Bacteria	Actinobacteria	Actinobacteria	Corynebacteriales	Corynebacteriaceae	Corynebacterium	Corynebacterium casei		unclassified	unclassified	unclassified	unclassified		unclassified	unclassified	unclassified	unclassified	unclassified		unclassified	unclassified	unclassified	unclassified	unclassified		0	0.000176113
D5UWF7		Bacteria	Actinobacteria	Actinobacteria	Corynebacteriales	Tsukamurellaceae	Tsukamurella	Tsukamurella paurometabola		unclassified	unclassified	unclassified	unclassified		CL0352	EsxAB	WXG100-A/WXG100-B dimer	PPE family	PF00823		poorly characterized	Function unknown	00ZCA	PPE family	1112204.GPOL_c35060		0	6.39457e-05
A0A0K2S067;A0A2I1Z6I0;C6R3L9;D2NRR8		Bacteria	Actinobacteria	Actinobacteria	Micrococcales	Micrococcaceae	Rothia	various		unclassified	unclassified	unclassified	unclassified		CL0329	S5	Ribosomal protein S5 domain 2-like superfamily	Ribosomal protein S9/S16	PF00380		information storage and processing	Translation, ribosomal structure and biogenesis	00IDP	30S ribosomal protein S9	680646.RMDY18_05120		0	0.000131814
B0RCR2		Bacteria	Actinobacteria	Actinobacteria	Micrococcales	Microbacteriaceae	Clavibacter	Clavibacter michiganensis subsp. sepedonicus (strain ATCC 33113 / DSM 20744 / JCM 9667 / LMG 2889 / C-1)		unclassified	unclassified	unclassified	unclassified		CL0025	His_Kinase_A	His Kinase A (phospho-acceptor) domain	Histidine kinase	PF07730		cellular processes and signaling	Signal transduction mechanisms	0ZV7C	Two-component system	31964.CMS_1731		0	4.29715e-05
A0A0M2XP17		Bacteria	Actinobacteria	Actinobacteria	Corynebacteriales	Corynebacteriaceae	Corynebacterium	Corynebacterium xerosis		unclassified	unclassified	unclassified	unclassified		unclassified	unclassified	unclassified	unclassified	unclassified		unclassified	unclassified	unclassified	unclassified	unclassified		0	0.000124917
U1SI55		Bacteria	Actinobacteria	Actinobacteria	Bifidobacteriales	Bifidobacteriaceae	Alloscardovia	Alloscardovia macacae		unclassified	unclassified	unclassified	unclassified		CL0177	PBP	Periplasmic binding protein clan	Bacterial extracellular solute-binding protein	PF13416		unclassified	unclassified	unclassified	unclassified	unclassified		0	4.75349e-05
A0A1F0CM62		Bacteria	Actinobacteria	Actinobacteria	Corynebacteriales	Corynebacteriaceae	Corynebacterium	Corynebacterium sp. HMSC22B11		unclassified	unclassified	unclassified	unclassified		unclassified	unclassified	unclassified	Amidase	PF01425		unclassified	unclassified	unclassified	unclassified	unclassified		0	4.69121e-05
A0A1Q5PVY1		Bacteria	Actinobacteria	Actinobacteria	Actinomycetales	Actinomycetaceae	Actinomyces	Actinomyces hordeovulneris		DNA metabolism	DNA replication, recombination, and repair	protein RecA	TIGR02012		CL0023	P-loop_NTPase	P-loop containing nucleoside triphosphate hydrolase superfamily	Rad51	PF08423		information storage and processing	Replication, recombination and repair	05C68	Can catalyze the hydrolysis of ATP in the presence of single-stranded DNA, the ATP-dependent uptake of single-stranded DNA by duplex DNA, and the ATP-dependent hybridization of homologous single-stranded DNAs. It interacts with LexA causing its activation and leading to its autocatalytic cleavage (By similarity)	888056.HMPREF9062_1989		0	5.53757e-05
A0A120KMP7		Bacteria	Actinobacteria	Actinobacteria	Actinomycetales	Actinomycetaceae	Actinomyces	Actinomyces radicidentis		unclassified	unclassified	unclassified	unclassified		CL0123	HTH	Helix-turn-helix clan	Bacterial regulatory proteins, lacI family	PF00356		information storage and processing	Transcription	00EM7	LacI family transcriptional regulator	443906.CMM_0552		0	5.85443e-05
A0A0F6QZ15		Bacteria	Actinobacteria	Actinobacteria	Corynebacteriales	Corynebacteriaceae	Corynebacterium	Corynebacterium camporealensis		unclassified	unclassified	unclassified	unclassified		CL0023	P-loop_NTPase	P-loop containing nucleoside triphosphate hydrolase superfamily	AAA domain, putative AbiEii toxin, Type IV TA system	PF13304		cellular processes and signaling	Defense mechanisms	08IY5	(ABC) transporter	944560.HMPREF9058_2182		0	0.000173953
A0A0E3N3F1;A0A0M5KQC0;A0A1L6CXT1;A0A1Y0HHI2;A0A2K8JAS3;D9QDG3;V6V7F2		Bacteria	Actinobacteria	Actinobacteria	Corynebacteriales	Corynebacteriaceae	Corynebacterium	various		Protein synthesis	tRNA and rRNA base modification	16S rRNA (guanine(527)-N(7))-methyltransferase RsmG	TIGR00138		CL0063	NADP_Rossmann	FAD/NAD(P)-binding Rossmann fold Superfamily	rRNA small subunit methyltransferase G	PF02527		cellular processes and signaling	Cell wall/membrane/envelope biogenesis	various	various	various		0	9.63487e-05
A0A0X8JEZ1;A0A1F1VM80;A0A1Q8HVZ7;A0A1Q8VF96;A0A1Q8VUJ3;A0A1Q8WQF0;A0A1Q8XMZ9;A0A1R1H3D7;A0A2S0LNF1;F3P8C9;U1RAR6;U1RZC5		Bacteria	Actinobacteria	Actinobacteria	Actinomycetales	Actinomycetaceae	Actinomyces	various		Unknown function	General	small GTP-binding protein domain	TIGR00231		various	various	various	various	various		information storage and processing	Translation, ribosomal structure and biogenesis	COG0050	This protein promotes the GTP-dependent binding of aminoacyl-tRNA to the A-site of ribosomes during protein biosynthesis (By similarity)	various		0	5.4257e-05
A0A1S1EME6		Bacteria	Actinobacteria	Actinobacteria	Corynebacteriales	Corynebacteriaceae	Corynebacterium	Corynebacterium sp. HMSC034A01		Protein fate	Degradation of proteins, peptides, and glycopeptides	ATP-dependent metallopeptidase HflB	TIGR01241		CL0023	P-loop_NTPase	P-loop containing nucleoside triphosphate hydrolase superfamily	Holliday junction DNA helicase ruvB N-terminus	PF05496		unclassified	unclassified	unclassified	unclassified	unclassified		0	6.456e-05
A0A2A1ZVP7		Bacteria	Actinobacteria	Actinobacteria	Corynebacteriales	Corynebacteriaceae	Corynebacterium	Corynebacterium sp. NML 150383		unclassified	unclassified	unclassified	unclassified		unclassified	unclassified	unclassified	unclassified	unclassified		unclassified	unclassified	unclassified	unclassified	unclassified		0	0.000102924
A0A2I2ITU0		Bacteria	Actinobacteria	Actinobacteria	Actinomycetales	Actinomycetaceae	Actinomyces	Actinomyces neuii		unclassified	unclassified	unclassified	unclassified		CL0172	Thioredoxin	Thioredoxin-like	Thioredoxin	PF13462		unclassified	unclassified	unclassified	unclassified	unclassified		0	0.000103295
A0A2I1V4J6		Bacteria	Actinobacteria	Actinobacteria	Corynebacteriales	Corynebacteriaceae	Corynebacterium	Corynebacterium coyleae		Protein fate	Protein and peptide secretion and trafficking	signal recognition particle protein	TIGR00959		CL0023	P-loop_NTPase	P-loop containing nucleoside triphosphate hydrolase superfamily	Adenylylsulphate kinase	PF01583		unclassified	unclassified	unclassified	unclassified	unclassified		0	5.22132e-05
A0A1M4S095		Bacteria	Actinobacteria	Actinobacteria	Actinomycetales	Actinomycetaceae	Actinomyces	Actinomyces glycerinitolerans		unclassified	unclassified	unclassified	unclassified		unclassified	unclassified	unclassified	unclassified	unclassified		unclassified	unclassified	unclassified	unclassified	unclassified		0	0.000529867
A0A2S0LRZ1		Bacteria	Actinobacteria	Actinobacteria	Actinomycetales	Actinomycetaceae	Actinomyces	Actinomyces sp. oral taxon 897		unclassified	unclassified	unclassified	unclassified		CL0023	P-loop_NTPase	P-loop containing nucleoside triphosphate hydrolase superfamily	NACHT domain	PF05729		cellular processes and signaling	Cell cycle control, cell division, chromosome partitioning	05EC2	ftsk spoIIIe	979556.MTES_0495		0	2.04086e-05
A0A2I1KF24		Bacteria	Actinobacteria	Actinobacteria	Actinomycetales	Actinomycetaceae	Actinomyces	Actinomyces naeslundii		unclassified	unclassified	unclassified	unclassified		unclassified	unclassified	unclassified	unclassified	unclassified		poorly characterized	Function unknown	08PSM	Zn-ribbon protein possibly nucleic acid-binding	762963.HMPREF9056_00059		0	0.000117266
S4XDG3		Bacteria	Actinobacteria	Actinobacteria	Corynebacteriales	Corynebacteriaceae	Corynebacterium	Corynebacterium terpenotabidum		unclassified	unclassified	DivIVA domain	TIGR03544		unclassified	unclassified	unclassified	DivIVA protein	PF05103		cellular processes and signaling	Cell cycle control, cell division, chromosome partitioning	COG3599	Divisome component that associates with the complex late in its assembly, after the Z-ring is formed, and is dependent on DivIC and PBP2B for its recruitment to the divisome. Together with EzrA, is a key component of the system that regulates PBP1 localization during cell cycle progression. Its main role could be the removal of PBP1 from the cell pole after pole maturation is completed. Also cont…	858619.CVAR_1169		0	8.31768e-05
A0A1A0K398;U7MNQ6		Bacteria	Actinobacteria	Actinobacteria	Corynebacteriales	Corynebacteriaceae	Corynebacterium	Corynebacterium sp. KPL1989		Unknown function	Enzymes of unknown specificity	RNA helicase HrpA	TIGR01967		CL0023	P-loop_NTPase	P-loop containing nucleoside triphosphate hydrolase superfamily	DEAD/DEAH box helicase	PF00270		information storage and processing	Replication, recombination and repair	00C8U	ATP-dependent helicase hrpA	649754.HMPREF0281_00234		0	2.0749e-05
A0A095ZZ80		Bacteria	Actinobacteria	Actinobacteria	Corynebacteriales	Corynebacteriaceae	Corynebacterium	Corynebacterium tuscaniense		unclassified	unclassified	unclassified	unclassified		CL0123	HTH	Helix-turn-helix clan	MerR HTH family regulatory protein	PF13411		unclassified	unclassified	unclassified	unclassified	unclassified		0	0.000134333
A0A269PD73;A0A2A1ZZT3;A0A2A2A2C2		Bacteria	Actinobacteria	Actinobacteria	Corynebacteriales	Corynebacteriaceae	Corynebacterium	various		unclassified	unclassified	unclassified	unclassified		CL0322	RND_permease	RND permease superfamily	MMPL family	PF03176		unclassified	unclassified	unclassified	unclassified	unclassified		0	3.64959e-05
A0A0K2S260;A0A291DD68;A0A2I1Z5E8;C6R5M7;D2NTC3;G5ERS3		Bacteria	Actinobacteria	Actinobacteria	Micrococcales	Micrococcaceae	Rothia	various		unclassified	unclassified	unclassified	unclassified		CL0296	GroES	GroES-like superfamily	Alcohol dehydrogenase GroES-like domain	PF08240		metabolism	Energy production and conversion	0	Dehydrogenase	680646.RMDY18_10670		0	6.97874e-05
A0A0B6ETT0		Bacteria	Actinobacteria	Actinobacteria	Corynebacteriales	Corynebacteriaceae	Corynebacterium	Corynebacterium singulare		Cell envelope	Other	LPXTG cell wall anchor domain	TIGR01167		unclassified	unclassified	unclassified	LPXTG cell wall anchor motif	PF00746		cellular processes and signaling	Cell wall/membrane/envelope biogenesis	090GH	Cell wall anchor domain protein	888052.HMPREF9006_1224		0	5.27912e-05
A0A095WZ19;A0A1F1DLY2;A0A2N6UW77		Bacteria	Actinobacteria	Actinobacteria	Actinomycetales	Actinomycetaceae	Actinomyces	various		unclassified	unclassified	unclassified	unclassified		CL0023	P-loop_NTPase	P-loop containing nucleoside triphosphate hydrolase superfamily	P-loop containing region of AAA domain	PF13555		information storage and processing	Replication, recombination and repair	00BFE	Exonuclease	525245.HMPREF0044_0849		0	2.85272e-05
A0A0B2Z086;A0A1E9ZPE7;A0A1F0Q3E7;A0A1F0QE99;A0A1F0VVJ7;A0A1F1GI93;A0A2I1N144;A0A2N6TG17;C3PH63		Bacteria	Actinobacteria	Actinobacteria	Corynebacteriales	Corynebacteriaceae	Corynebacterium	various		various	various	various	various		CL0036	TIM_barrel	Common phosphate binding-site TIM barrel superfamily	Thiamine monophosphate synthase	PF02581		unclassified	unclassified	unclassified	unclassified	unclassified		0	0.000132467
A0A1F1VT04;A0A1Q8HSB8;A0A1Q8V8V3;A0A1Q8VKC0;A0A1Q8W9F1;A0A1Q8WXI8;A0A1Q8XAN6;A0A1Q8XD41;A0A2I1JSD5;E7N8K5;F2UV77		Bacteria	Actinobacteria	Actinobacteria	Actinomycetales	Actinomycetaceae	Actinomyces	Actinomyces naeslundii		Energy metabolism	TCA cycle	succinate-CoA ligase, alpha subunit	TIGR01019		CL0063	NADP_Rossmann	FAD/NAD(P)-binding Rossmann fold Superfamily	CoA binding domain	PF13380		unclassified	unclassified	unclassified	unclassified	unclassified		0	9.14148e-05
A0A077HM62		Bacteria	Actinobacteria	Actinobacteria	Corynebacteriales	Corynebacteriaceae	Corynebacterium	Corynebacterium coyleae		unclassified	unclassified	unclassified	unclassified		CL0050	HotDog	HotDog superfamily	Thioesterase-like superfamily	PF13279		metabolism	Lipid transport and metabolism	COG1607	thioesterase Superfamily protein	585529.HMPREF0291_10915		0	8.54114e-05
A0A2U1T9M6		Bacteria	Actinobacteria	Actinobacteria	Corynebacteriales	Corynebacteriaceae	Corynebacterium	Corynebacterium sp. 2189		unclassified	unclassified	unclassified	unclassified		CL0263	His-Me_finger	His-Me finger endonuclease superfamily	HNH endonuclease	PF13395		unclassified	unclassified	unclassified	unclassified	unclassified		0	0.000134966
A0A1Q2TR24		Bacteria	Actinobacteria	Actinobacteria	Actinomycetales	Actinomycetaceae	Actinomyces	Actinomyces sp. Chiba101		unclassified	unclassified	unclassified	unclassified		CL0023	P-loop_NTPase	P-loop containing nucleoside triphosphate hydrolase superfamily	Type IV secretion-system coupling protein DNA-binding domain	PF10412		cellular processes and signaling	Cell cycle control, cell division, chromosome partitioning	05EC2	ftsk spoIIIe	944560.HMPREF9058_0118		0	1.89614e-05
A0A1H1KRN7;A0A1S1EMK2;A0A2I1I2R3;A7BCG1;D4U1B9;E6KPJ5;J0SN88;J3EEH2;J3J801;S2Z4Q6;Z4X7S5		Bacteria	Actinobacteria	Actinobacteria	Actinomycetales	Actinomycetaceae	Actinomyces	various		Energy metabolism	Glycolysis/gluconeogenesis	glyceraldehyde-3-phosphate dehydrogenase, type I	TIGR01534		CL0063	NADP_Rossmann	FAD/NAD(P)-binding Rossmann fold Superfamily	Glyceraldehyde 3-phosphate dehydrogenase, NAD binding domain	PF00044		metabolism	Carbohydrate transport and metabolism	00BJE	Glyceraldehyde-3-phosphate dehydrogenase	267747.PPA0816		0	8.34193e-05
A0A2I1HZF7		Bacteria	Actinobacteria	Actinobacteria	Actinomycetales	Actinomycetaceae	Actinomyces	Actinomyces odontolyticus		unclassified	unclassified	unclassified	unclassified		CL0408	PUP	Purine and uridine phosphorylase superfamily	Phosphorylase superfamily	PF01048		unclassified	unclassified	unclassified	unclassified	unclassified		0	0.000107973
A0A0M4GF57		Bacteria	Actinobacteria	Actinobacteria	Actinomycetales	Actinomycetaceae	Actinomyces	Actinomyces sp. oral taxon 414		unclassified	unclassified	unclassified	unclassified		CL0276	Nucleot_cyclase	Nucleotide cyclase superfamily	Adenylate and Guanylate cyclase catalytic domain	PF00211		unclassified	unclassified	unclassified	unclassified	unclassified		0	8.17509e-05
A0A286H9E0		Bacteria	Actinobacteria	Actinobacteria	Micrococcales	Microbacteriaceae	Rathayibacter	Rathayibacter sp. AY1C5		Transport and binding proteins	Amino acids, peptides and amines	amino ABC transporter, permease protein, 3-TM region, His/Glu/Gln/Arg/opine family	TIGR01726		CL0404	BPD_transp_1	BPD transporter like	Binding-protein-dependent transport system inner membrane component	PF00528		unclassified	unclassified	unclassified	unclassified	unclassified		0	0.000133083
A0A2N6T1Y1		Bacteria	Actinobacteria	Actinobacteria	Corynebacteriales	Corynebacteriaceae	Corynebacterium	Corynebacterium xerosis		unclassified	unclassified	unclassified	unclassified		CL0163	Calcineurin	Calcineurin-like phosphoesterase superfamily	Calcineurin-like phosphoesterase	PF00149		poorly characterized	Function unknown	08UT0	metallophosphoesterase	521096.Tpau_1203		0	0.000100396
A0A1Q9VKZ1;X5DTV9		Bacteria	Actinobacteria	Actinobacteria	Corynebacteriales	Corynebacteriaceae	Corynebacterium	Corynebacterium variabile		Purines, pyrimidines, nucleosides, and nucleotides	Pyrimidine ribonucleotide biosynthesis	carbamoyl-phosphate synthase, large subunit	TIGR01369		CL0179	ATP-grasp	ATP-grasp superfamily	ATP-grasp domain	PF02655		unclassified	unclassified	unclassified	unclassified	unclassified		0	2.56387e-05
A0A2I1I1X2		Bacteria	Actinobacteria	Actinobacteria	Actinomycetales	Actinomycetaceae	Actinomyces	Actinomyces odontolyticus		unclassified	unclassified	unclassified	unclassified		CL0066	Trefoil	Beta-trefoil superfamily	Ricin-type beta-trefoil lectin domain-like	PF14200		metabolism	Carbohydrate transport and metabolism	05E2D	ec 3.2.1.52	398513.BBNG_01660		0	2.84422e-05
U1SJQ0		Bacteria	Actinobacteria	Actinobacteria	Bifidobacteriales	Bifidobacteriaceae	Alloscardovia	Alloscardovia omnicolens		unclassified	unclassified	unclassified	unclassified		CL0408	PUP	Purine and uridine phosphorylase superfamily	Phosphorylase superfamily	PF01048		metabolism	Nucleotide transport and metabolism	00M1E	mta sah nucleosidase	411903.COLAER_00925		0	0.000102924
A0A1F1GB47		Bacteria	Actinobacteria	Actinobacteria	Corynebacteriales	Corynebacteriaceae	Corynebacterium	Corynebacterium sp. HMSC078H07		unclassified	unclassified	unclassified	unclassified		CL0118	Ribokinase	Ribokinase-like superfamily	Phosphomethylpyrimidine kinase	PF08543		unclassified	unclassified	unclassified	unclassified	unclassified		0	9.63395e-05
A0A095YUY9;L1PJ02		Bacteria	Actinobacteria	Actinobacteria	Actinomycetales	Actinomycetaceae	Actinomyces	various		Biosynthesis of cofactors, prosthetic groups, and carriers	Pyridine nucleotides	NAD+ synthetase	TIGR00552		unclassified	unclassified	unclassified	Carbon-nitrogen hydrolase	PF00795		metabolism	Coenzyme transport and metabolism	COG0171	nh(3)-dependent nad( ) synthetase	888052.HMPREF9006_1840		0	4.12883e-05
W1VLB3		Bacteria	Actinobacteria	Actinobacteria	Actinomycetales	Actinomycetaceae	Actinomyces	Actinomyces urogenitalis		unclassified	unclassified	unclassified	unclassified		CL0063	NADP_Rossmann	FAD/NAD(P)-binding Rossmann fold Superfamily	Mannitol dehydrogenase Rossmann domain	PF01232		metabolism	Carbohydrate transport and metabolism	05DEI	Mannitol dehydrogenase	888056.HMPREF9062_0857		0	7.01295e-05
U1SDF6		Bacteria	Actinobacteria	Actinobacteria	Bifidobacteriales	Bifidobacteriaceae	Bifidobacterium	Bifidobacterium tsurumiense		Energy metabolism	Glycolysis/gluconeogenesis	phosphopyruvate hydratase	TIGR01060		CL0227	Enolase_N	Enolase N-terminal domain-like superfamily	Enolase, N-terminal domain	PF03952		unclassified	unclassified	unclassified	unclassified	unclassified		0	6.62334e-05
A0A0Q1E3W3		Bacteria	Actinobacteria	Actinobacteria	Corynebacteriales	Corynebacteriaceae	Corynebacterium	Corynebacterium lowii		Protein synthesis	Ribosomal proteins: synthesis and modification	ribosomal-protein-alanine acetyltransferase	TIGR01575		CL0257	Acetyltrans	N-acetyltransferase like	Acetyltransferase (GNAT) domain	PF13302		poorly characterized	Function unknown	014CS	Ribosomal-protein-alanine acetyltransferase	196627.NCgl0568		0	0.000184599
A0A2I1X059		Bacteria	Actinobacteria	Actinobacteria	Corynebacteriales	Corynebacteriaceae	Corynebacterium	Corynebacterium amycolatum		unclassified	unclassified	unclassified	unclassified		unclassified	unclassified	unclassified	unclassified	unclassified		unclassified	unclassified	unclassified	unclassified	unclassified		0	4.89108e-05
P62851		Eukaryota	Arthropoda	Branchiopoda	Diplostraca	Daphniidae	Daphnia	Daphnia magna		unclassified	unclassified	unclassified	unclassified		CL0123	HTH	Helix-turn-helix clan	S25 ribosomal protein	PF03297		information storage and processing	Translation, ribosomal structure and biogenesis	16HFI	ribosomal protein S25	9601.ENSPPYP00000023542		0.00018717	0.000400789
A0A226CXP8		Eukaryota	Arthropoda	Collembola	Entomobryomorpha	Isotomidae	Folsomia	Folsomia candida		unclassified	unclassified	unclassified	unclassified		unclassified	unclassified	unclassified	Cytochrome P450	PF00067		metabolism	Secondary metabolites biosynthesis, transport and catabolism	COG2124	Cytochrome p450	7029.ACYPI003882-PA		4.67925e-05	0
P62269		Eukaryota	Arthropoda	Branchiopoda	Diplostraca	Daphniidae	Daphnia	Daphnia magna		unclassified	unclassified	unclassified	unclassified		CL0303	H2TH	Helix-two-turns-helix superfamily	Ribosomal protein S13/S18	PF00416		information storage and processing	Translation, ribosomal structure and biogenesis	0UUG5	Ribosomal protein S18	9823.ENSSSCP00000001631		0	0.000141354
P62249		Eukaryota	Arthropoda	Branchiopoda	Diplostraca	Daphniidae	Daphnia	Daphnia magna		unclassified	unclassified	unclassified	unclassified		CL0329	S5	Ribosomal protein S5 domain 2-like superfamily	Ribosomal protein S9/S16	PF00380		unclassified	unclassified	unclassified	unclassified	unclassified		0	0.000147163
P62277		Eukaryota	Arthropoda	Arachnida	Ixodida	Argasidae	Ornithodoros	Ornithodoros moubata		unclassified	unclassified	unclassified	unclassified		CL0600	S15_NS1	S15/NS1 RNA-binding domain superfamily	Ribosomal protein S15	PF00312		information storage and processing	Translation, ribosomal structure and biogenesis	0UG5Q	Ribosomal protein S13	9601.ENSPPYP00000003969		0	0.00014229
A0A226EFN8		Eukaryota	Arthropoda	Insecta	Hymenoptera	Apidae	Melipona	Melipona quadrifasciata		DNA metabolism	DNA replication, recombination, and repair	DNA ligase I, ATP-dependent (dnl1)	TIGR00574		CL0021	OB	OB fold	ATP dependent DNA ligase C terminal region	PF04679		information storage and processing	Replication, recombination and repair	035YJ	DNA ligase	7460.GB20092-PA		2.19573e-05	0
P61956		Eukaryota	Arthropoda	Branchiopoda	Diplostraca	Daphniidae	Daphnia	Daphnia magna		unclassified	unclassified	unclassified	unclassified		CL0072	Ubiquitin	Ubiquitin superfamily	Ubiquitin family	PF00240		cellular processes and signaling	Posttranslational modification, protein turnover, chaperones	0VJ7I	SMT3 suppressor of mif two 3 homolog	9823.ENSSSCP00000018235		0.000246277	0
A0A226DFS8;A0A226DJF8		Eukaryota	Arthropoda	Collembola	Entomobryomorpha	Isotomidae	Folsomia	Folsomia candida		unclassified	unclassified	unclassified	unclassified		various	various	various	various	various		various	various	various	various	various		0	2.68237e-05
A0A226EKJ5		Eukaryota	Arthropoda	Collembola	Entomobryomorpha	Isotomidae	Folsomia	Folsomia candida		unclassified	unclassified	unclassified	unclassified		CL0124	Peptidase_PA	Peptidase clan PA	Domain of unknown function (DUF1986)	PF09342		cellular processes and signaling	Signal transduction mechanisms	0E9K5	Low-density lipoprotein receptor domain class A	7739.JGI67185		0	1.61472e-05
N1JGS9		Eukaryota	Ascomycota	Leotiomycetes	Erysiphales	Erysiphaceae	Blumeria	Blumeria graminis		unclassified	unclassified	unclassified	unclassified		CL0125	Peptidase_CA	Peptidase clan CA	Ulp1 protease family, C-terminal catalytic domain	PF02902		cellular processes and signaling	Posttranslational modification, protein turnover, chaperones	KOG0779	SUMO1 sentrin specific peptidase	140110.NechaP84803		2.06316e-05	4.41786e-05
A0A0D2ELB6		Eukaryota	Ascomycota	Eurotiomycetes	Eurotiales	Aspergillaceae	Aspergillus	Aspergillus oryzae		unclassified	unclassified	unclassified	unclassified		CL0025	His_Kinase_A	His Kinase A (phospho-acceptor) domain	Histidine kinase-, DNA gyrase B-, and HSP90-like ATPase	PF13589		cellular processes and signaling	Posttranslational modification, protein turnover, chaperones	KOG0019	heat shock protein	33178.CADATEAP00005169		9.67729e-05	7.14673e-05
A1CK61		Eukaryota	Ascomycota	Eurotiomycetes	Eurotiales	Aspergillaceae	Aspergillus	Aspergillus clavatus		unclassified	unclassified	unclassified	unclassified		unclassified	unclassified	unclassified	Gti1/Pac2 family	PF09729		metabolism	Carbohydrate transport and metabolism	13EYX	regulatory protein	5057.CADACLAP00003795		9.64419e-05	6.04922e-05
A0A1E4T747		Eukaryota	Ascomycota	Saccharomycetes	Saccharomycetales	Pichiaceae	Ogataea	Ogataea parapolymorpha		unclassified	unclassified	unclassified	unclassified		CL0023	P-loop_NTPase	P-loop containing nucleoside triphosphate hydrolase superfamily	Dynamin family	PF00350		cellular processes and signaling	Cell cycle control, cell division, chromosome partitioning	1989S	Cell division control protein	322104.XP_001385822.1		0.000103206	0.000113345
A0A061HBP2;N1JF06		Eukaryota	Ascomycota	Leotiomycetes	Helotiales	unclassified	Phialocephala	Phialocephala subalpina		unclassified	unclassified	unclassified	unclassified		CL0020	TPR	Tetratrico peptide repeat superfamily	non-SMC mitotic condensation complex subunit 1	PF12717		cellular processes and signaling	Intracellular trafficking, secretion, and vesicular transport	KOG2171	importin	40559.EDN19380		4.22771e-05	2.65179e-05
M3J4E5		Eukaryota	Ascomycota	Saccharomycetes	Saccharomycetales	Debaryomycetaceae	Candida	Candida maltosa		unclassified	unclassified	unclassified	unclassified		CL0023	P-loop_NTPase	P-loop containing nucleoside triphosphate hydrolase superfamily	50S ribosome-binding GTPase	PF01926		unclassified	unclassified	unclassified	unclassified	unclassified		0.000115486	0.000126832
A0A2H1A5I9		Eukaryota	Ascomycota	Saccharomycetes	Saccharomycetales	Metschnikowiaceae	Clavispora	[Candida] pseudohaemulonis		unclassified	unclassified	unclassified	unclassified		CL0023	P-loop_NTPase	P-loop containing nucleoside triphosphate hydrolase superfamily	ATPase family associated with various cellular activities (AAA)	PF07726		cellular processes and signaling	Posttranslational modification, protein turnover, chaperones	0PIAG	Vesicular-fusion protein sec18	306902.XP_002616354.1		5.83338e-05	6.40647e-05
A0A0L8RKR9		Eukaryota	Ascomycota	Saccharomycetes	Saccharomycetales	Saccharomycetaceae	Saccharomyces	Saccharomyces kudriavzevii		Energy metabolism	Glycolysis/gluconeogenesis	phosphopyruvate hydratase	TIGR01060		CL0227	Enolase_N	Enolase N-terminal domain-like superfamily	Enolase, N-terminal domain	PF03952		metabolism	Carbohydrate transport and metabolism	KOG2670	enolase (EC 4.2.1.11)	4932.YHR174W		0.000107077	0.000114642
G1UA45		Eukaryota	Ascomycota	Saccharomycetes	Saccharomycetales	Debaryomycetaceae	Candida	Candida albicans		unclassified	unclassified	unclassified	unclassified		CL0031	Phosphatase	Phosphatase superfamily	Protein-tyrosine phosphatase	PF00102		cellular processes and signaling	Defense mechanisms	03MEV	#NAME?	573826.XP_002421298.1		2.17236e-05	0
G0W526		Eukaryota	Ascomycota	Saccharomycetes	Saccharomycetales	Saccharomycetaceae	Naumovozyma	Naumovozyma castellii		unclassified	unclassified	unclassified	unclassified		CL0023	P-loop_NTPase	P-loop containing nucleoside triphosphate hydrolase superfamily	Sigma-54 interaction domain	PF00158		cellular processes and signaling	Posttranslational modification, protein turnover, chaperones	19EXG	Cell division protein 48 (CDC48), domain 2	1071378.XP_003668157.1		6.00224e-05	6.59192e-05
A0A0L8RJ66		Eukaryota	Ascomycota	Saccharomycetes	Saccharomycetales	Saccharomycetaceae	Saccharomyces	Saccharomyces eubayanus		unclassified	unclassified	unclassified	unclassified		CL0023	P-loop_NTPase	P-loop containing nucleoside triphosphate hydrolase superfamily	Septin	PF00735		unclassified	unclassified	unclassified	unclassified	unclassified		8.92701e-05	9.80403e-05
C4YFY2		Eukaryota	Ascomycota	Saccharomycetes	Saccharomycetales	Debaryomycetaceae	Candida	Candida albicans		unclassified	unclassified	unclassified	unclassified		CL0023	P-loop_NTPase	P-loop containing nucleoside triphosphate hydrolase superfamily	ATPase family associated with various cellular activities (AAA)	PF07726		cellular processes and signaling	Posttranslational modification, protein turnover, chaperones	0PIAG	Vesicular-fusion protein sec18	573826.XP_002417896.1		5.73078e-05	6.29379e-05
A0A0L8RGJ4		Eukaryota	Ascomycota	Saccharomycetes	Saccharomycetales	Saccharomycetaceae	Saccharomyces	Saccharomyces eubayanus		Hypothetical proteins	Conserved	TIGR00730 family protein	TIGR00730		CL0349	DprA	MoCo carrier protein-like superfamily	Possible lysine decarboxylase	PF03641		poorly characterized	Function unknown	19ADX	Possible lysine decarboxylase	4932.YJL055W		0	0.000115374
G8ZSB6		Eukaryota	Ascomycota	Saccharomycetes	Saccharomycetales	Saccharomycetaceae	Torulaspora	Torulaspora delbrueckii		Protein synthesis	Translation factors	translation elongation factor EF-1, subunit alpha	TIGR00483		CL0575	EFTPs	Translation proteins of Elongation Factors superfamily	Elongation factor Tu domain 2	PF03144		information storage and processing	Translation, ribosomal structure and biogenesis	KOG0052	This protein promotes the GTP-dependent binding of aminoacyl-tRNA to the A-site of ribosomes during protein biosynthesis (By similarity)	931890.XP_003645752.1		4.85169e-05	0
A0A2H0ZDN4		Eukaryota	Ascomycota	Saccharomycetes	Saccharomycetales	Metschnikowiaceae	Clavispora	[Candida] intermedia		unclassified	unclassified	unclassified	unclassified		CL0012	Histone	Histone superfamily	Histone-like transcription factor (CBF/NF-Y) and archaeal histone	PF00808		information storage and processing	Chromatin structure and dynamics	KOG1744	Core component of nucleosome. Nucleosomes wrap and compact DNA into chromatin, limiting DNA accessibility to the cellular machineries which require DNA as a template. Histones thereby play a central role in transcription regulation, DNA repair, DNA replication and chromosomal stability. DNA accessibility is regulated via a complex set of post-translational modifications of histones, also called h…	306902.XP_002617049.1		0	0.000165275
A1DNS5		Eukaryota	Ascomycota	Eurotiomycetes	Eurotiales	Aspergillaceae	Aspergillus	Aspergillus fischeri		Cell envelope	Biosynthesis and degradation of murein sacculus and peptidoglycan	D-alanine--poly(phosphoribitol) ligase, subunit 1	TIGR01734		CL0314	PP-binding	ACP-like superfamily	Phosphopantetheine attachment site	PF00550		metabolism	Lipid transport and metabolism	0M528	nonribosomal peptide	36630.CADNFIAP00005045		0	8.3032e-06
A0A0F4YJW9		Eukaryota	Ascomycota	Eurotiomycetes	Eurotiales	Trichocomaceae	Rasamsonia	Talaromyces emersonii		Energy metabolism	ATP-proton motive force interconversion	V-type ATPase, G subunit	TIGR01147		CL0255	ATP_synthase	ATP synthase F0 subunit	Vacuolar (H+)-ATPase G subunit	PF03179		unclassified	unclassified	unclassified	unclassified	unclassified		6.02997e-05	0
A0A2G7G0R6		Eukaryota	Ascomycota	Eurotiomycetes	Eurotiales	Aspergillaceae	Aspergillus	Aspergillus arachidicola		unclassified	unclassified	unclassified	unclassified		unclassified	unclassified	unclassified	Pre-mRNA cleavage complex II protein Clp1	PF06807		information storage and processing	RNA processing and modification	12NXU	Cleavage and polyadenylation factor	5062.CADAORAP00008527		0	2.07793e-05
A0A231M9V5		Eukaryota	Ascomycota	Eurotiomycetes	Eurotiales	Aspergillaceae	Aspergillus	Aspergillus thermomutatus		unclassified	unclassified	unclassified	unclassified		CL0108	Actin_ATPase	Actin-like ATPase Superfamily	Actin	PF00022		cellular processes and signaling	Cytoskeleton	12N6D	Actins are highly conserved proteins that are involved in various types of cell motility and are ubiquitously expressed in all eukaryotic cells	5297.EFP79167		0.000274893	0.000360421
H6BXX3		Eukaryota	Ascomycota	Eurotiomycetes	Chaetothyriales	Herpotrichiellaceae	Exophiala	Exophiala dermatitidis		unclassified	unclassified	unclassified	unclassified		CL0108	Actin_ATPase	Actin-like ATPase Superfamily	Actin	PF00022		cellular processes and signaling	Cytoskeleton	1CI8X	K05692 actin beta gamma 1	367775.XP_003191418.1		0	5.72954e-05
W0TC07		Eukaryota	Ascomycota	Saccharomycetes	Saccharomycetales	Saccharomycetaceae	Kluyveromyces	Kluyveromyces marxianus		unclassified	unclassified	unclassified	unclassified		CL0023	P-loop_NTPase	P-loop containing nucleoside triphosphate hydrolase superfamily	50S ribosome-binding GTPase	PF01926		unclassified	unclassified	unclassified	unclassified	unclassified		8.29401e-05	9.10883e-05
H8X538		Eukaryota	Ascomycota	Saccharomycetes	Saccharomycetales	Debaryomycetaceae	Candida	Candida parapsilosis		unclassified	unclassified	unclassified	unclassified		CL0023	P-loop_NTPase	P-loop containing nucleoside triphosphate hydrolase superfamily	ATPase family associated with various cellular activities (AAA)	PF07726		cellular processes and signaling	Posttranslational modification, protein turnover, chaperones	0PIAG	Vesicular-fusion protein sec18	379508.XP_001525479.1		5.75246e-05	6.3176e-05
J7S8M7		Eukaryota	Ascomycota	Saccharomycetes	Saccharomycetales	Saccharomycetaceae	Kazachstania	Kazachstania naganishii		unclassified	unclassified	26S proteasome subunit P45 family	TIGR01242		CL0023	P-loop_NTPase	P-loop containing nucleoside triphosphate hydrolase superfamily	AAA domain (dynein-related subfamily)	PF07728		cellular processes and signaling	Posttranslational modification, protein turnover, chaperones	19EPI	AAA domain (dynein-related subfamily)	284593.XP_445972.1		0	0.000105028
A0A084FXV3		Eukaryota	Ascomycota	Sordariomycetes	Microascales	Microascaceae	Scedosporium	Scedosporium apiospermum		unclassified	unclassified	unclassified	unclassified		unclassified	unclassified	unclassified	unclassified	unclassified		poorly characterized	Function unknown	03S8Q	NA	1047171.EFQ27949		9.32864e-05	0
A0A202G8J8;C4XZL6		Eukaryota	Ascomycota	Saccharomycetes	Saccharomycetales	Metschnikowiaceae	Clavispora	[Candida] intermedia		unclassified	unclassified	unclassified	unclassified		CL0023	P-loop_NTPase	P-loop containing nucleoside triphosphate hydrolase superfamily	50S ribosome-binding GTPase	PF01926		cellular processes and signaling	Cell cycle control, cell division, chromosome partitioning	1989S	Cell division control protein	294747.XP_002550438.1		0.000107587	0.000118157
G8BCM3		Eukaryota	Ascomycota	Saccharomycetes	Saccharomycetales	Debaryomycetaceae	Candida	Candida orthopsilosis		unclassified	unclassified	unclassified	unclassified		CL0016	PKinase	Protein kinase superfamily	Protein tyrosine kinase	PF07714		cellular processes and signaling	Signal transduction mechanisms	0XQGS	mitogen-activated protein kinase kinase kinase	573826.XP_002418443.1		0	7.10392e-05
A0A084FWF8		Eukaryota	Ascomycota	Sordariomycetes	Hypocreales	Nectriaceae	Fusarium	Fusarium poae		unclassified	unclassified	unclassified	unclassified		unclassified	unclassified	unclassified	Citrate synthase, C-terminal domain	PF00285		metabolism	Energy production and conversion	COG0372	citrate synthase	229533.XP_380351.1		4.62933e-05	0.000104372
A0A2I2FR82		Eukaryota	Ascomycota	Eurotiomycetes	Eurotiales	Aspergillaceae	Aspergillus	Aspergillus candidus		unclassified	unclassified	unclassified	unclassified		CL0025	His_Kinase_A	His Kinase A (phospho-acceptor) domain	Histidine kinase-, DNA gyrase B-, and HSP90-like ATPase	PF13589		cellular processes and signaling	Posttranslational modification, protein turnover, chaperones	KOG0019	heat shock protein	441959.XP_002484276.1		6.59206e-05	0.000113745
A0A1L9R418		Eukaryota	Ascomycota	Eurotiomycetes	Eurotiales	Aspergillaceae	Aspergillus	Aspergillus wentii		unclassified	unclassified	unclassified	unclassified		CL0108	Actin_ATPase	Actin-like ATPase Superfamily	Actin	PF00022		cellular processes and signaling	Cytoskeleton	03KIT	Actins are highly conserved proteins that are involved in various types of cell motility and are ubiquitously expressed in all eukaryotic cells	162425.CADANIAP00007315		0.000121645	0.000267192
A5DNA2		Eukaryota	Ascomycota	Saccharomycetes	Saccharomycetales	Debaryomycetaceae	Meyerozyma	Meyerozyma guilliermondii		Unknown function	General	small GTP-binding protein domain	TIGR00231		CL0023	P-loop_NTPase	P-loop containing nucleoside triphosphate hydrolase superfamily	50S ribosome-binding GTPase	PF01926		cellular processes and signaling	Intracellular trafficking, secretion, and vesicular transport	03RDH	Gtr1/RagA G protein conserved region	4929.A5DNA2		0.000200075	0.000313966
A1DCX3		Eukaryota	Ascomycota	Eurotiomycetes	Eurotiales	Aspergillaceae	Aspergillus	Aspergillus fischeri		unclassified	unclassified	unclassified	unclassified		CL0507	Fungal_trans	Fungal specific transcription factor domain	Fungal specific transcription factor domain	PF11951		poorly characterized	Function unknown	03RE9	C6 zinc finger domain-containing protein	36630.CADNFIAP00002232		0	0.000106593
A0A0U5FVW6		Eukaryota	Ascomycota	Eurotiomycetes	Eurotiales	Aspergillaceae	Aspergillus	Aspergillus calidoustus		unclassified	unclassified	unclassified	unclassified		CL0366	JAB	JAB-like superfamily	Prokaryotic homologs of the JAB domain	PF14464		cellular processes and signaling	Posttranslational modification, protein turnover, chaperones	03KA4	26S proteasome regulatory subunit	162425.CADANIAP00005953		0.000136578	0.000214324
H6BQ46		Eukaryota	Ascomycota	Eurotiomycetes	Chaetothyriales	Herpotrichiellaceae	Capronia	Capronia coronata		unclassified	unclassified	unclassified	unclassified		CL0062	APC	APC superfamily	Transmembrane amino acid transporter protein	PF01490		metabolism	Amino acid transport and metabolism	0M5EE	amino acid	336963.XP_002583122.1		0	9.9798e-05
Q5B2V1		Eukaryota	Ascomycota	Eurotiomycetes	Eurotiales	Aspergillaceae	Aspergillus	Neosartorya fumigata		unclassified	unclassified	unclassified	unclassified		CL0108	Actin_ATPase	Actin-like ATPase Superfamily	MreB/Mbl protein	PF06723		unclassified	unclassified	unclassified	unclassified	unclassified		7.08339e-05	7.77928e-05
A0A072NVM2		Eukaryota	Ascomycota	Eurotiomycetes	Chaetothyriales	Herpotrichiellaceae	Exophiala	Exophiala mesophila		unclassified	unclassified	unclassified	unclassified		CL0023	P-loop_NTPase	P-loop containing nucleoside triphosphate hydrolase superfamily	Helicase conserved C-terminal domain	PF00271		unclassified	unclassified	unclassified	unclassified	unclassified		3.30456e-05	7.07607e-05
A0A2N3NHS9		Eukaryota	Ascomycota	Sordariomycetes	Microascales	Microascaceae	Lomentospora	Lomentospora prolificans		unclassified	unclassified	unclassified	unclassified		unclassified	unclassified	unclassified	Fungal Zn(2)-Cys(6) binuclear cluster domain	PF00172		poorly characterized	Function unknown	0Y7SY	C6 finger domain protein	140110.NechaP74715		4.71699e-05	0.000101005
A0A229YJJ6		Eukaryota	Ascomycota	Eurotiomycetes	Eurotiales	Aspergillaceae	Aspergillus	Aspergillus turcosus		Unknown function	General	small GTP-binding protein domain	TIGR00231		CL0023	P-loop_NTPase	P-loop containing nucleoside triphosphate hydrolase superfamily	50S ribosome-binding GTPase	PF01926		unclassified	unclassified	unclassified	unclassified	unclassified		0	5.33145e-05
A0A0F4YPR0;A0A1R3R9A9		Eukaryota	Ascomycota	Eurotiomycetes	Eurotiales	various	various	various		Energy metabolism	TCA cycle	malate dehydrogenase, NAD-dependent	TIGR01772		CL0063	NADP_Rossmann	FAD/NAD(P)-binding Rossmann fold Superfamily	3-beta hydroxysteroid dehydrogenase/isomerase family	PF01073		metabolism	Energy production and conversion	03JA0	Malate dehydrogenase	various		6.73356e-05	0
A5DHM7		Eukaryota	Ascomycota	Saccharomycetes	Saccharomycetales	Debaryomycetaceae	Debaryomyces	Debaryomyces fabryi		unclassified	unclassified	unclassified	unclassified		CL0023	P-loop_NTPase	P-loop containing nucleoside triphosphate hydrolase superfamily	ATPase family associated with various cellular activities (AAA)	PF07726		cellular processes and signaling	Posttranslational modification, protein turnover, chaperones	0PIAG	Vesicular-fusion protein sec18	4929.A5DHM7		5.86337e-05	6.43941e-05
A0A0D1ZU72		Eukaryota	Ascomycota	Eurotiomycetes	Chaetothyriales	Herpotrichiellaceae	Exophiala	Exophiala mesophila		Unknown function	General	small GTP-binding protein domain	TIGR00231		CL0023	P-loop_NTPase	P-loop containing nucleoside triphosphate hydrolase superfamily	Gtr1/RagA G protein conserved region	PF04670		cellular processes and signaling	Intracellular trafficking, secretion, and vesicular transport	19KTQ	GTP-binding protein SAS1	771870.XP_003350061.1		0	0.000272503
A0A0F4YDA3;A0A2I1DG44;A0A2I2F722;A0A2J5HKI4;A0A2T0FE76		Eukaryota	Ascomycota	various	various	various	various	various		various	various	various	various		various	various	various	various	various		information storage and processing	Translation, ribosomal structure and biogenesis	03K54	60S ribosomal protein L5	various		0	8.33587e-05
A0A2N3NAN2		Eukaryota	Ascomycota	Sordariomycetes	Microascales	Microascaceae	Lomentospora	Lomentospora prolificans		DNA metabolism	DNA replication, recombination, and repair	DNA repair protein (rad1)	TIGR00596		CL0236	PDDEXK	PD-(D/E)XK nuclease superfamily	ERCC4 domain	PF02732		information storage and processing	Replication, recombination and repair	0PG6F	DNA repair protein	5507.FOXG_03142P0		2.26281e-05	5.10169e-05
A0A1Q3AJS3		Eukaryota	Ascomycota	Saccharomycetes	Saccharomycetales	Saccharomycetaceae	Torulaspora	Torulaspora delbrueckii		unclassified	unclassified	unclassified	unclassified		CL0023	P-loop_NTPase	P-loop containing nucleoside triphosphate hydrolase superfamily	RNA helicase	PF00910		cellular processes and signaling	Posttranslational modification, protein turnover, chaperones	19EXG	Cell division protein 48 (CDC48), domain 2	4950.XP_003681116.1		5.97864e-05	6.566e-05
A0A017SEI6		Eukaryota	Ascomycota	Eurotiomycetes	Eurotiales	Aspergillaceae	Aspergillus	Aspergillus ruber		unclassified	unclassified	unclassified	unclassified		CL0052	NTN	NTN hydrolase superfamily	Proteasome subunit A N-terminal signature	PF10584		unclassified	unclassified	unclassified	unclassified	unclassified		9.71888e-05	0.000112767
A0A0D1ZTD4		Eukaryota	Ascomycota	Eurotiomycetes	Chaetothyriales	Herpotrichiellaceae	Exophiala	Exophiala mesophila		unclassified	unclassified	unclassified	unclassified		CL0016	PKinase	Protein kinase superfamily	Phosphotransferase enzyme family	PF01636		cellular processes and signaling	Signal transduction mechanisms	KOG2345	serine threonine kinase 16	33178.CADATEAP00008994		5.16474e-05	0.000110593
A1CSZ8		Eukaryota	Ascomycota	Eurotiomycetes	Eurotiales	Aspergillaceae	Aspergillus	Aspergillus udagawae		Fatty acid and phospholipid metabolism	Degradation	esterase, PHB depolymerase family	TIGR01840		CL0028	AB_hydrolase	Alpha/Beta hydrolase fold	Putative esterase	PF00756		unclassified	unclassified	unclassified	unclassified	unclassified		0	9.28988e-05
A0A0W0DYK8;Q6FMR0		Eukaryota	Ascomycota	Saccharomycetes	Saccharomycetales	Saccharomycetaceae	Nakaseomyces	Candida glabrata		Unknown function	General	small GTP-binding protein domain	TIGR00231		CL0023	P-loop_NTPase	P-loop containing nucleoside triphosphate hydrolase superfamily	Gtr1/RagA G protein conserved region	PF04670		cellular processes and signaling	Intracellular trafficking, secretion, and vesicular transport	KOG0094	member RAS oncogene family	284593.XP_448484.1		0	0.000228761
A0A2I1CR82		Eukaryota	Ascomycota	Eurotiomycetes	Eurotiales	Aspergillaceae	Aspergillus	Aspergillus campestris		unclassified	unclassified	unclassified	unclassified		unclassified	unclassified	unclassified	unclassified	unclassified		cellular processes and signaling	Posttranslational modification, protein turnover, chaperones	COG1404	peptidase (S8 and S53, subtilisin, kexin, sedolisin	444177.Bsph_4732		0	0.000107567
A0A1L9VEY4		Eukaryota	Ascomycota	Eurotiomycetes	Eurotiales	Aspergillaceae	Aspergillus	Aspergillus ruber		unclassified	unclassified	unclassified	unclassified		CL0063	NADP_Rossmann	FAD/NAD(P)-binding Rossmann fold Superfamily	NAD dependent epimerase/dehydratase family	PF01370		poorly characterized	Function unknown	14170	NAD dependent epimerase/dehydratase family	5059.CADAFLAP00010209		0	8.0148e-05
A0A0W0DTG1;Q6FK22		Eukaryota	Ascomycota	Saccharomycetes	Saccharomycetales	Saccharomycetaceae	Saccharomyces	Saccharomyces cerevisiae		unclassified	unclassified	unclassified	unclassified		CL0023	P-loop_NTPase	P-loop containing nucleoside triphosphate hydrolase superfamily	PhoH-like protein	PF02562		cellular processes and signaling	Posttranslational modification, protein turnover, chaperones	19EXG	Cell division protein 48 (CDC48), domain 2	4932.YBR080C		6.01808e-05	6.60931e-05
A0A017S083;A0A1L9VBI8		Eukaryota	Ascomycota	Eurotiomycetes	Eurotiales	Aspergillaceae	Aspergillus	various		unclassified	unclassified	unclassified	unclassified		CL0267	S11_L18p	Ribosomal protein S11/L18p superfamily	Ribosomal protein S11	PF00411		unclassified	unclassified	unclassified	unclassified	unclassified		0.000152917	0.000327442
A0A2H0ZN62		Eukaryota	Ascomycota	Saccharomycetes	Saccharomycetales	Metschnikowiaceae	Clavispora	[Candida] intermedia		unclassified	unclassified	unclassified	unclassified		CL0023	P-loop_NTPase	P-loop containing nucleoside triphosphate hydrolase superfamily	50S ribosome-binding GTPase	PF01926		cellular processes and signaling	Cell cycle control, cell division, chromosome partitioning	1989S	Cell division control protein	322104.XP_001385822.1		0.000106831	0.000117327
A0A0D2F8K8		Eukaryota	Ascomycota	Eurotiomycetes	Chaetothyriales	Herpotrichiellaceae	Fonsecaea	Fonsecaea multimorphosa		unclassified	unclassified	unclassified	unclassified		CL0091	NAD_Ferredoxin	Ferredoxin / Ferric reductase-like NAD binding	Oxidoreductase NAD-binding domain	PF00175		metabolism	Energy production and conversion	0PGVU	This enzyme is required for electron transfer from NADP to cytochrome P450 (By similarity)	515849.XP_001910174.1		0	3.9142e-05
A0A1Q2ZVK2		Eukaryota	Ascomycota	Saccharomycetes	Saccharomycetales	Saccharomycetaceae	Zygosaccharomyces	Zygosaccharomyces rouxii		unclassified	unclassified	unclassified	unclassified		CL0023	P-loop_NTPase	P-loop containing nucleoside triphosphate hydrolase superfamily	Septin	PF00735		unclassified	unclassified	unclassified	unclassified	unclassified		7.71862e-05	8.47692e-05
C5MIX1		Eukaryota	Ascomycota	Saccharomycetes	Saccharomycetales	Debaryomycetaceae	Candida	Candida tropicalis		unclassified	unclassified	unclassified	unclassified		CL0023	P-loop_NTPase	P-loop containing nucleoside triphosphate hydrolase superfamily	Septin	PF00735		unclassified	unclassified	unclassified	unclassified	unclassified		0.000247919	0.000272275
A0A1S9DN07		Eukaryota	Ascomycota	Eurotiomycetes	Eurotiales	Aspergillaceae	Aspergillus	Aspergillus oryzae		Unknown function	General	small GTP-binding protein domain	TIGR00231		CL0229	RING	Ring-finger/U-box superfamily	Zinc finger, C3HC4 type (RING finger)	PF00097		information storage and processing	Transcription	KOG1001	DNA repair protein	5059.CADAFLAP00002741		0.00014328	8.91419e-05
A0A231MMD3		Eukaryota	Ascomycota	Eurotiomycetes	Eurotiales	Aspergillaceae	Aspergillus	Aspergillus thermomutatus		unclassified	unclassified	unclassified	unclassified		CL0229	RING	Ring-finger/U-box superfamily	Zinc-finger of the MIZ type in Nse subunit	PF11789		information storage and processing	Replication, recombination and repair	0PQBA	chromosomal organization and DNA repair protein Mms21	36630.CADNFIAP00004194		9.14169e-05	0
A0A124BYG4		Eukaryota	Ascomycota	Eurotiomycetes	Eurotiales	Aspergillaceae	Aspergillus	Aspergillus niger		unclassified	unclassified	26S proteasome subunit P45 family	TIGR01242		CL0023	P-loop_NTPase	P-loop containing nucleoside triphosphate hydrolase superfamily	AAA domain (Cdc48 subfamily)	PF07724		cellular processes and signaling	Posttranslational modification, protein turnover, chaperones	12EG7	WD repeat protein	336963.XP_002544772.1		0	2.38792e-05
P14235		Eukaryota	Ascomycota	Saccharomycetes	Saccharomycetales	Debaryomycetaceae	Candida	Candida parapsilosis		unclassified	unclassified	unclassified	unclassified		CL0108	Actin_ATPase	Actin-like ATPase Superfamily	Actin	PF00022		cellular processes and signaling	Cytoskeleton	03KIT	Actins are highly conserved proteins that are involved in various types of cell motility and are ubiquitously expressed in all eukaryotic cells	306902.XP_002615999.1		0.000121322	0.000209339
A0A0D2C983		Eukaryota	Ascomycota	Eurotiomycetes	Chaetothyriales	Herpotrichiellaceae	Exophiala	Exophiala oligosperma		unclassified	unclassified	unclassified	unclassified		CL0361	C2H2-zf	Classical C2H2 and C2HC zinc fingers	Zinc-finger of C2H2 type	PF12874		information storage and processing	Transcription	13P2A	Transcription factor	559298.XP_002620611.1		0	5.3085e-05
A0A1L9T7F7		Eukaryota	Ascomycota	Eurotiomycetes	Eurotiales	Aspergillaceae	Aspergillus	Aspergillus calidoustus		unclassified	unclassified	unclassified	unclassified		CL0059	6_Hairpin	Six-hairpin glycosidase superfamily	Beta-L-arabinofuranosidase, GH127	PF07944		unclassified	unclassified	unclassified	unclassified	unclassified		6.63038e-05	0
A0A1R3RN34		Eukaryota	Ascomycota	Eurotiomycetes	Eurotiales	Aspergillaceae	Aspergillus	Aspergillus carbonarius		Unknown function	General	small GTP-binding protein domain	TIGR00231		CL0023	P-loop_NTPase	P-loop containing nucleoside triphosphate hydrolase superfamily	50S ribosome-binding GTPase	PF01926		poorly characterized	Function unknown	COG1100	GTP-binding Protein	5061.CADANGAP00000581		0	0.00021782
A0A1R3RLK4		Eukaryota	Ascomycota	Eurotiomycetes	Eurotiales	Aspergillaceae	Aspergillus	Aspergillus carbonarius		unclassified	unclassified	unclassified	unclassified		unclassified	unclassified	unclassified	unclassified	unclassified		poorly characterized	Function unknown	14ADY	NA	33178.CADATEAP00008405		0	0.000100401
A0A1U8QKX1		Eukaryota	Ascomycota	Eurotiomycetes	Eurotiales	Aspergillaceae	Aspergillus	Emericella nidulans		unclassified	unclassified	unclassified	unclassified		CL0399	Asp-glut_race	Aspartate/glutamate racemase superfamily	Asp/Glu/Hydantoin racemase	PF01177		metabolism	Amino acid transport and metabolism	KOG0806	Nitrilase family, member 2	162425.CADANIAP00002892		7.46293e-05	0
A0A2G7FS33		Eukaryota	Ascomycota	Eurotiomycetes	Eurotiales	Aspergillaceae	Aspergillus	Aspergillus arachidicola		unclassified	unclassified	unclassified	unclassified		CL0449	G-PATCH	DExH-box splicing factor binding site	G-patch domain	PF01585		poorly characterized	Function unknown	0QDR0	R3H and G-patch domain protein	5062.CADAORAP00006411		0	2.76878e-05
A0A100IGU3;A0A1L9MSF5;A0A1M3THG1;G7XUG7		Eukaryota	Ascomycota	Eurotiomycetes	Eurotiales	Aspergillaceae	Aspergillus	Aspergillus brasiliensis		unclassified	unclassified	unclassified	unclassified		unclassified	unclassified	unclassified	Glycosyl hydrolase family 63 N-terminal domain	PF16923		poorly characterized	Function unknown	0XTHA	mannosyloligosaccharide glucosidase	5061.CADANGAP00011599		0	3.48088e-05
A0A0L8RB91		Eukaryota	Ascomycota	Saccharomycetes	Saccharomycetales	Saccharomycetaceae	Saccharomyces	Saccharomyces arboricola		unclassified	unclassified	unclassified	unclassified		CL0023	P-loop_NTPase	P-loop containing nucleoside triphosphate hydrolase superfamily	Helicase conserved C-terminal domain	PF00271		information storage and processing	Translation, ribosomal structure and biogenesis	19EGR	ATP-binding RNA helicase involved in translation initiation. Remodels RNA in response to ADP and ATP concentrations by facilitating disruption, but also formation of RNA duplexes (By similarity)	4932.YOR204W		0	4.62243e-05
A0A072Q6A0		Eukaryota	Ascomycota	Eurotiomycetes	Chaetothyriales	Herpotrichiellaceae	Rhinocladiella	Rhinocladiella mackenziei		unclassified	unclassified	unclassified	unclassified		CL0108	Actin_ATPase	Actin-like ATPase Superfamily	MreB/Mbl protein	PF06723		unclassified	unclassified	unclassified	unclassified	unclassified		3.23446e-05	0
A0A072PT48		Eukaryota	Ascomycota	Eurotiomycetes	Chaetothyriales	Herpotrichiellaceae	Exophiala	Exophiala aquamarina		unclassified	unclassified	unclassified	unclassified		unclassified	unclassified	unclassified	14-3-3 protein	PF00244		cellular processes and signaling	Signal transduction mechanisms	COG5040	Tyrosine 3-monooxygenase tryptophan 5-monooxygenase activation protein	40559.EDN28027		0	7.67349e-05
A0A072PSE1		Eukaryota	Ascomycota	Eurotiomycetes	Chaetothyriales	Herpotrichiellaceae	Exophiala	Exophiala dermatitidis		unclassified	unclassified	unclassified	unclassified		unclassified	unclassified	unclassified	Mitochondrial carrier protein	PF00153		metabolism	Energy production and conversion	12N8R	Mitochondrial carrier protein	441960.XP_002146426.1		0	8.12864e-05
A0A1S9D522		Eukaryota	Ascomycota	Eurotiomycetes	Eurotiales	Aspergillaceae	Aspergillus	Aspergillus oryzae		Protein synthesis	Ribosomal proteins: synthesis and modification	ribosomal protein uS3	TIGR01008		unclassified	unclassified	unclassified	Fungal Zn(2)-Cys(6) binuclear cluster domain	PF00172		unclassified	unclassified	unclassified	unclassified	unclassified		1.26398e-05	1.22217e-05
C5MA85		Eukaryota	Ascomycota	Saccharomycetes	Saccharomycetales	Debaryomycetaceae	Candida	Candida tropicalis		unclassified	unclassified	unclassified	unclassified		CL0020	TPR	Tetratrico peptide repeat superfamily	HEAT repeat	PF02985		unclassified	unclassified	unclassified	unclassified	unclassified		0	4.11656e-05
A0A0D2AAG2		Eukaryota	Ascomycota	Eurotiomycetes	Chaetothyriales	Herpotrichiellaceae	Exophiala	Exophiala spinifera		unclassified	unclassified	unclassified	unclassified		CL0108	Actin_ATPase	Actin-like ATPase Superfamily	Hydantoinase/oxoprolinase	PF01968		unclassified	unclassified	unclassified	unclassified	unclassified		0	2.83295e-05
A0A017SGE5		Eukaryota	Ascomycota	Eurotiomycetes	Eurotiales	Aspergillaceae	Aspergillus	Aspergillus aculeatus		unclassified	unclassified	signal recognition particle protein SRP54	TIGR01425		CL0023	P-loop_NTPase	P-loop containing nucleoside triphosphate hydrolase superfamily	CobW/HypB/UreG, nucleotide-binding domain	PF02492		cellular processes and signaling	Intracellular trafficking, secretion, and vesicular transport	KOG0780	Signal recognition particle	33178.CADATEAP00005532		4.14566e-05	0
A0A1L9TRS2		Eukaryota	Ascomycota	Eurotiomycetes	Eurotiales	Aspergillaceae	Aspergillus	Aspergillus sydowii		unclassified	unclassified	unclassified	unclassified		CL0044	Ferritin	Ferritin-like Superfamily	Ferritin-like domain	PF13668		cellular processes and signaling	Posttranslational modification, protein turnover, chaperones	COG1404	peptidase (S8 and S53, subtilisin, kexin, sedolisin	162425.CADANIAP00002486		0	2.84203e-05
A0A146G0S5		Eukaryota	Ascomycota	Eurotiomycetes	Eurotiales	Aspergillaceae	Aspergillus	Aspergillus luchuensis		unclassified	unclassified	unclassified	unclassified		CL0118	Ribokinase	Ribokinase-like superfamily	pfkB family carbohydrate kinase	PF00294		unclassified	unclassified	unclassified	unclassified	unclassified		6.27705e-05	6.06942e-05
A0A0S7DY11		Eukaryota	Ascomycota	Eurotiomycetes	Eurotiales	Aspergillaceae	Aspergillus	Aspergillus fischeri		unclassified	unclassified	unclassified	unclassified		CL0015	MFS	Major Facilitator Superfamily	Major Facilitator Superfamily	PF07690		metabolism	Carbohydrate transport and metabolism	0M7R9	MFS transporter	36630.CADNFIAP00009747		0	4.14783e-05
A0A0S7DVC5		Eukaryota	Ascomycota	Eurotiomycetes	Eurotiales	Aspergillaceae	Aspergillus	Aspergillus lentulus		unclassified	unclassified	unclassified	unclassified		unclassified	unclassified	unclassified	unclassified	unclassified		unclassified	unclassified	unclassified	unclassified	unclassified		0	0.000117409
A0A146FJL5		Eukaryota	Ascomycota	Eurotiomycetes	Eurotiales	Aspergillaceae	Aspergillus	Aspergillus luchuensis		unclassified	unclassified	unclassified	unclassified		unclassified	unclassified	unclassified	PX domain	PF00787		cellular processes and signaling	Intracellular trafficking, secretion, and vesicular transport	03K1X	Sorting nexin-41	5061.CADANGAP00001599		5.00736e-05	5.4993e-05
A0A1L0BH38		Eukaryota	Ascomycota	Saccharomycetes	Saccharomycetales	Metschnikowiaceae	Clavispora	[Candida] intermedia		unclassified	unclassified	unclassified	unclassified		unclassified	unclassified	unclassified	unclassified	unclassified		information storage and processing	Transcription	0PM3M	Inherit from euNOG: GATA transcription factor (Ams2)	306902.XP_002616531.1		0	3.82014e-05
A0A0L1J0I5		Eukaryota	Ascomycota	Eurotiomycetes	Eurotiales	Aspergillaceae	Aspergillus	Aspergillus calidoustus		Energy metabolism	ATP-proton motive force interconversion	ATP synthase F1, alpha subunit	TIGR00962		CL0275	HAS-barrel	HAS-barrel superfamily	ATP synthase alpha/beta family, beta-barrel domain	PF02874		metabolism	Energy production and conversion	COG0056	Produces ATP from ADP in the presence of a proton gradient across the membrane. The alpha chain is a regulatory subunit (By similarity)	36630.CADNFIAP00009060		0	7.72869e-05
A0A1L9UES0		Eukaryota	Ascomycota	Eurotiomycetes	Eurotiales	Aspergillaceae	Aspergillus	Aspergillus brasiliensis		unclassified	unclassified	unclassified	unclassified		CL0307	FUSC	Fusaric acid resistance protein-like superfamily	Fusaric acid resistance protein-like	PF13515		poorly characterized	Function unknown	0IG87	Conserved hypothetical protein	33178.CADATEAP00000907		1.835e-05	0
A0A1L9X2V7		Eukaryota	Ascomycota	Eurotiomycetes	Eurotiales	Aspergillaceae	Aspergillus	Aspergillus aculeatus		unclassified	unclassified	unclassified	unclassified		CL0029	Cupin	Cupin fold	2OG-Fe(II) oxygenase superfamily	PF13532		metabolism	Amino acid transport and metabolism	KOG3200	AlkB, alkylation repair homolog 6 (E. coli)	5085.CADAFUBP00000571		0.000217224	0.000238565
A0A2I2FKI4		Eukaryota	Ascomycota	Eurotiomycetes	Eurotiales	Aspergillaceae	Aspergillus	Aspergillus taichungensis		unclassified	unclassified	unclassified	unclassified		CL0020	TPR	Tetratrico peptide repeat superfamily	HEAT repeat	PF02985		information storage and processing	Replication, recombination and repair	KOG1822	HEAT repeat containing	33178.CADATEAP00001675		0	1.38762e-05
A0A1L9UW49		Eukaryota	Ascomycota	Eurotiomycetes	Eurotiales	Aspergillaceae	Aspergillus	Aspergillus brasiliensis		unclassified	unclassified	unclassified	unclassified		unclassified	unclassified	unclassified	Rab-GTPase-TBC domain	PF00566		cellular processes and signaling	Intracellular trafficking, secretion, and vesicular transport	12TIG	Growth hormone regulated TBC protein 1	5061.CADANGAP00002342		1.66948e-05	0
A0A1E3BN19		Eukaryota	Ascomycota	Eurotiomycetes	Eurotiales	Aspergillaceae	Aspergillus	Aspergillus ruber		unclassified	unclassified	unclassified	unclassified		CL0118	Ribokinase	Ribokinase-like superfamily	pfkB family carbohydrate kinase	PF00294		unclassified	unclassified	unclassified	unclassified	unclassified		6.42219e-05	0
J8Q4A4		Eukaryota	Ascomycota	Saccharomycetes	Saccharomycetales	Saccharomycetaceae	Saccharomyces	Saccharomyces cerevisiae x Saccharomyces kudriavzevii		unclassified	unclassified	unclassified	unclassified		unclassified	unclassified	unclassified	Pex2 / Pex12 amino terminal region	PF04757		cellular processes and signaling	Posttranslational modification, protein turnover, chaperones	0PK77	Peroxisome assembly protein	4932.YMR026C		5.58311e-05	0
C5DXH2		Eukaryota	Ascomycota	Saccharomycetes	Saccharomycetales	Saccharomycetaceae	Torulaspora	Torulaspora delbrueckii		Protein fate	Protein folding and stabilization	chaperone protein DnaK	TIGR02350		CL0108	Actin_ATPase	Actin-like ATPase Superfamily	FGGY family of carbohydrate kinases, C-terminal domain	PF02782		cellular processes and signaling	Posttranslational modification, protein turnover, chaperones	0PFA0	Heat shock protein	931890.XP_003645865.1		3.42385e-05	0
A0A1U8QSV3		Eukaryota	Ascomycota	Eurotiomycetes	Eurotiales	Aspergillaceae	Aspergillus	Emericella nidulans		unclassified	unclassified	unclassified	unclassified		CL0323	Patatin	Patatin/FabD/lysophospholipase-like superfamily	Patatin-like phospholipase	PF01734		metabolism	Lipid transport and metabolism	12NMK	patatin-like phospholipase domain containing 8	162425.CADANIAP00009738		2.64848e-05	0
A0A0W0CFR6		Eukaryota	Ascomycota	Saccharomycetes	Saccharomycetales	Saccharomycetaceae	Nakaseomyces	Candida glabrata		unclassified	unclassified	unclassified	unclassified		CL0237	HD_PDEase	HD/PDEase superfamily	HD domain	PF01966		unclassified	unclassified	unclassified	unclassified	unclassified		0.000106319	0
G0W7W7		Eukaryota	Ascomycota	Saccharomycetes	Saccharomycetales	Saccharomycetaceae	Naumovozyma	Naumovozyma dairenensis		unclassified	unclassified	unclassified	unclassified		unclassified	unclassified	unclassified	Di-sulfide bridge nucleocytoplasmic transport domain	PF10104		unclassified	unclassified	unclassified	unclassified	unclassified		4.03281e-05	0
E7Q500		Eukaryota	Ascomycota	Saccharomycetes	Saccharomycetales	Saccharomycetaceae	Saccharomyces	Saccharomyces cerevisiae		unclassified	unclassified	unclassified	unclassified		unclassified	unclassified	unclassified	unclassified	unclassified		unclassified	unclassified	unclassified	unclassified	unclassified		5.09651e-05	0
B9WF68		Eukaryota	Ascomycota	Saccharomycetes	Saccharomycetales	Debaryomycetaceae	Candida	Candida dubliniensis		unclassified	unclassified	unclassified	unclassified		unclassified	unclassified	unclassified	unclassified	unclassified		cellular processes and signaling	Posttranslational modification, protein turnover, chaperones	0JAJ8	Dentin sialophosphoprotein	61853.ENSNLEP00000011649		1.67073e-05	0
N1JA19		Eukaryota	Ascomycota	Leotiomycetes	Erysiphales	Erysiphaceae	Blumeria	Blumeria graminis		unclassified	unclassified	amino acid adenylation domain	TIGR01733		CL0531	AMP-binding_C	AMP-binding enzyme C-terminal domain superfamily	AMP-binding enzyme C-terminal domain	PF13193		unclassified	unclassified	unclassified	unclassified	unclassified		5.10001e-06	0
A0A1E3BF55		Eukaryota	Ascomycota	Eurotiomycetes	Eurotiales	Aspergillaceae	Aspergillus	Aspergillus cristatus		unclassified	unclassified	unclassified	unclassified		unclassified	unclassified	unclassified	RNA polymerase III RPC4	PF05132		information storage and processing	Transcription	0M7RW	DNA-directed RNA polymerase III RPC4	5059.CADAFLAP00003348		3.72207e-05	0
Q0CYC8		Eukaryota	Ascomycota	Eurotiomycetes	Eurotiales	Aspergillaceae	Aspergillus	Aspergillus terreus		unclassified	unclassified	unclassified	unclassified		CL0061	PLP_aminotran	PLP dependent aminotransferase superfamily	Aminotransferase class-V	PF00266		poorly characterized	Function unknown	120EC	GYF domain-containing protein	33178.CADATEAP00001192		1.26758e-05	0
G8ZSC9		Eukaryota	Ascomycota	Saccharomycetes	Saccharomycetales	Saccharomycetaceae	Zygosaccharomyces	Zygosaccharomyces rouxii		unclassified	unclassified	signal recognition particle protein SRP54	TIGR01425		CL0023	P-loop_NTPase	P-loop containing nucleoside triphosphate hydrolase superfamily	CobW/HypB/UreG, nucleotide-binding domain	PF02492		cellular processes and signaling	Intracellular trafficking, secretion, and vesicular transport	KOG0780	Signal recognition particle	4950.XP_003680632.1		4.21646e-05	0
C5MAR5		Eukaryota	Ascomycota	Saccharomycetes	Saccharomycetales	Debaryomycetaceae	Candida	Candida tropicalis		unclassified	unclassified	unclassified	unclassified		unclassified	unclassified	unclassified	unclassified	unclassified		unclassified	unclassified	unclassified	unclassified	unclassified		0.0001736	0
A0A0W0CCK2		Eukaryota	Ascomycota	Saccharomycetes	Saccharomycetales	Saccharomycetaceae	Nakaseomyces	Candida glabrata		unclassified	unclassified	unclassified	unclassified		unclassified	unclassified	unclassified	unclassified	unclassified		information storage and processing	Replication, recombination and repair	0J0N9	RNA polymerase II degradation factor recruits the ubiquitination machinery to the RNA polymerase II for polyubiquitination, removal and degradation, when RAD26 fails to efficiently displace stalled RNA polymerase II. Also involved in telomere length regulation (By similarity)	284593.XP_449910.1		5.52755e-05	0
A0A0D2EN32		Eukaryota	Ascomycota	Eurotiomycetes	Chaetothyriales	Herpotrichiellaceae	Exophiala	Exophiala xenobiotica		unclassified	unclassified	unclassified	unclassified		unclassified	unclassified	unclassified	unclassified	unclassified		unclassified	unclassified	unclassified	unclassified	unclassified		8.924e-05	0
A0A1D8N7Z3		Eukaryota	Ascomycota	Saccharomycetes	Saccharomycetales	unclassified	Nadsonia	Nadsonia fulvescens		Energy metabolism	Pentose phosphate pathway	6-phosphogluconate dehydrogenase (decarboxylating)	TIGR00873		CL0063	NADP_Rossmann	FAD/NAD(P)-binding Rossmann fold Superfamily	NADP oxidoreductase coenzyme F420-dependent	PF03807		metabolism	Carbohydrate transport and metabolism	12PJB	Catalyzes the oxidative decarboxylation of 6- phosphogluconate to ribulose 5-phosphate and CO(2), with concomitant reduction of NADP to NADPH (By similarity)	381046.XP_002552164.1		4.54412e-05	0
G8ZML9		Eukaryota	Ascomycota	Saccharomycetes	Saccharomycetales	Saccharomycetaceae	Torulaspora	Torulaspora delbrueckii		unclassified	unclassified	unclassified	unclassified		unclassified	unclassified	unclassified	GYF domain	PF02213		poorly characterized	Function unknown	120EC	GYF domain-containing protein	4950.XP_003679074.1		3.2204e-05	0
Q0CEE9		Eukaryota	Ascomycota	Eurotiomycetes	Eurotiales	Aspergillaceae	Aspergillus	Aspergillus calidoustus		unclassified	unclassified	unclassified	unclassified		unclassified	unclassified	unclassified	Glycosyl hydrolase family 36 N-terminal domain	PF16875		unclassified	unclassified	unclassified	unclassified	unclassified		3.1341e-05	0
N1J5H9		Eukaryota	Ascomycota	Leotiomycetes	Erysiphales	Erysiphaceae	Blumeria	Blumeria graminis		unclassified	unclassified	unclassified	unclassified		CL0020	TPR	Tetratrico peptide repeat superfamily	Tetratricopeptide repeat	PF13424		information storage and processing	Translation, ribosomal structure and biogenesis	KOG4234	tetratricopeptide repeat	441959.XP_002487279.1		8.44896e-05	0
F2Z609;F2Z6B9;Q6C3G7;Q6C613;Q6CFJ4;Q6CFJ9		Eukaryota	Ascomycota	Saccharomycetes	Saccharomycetales	Dipodascaceae	Yarrowia	Yarrowia lipolytica		unclassified	unclassified	unclassified	unclassified		CL0027	RdRP	RNA dependent RNA polymerase	Reverse transcriptase (RNA-dependent DNA polymerase)	PF00078		metabolism	Energy production and conversion	KOG0017	Retrotransposon protein	various		8.47797e-06	0
A0A1W5SZM7;A0A1W5SZP2;A0A1X8VJB4		Eukaryota	Ascomycota	Sordariomycetes	Microascales	Microascaceae	Scopulariopsis	Scopulariopsis candida		unclassified	unclassified	unclassified	unclassified		CL0023	P-loop_NTPase	P-loop containing nucleoside triphosphate hydrolase superfamily	Elongation factor Tu GTP binding domain	PF00009		information storage and processing	Translation, ribosomal structure and biogenesis	KOG0052	This protein promotes the GTP-dependent binding of aminoacyl-tRNA to the A-site of ribosomes during protein biosynthesis (By similarity)	140110.NechaP59329		0.00014859	0
A0A1F8AEC2		Eukaryota	Ascomycota	Eurotiomycetes	Eurotiales	Aspergillaceae	Aspergillus	Aspergillus oryzae		unclassified	unclassified	unclassified	unclassified		CL0020	TPR	Tetratrico peptide repeat superfamily	HEAT repeats	PF13646		information storage and processing	Translation, ribosomal structure and biogenesis	0XNQQ	U3 small nucleolar RNA-associated protein 10	5062.CADAORAP00001073		1.23312e-05	0
A0A1L9NBW6		Eukaryota	Ascomycota	Eurotiomycetes	Eurotiales	Aspergillaceae	Aspergillus	Aspergillus niger		unclassified	unclassified	unclassified	unclassified		unclassified	unclassified	unclassified	unclassified	unclassified		unclassified	unclassified	unclassified	unclassified	unclassified		8.57945e-05	0
M3K6A4		Eukaryota	Ascomycota	Saccharomycetes	Saccharomycetales	Debaryomycetaceae	Candida	Candida tropicalis		unclassified	unclassified	unclassified	unclassified		unclassified	unclassified	unclassified	Transcription- and export-related complex subunit	PF11732		information storage and processing	Transcription	KOG1874	tHO complex	294747.XP_002547326.1		1.42899e-05	0
G7XIX0		Eukaryota	Ascomycota	Eurotiomycetes	Eurotiales	Aspergillaceae	Aspergillus	Aspergillus luchuensis		unclassified	unclassified	unclassified	unclassified		unclassified	unclassified	unclassified	unclassified	unclassified		poorly characterized	Function unknown	14GSQ	NA	36630.CADNFIAP00002121		9.25865e-05	0
A5DJB0		Eukaryota	Ascomycota	Saccharomycetes	Saccharomycetales	Debaryomycetaceae	Meyerozyma	Meyerozyma guilliermondii		unclassified	unclassified	unclassified	unclassified		unclassified	unclassified	unclassified	unclassified	unclassified		information storage and processing	Replication, recombination and repair	KOG1822	HEAT repeat containing	4929.A5DJB0		1.07088e-05	0
A0A072NUG5		Eukaryota	Ascomycota	Eurotiomycetes	Chaetothyriales	Herpotrichiellaceae	Exophiala	Exophiala aquamarina		unclassified	unclassified	unclassified	unclassified		CL0063	NADP_Rossmann	FAD/NAD(P)-binding Rossmann fold Superfamily	Flavin containing amine oxidoreductase	PF01593		metabolism	Energy production and conversion	COG0654	oxidoreductase activity, acting on paired donors, with incorporation or reduction of molecular oxygen, NAD(P)H as one donor, and incorporation of one atom of oxygen	51453.JGI79813		4.86231e-05	0
A0A1L9P4L0		Eukaryota	Ascomycota	Eurotiomycetes	Eurotiales	Aspergillaceae	Aspergillus	Aspergillus versicolor		unclassified	unclassified	unclassified	unclassified		unclassified	unclassified	unclassified	unclassified	unclassified		poorly characterized	Function unknown	14GW6	NA	162425.CADANIAP00002310		6.96576e-05	0
Q6FRS9		Eukaryota	Ascomycota	Saccharomycetes	Saccharomycetales	Saccharomycetaceae	Nakaseomyces	Candida glabrata		unclassified	unclassified	unclassified	unclassified		CL0589	KIX_like	Kix domain of CBP (creb binding protein) and MED13/15	KIX domain	PF16987		information storage and processing	Transcription	0PIEW	transcription of nearly all RNA polymerase II-dependent genes. Mediator functions as a bridge to convey information from gene-specific regulatory proteins to the basal RNA polymerase II transcription machinery. Mediator is recruited to promoters by direct interactions with regulatory proteins and serves as a scaffold for the assembly of a functional preinitiation complex with RNA polymerase II an…	284593.XP_447065.1		2.02929e-05	0
A0A1F7ZR93		Eukaryota	Ascomycota	Eurotiomycetes	Eurotiales	Aspergillaceae	Aspergillus	Aspergillus niger		Energy metabolism	TCA cycle	malate dehydrogenase, NAD-dependent	TIGR01772		CL0063	NADP_Rossmann	FAD/NAD(P)-binding Rossmann fold Superfamily	3-beta hydroxysteroid dehydrogenase/isomerase family	PF01073		metabolism	Energy production and conversion	03JA0	Malate dehydrogenase	33178.CADATEAP00000612		6.73356e-05	0
A0A202G6N3		Eukaryota	Ascomycota	Saccharomycetes	Saccharomycetales	Metschnikowiaceae	Clavispora	Clavispora lusitaniae		unclassified	unclassified	unclassified	unclassified		CL0063	NADP_Rossmann	FAD/NAD(P)-binding Rossmann fold Superfamily	Zinc-binding dehydrogenase	PF13602		unclassified	unclassified	unclassified	unclassified	unclassified		5.59717e-05	0
A0A1L9N7X0		Eukaryota	Ascomycota	Eurotiomycetes	Eurotiales	Aspergillaceae	Aspergillus	Aspergillus tubingensis		unclassified	unclassified	unclassified	unclassified		unclassified	unclassified	unclassified	Rab-GTPase-TBC domain	PF00566		cellular processes and signaling	Intracellular trafficking, secretion, and vesicular transport	12TIG	Growth hormone regulated TBC protein 1	5061.CADANGAP00002342		1.71722e-05	0
D2DFG7;D2DFG9		Eukaryota	Ascomycota	Eurotiomycetes	Eurotiales	Aspergillaceae	Aspergillus	various		unclassified	unclassified	unclassified	unclassified		CL0566	Tubulin	Tubulin nucleotide-binding domain-like, GTPase	Tubulin/FtsZ family, GTPase domain	PF00091		cellular processes and signaling	Cytoskeleton	03K5W	Tubulin is the major constituent of microtubules. It binds two moles of GTP, one at an exchangeable site on the beta chain and one at a non-exchangeable site on the alpha chain (By similarity)	162425.CADANIAP00001443		0.000317439	0
J6EMP5		Eukaryota	Ascomycota	Saccharomycetes	Saccharomycetales	Saccharomycetaceae	Saccharomyces	Saccharomyces cerevisiae		Energy metabolism	Pentose phosphate pathway	6-phosphogluconate dehydrogenase (decarboxylating)	TIGR00873		CL0063	NADP_Rossmann	FAD/NAD(P)-binding Rossmann fold Superfamily	NAD binding domain of 6-phosphogluconate dehydrogenase	PF03446		metabolism	Carbohydrate transport and metabolism	12PJB	Catalyzes the oxidative decarboxylation of 6- phosphogluconate to ribulose 5-phosphate and CO(2), with concomitant reduction of NADP to NADPH (By similarity)	1071378.XP_003669252.1		4.51642e-05	0
A1CTW8		Eukaryota	Ascomycota	Eurotiomycetes	Eurotiales	Aspergillaceae	Aspergillus	Aspergillus clavatus		unclassified	unclassified	unclassified	unclassified		unclassified	unclassified	unclassified	unclassified	unclassified		information storage and processing	Translation, ribosomal structure and biogenesis	KOG4234	tetratricopeptide repeat	5057.CADACLAP00007657		7.99308e-05	0
A5E327		Eukaryota	Ascomycota	Saccharomycetes	Saccharomycetales	Debaryomycetaceae	Lodderomyces	Lodderomyces elongisporus		unclassified	unclassified	unclassified	unclassified		unclassified	unclassified	unclassified	unclassified	unclassified		unclassified	unclassified	unclassified	unclassified	unclassified		9.33645e-05	0
A0A1U8QY97		Eukaryota	Ascomycota	Eurotiomycetes	Eurotiales	Aspergillaceae	Aspergillus	Aspergillus versicolor		unclassified	unclassified	unclassified	unclassified		CL0063	NADP_Rossmann	FAD/NAD(P)-binding Rossmann fold Superfamily	Methyltransferase domain	PF13489		metabolism	Lipid transport and metabolism	KOG1202	polyketide synthase	162425.CADANIAP00009654		8.91326e-06	0
A0A229XBT9		Eukaryota	Ascomycota	Eurotiomycetes	Eurotiales	Aspergillaceae	Aspergillus	Aspergillus turcosus		unclassified	unclassified	unclassified	unclassified		unclassified	unclassified	unclassified	unclassified	unclassified		unclassified	unclassified	unclassified	unclassified	unclassified		0.00032818	0.000205848
A0A0D1WCW0		Eukaryota	Ascomycota	Eurotiomycetes	Chaetothyriales	Herpotrichiellaceae	Rhinocladiella	Rhinocladiella mackenziei		unclassified	unclassified	unclassified	unclassified		CL0108	Actin_ATPase	Actin-like ATPase Superfamily	MreB/Mbl protein	PF06723		unclassified	unclassified	unclassified	unclassified	unclassified		3.20184e-05	0
A0A1L9U085		Eukaryota	Ascomycota	Eurotiomycetes	Eurotiales	Aspergillaceae	Aspergillus	Aspergillus sydowii		unclassified	unclassified	unclassified	unclassified		CL0408	PUP	Purine and uridine phosphorylase superfamily	Phosphorylase superfamily	PF01048		poorly characterized	Function unknown	0MU4R	Pfs and NB-ARC domain protein	36630.CADNFIAP00006926		2.56e-05	0
A0A0F8XE22;A0A2T5LUS0		Eukaryota	Ascomycota	Eurotiomycetes	Eurotiales	Aspergillaceae	Aspergillus	various		unclassified	unclassified	unclassified	unclassified		unclassified	unclassified	unclassified	unclassified	unclassified		poorly characterized	Function unknown	03UTD	Conserved hypothetical protein	5061.CADANGAP00011796		8.67999e-05	0
A0A1L9RV57		Eukaryota	Ascomycota	Eurotiomycetes	Eurotiales	Aspergillaceae	Aspergillus	Aspergillus wentii		unclassified	unclassified	unclassified	unclassified		unclassified	unclassified	unclassified	Fungal Zn(2)-Cys(6) binuclear cluster domain	PF00172		unclassified	unclassified	unclassified	unclassified	unclassified		7.94722e-05	0
A0A0S2Q1S8		Eukaryota	Ascomycota	Eurotiomycetes	Eurotiales	Trichocomaceae	Talaromyces	Talaromyces atroroseus		unclassified	unclassified	unclassified	unclassified		CL0108	Actin_ATPase	Actin-like ATPase Superfamily	Actin	PF00022		cellular processes and signaling	Cytoskeleton	03KIT	Actins are highly conserved proteins that are involved in various types of cell motility and are ubiquitously expressed in all eukaryotic cells	441959.XP_002488096.1		0.000146189	0
Q6HA23		Eukaryota	Ascomycota	Saccharomycetes	Saccharomycetales	Saccharomycetaceae	Kluyveromyces	Kluyveromyces dobzhanskii		Energy metabolism	Electron transport	glutathione-disulfide reductase	TIGR01421		CL0063	NADP_Rossmann	FAD/NAD(P)-binding Rossmann fold Superfamily	HI0933-like protein	PF03486		metabolism	Secondary metabolites biosynthesis, transport and catabolism	19ET3	Maintains high levels of reduced glutathione in the cytosol	284590.XP_455036.1		4.59107e-05	0
A0A2P7YYU3		Eukaryota	Ascomycota	Saccharomycetes	Saccharomycetales	Metschnikowiaceae	Clavispora	Candida auris		Purines, pyrimidines, nucleosides, and nucleotides	Pyrimidine ribonucleotide biosynthesis	dihydroorotate dehydrogenase (fumarate)	TIGR01036		CL0036	TIM_barrel	Common phosphate binding-site TIM barrel superfamily	Dihydroorotate dehydrogenase	PF01180		metabolism	Nucleotide transport and metabolism	0PFTF	Dihydroorotate dehydrogenase	306902.XP_002614274.1		0.000106831	0
A0A0L1J752		Eukaryota	Ascomycota	Eurotiomycetes	Eurotiales	Aspergillaceae	Aspergillus	Aspergillus clavatus		Unknown function	General	small GTP-binding protein domain	TIGR00231		CL0023	P-loop_NTPase	P-loop containing nucleoside triphosphate hydrolase superfamily	50S ribosome-binding GTPase	PF01926		unclassified	unclassified	unclassified	unclassified	unclassified		2.12233e-05	0
A0A084GF30;A0A2N3N7C6		Eukaryota	Ascomycota	Sordariomycetes	Microascales	Microascaceae	various	various		unclassified	unclassified	unclassified	unclassified		CL0016	PKinase	Protein kinase superfamily	Protein tyrosine kinase	PF07714		cellular processes and signaling	Signal transduction mechanisms	various	various	various		3.56102e-05	0
N1JQV6		Eukaryota	Ascomycota	Leotiomycetes	Erysiphales	Erysiphaceae	Blumeria	Blumeria graminis		unclassified	unclassified	unclassified	unclassified		CL0016	PKinase	Protein kinase superfamily	Protein tyrosine kinase	PF07714		cellular processes and signaling	Signal transduction mechanisms	12Q65	Male germ cell-associated kinase	5180.EDN94503		2.97069e-05	0
A0A1Q3AJU9		Eukaryota	Ascomycota	Saccharomycetes	Saccharomycetales	Saccharomycetaceae	Zygosaccharomyces	Zygosaccharomyces rouxii		unclassified	unclassified	unclassified	unclassified		unclassified	unclassified	unclassified	TEA/ATTS domain family	PF01285		information storage and processing	Transcription	19H5X	TEA/ATTS domain family	4956.XP_002498548.1		3.61313e-05	0
A0A1L9VXT2		Eukaryota	Ascomycota	Eurotiomycetes	Eurotiales	Aspergillaceae	Aspergillus	Aspergillus glaucus		unclassified	unclassified	unclassified	unclassified		CL0307	FUSC	Fusaric acid resistance protein-like superfamily	Aromatic acid exporter family member 2	PF10334		poorly characterized	Function unknown	0IG87	Conserved hypothetical protein	5061.CADANGAP00010921		2.17851e-05	2.80518e-05
A0A0L0NS44;A0A2P7YTZ4		Eukaryota	Ascomycota	Saccharomycetes	Saccharomycetales	Debaryomycetaceae	Hyphopichia	Hyphopichia burtonii		unclassified	unclassified	unclassified	unclassified		CL0366	JAB	JAB-like superfamily	Prokaryotic homologs of the JAB domain	PF14464		cellular processes and signaling	Posttranslational modification, protein turnover, chaperones	03KA4	26S proteasome regulatory subunit	306902.XP_002614193.1		7.12204e-05	0
A0A231MP94		Eukaryota	Ascomycota	Eurotiomycetes	Eurotiales	Aspergillaceae	Aspergillus	Aspergillus campestris		Energy metabolism	Amino acids and amines	adenosylhomocysteinase	TIGR00936		CL0063	NADP_Rossmann	FAD/NAD(P)-binding Rossmann fold Superfamily	Acetohydroxy acid isomeroreductase, NADPH-binding domain	PF07991		unclassified	unclassified	unclassified	unclassified	unclassified		4.94894e-05	0
G0WB52		Eukaryota	Ascomycota	Saccharomycetes	Saccharomycetales	Saccharomycetaceae	Naumovozyma	Naumovozyma dairenensis		unclassified	unclassified	unclassified	unclassified		unclassified	unclassified	unclassified	Disordered region of unknown function (DUF5315)	PF17242		poorly characterized	Function unknown	114TF	NA	1071378.XP_003670215.1		8.78291e-05	0
B0XQL0		Eukaryota	Ascomycota	Eurotiomycetes	Eurotiales	Aspergillaceae	Aspergillus	Neosartorya fumigata		unclassified	unclassified	unclassified	unclassified		CL0442	Tubulin_C	Tubulin, FtsZ and Misato and their C-termini,	Tubulin C-terminal domain	PF03953		cellular processes and signaling	Cytoskeleton	03K5W	Tubulin is the major constituent of microtubules. It binds two moles of GTP, one at an exchangeable site on the beta chain and one at a non-exchangeable site on the alpha chain (By similarity)	441960.XP_002151417.1		4.7684e-05	0
A0A2I1BZ38		Eukaryota	Ascomycota	Eurotiomycetes	Eurotiales	Aspergillaceae	Aspergillus	Aspergillus novofumigatus		unclassified	unclassified	unclassified	unclassified		CL0023	P-loop_NTPase	P-loop containing nucleoside triphosphate hydrolase superfamily	Rad51	PF08423		poorly characterized	Function unknown	13TYN	Inherit from euNOG: Conserved hypothetical protein	36630.CADNFIAP00002333		7.50701e-05	0
A0A1L9WPX5		Eukaryota	Ascomycota	Eurotiomycetes	Eurotiales	Aspergillaceae	Aspergillus	Aspergillus aculeatus		unclassified	unclassified	unclassified	unclassified		unclassified	unclassified	unclassified	unclassified	unclassified		unclassified	unclassified	unclassified	unclassified	unclassified		0.000121971	0
A0A2I1BXS9		Eukaryota	Ascomycota	Eurotiomycetes	Eurotiales	Aspergillaceae	Aspergillus	Aspergillus novofumigatus		unclassified	unclassified	unclassified	unclassified		unclassified	unclassified	unclassified	unclassified	unclassified		poorly characterized	Function unknown	01KQ1	NA	353152.XP_628559.1		7.58388e-05	0
A0A1L9TB61		Eukaryota	Ascomycota	Eurotiomycetes	Eurotiales	Aspergillaceae	Aspergillus	Aspergillus sydowii		unclassified	unclassified	unclassified	unclassified		CL0064	CPA_AT	CPA/AT transporter superfamily	Membrane transport protein	PF03547		poorly characterized	Function unknown	0IFIJ	Auxin Efflux Carrier superfamily	162425.CADANIAP00004038		4.72782e-05	0
N1JIZ6		Eukaryota	Ascomycota	Leotiomycetes	Erysiphales	Erysiphaceae	Blumeria	Blumeria graminis		unclassified	unclassified	unclassified	unclassified		CL0027	RdRP	RNA dependent RNA polymerase	Reverse transcriptase (RNA-dependent DNA polymerase)	PF07727		poorly characterized	Function unknown	0YB4P	Conserved hypothetical, protein	441959.XP_002487621.1		1.34917e-05	0
A0A1L0D8K1		Eukaryota	Ascomycota	Saccharomycetes	Saccharomycetales	Metschnikowiaceae	Clavispora	Clavispora lusitaniae		unclassified	unclassified	unclassified	unclassified		CL0020	TPR	Tetratrico peptide repeat superfamily	Vacuolar 14 Fab1-binding region	PF12755		information storage and processing	Replication, recombination and repair	KOG0915	Proteasome-associated protein ECM29 homolog	306902.XP_002614494.1		1.28199e-05	0
A0A1L9WMU8		Eukaryota	Ascomycota	Eurotiomycetes	Eurotiales	Aspergillaceae	Aspergillus	Aspergillus aculeatus		unclassified	unclassified	unclassified	unclassified		unclassified	unclassified	unclassified	Hydrophobic surface binding protein A	PF12296		poorly characterized	Function unknown	10BF8	Hydrophobic surface binding protein A	36630.CADNFIAP00007087		0.00013144	0.000160746
G8BDX7		Eukaryota	Ascomycota	Saccharomycetes	Saccharomycetales	Debaryomycetaceae	Candida	Candida parapsilosis		unclassified	unclassified	unclassified	unclassified		unclassified	unclassified	unclassified	Helix-loop-helix DNA-binding domain	PF00010		unclassified	unclassified	unclassified	unclassified	unclassified		0.000175912	0
Q0CT37		Eukaryota	Ascomycota	Eurotiomycetes	Eurotiales	Aspergillaceae	Aspergillus	Aspergillus terreus		unclassified	unclassified	unclassified	unclassified		unclassified	unclassified	unclassified	unclassified	unclassified		unclassified	unclassified	unclassified	unclassified	unclassified		7.26592e-05	0
N1JF90		Eukaryota	Ascomycota	Leotiomycetes	Erysiphales	Erysiphaceae	Blumeria	Blumeria graminis		unclassified	unclassified	unclassified	unclassified		CL0023	P-loop_NTPase	P-loop containing nucleoside triphosphate hydrolase superfamily	Helicase conserved C-terminal domain	PF00271		information storage and processing	Replication, recombination and repair	COG1643	helicase	535722.XP_003170100.1		1.84368e-05	0
A0A2J5I467		Eukaryota	Ascomycota	Eurotiomycetes	Eurotiales	Aspergillaceae	Aspergillus	Aspergillus campestris		unclassified	unclassified	unclassified	unclassified		unclassified	unclassified	unclassified	Spc7 kinetochore protein	PF08317		unclassified	unclassified	unclassified	unclassified	unclassified		1.52518e-05	0
A0A1E4T680		Eukaryota	Ascomycota	Saccharomycetes	Saccharomycetales	Pichiaceae	Ogataea	[Candida] arabinofermentans		unclassified	unclassified	unclassified	unclassified		CL0125	Peptidase_CA	Peptidase clan CA	Ubiquitin carboxyl-terminal hydrolase	PF13423		cellular processes and signaling	Posttranslational modification, protein turnover, chaperones	0XQ92	ubiquitin carboxyl-terminal hydrolase	644223.XP_002489449.1		2.80868e-05	0
H8XB07		Eukaryota	Ascomycota	Saccharomycetes	Saccharomycetales	Debaryomycetaceae	Candida	Candida orthopsilosis		unclassified	unclassified	unclassified	unclassified		unclassified	unclassified	unclassified	SRF-type transcription factor (DNA-binding and dimerisation domain)	PF00319		information storage and processing	Transcription	KOG0015	serum response factor (c-fos serum response element-binding transcription factor)	379508.XP_001523318.1		9.17501e-05	0
A0A0L1J2I3;A0A117DYP4;A0A1F7ZNU5;A0A1S9DLE4;A0A229XLI6;A0A231M5J3;A0A254TUX1;A0A2I1C545;A0A2I2GQ51;Q0CQP5		Eukaryota	Ascomycota	Eurotiomycetes	Eurotiales	Aspergillaceae	Aspergillus	various		unclassified	unclassified	unclassified	unclassified		unclassified	unclassified	unclassified	Ribosomal protein S6e	PF01092		information storage and processing	Translation, ribosomal structure and biogenesis	COG2125	40s ribosomal protein s6	various		9.87185e-05	0
A0A0D2A098		Eukaryota	Ascomycota	Eurotiomycetes	Chaetothyriales	Herpotrichiellaceae	Exophiala	Exophiala mesophila		unclassified	unclassified	unclassified	unclassified		unclassified	unclassified	unclassified	Clr5 domain	PF14420		unclassified	unclassified	unclassified	unclassified	unclassified		3.88642e-05	0
A0A1E3BJ00		Eukaryota	Ascomycota	Eurotiomycetes	Eurotiales	Aspergillaceae	Aspergillus	Aspergillus cristatus		unclassified	unclassified	unclassified	unclassified		unclassified	unclassified	unclassified	unclassified	unclassified		metabolism	Amino acid transport and metabolism	COG1932	Catalyzes the reversible conversion of 3- phosphohydroxypyruvate to phosphoserine and of 3-hydroxy-2-oxo-4- phosphonooxybutanoate to phosphohydroxythreonine (By similarity)	33178.CADATEAP00000753		6.7038e-05	0
Q0CQK4		Eukaryota	Ascomycota	Eurotiomycetes	Eurotiales	Aspergillaceae	Aspergillus	Aspergillus terreus		unclassified	unclassified	unclassified	unclassified		unclassified	unclassified	unclassified	Pal1 cell morphology protein	PF08316		poorly characterized	Function unknown	0MHDC	Pal1 cell morphology protein	33178.CADATEAP00009660		4.71699e-05	0
A0A0J5PXJ5;B0XVN7		Eukaryota	Ascomycota	Eurotiomycetes	Eurotiales	Aspergillaceae	Aspergillus	Neosartorya fumigata		unclassified	unclassified	unclassified	unclassified		CL0023	P-loop_NTPase	P-loop containing nucleoside triphosphate hydrolase superfamily	NB-ARC domain	PF00931		poorly characterized	Function unknown	0MU4R	Pfs and NB-ARC domain protein	5085.CADAFUBP00003244		3.16166e-05	0
A0A1L9V358		Eukaryota	Ascomycota	Eurotiomycetes	Eurotiales	Aspergillaceae	Aspergillus	Aspergillus niger		Energy metabolism	Other	deoxyribose-phosphate aldolase	TIGR00126		unclassified	unclassified	unclassified	Selenoprotein SelK_SelG	PF10961		metabolism	Nucleotide transport and metabolism	12TQ1	chromosome 9 open reading frame 114	5061.CADANGAP00009113		2.87071e-05	0
A0A2J5I8D7		Eukaryota	Ascomycota	Eurotiomycetes	Eurotiales	Aspergillaceae	Aspergillus	Aspergillus candidus		unclassified	unclassified	unclassified	unclassified		CL0023	P-loop_NTPase	P-loop containing nucleoside triphosphate hydrolase superfamily	AAA domain, putative AbiEii toxin, Type IV TA system	PF13304		unclassified	unclassified	unclassified	unclassified	unclassified		1.75648e-05	0
A0A1L9MWE8		Eukaryota	Ascomycota	Eurotiomycetes	Eurotiales	Aspergillaceae	Aspergillus	Aspergillus niger		unclassified	unclassified	unclassified	unclassified		unclassified	unclassified	unclassified	unclassified	unclassified		poorly characterized	Function unknown	0Q1B8	NA	162425.CADANIAP00005358		5.81997e-05	0
A0A231MBI6		Eukaryota	Ascomycota	Eurotiomycetes	Eurotiales	Aspergillaceae	Aspergillus	Aspergillus thermomutatus		unclassified	unclassified	unclassified	unclassified		unclassified	unclassified	unclassified	Protein of unknown function (DUF1308)	PF07000		poorly characterized	Function unknown	0IEU5	Conserved hypothetical protein	36630.CADNFIAP00007215		4.2772e-05	0
C5MGV3		Eukaryota	Ascomycota	Saccharomycetes	Saccharomycetales	Debaryomycetaceae	Candida	Candida tropicalis		unclassified	unclassified	unclassified	unclassified		unclassified	unclassified	unclassified	Fungal Zn(2)-Cys(6) binuclear cluster domain	PF00172		information storage and processing	Transcription	0IHJZ	fungal specific transcription factor	294747.XP_002551009.1		2.48105e-05	0
G8ZUQ5		Eukaryota	Ascomycota	Saccharomycetes	Saccharomycetales	Saccharomycetaceae	Torulaspora	Torulaspora delbrueckii		unclassified	unclassified	unclassified	unclassified		CL0036	TIM_barrel	Common phosphate binding-site TIM barrel superfamily	Dihydrouridine synthase (Dus)	PF01207		information storage and processing	Translation, ribosomal structure and biogenesis	KOG2333	Catalyzes the synthesis of dihydrouridine, a modified base found in the D-loop of most tRNAs	4950.XP_003681560.1		3.67288e-05	0
A0A1E4T2H0		Eukaryota	Ascomycota	Saccharomycetes	Saccharomycetales	Pichiaceae	Ogataea	[Candida] arabinofermentans		Protein fate	Degradation of proteins, peptides, and glycopeptides	endopeptidase La	TIGR00763		CL0023	P-loop_NTPase	P-loop containing nucleoside triphosphate hydrolase superfamily	Holliday junction DNA helicase ruvB N-terminus	PF05496		information storage and processing	Replication, recombination and repair	1989M	ATP-dependent serine protease that mediates the selective degradation of misfolded, unassembled or oxidatively damaged polypeptides as well as certain short-lived regulatory proteins in the mitochondrial matrix. May also have a chaperone function in the assembly of inner membrane protein complexes. Participates in the regulation of mitochondrial gene expression and in the maintenance of the integ…	644223.XP_002493873.1		2.28479e-05	0
A0A1L9PIA8		Eukaryota	Ascomycota	Eurotiomycetes	Eurotiales	Aspergillaceae	Aspergillus	Aspergillus versicolor		unclassified	unclassified	unclassified	unclassified		unclassified	unclassified	unclassified	unclassified	unclassified		poorly characterized	Function unknown	0PP3A	NA	5062.CADAORAP00005248		2.55418e-05	0
A0A2I2FF91		Eukaryota	Ascomycota	Eurotiomycetes	Eurotiales	Aspergillaceae	Aspergillus	Aspergillus candidus		unclassified	unclassified	unclassified	unclassified		CL0012	Histone	Histone superfamily	CENP-S protein	PF15630		information storage and processing	Chromatin structure and dynamics	03R9T	Conserved hypothetical protein	36630.CADNFIAP00005966		4.9992e-05	0
A0A2P2HK79;I7ZX31;Q2UKZ5		Eukaryota	Ascomycota	Eurotiomycetes	Eurotiales	Aspergillaceae	Aspergillus	Aspergillus oryzae		unclassified	unclassified	unclassified	unclassified		unclassified	unclassified	unclassified	Protein of unknown function (DUF1765)	PF08578		poorly characterized	Function unknown	03MRY	Conserved hypothetical protein	5061.CADANGAP00002085		2.04871e-05	0
A0A0D2B5V2		Eukaryota	Ascomycota	Eurotiomycetes	Chaetothyriales	Herpotrichiellaceae	Exophiala	Exophiala spinifera		unclassified	unclassified	unclassified	unclassified		unclassified	unclassified	unclassified	unclassified	unclassified		unclassified	unclassified	unclassified	unclassified	unclassified		8.44631e-05	0
A0A0D2DXW1		Eukaryota	Ascomycota	Eurotiomycetes	Chaetothyriales	Herpotrichiellaceae	Exophiala	Exophiala oligosperma		unclassified	unclassified	unclassified	unclassified		unclassified	unclassified	unclassified	unclassified	unclassified		unclassified	unclassified	unclassified	unclassified	unclassified		0.000184223	0
M3ILP7		Eukaryota	Ascomycota	Saccharomycetes	Saccharomycetales	Debaryomycetaceae	Candida	Candida maltosa		unclassified	unclassified	unclassified	unclassified		CL0186	Beta_propeller	Beta propeller clan	WD domain, G-beta repeat	PF00400		poorly characterized	Function unknown	KOG4328	WD repeatcontaining protein	573826.XP_002421331.1		4.0269e-05	0
B9WBK8		Eukaryota	Ascomycota	Saccharomycetes	Saccharomycetales	Debaryomycetaceae	Candida	Candida dubliniensis		unclassified	unclassified	unclassified	unclassified		CL0266	PH	PH domain-like superfamily	RanBP1 domain	PF00638		cellular processes and signaling	Intracellular trafficking, secretion, and vesicular transport	11NCK	RAN binding protein	573826.XP_002418478.1		6.20591e-05	0
G8BK86		Eukaryota	Ascomycota	Saccharomycetes	Saccharomycetales	Debaryomycetaceae	Candida	Candida orthopsilosis		unclassified	unclassified	oligopeptide transporter, OPT superfamily	TIGR00728		unclassified	unclassified	unclassified	OPT oligopeptide transporter protein	PF03169		cellular processes and signaling	Signal transduction mechanisms	0PFPV	oligopeptide transporter	379508.XP_001523547.1		2.54031e-05	0
A0A072P4U3;A0A0D1YQ82		Eukaryota	Ascomycota	Eurotiomycetes	Chaetothyriales	Herpotrichiellaceae	Exophiala	various		unclassified	unclassified	unclassified	unclassified		CL0023	P-loop_NTPase	P-loop containing nucleoside triphosphate hydrolase superfamily	DEAD/DEAH box helicase	PF00270		information storage and processing	Replication, recombination and repair	COG1643	helicase	various		2.3585e-05	0
A0A0L8RC03		Eukaryota	Ascomycota	Saccharomycetes	Saccharomycetales	Saccharomycetaceae	Saccharomyces	Saccharomyces eubayanus		unclassified	unclassified	unclassified	unclassified		CL0062	APC	APC superfamily	Amino acid permease	PF13520		unclassified	unclassified	unclassified	unclassified	unclassified		0.000102615	0
A0A2P2HSB8;Q2U5Z8		Eukaryota	Ascomycota	Eurotiomycetes	Eurotiales	Aspergillaceae	Aspergillus	Aspergillus flavus		unclassified	unclassified	unclassified	unclassified		CL0186	Beta_propeller	Beta propeller clan	Anaphase-promoting complex subunit 4 WD40 domain	PF12894		cellular processes and signaling	Cell cycle control, cell division, chromosome partitioning	0YCH7	Involved in mitochondrial fission. Acts as an adapter protein required to form mitochondrial fission complexes. Formation of these complexes is required to promote constriction and fission of the mitochondrial compartment at a late step in mitochondrial division (By similarity)	5062.CADAORAP00011332		3.59943e-05	0
A0A231M9W3		Eukaryota	Ascomycota	Eurotiomycetes	Eurotiales	Aspergillaceae	Aspergillus	Aspergillus fischeri		unclassified	unclassified	HAD ATPase, P-type, family IC	TIGR01494		CL0137	HAD	HAD superfamily	haloacid dehalogenase-like hydrolase	PF00702		metabolism	Inorganic ion transport and metabolism	0MM35	Phospholipid-translocating P-type ATPase domain-containing protein	36630.CADNFIAP00004401		1.5484e-05	0
A0A2J5HMD2		Eukaryota	Ascomycota	Eurotiomycetes	Eurotiales	Aspergillaceae	Aspergillus	Aspergillus taichungensis		unclassified	unclassified	unclassified	unclassified		unclassified	unclassified	unclassified	Domain of unknown function (DUF1720)	PF08226		cellular processes and signaling	Cytoskeleton	12S72	Component of the PAN1 actin cytoskeleton-regulatory complex required for the internalization of endosomes during actin-coupled endocytosis. The complex links the site of endocytosis to the cell membrane-associated actin cytoskeleton. Mediates uptake of external molecules and vacuolar degradation of plasma membrane proteins. Plays a role in the proper organization of the cell membrane-associated a…	33178.CADATEAP00008432		1.57763e-05	0
G0VJ08		Eukaryota	Ascomycota	Saccharomycetes	Saccharomycetales	Saccharomycetaceae	Naumovozyma	Naumovozyma castellii		unclassified	unclassified	unclassified	unclassified		CL0266	PH	PH domain-like superfamily	GRAM domain	PF02893		unclassified	unclassified	unclassified	unclassified	unclassified		1.79145e-05	0
G8BFS5		Eukaryota	Ascomycota	Saccharomycetes	Saccharomycetales	Debaryomycetaceae	Candida	Candida orthopsilosis		Energy metabolism	Pentose phosphate pathway	6-phosphogluconate dehydrogenase (decarboxylating)	TIGR00873		CL0063	NADP_Rossmann	FAD/NAD(P)-binding Rossmann fold Superfamily	NAD binding domain of 6-phosphogluconate dehydrogenase	PF03446		metabolism	Carbohydrate transport and metabolism	12PJB	Catalyzes the oxidative decarboxylation of 6- phosphogluconate to ribulose 5-phosphate and CO(2), with concomitant reduction of NADP to NADPH (By similarity)	379508.XP_001525552.1		4.66061e-05	0
A0A0F4Z050		Eukaryota	Ascomycota	Eurotiomycetes	Eurotiales	Trichocomaceae	Rasamsonia	Talaromyces emersonii		unclassified	unclassified	unclassified	unclassified		CL0398	RMMBL_DRMBL	RNA/DNA-metabolising metallo-beta-lactamase motif	Zn-dependent metallo-hydrolase RNA specificity domain	PF07521		unclassified	unclassified	unclassified	unclassified	unclassified		2.31417e-05	0
A0A2T0FM72		Eukaryota	Ascomycota	Saccharomycetes	Saccharomycetales	Pichiaceae	Ogataea	Ogataea parapolymorpha		Energy metabolism	Pentose phosphate pathway	6-phosphogluconate dehydrogenase (decarboxylating)	TIGR00873		CL0063	NADP_Rossmann	FAD/NAD(P)-binding Rossmann fold Superfamily	NAD binding domain of 6-phosphogluconate dehydrogenase	PF03446		metabolism	Carbohydrate transport and metabolism	12PJB	Catalyzes the oxidative decarboxylation of 6- phosphogluconate to ribulose 5-phosphate and CO(2), with concomitant reduction of NADP to NADPH (By similarity)	381046.XP_002552164.1		4.75534e-05	0
H6C6U1		Eukaryota	Ascomycota	Eurotiomycetes	Chaetothyriales	Herpotrichiellaceae	Exophiala	Exophiala dermatitidis		unclassified	unclassified	unclassified	unclassified		CL0229	RING	Ring-finger/U-box superfamily	Zinc finger, C3HC4 type (RING finger)	PF00097		cellular processes and signaling	Posttranslational modification, protein turnover, chaperones	03MUX	RING finger protein	559298.XP_002625417.1		2.36804e-05	0
A5DPA4		Eukaryota	Ascomycota	Saccharomycetes	Saccharomycetales	Debaryomycetaceae	Meyerozyma	Meyerozyma guilliermondii		unclassified	unclassified	unclassified	unclassified		unclassified	unclassified	unclassified	Ribosomal protein L14p/L23e	PF00238		information storage and processing	Translation, ribosomal structure and biogenesis	KOG0901	ribosomal protein	4929.A5DPA4		0.000341551	0.000208853
N1NZ44		Eukaryota	Ascomycota	Saccharomycetes	Saccharomycetales	Saccharomycetaceae	Saccharomyces	Saccharomyces cerevisiae		unclassified	unclassified	unclassified	unclassified		CL0059	6_Hairpin	Six-hairpin glycosidase superfamily	Glycosyl hydrolase family 47	PF01532		metabolism	Carbohydrate transport and metabolism	13NN0	class I alpha-mannosidase	4932.YLR057W		2.75574e-05	0
A0A0D2AUE0		Eukaryota	Ascomycota	Eurotiomycetes	Chaetothyriales	Herpotrichiellaceae	Exophiala	Exophiala xenobiotica		unclassified	unclassified	unclassified	unclassified		CL0063	NADP_Rossmann	FAD/NAD(P)-binding Rossmann fold Superfamily	ubiE/COQ5 methyltransferase family	PF01209		poorly characterized	Function unknown	0XP5G	Methyltransferase	33178.CADATEAP00000029		6.07695e-05	0
A5DNH1		Eukaryota	Ascomycota	Saccharomycetes	Saccharomycetales	Debaryomycetaceae	Debaryomyces	Debaryomyces hansenii		unclassified	unclassified	unclassified	unclassified		unclassified	unclassified	unclassified	Vacuolar-sorting-associated 13 protein C-terminal	PF16909		cellular processes and signaling	Intracellular trafficking, secretion, and vesicular transport	12PEB	vacuolar protein	4929.A5DNH1		1.79282e-05	0
A0A2I1D870		Eukaryota	Ascomycota	Eurotiomycetes	Eurotiales	Aspergillaceae	Aspergillus	Aspergillus carbonarius		unclassified	unclassified	signal recognition particle protein SRP54	TIGR01425		CL0023	P-loop_NTPase	P-loop containing nucleoside triphosphate hydrolase superfamily	CobW/HypB/UreG, nucleotide-binding domain	PF02492		cellular processes and signaling	Intracellular trafficking, secretion, and vesicular transport	KOG0780	Signal recognition particle	5061.CADANGAP00008025		4.43111e-05	0
G3B517		Eukaryota	Ascomycota	Saccharomycetes	Saccharomycetales	Debaryomycetaceae	Yamadazyma	Candida tenuis		unclassified	unclassified	unclassified	unclassified		CL0020	TPR	Tetratrico peptide repeat superfamily	HEAT repeat	PF02985		unclassified	unclassified	unclassified	unclassified	unclassified		2.08523e-05	0
A0A0F8U8R8		Eukaryota	Ascomycota	Eurotiomycetes	Eurotiales	Aspergillaceae	Aspergillus	Aspergillus versicolor		unclassified	unclassified	signal recognition particle protein SRP54	TIGR01425		CL0023	P-loop_NTPase	P-loop containing nucleoside triphosphate hydrolase superfamily	CobW/HypB/UreG, nucleotide-binding domain	PF02492		cellular processes and signaling	Intracellular trafficking, secretion, and vesicular transport	KOG0780	Signal recognition particle	5061.CADANGAP00008025		4.36498e-05	0
C5MG15;Q9P8I3		Eukaryota	Ascomycota	Saccharomycetes	Saccharomycetales	Debaryomycetaceae	various	various		unclassified	unclassified	unclassified	unclassified		CL0025	His_Kinase_A	His Kinase A (phospho-acceptor) domain	Histidine kinase-, DNA gyrase B-, and HSP90-like ATPase	PF13589		unclassified	unclassified	unclassified	unclassified	unclassified		3.29062e-05	0
A0A0J5SFI6;A0A0K8LM00;A0A0S7E788;A0A229Y210		Eukaryota	Ascomycota	Eurotiomycetes	Eurotiales	Aspergillaceae	Aspergillus	various		unclassified	unclassified	unclassified	unclassified		various	various	various	various	various		poorly characterized	Function unknown	0ZE07	GRF zinc finger domain-containing protein	various		3.34711e-05	0
H6BPN7		Eukaryota	Ascomycota	Eurotiomycetes	Chaetothyriales	Herpotrichiellaceae	Capronia	Capronia coronata		unclassified	unclassified	unclassified	unclassified		unclassified	unclassified	unclassified	Autophagy-related protein 11	PF10377		cellular processes and signaling	Intracellular trafficking, secretion, and vesicular transport	0PJTE	Involved in cytoplasm to vacuole transport (Cvt) and pexophagy (By similarity)	559298.XP_002623425.1		1.6091e-05	0
A0A1L9Q4G1		Eukaryota	Ascomycota	Eurotiomycetes	Eurotiales	Aspergillaceae	Aspergillus	Aspergillus calidoustus		unclassified	unclassified	unclassified	unclassified		unclassified	unclassified	unclassified	Catenin-beta-like, Arm-motif containing nuclear	PF08216		poorly characterized	Function unknown	03M5W	DUF1716 domain protein	162425.CADANIAP00009491		3.99936e-05	0
C8V7Z2;Q5B2Z6		Eukaryota	Ascomycota	Eurotiomycetes	Eurotiales	Aspergillaceae	Aspergillus	Aspergillus niger		Energy metabolism	ATP-proton motive force interconversion	ATP synthase F1, alpha subunit	TIGR00962		CL0275	HAS-barrel	HAS-barrel superfamily	ATP synthase alpha/beta family, beta-barrel domain	PF02874		metabolism	Energy production and conversion	COG0056	Produces ATP from ADP in the presence of a proton gradient across the membrane. The alpha chain is a regulatory subunit (By similarity)	222929.XP_003071878.1		3.50244e-05	3.21643e-05
H6C134		Eukaryota	Ascomycota	Eurotiomycetes	Chaetothyriales	Herpotrichiellaceae	Exophiala	Exophiala dermatitidis		unclassified	unclassified	unclassified	unclassified		CL0022	LRR	Leucine Rich Repeat	Leucine Rich repeats (2 copies)	PF12799		metabolism	Inorganic ion transport and metabolism	12GTG	cyclic nucleotide-binding domain-containing protein	663331.XP_003013501.1		2.4422e-05	0
C5M618		Eukaryota	Ascomycota	Saccharomycetes	Saccharomycetales	Debaryomycetaceae	Candida	Candida parapsilosis		unclassified	unclassified	unclassified	unclassified		CL0108	Actin_ATPase	Actin-like ATPase Superfamily	MreB/Mbl protein	PF06723		unclassified	unclassified	unclassified	unclassified	unclassified		3.41054e-05	3.13204e-05
A0A0D2E3U4		Eukaryota	Ascomycota	Eurotiomycetes	Chaetothyriales	Herpotrichiellaceae	Exophiala	Exophiala oligosperma		unclassified	unclassified	unclassified	unclassified		unclassified	unclassified	unclassified	unclassified	unclassified		poorly characterized	Function unknown	148XY	NA	5061.CADANGAP00006056		3.62733e-05	0
A0A1F7ZXS2		Eukaryota	Ascomycota	Eurotiomycetes	Eurotiales	Aspergillaceae	Aspergillus	Aspergillus bombycis		unclassified	unclassified	unclassified	unclassified		unclassified	unclassified	unclassified	GLE1-like protein	PF07817		information storage and processing	RNA processing and modification	KOG2412	GLE1 RNA export mediator homolog (yeast)	5061.CADANGAP00006550		4.5518e-05	0
H0H2F7;J4U394		Eukaryota	Ascomycota	Saccharomycetes	Saccharomycetales	Saccharomycetaceae	Saccharomyces	Saccharomyces kudriavzevii		unclassified	unclassified	various	various		CL0023	P-loop_NTPase	P-loop containing nucleoside triphosphate hydrolase superfamily	CobW/HypB/UreG, nucleotide-binding domain	PF02492		cellular processes and signaling	Intracellular trafficking, secretion, and vesicular transport	KOG0780	Signal recognition particle	4932.YPR088C		4.34068e-05	0
A0A1F7ZVS8		Eukaryota	Ascomycota	Eurotiomycetes	Eurotiales	Aspergillaceae	Aspergillus	Aspergillus clavatus		unclassified	unclassified	signal recognition particle protein SRP54	TIGR01425		CL0023	P-loop_NTPase	P-loop containing nucleoside triphosphate hydrolase superfamily	CobW/HypB/UreG, nucleotide-binding domain	PF02492		cellular processes and signaling	Intracellular trafficking, secretion, and vesicular transport	0M7RT	signal recognition particle	5059.CADAFLAP00010730		4.43952e-05	0
A0A1L9TY55		Eukaryota	Ascomycota	Eurotiomycetes	Eurotiales	Aspergillaceae	Aspergillus	Aspergillus sydowii		unclassified	unclassified	unclassified	unclassified		unclassified	unclassified	unclassified	Fungal protein of unknown function (DUF1752)	PF08550		poorly characterized	Function unknown	0IEPG	Conserved hypothetical protein	162425.CADANIAP00008559		3.98574e-05	0
A5E338		Eukaryota	Ascomycota	Saccharomycetes	Saccharomycetales	Debaryomycetaceae	Lodderomyces	Lodderomyces elongisporus		unclassified	unclassified	unclassified	unclassified		unclassified	unclassified	unclassified	Bromodomain	PF00439		cellular processes and signaling	Posttranslational modification, protein turnover, chaperones	0PFX7	Aaa family atpase	379508.XP_001524993.1		1.69538e-05	0
A0A2N3N470		Eukaryota	Ascomycota	Sordariomycetes	Glomerellales	Glomerellaceae	Colletotrichum	Colletotrichum incanum		unclassified	unclassified	signal recognition particle protein SRP54	TIGR01425		CL0023	P-loop_NTPase	P-loop containing nucleoside triphosphate hydrolase superfamily	CobW/HypB/UreG, nucleotide-binding domain	PF02492		cellular processes and signaling	Intracellular trafficking, secretion, and vesicular transport	KOG0780	Signal recognition particle	1047171.EFQ35569		4.48204e-05	0
Q6FRX5		Eukaryota	Ascomycota	Saccharomycetes	Saccharomycetales	Saccharomycetaceae	Naumovozyma	Naumovozyma castellii		unclassified	unclassified	unclassified	unclassified		CL0099	ALDH-like	ALDH-like superfamily	Aldehyde dehydrogenase family	PF00171		metabolism	Energy production and conversion	19A18	Aldehyde dehydrogenase family	284593.XP_447019.1		4.7075e-05	0
A0A0F8V3V2;A0A0F8X353		Eukaryota	Ascomycota	Eurotiomycetes	Eurotiales	Aspergillaceae	various	various		unclassified	unclassified	unclassified	unclassified		various	various	various	various	various		unclassified	unclassified	unclassified	unclassified	unclassified		1.67475e-05	0
A0A202G6G0;C4XYV1		Eukaryota	Ascomycota	Saccharomycetes	Saccharomycetales	Metschnikowiaceae	Clavispora	Clavispora lusitaniae		unclassified	unclassified	unclassified	unclassified		CL0328	2heme_cytochrom	Transmembrane di-heme cytochrome superfamily	Domain of unknown function (DUF2427)	PF10348		poorly characterized	Function unknown	0XPC6	integral membrane protein	306902.XP_002619965.1		3.84175e-05	0
A0A146FEH2		Eukaryota	Ascomycota	Eurotiomycetes	Eurotiales	Aspergillaceae	Aspergillus	Aspergillus luchuensis		unclassified	unclassified	unclassified	unclassified		unclassified	unclassified	unclassified	unclassified	unclassified		unclassified	unclassified	unclassified	unclassified	unclassified		0.000157022	0
A5DBM7		Eukaryota	Ascomycota	Saccharomycetes	Saccharomycetales	Debaryomycetaceae	Meyerozyma	Meyerozyma guilliermondii		unclassified	unclassified	unclassified	unclassified		CL0023	P-loop_NTPase	P-loop containing nucleoside triphosphate hydrolase superfamily	Holliday junction DNA helicase ruvB N-terminus	PF05496		cellular processes and signaling	Posttranslational modification, protein turnover, chaperones	03MER	ATP-dependent serine protease that mediates the selective degradation of misfolded and unassembled polypeptides in the peroxisomal matrix. Necessary for type 2 peroxisome targeting signal (PTS2)-containing protein processing and facilitates peroxisome matrix protein import (By similarity)	4929.A5DBM7		2.10398e-05	0
A2R3W3		Eukaryota	Ascomycota	Eurotiomycetes	Eurotiales	Aspergillaceae	Aspergillus	Aspergillus niger		unclassified	unclassified	unclassified	unclassified		unclassified	unclassified	unclassified	unclassified	unclassified		unclassified	unclassified	unclassified	unclassified	unclassified		0.000149976	0
A0A017SC83		Eukaryota	Ascomycota	Eurotiomycetes	Eurotiales	Aspergillaceae	Aspergillus	Aspergillus glaucus		unclassified	unclassified	unclassified	unclassified		unclassified	unclassified	unclassified	Ribonuclease T2 family	PF00445		information storage and processing	RNA processing and modification	12U1M	ribonuclease t2	5057.CADACLAP00003213		5.61062e-05	0
A0A1L9RV89		Eukaryota	Ascomycota	Eurotiomycetes	Eurotiales	Aspergillaceae	Aspergillus	Aspergillus thermomutatus		unclassified	unclassified	unclassified	unclassified		unclassified	unclassified	unclassified	PX domain	PF00787		unclassified	unclassified	unclassified	unclassified	unclassified		1.78189e-05	0
H6C2L3		Eukaryota	Ascomycota	Eurotiomycetes	Chaetothyriales	Herpotrichiellaceae	Capronia	Capronia epimyces		unclassified	unclassified	unclassified	unclassified		unclassified	unclassified	unclassified	unclassified	unclassified		unclassified	unclassified	unclassified	unclassified	unclassified		3.72552e-05	0
A0A1F8A110		Eukaryota	Ascomycota	Eurotiomycetes	Eurotiales	Aspergillaceae	Aspergillus	Aspergillus nomius		unclassified	unclassified	unclassified	unclassified		CL0023	P-loop_NTPase	P-loop containing nucleoside triphosphate hydrolase superfamily	ATPase family associated with various cellular activities (AAA)	PF00004		information storage and processing	Replication, recombination and repair	COG0470	DNA polymerase III subunit delta'	5062.CADAORAP00008295		2.16432e-05	0
A0A2I2G4G1		Eukaryota	Ascomycota	Eurotiomycetes	Eurotiales	Aspergillaceae	Aspergillus	Aspergillus steynii		unclassified	unclassified	unclassified	unclassified		unclassified	unclassified	unclassified	unclassified	unclassified		unclassified	unclassified	unclassified	unclassified	unclassified		7.95792e-05	0
A0A0L8RK78		Eukaryota	Ascomycota	Saccharomycetes	Saccharomycetales	Saccharomycetaceae	Saccharomyces	Saccharomyces eubayanus		unclassified	unclassified	unclassified	unclassified		CL0065	Cyclin	Cyclin-like superfamily	Cyclin, N-terminal domain	PF00134		information storage and processing	Transcription	0PFE5	transcription factor TFIIIB complex subunit Brf1	4932.YGR246C		3.97896e-05	0
Q6C9K5		Eukaryota	Ascomycota	Saccharomycetes	Saccharomycetales	Dipodascaceae	Yarrowia	Yarrowia lipolytica		unclassified	unclassified	unclassified	unclassified		unclassified	unclassified	unclassified	unclassified	unclassified		unclassified	unclassified	unclassified	unclassified	unclassified		8.82878e-05	0
A0A1L9RRZ4		Eukaryota	Ascomycota	Eurotiomycetes	Eurotiales	Aspergillaceae	Aspergillus	Aspergillus candidus		unclassified	unclassified	unclassified	unclassified		CL0163	Calcineurin	Calcineurin-like phosphoesterase superfamily	Calcineurin-like phosphoesterase	PF00149		cellular processes and signaling	Signal transduction mechanisms	0M6V0	serine threonine-protein phosphatase	5061.CADANGAP00008228		7.11133e-05	0
A0A0D2BN27		Eukaryota	Ascomycota	Eurotiomycetes	Chaetothyriales	Herpotrichiellaceae	Exophiala	Exophiala oligosperma		unclassified	unclassified	unclassified	unclassified		unclassified	unclassified	unclassified	Sds3-like	PF08598		poorly characterized	Function unknown	12HMJ	Sds3-like	222929.XP_003070758.1		3.52354e-05	0
A0A2P7YUI7		Eukaryota	Ascomycota	Saccharomycetes	Saccharomycetales	Metschnikowiaceae	Clavispora	[Candida] pseudohaemulonis		unclassified	unclassified	unclassified	unclassified		unclassified	unclassified	unclassified	unclassified	unclassified		poorly characterized	Function unknown	03N59	Nucleolar protein	306902.XP_002614543.1		3.83545e-05	0
A0A1L0C508;A0A1L0DAH6		Eukaryota	Ascomycota	Saccharomycetes	Saccharomycetales	Metschnikowiaceae	Clavispora	[Candida] intermedia		unclassified	unclassified	unclassified	unclassified		CL0036	TIM_barrel	Common phosphate binding-site TIM barrel superfamily	Dihydrodipicolinate synthetase family	PF00701		metabolism	Amino acid transport and metabolism	0PMQJ	dihydrodipicolinate	306902.XP_002617484.1		7.72154e-05	0
A0A1L9UAE6		Eukaryota	Ascomycota	Eurotiomycetes	Eurotiales	Aspergillaceae	Aspergillus	Aspergillus brasiliensis		unclassified	unclassified	unclassified	unclassified		CL0392	Chaperone-J	Chaperone J-domain superfamily	DnaJ domain	PF00226		cellular processes and signaling	Posttranslational modification, protein turnover, chaperones	03IZX	DnaJ domain protein	5061.CADANGAP00013224		6.20591e-05	0
A0A1D8NHX3;Q6C6D3		Eukaryota	Ascomycota	Saccharomycetes	Saccharomycetales	Dipodascaceae	Yarrowia	Yarrowia lipolytica		unclassified	unclassified	unclassified	unclassified		CL0110	GT-A	Glycosyl transferase clan GT-A	Glycosyl transferase family group 2	PF13632		unclassified	unclassified	unclassified	unclassified	unclassified		1.67236e-05	0
A0A1S9DLQ0;B8N113;Q2UJY0		Eukaryota	Ascomycota	Eurotiomycetes	Eurotiales	Aspergillaceae	Aspergillus	various		unclassified	unclassified	unclassified	unclassified		various	various	various	various	various		various	various	various	various	various		2.64664e-05	0
A0A254TLW0;A0A2K5AM50;G3YEH4;G7XSY6		Eukaryota	Ascomycota	Eurotiomycetes	Eurotiales	Aspergillaceae	Aspergillus	various		Amino acid biosynthesis	Aromatic amino acid family	chorismate synthase	TIGR00033		unclassified	unclassified	unclassified	Chorismate synthase	PF01264		metabolism	Amino acid transport and metabolism	COG0082	5-enolpyruvylshikimate-3-phosphate phospholyase	various		5.65127e-05	0
A0A2N3N2H7		Eukaryota	Ascomycota	Sordariomycetes	Microascales	Microascaceae	Scedosporium	Scedosporium apiospermum		unclassified	unclassified	unclassified	unclassified		CL0023	P-loop_NTPase	P-loop containing nucleoside triphosphate hydrolase superfamily	AAA domain	PF13401		information storage and processing	RNA processing and modification	19MP5	to pre-mRNA splicing helicase	51453.JGI78939		1.05199e-05	0
A0A072PMD2		Eukaryota	Ascomycota	Eurotiomycetes	Chaetothyriales	Herpotrichiellaceae	Exophiala	Exophiala aquamarina		unclassified	unclassified	unclassified	unclassified		unclassified	unclassified	unclassified	unclassified	unclassified		unclassified	unclassified	unclassified	unclassified	unclassified		4.67925e-05	0
A0A0D1XPA0		Eukaryota	Ascomycota	Eurotiomycetes	Chaetothyriales	Herpotrichiellaceae	Exophiala	Exophiala aquamarina		unclassified	unclassified	unclassified	unclassified		CL0063	NADP_Rossmann	FAD/NAD(P)-binding Rossmann fold Superfamily	FAD binding domain	PF00890		unclassified	unclassified	unclassified	unclassified	unclassified		3.66713e-05	0
H8X6C3		Eukaryota	Ascomycota	Saccharomycetes	Saccharomycetales	Debaryomycetaceae	Candida	Candida orthopsilosis		unclassified	unclassified	unclassified	unclassified		unclassified	unclassified	unclassified	unclassified	unclassified		poorly characterized	Function unknown	1481Z	NA	573826.XP_002421995.1		6.18949e-05	0
A1CHA8		Eukaryota	Ascomycota	Eurotiomycetes	Eurotiales	Aspergillaceae	Aspergillus	Aspergillus clavatus		unclassified	unclassified	unclassified	unclassified		unclassified	unclassified	unclassified	unclassified	unclassified		unclassified	unclassified	unclassified	unclassified	unclassified		9.13917e-05	0
A0A2I2FLZ7		Eukaryota	Ascomycota	Eurotiomycetes	Eurotiales	Aspergillaceae	Aspergillus	Aspergillus candidus		unclassified	unclassified	unclassified	unclassified		CL0123	HTH	Helix-turn-helix clan	Myb-like DNA-binding domain	PF00249		information storage and processing	Transcription	KOG0051	cyclin D binding myb-like transcription factor 1	36630.CADNFIAP00003217		4.01998e-05	0
A0A1D8PQ23;C4YSJ3		Eukaryota	Ascomycota	Saccharomycetes	Saccharomycetales	Debaryomycetaceae	Candida	Candida albicans		unclassified	unclassified	unclassified	unclassified		unclassified	unclassified	unclassified	Glycine-rich domain-containing protein-like	PF07173		poorly characterized	Function unknown	12QPT	Conserved hypothetical protein	573826.XP_002421111.1		3.47642e-05	0
A0A1L9X2N4		Eukaryota	Ascomycota	Eurotiomycetes	Eurotiales	Aspergillaceae	Aspergillus	Aspergillus aculeatus		unclassified	unclassified	unclassified	unclassified		unclassified	unclassified	unclassified	unclassified	unclassified		poorly characterized	Function unknown	0J5TA	NA	5061.CADANGAP00000297		0.000141796	0
B9WBY0;C4YJZ8;Q59Z54		Eukaryota	Ascomycota	Saccharomycetes	Saccharomycetales	Debaryomycetaceae	Candida	various		unclassified	unclassified	unclassified	unclassified		unclassified	unclassified	unclassified	Smr domain	PF01713		information storage and processing	Replication, recombination and repair	13FIA	SMR domain-containing protein	573826.XP_002418599.1		9.13917e-05	0
A0A1L9WQ68		Eukaryota	Ascomycota	Eurotiomycetes	Eurotiales	Aspergillaceae	Aspergillus	Aspergillus aculeatus		unclassified	unclassified	unclassified	unclassified		CL0063	NADP_Rossmann	FAD/NAD(P)-binding Rossmann fold Superfamily	KR domain	PF08659		metabolism	Secondary metabolites biosynthesis, transport and catabolism	KOG1208	Dehydrogenase	229533.XP_380249.1		6.39242e-05	0
A0A0S7DPK0		Eukaryota	Ascomycota	Eurotiomycetes	Eurotiales	Aspergillaceae	Aspergillus	Aspergillus fischeri		unclassified	unclassified	unclassified	unclassified		CL0016	PKinase	Protein kinase superfamily	Protein tyrosine kinase	PF07714		cellular processes and signaling	Signal transduction mechanisms	03IZU	Dual specificity protein kinase pom1	36630.CADNFIAP00003089		1.7578e-05	0
A0A2P7YPR6		Eukaryota	Ascomycota	Saccharomycetes	Saccharomycetales	Metschnikowiaceae	Clavispora	[Candida] pseudohaemulonis		unclassified	unclassified	unclassified	unclassified		CL0125	Peptidase_CA	Peptidase clan CA	Ulp1 protease family, C-terminal catalytic domain	PF02902		cellular processes and signaling	Posttranslational modification, protein turnover, chaperones	KOG0779	SUMO1 sentrin specific peptidase	306902.XP_002619736.1		2.47318e-05	0
Q96TT2		Eukaryota	Ascomycota	Dothideomycetes	Capnodiales	Cladosporiaceae	Cladosporium	Davidiella tassiana		unclassified	unclassified	unclassified	unclassified		CL0108	Actin_ATPase	Actin-like ATPase Superfamily	Actin	PF00022		cellular processes and signaling	Cytoskeleton	03KIT	Actins are highly conserved proteins that are involved in various types of cell motility and are ubiquitously expressed in all eukaryotic cells	39416.CAZ82529		9.47218e-05	0
A0A0L8RJX9;E7KNW1;H0GVE7;J4U2P9;J8Q4R1		Eukaryota	Ascomycota	Saccharomycetes	Saccharomycetales	Saccharomycetaceae	various	various		unclassified	unclassified	unclassified	unclassified		CL0052	NTN	NTN hydrolase superfamily	Proteasome subunit A N-terminal signature	PF10584		cellular processes and signaling	Posttranslational modification, protein turnover, chaperones	KOG0176	The proteasome is a multicatalytic proteinase complex which is characterized by its ability to cleave peptides with Arg, Phe, Tyr, Leu, and Glu adjacent to the leaving group at neutral or slightly basic pH. The proteasome has an ATP-dependent proteolytic activity (By similarity)	4932.YGR253C		8.99857e-05	0
A0A1E4SYL7		Eukaryota	Ascomycota	Saccharomycetes	Saccharomycetales	Pichiaceae	Ogataea	[Candida] arabinofermentans		unclassified	unclassified	unclassified	unclassified		CL0181	ABC-2	ABC-2-transporter-like clan	ABC-2 family transporter protein	PF12698		cellular processes and signaling	Defense mechanisms	COG0842	(ABC) transporter	1071381.XP_003683931.1		1.59158e-05	0
A0A2K4ZYA7		Eukaryota	Ascomycota	Eurotiomycetes	Eurotiales	Aspergillaceae	Aspergillus	Aspergillus niger		unclassified	unclassified	unclassified	unclassified		CL0016	PKinase	Protein kinase superfamily	Protein tyrosine kinase	PF07714		cellular processes and signaling	Signal transduction mechanisms	12PRV	Serine threonine kinase	5061.CADANGAP00010413		0	2.99245e-05
J7GHS5		Eukaryota	Ascomycota	Saccharomycetes	Saccharomycetales	unclassified	Candida	[Candida] tunisiensis		unclassified	unclassified	unclassified	unclassified		CL0023	P-loop_NTPase	P-loop containing nucleoside triphosphate hydrolase superfamily	Elongation factor Tu GTP binding domain	PF00009		information storage and processing	Translation, ribosomal structure and biogenesis	KOG0052	This protein promotes the GTP-dependent binding of aminoacyl-tRNA to the A-site of ribosomes during protein biosynthesis (By similarity)	381046.XP_002554708.1		0	0.000122776
A0A2I2FFS7		Eukaryota	Ascomycota	Eurotiomycetes	Eurotiales	Aspergillaceae	Aspergillus	Aspergillus taichungensis		DNA metabolism	DNA replication, recombination, and repair	DNA ligase I, ATP-dependent (dnl1)	TIGR00574		CL0021	OB	OB fold	ATP dependent DNA ligase C terminal region	PF04679		unclassified	unclassified	unclassified	unclassified	unclassified		0	2.44156e-05
A0A1L9UMP4		Eukaryota	Ascomycota	Eurotiomycetes	Eurotiales	Aspergillaceae	Aspergillus	Aspergillus steynii		unclassified	unclassified	unclassified	unclassified		CL0058	Glyco_hydro_tim	Tim barrel glycosyl hydrolase superfamily	Glycosyl hydrolase family 3 N terminal domain	PF00933		unclassified	unclassified	unclassified	unclassified	unclassified		0	2.68572e-05
A0A2P2H897		Eukaryota	Ascomycota	Eurotiomycetes	Eurotiales	Aspergillaceae	Aspergillus	Aspergillus flavus		unclassified	unclassified	unclassified	unclassified		CL0143	B_Fructosidase	Beta fructosidase superfamily	Glycosyl hydrolases family 43	PF04616		metabolism	Carbohydrate transport and metabolism	141EA	Xylosidase arabinosidase	5059.CADAFLAP00013065		0	4.08475e-05
A0A0D1W2F4		Eukaryota	Ascomycota	Eurotiomycetes	Chaetothyriales	Herpotrichiellaceae	Capronia	Capronia epimyces		unclassified	unclassified	26S proteasome subunit P45 family	TIGR01242		CL0023	P-loop_NTPase	P-loop containing nucleoside triphosphate hydrolase superfamily	Protein of unknown function (DUF815)	PF05673		cellular processes and signaling	Posttranslational modification, protein turnover, chaperones	COG1222	26S protease regulatory subunit	559298.XP_002623451.1		0	5.09141e-05
A0A0D2EJH9		Eukaryota	Ascomycota	Eurotiomycetes	Chaetothyriales	Herpotrichiellaceae	Exophiala	Exophiala oligosperma		Unknown function	General	YjeF family C-terminal domain	TIGR00196		CL0118	Ribokinase	Ribokinase-like superfamily	Carbohydrate kinase	PF01256		metabolism	Carbohydrate transport and metabolism	03JA8	Catalyzes the dehydration of the S-form of NAD(P)HX at the expense of ATP, which is converted to ADP. Together with NAD(P)HX epimerase, which catalyzes the epimerization of the S- and R-forms, the enzyme allows the repair of both epimers of NAD(P)HX, a damaged form of NAD(P)H that is a result of enzymatic or heat-dependent hydration (By similarity)	441959.XP_002483274.1		0	6.26407e-05
A0A1L9PMC5		Eukaryota	Ascomycota	Eurotiomycetes	Eurotiales	Aspergillaceae	Aspergillus	Aspergillus sydowii		unclassified	unclassified	unclassified	unclassified		CL0022	LRR	Leucine Rich Repeat	Leucine-rich repeat	PF14580		poorly characterized	Function unknown	0YS3M	Tubulin folding cofactor E	162425.CADANIAP00003551		0	3.53384e-05
B8NN37		Eukaryota	Ascomycota	Eurotiomycetes	Eurotiales	Aspergillaceae	Aspergillus	Aspergillus flavus		unclassified	unclassified	unclassified	unclassified		unclassified	unclassified	unclassified	unclassified	unclassified		poorly characterized	Function unknown	0Y4WU	NA	441960.XP_002150101.1		0	0.000226166
G8ZXI1		Eukaryota	Ascomycota	Saccharomycetes	Saccharomycetales	Saccharomycetaceae	Torulaspora	Torulaspora delbrueckii		unclassified	unclassified	unclassified	unclassified		unclassified	unclassified	unclassified	unclassified	unclassified		poorly characterized	Function unknown	19FPJ	NA	4950.XP_003682536.1		0	2.87243e-05
A0A2T0FGY3		Eukaryota	Ascomycota	Saccharomycetes	Saccharomycetales	Trichomonascaceae	Wickerhamiella	Wickerhamiella sorbophila		unclassified	unclassified	unclassified	unclassified		unclassified	unclassified	unclassified	unclassified	unclassified		unclassified	unclassified	unclassified	unclassified	unclassified		0	2.8458e-05
A0A0F4YYT7		Eukaryota	Ascomycota	Eurotiomycetes	Eurotiales	Trichocomaceae	Rasamsonia	Talaromyces emersonii		unclassified	unclassified	unclassified	unclassified		CL0390	zf-FYVE-PHD	FYVE/PHD zinc finger superfamily	PHD-finger	PF00628		information storage and processing	Chromatin structure and dynamics	0IMXC	transcriptional regulator (Cti6)	441960.XP_002147369.1		0	3.4543e-05
A0A2P7YHD1		Eukaryota	Ascomycota	Saccharomycetes	Saccharomycetales	Metschnikowiaceae	Clavispora	Candida auris		unclassified	unclassified	unclassified	unclassified		CL0020	TPR	Tetratrico peptide repeat superfamily	Anaphase-promoting complex, cyclosome, subunit 3	PF12895		poorly characterized	Function unknown	12RMI	bud site selection protein	4929.A5DHC1		0	3.0008e-05
A0A1L0BXL5;A0A1L0DJH5		Eukaryota	Ascomycota	Saccharomycetes	Saccharomycetales	Metschnikowiaceae	Clavispora	Clavispora lusitaniae		unclassified	unclassified	unclassified	unclassified		CL0016	PKinase	Protein kinase superfamily	Protein tyrosine kinase	PF07714		cellular processes and signaling	Signal transduction mechanisms	0XQGS	mitogen-activated protein kinase kinase kinase	306902.XP_002614550.1		0	4.50122e-05
A0A061HDH3;A0A084G6F2;A0A0D1Y7L1;A0A2N3NKJ2;N1JDY9		Eukaryota	Ascomycota	various	various	various	various	various		unclassified	unclassified	unclassified	unclassified		CL0303	H2TH	Helix-two-turns-helix superfamily	Ribosomal protein S13/S18	PF00416		information storage and processing	Translation, ribosomal structure and biogenesis	03M18	40S ribosomal protein S18	various		0	0.000137729
A0A2K5A8E8		Eukaryota	Ascomycota	Eurotiomycetes	Eurotiales	Aspergillaceae	Aspergillus	Aspergillus niger		unclassified	unclassified	unclassified	unclassified		CL0238	PP2C	PP2C-like superfamily	Protein phosphatase 2C	PF00481		unclassified	unclassified	unclassified	unclassified	unclassified		0	7.43452e-05
A0A1L9PI50		Eukaryota	Ascomycota	Eurotiomycetes	Eurotiales	Aspergillaceae	Aspergillus	Aspergillus aculeatus		unclassified	unclassified	unclassified	unclassified		CL0063	NADP_Rossmann	FAD/NAD(P)-binding Rossmann fold Superfamily	KR domain	PF08659		unclassified	unclassified	unclassified	unclassified	unclassified		0	0.000189051
A0A0L8RGL5		Eukaryota	Ascomycota	Saccharomycetes	Saccharomycetales	Saccharomycetaceae	Saccharomyces	Saccharomyces cerevisiae		unclassified	unclassified	unclassified	unclassified		CL0108	Actin_ATPase	Actin-like ATPase Superfamily	MreB/Mbl protein	PF06723		unclassified	unclassified	unclassified	unclassified	unclassified		0	3.14579e-05
G3BBE3		Eukaryota	Ascomycota	Saccharomycetes	Saccharomycetales	Debaryomycetaceae	Yamadazyma	Candida tenuis		Unknown function	General	small GTP-binding protein domain	TIGR00231		CL0023	P-loop_NTPase	P-loop containing nucleoside triphosphate hydrolase superfamily	50S ribosome-binding GTPase	PF01926		poorly characterized	Function unknown	COG1100	GTP-binding Protein	379508.XP_001525814.1		0	9.22136e-05
A0A2J5HSX2		Eukaryota	Ascomycota	Eurotiomycetes	Eurotiales	Aspergillaceae	Aspergillus	Aspergillus campestris		unclassified	unclassified	AMP deaminase	TIGR01429		CL0034	Amidohydrolase	Amidohydrolase superfamily	Adenosine/AMP deaminase	PF00962		metabolism	Nucleotide transport and metabolism	03IV9	AMP deaminase	33178.CADATEAP00002291		0	2.11682e-05
A1C9E5		Eukaryota	Ascomycota	Eurotiomycetes	Eurotiales	Aspergillaceae	Aspergillus	Aspergillus clavatus		unclassified	unclassified	unclassified	unclassified		unclassified	unclassified	unclassified	unclassified	unclassified		metabolism	Inorganic ion transport and metabolism	0HKDB	heavy metal translocating P-type ATPase	404589.Anae109_1225		0	4.33181e-05
B0YDS0		Eukaryota	Ascomycota	Eurotiomycetes	Eurotiales	Aspergillaceae	Aspergillus	Neosartorya fumigata		unclassified	unclassified	unclassified	unclassified		CL0123	HTH	Helix-turn-helix clan	Myb-like DNA-binding domain	PF00249		poorly characterized	Function unknown	14H9N	NA	5085.CADAFUBP00009385		0	7.06769e-05
H0GTT3		Eukaryota	Ascomycota	Saccharomycetes	Saccharomycetales	Saccharomycetaceae	Saccharomyces	Saccharomyces cerevisiae x Saccharomyces kudriavzevii		Unknown function	General	small GTP-binding protein domain	TIGR00231		CL0023	P-loop_NTPase	P-loop containing nucleoside triphosphate hydrolase superfamily	50S ribosome-binding GTPase	PF01926		poorly characterized	Function unknown	COG1100	GTP-binding Protein	4932.YER031C		0	0.000321006
A0A2I1BVK9		Eukaryota	Ascomycota	Eurotiomycetes	Eurotiales	Aspergillaceae	Aspergillus	Aspergillus novofumigatus		unclassified	unclassified	unclassified	unclassified		CL0271	F-box	F-box-like domain	F-box domain	PF00646		cellular processes and signaling	Cell wall/membrane/envelope biogenesis	14GFB	Ankyrin repeat	36630.CADNFIAP00000240		0	2.75106e-05
Q2U982		Eukaryota	Ascomycota	Eurotiomycetes	Eurotiales	Aspergillaceae	Aspergillus	Aspergillus oryzae		unclassified	unclassified	unclassified	unclassified		unclassified	unclassified	unclassified	Mis6	PF07778		poorly characterized	Function unknown	13JX1	Centromere protein I	33178.CADATEAP00001271		0	8.87841e-05
Q0CIX5		Eukaryota	Ascomycota	Eurotiomycetes	Eurotiales	Aspergillaceae	Aspergillus	Aspergillus terreus		unclassified	unclassified	unclassified	unclassified		CL0023	P-loop_NTPase	P-loop containing nucleoside triphosphate hydrolase superfamily	ATPase family associated with various cellular activities (AAA)	PF00004		unclassified	unclassified	unclassified	unclassified	unclassified		0	2.01934e-05
A0A0D1Z1I0		Eukaryota	Ascomycota	Eurotiomycetes	Chaetothyriales	Herpotrichiellaceae	Exophiala	Exophiala sideris		unclassified	unclassified	unclassified	unclassified		unclassified	unclassified	unclassified	unclassified	unclassified		poorly characterized	Function unknown	COG5048	Zinc finger protein	9669.ENSMPUP00000011739		0	9.42358e-05
H8WXE1		Eukaryota	Ascomycota	Saccharomycetes	Saccharomycetales	Debaryomycetaceae	Candida	Candida orthopsilosis		unclassified	unclassified	unclassified	unclassified		CL0016	PKinase	Protein kinase superfamily	Protein tyrosine kinase	PF07714		cellular processes and signaling	Signal transduction mechanisms	COG0515	Serine Threonine protein kinase	573826.XP_002418321.1		0	2.19691e-05
C5MAQ7		Eukaryota	Ascomycota	Saccharomycetes	Saccharomycetales	Debaryomycetaceae	Candida	Candida tropicalis		Unknown function	General	small GTP-binding protein domain	TIGR00231		CL0023	P-loop_NTPase	P-loop containing nucleoside triphosphate hydrolase superfamily	50S ribosome-binding GTPase	PF01926		poorly characterized	Function unknown	COG1100	GTP-binding Protein	294747.XP_002548852.1		0	0.000228761
H8X7T0		Eukaryota	Ascomycota	Saccharomycetes	Saccharomycetales	Debaryomycetaceae	Candida	Candida orthopsilosis		unclassified	unclassified	unclassified	unclassified		unclassified	unclassified	unclassified	unclassified	unclassified		information storage and processing	Transcription	19DWX	ARID/BRIGHT DNA binding domain	284593.XP_448124.1		0	1.59983e-05
A0A0L8RB63		Eukaryota	Ascomycota	Saccharomycetes	Saccharomycetales	Saccharomycetaceae	Saccharomyces	Saccharomyces kudriavzevii		unclassified	unclassified	unclassified	unclassified		unclassified	unclassified	unclassified	unclassified	unclassified		information storage and processing	Replication, recombination and repair	0PIJG	Telomere length regulation protein	4932.YOR144C		0	2.73008e-05
A0A2I2GP82		Eukaryota	Ascomycota	Eurotiomycetes	Eurotiales	Aspergillaceae	Aspergillus	Aspergillus steynii		unclassified	unclassified	unclassified	unclassified		CL0172	Thioredoxin	Thioredoxin-like	Thioredoxin	PF00085		cellular processes and signaling	Posttranslational modification, protein turnover, chaperones	KOG0908	Thioredoxin-like protein	5062.CADAORAP00007598		0	6.35673e-05
A0A1U8QGI5		Eukaryota	Ascomycota	Eurotiomycetes	Eurotiales	Aspergillaceae	Aspergillus	Aspergillus calidoustus		unclassified	unclassified	unclassified	unclassified		CL0063	NADP_Rossmann	FAD/NAD(P)-binding Rossmann fold Superfamily	Pyridine nucleotide-disulphide oxidoreductase	PF00070		unclassified	unclassified	unclassified	unclassified	unclassified		0	3.96416e-05
A0A0F4Z1H6		Eukaryota	Ascomycota	Eurotiomycetes	Eurotiales	Aspergillaceae	Penicillium	Penicillium brasilianum		unclassified	unclassified	unclassified	unclassified		CL0058	Glyco_hydro_tim	Tim barrel glycosyl hydrolase superfamily	Alpha galactosidase A	PF16499		metabolism	Carbohydrate transport and metabolism	0PJDI	Hydrolyzes a variety of simple alpha-D-galactoside as well as more complex molecules such as oligosaccharides and polysaccharides	5059.CADAFLAP00004320		0	3.15041e-05
A0A084FZK0		Eukaryota	Ascomycota	Sordariomycetes	Microascales	Microascaceae	Scedosporium	Scedosporium apiospermum		unclassified	unclassified	unclassified	unclassified		CL0492	S4	S4 domain superfamily	S4 domain	PF01479		unclassified	unclassified	unclassified	unclassified	unclassified		0	4.29715e-05
G3B9T8		Eukaryota	Ascomycota	Saccharomycetes	Saccharomycetales	Debaryomycetaceae	Yamadazyma	Candida tenuis		unclassified	unclassified	unclassified	unclassified		unclassified	unclassified	unclassified	C-terminus of histone H2A	PF16211		information storage and processing	Chromatin structure and dynamics	0PNUW	Variant histone H2A which can replace H2A in some nucleosomes. Nucleosomes wrap and compact DNA into chromatin, limiting DNA accessibility to the cellular machineries which require DNA as a template. Histones thereby play a central role in transcription regulation, DNA repair, DNA replication and chromosomal stability. DNA accessibility is regulated via a complex set of post-translational modific…	294747.XP_002545668.1		0	0.000162771
A0A1L9UDV1		Eukaryota	Ascomycota	Eurotiomycetes	Eurotiales	Aspergillaceae	Aspergillus	Aspergillus brasiliensis		unclassified	unclassified	unclassified	unclassified		unclassified	unclassified	unclassified	Fungal Zn(2)-Cys(6) binuclear cluster domain	PF00172		unclassified	unclassified	unclassified	unclassified	unclassified		0	3.03043e-05
A0A2I2F698		Eukaryota	Ascomycota	Eurotiomycetes	Eurotiales	Aspergillaceae	Aspergillus	Aspergillus candidus		unclassified	unclassified	unclassified	unclassified		CL0016	PKinase	Protein kinase superfamily	Kinase-like	PF14531		cellular processes and signaling	Signal transduction mechanisms	KOG4279	mitogen-activated protein kinase kinase kinase	5061.CADANGAP00002138		0	1.40798e-05
A0A0F4Z0H2		Eukaryota	Ascomycota	Eurotiomycetes	Eurotiales	Trichocomaceae	Talaromyces	Talaromyces stipitatus		unclassified	unclassified	unclassified	unclassified		CL0163	Calcineurin	Calcineurin-like phosphoesterase superfamily	Calcineurin-like phosphoesterase	PF00149		cellular processes and signaling	Signal transduction mechanisms	0PGAU	serine threonine-protein phosphatase	441959.XP_002482076.1		0	3.7237e-05
N1J5G4		Eukaryota	Ascomycota	Leotiomycetes	Erysiphales	Erysiphaceae	Blumeria	Blumeria graminis		unclassified	unclassified	unclassified	unclassified		CL0409	GAP	GTPase activation domain superfamily	RhoGAP domain	PF00620		cellular processes and signaling	Signal transduction mechanisms	19N3F	RhoGAP	515849.XP_001911271.1		0	1.59745e-05
C7GWV6		Eukaryota	Ascomycota	Saccharomycetes	Saccharomycetales	Saccharomycetaceae	Naumovozyma	Naumovozyma dairenensis		Transport and binding proteins	Carbohydrates, organic alcohols, and acids	MFS transporter, sugar porter (SP) family	TIGR00879		CL0015	MFS	Major Facilitator Superfamily	Major Facilitator Superfamily	PF07690		metabolism	Carbohydrate transport and metabolism	0XNQK	Transporter	1064592.XP_003677148.1		0	3.73017e-05
A0A100I235;A0A1L9ND55		Eukaryota	Ascomycota	Eurotiomycetes	Eurotiales	Aspergillaceae	Aspergillus	various		unclassified	unclassified	unclassified	unclassified		unclassified	unclassified	unclassified	unclassified	unclassified		unclassified	unclassified	unclassified	unclassified	unclassified		0	4.21289e-05
G8BAK8		Eukaryota	Ascomycota	Saccharomycetes	Saccharomycetales	Debaryomycetaceae	Candida	Candida parapsilosis		unclassified	unclassified	unclassified	unclassified		unclassified	unclassified	unclassified	unclassified	unclassified		poorly characterized	Function unknown	0PU5J	Inherit from opiNOG: stress protein DDR48	294747.XP_002547609.1		0	9.46509e-05
A0A1L9RR41		Eukaryota	Ascomycota	Eurotiomycetes	Eurotiales	Aspergillaceae	Aspergillus	Aspergillus novofumigatus		unclassified	unclassified	unclassified	unclassified		unclassified	unclassified	unclassified	FDF domain	PF09532		cellular processes and signaling	Posttranslational modification, protein turnover, chaperones	COG0652	peptidyl-prolyl cis-trans isomerase activity	5061.CADANGAP00011194		0	1.69446e-05
A0A0L8RQF4		Eukaryota	Ascomycota	Saccharomycetes	Saccharomycetales	Saccharomycetaceae	Saccharomyces	Saccharomyces arboricola		unclassified	unclassified	unclassified	unclassified		CL0016	PKinase	Protein kinase superfamily	Protein tyrosine kinase	PF07714		cellular processes and signaling	Signal transduction mechanisms	0XQGS	mitogen-activated protein kinase kinase kinase	4932.YAR019C		0	2.20593e-05
A0A084G2Q7		Eukaryota	Ascomycota	Sordariomycetes	Sordariales	Sordariaceae	Sordaria	Sordaria macrospora		Protein fate	Degradation of proteins, peptides, and glycopeptides	ATP-dependent metallopeptidase HflB	TIGR01241		CL0023	P-loop_NTPase	P-loop containing nucleoside triphosphate hydrolase superfamily	PhoH-like protein	PF02562		cellular processes and signaling	Posttranslational modification, protein turnover, chaperones	KOG0730	cell division cycle protein 48	771870.XP_003351568.1		0	2.61384e-05
A0A017SDX2		Eukaryota	Ascomycota	Eurotiomycetes	Eurotiales	Aspergillaceae	Aspergillus	Aspergillus wentii		unclassified	unclassified	unclassified	unclassified		CL0063	NADP_Rossmann	FAD/NAD(P)-binding Rossmann fold Superfamily	NAD(P)-binding Rossmann-like domain	PF13450		cellular processes and signaling	Intracellular trafficking, secretion, and vesicular transport	0PHT9	Vps52 Sac2 family protein	36630.CADNFIAP00001881		0	2.08195e-05
A0A017SRH3		Eukaryota	Ascomycota	Eurotiomycetes	Eurotiales	Aspergillaceae	Aspergillus	Aspergillus ruber		unclassified	unclassified	unclassified	unclassified		unclassified	unclassified	unclassified	unclassified	unclassified		unclassified	unclassified	unclassified	unclassified	unclassified		0	0.000116139
J7S4Q3		Eukaryota	Ascomycota	Saccharomycetes	Saccharomycetales	Saccharomycetaceae	Naumovozyma	Naumovozyma dairenensis		unclassified	unclassified	unclassified	unclassified		CL0135	Arrestin_N-like	Arrestin_N-like	Arrestin (or S-antigen), N-terminal domain	PF00339		metabolism	Energy production and conversion	KOG3780	Arrestin domain containing	1071378.XP_003980257.1		0	2.79763e-05
C4Y533		Eukaryota	Ascomycota	Saccharomycetes	Saccharomycetales	Metschnikowiaceae	Clavispora	Clavispora lusitaniae		unclassified	unclassified	unclassified	unclassified		unclassified	unclassified	unclassified	Copper/zinc superoxide dismutase (SODC)	PF00080		metabolism	Inorganic ion transport and metabolism	0PJAA	copper chaperone	306902.XP_002616026.1		0	8.66361e-05
A0A0W0DDV7		Eukaryota	Ascomycota	Saccharomycetes	Saccharomycetales	Saccharomycetaceae	Nakaseomyces	Candida glabrata		Unknown function	General	small GTP-binding protein domain	TIGR00231		CL0023	P-loop_NTPase	P-loop containing nucleoside triphosphate hydrolase superfamily	50S ribosome-binding GTPase	PF01926		poorly characterized	Function unknown	COG1100	GTP-binding Protein	284593.XP_448628.1		0	0.00022669
A0A1R3R8D8		Eukaryota	Ascomycota	Eurotiomycetes	Eurotiales	Aspergillaceae	Aspergillus	Aspergillus carbonarius		unclassified	unclassified	unclassified	unclassified		unclassified	unclassified	unclassified	unclassified	unclassified		poorly characterized	Function unknown	11AXS	Cysteine-rich secreted protein	36630.CADNFIAP00010142		0	0.000177655
A0A229YKY7		Eukaryota	Ascomycota	Eurotiomycetes	Eurotiales	Aspergillaceae	Aspergillus	Aspergillus turcosus		unclassified	unclassified	unclassified	unclassified		unclassified	unclassified	unclassified	unclassified	unclassified		poorly characterized	Function unknown	0Z2PS	Whole genome shotgun sequence assembly, scaffold_22, strain Mel28	33178.CADATEAP00000525		0	1.97117e-05
A0A1L9VR15		Eukaryota	Ascomycota	Eurotiomycetes	Eurotiales	Aspergillaceae	Aspergillus	Aspergillus glaucus		unclassified	unclassified	unclassified	unclassified		CL0063	NADP_Rossmann	FAD/NAD(P)-binding Rossmann fold Superfamily	Methyltransferase domain	PF08241		poorly characterized	Function unknown	03ZDQ	NA	5061.CADANGAP00009544		0	8.07735e-05
A0A0D2E1A0		Eukaryota	Ascomycota	Eurotiomycetes	Chaetothyriales	Herpotrichiellaceae	Exophiala	Exophiala oligosperma		unclassified	unclassified	unclassified	unclassified		unclassified	unclassified	unclassified	unclassified	unclassified		poorly characterized	Function unknown	0Y8QC	NA	500485.XP_002562012.1		0	2.90741e-05
C4XW55		Eukaryota	Ascomycota	Saccharomycetes	Saccharomycetales	Metschnikowiaceae	Clavispora	Clavispora lusitaniae		Protein synthesis	Translation factors	translation elongation factor EF-1, subunit alpha	TIGR00483		CL0575	EFTPs	Translation proteins of Elongation Factors superfamily	Elongation factor Tu domain 2	PF03144		information storage and processing	Translation, ribosomal structure and biogenesis	KOG0052	This protein promotes the GTP-dependent binding of aminoacyl-tRNA to the A-site of ribosomes during protein biosynthesis (By similarity)	381046.XP_002554708.1		0	4.69121e-05
M3K0N7		Eukaryota	Ascomycota	Saccharomycetes	Saccharomycetales	Debaryomycetaceae	Candida	Candida maltosa		unclassified	unclassified	unclassified	unclassified		CL0063	NADP_Rossmann	FAD/NAD(P)-binding Rossmann fold Superfamily	MT-A70	PF05063		information storage and processing	Transcription	KOG2097	Methyltransferase like 14	573826.XP_002421804.1		0	5.80696e-05
A0A2I2G6Y8		Eukaryota	Ascomycota	Eurotiomycetes	Eurotiales	Aspergillaceae	Aspergillus	Aspergillus steynii		Transport and binding proteins	Other	heme ABC exporter, ATP-binding protein CcmA	TIGR01189		CL0023	P-loop_NTPase	P-loop containing nucleoside triphosphate hydrolase superfamily	AAA domain	PF13476		metabolism	Secondary metabolites biosynthesis, transport and catabolism	12P2M	ATP-binding cassette sub-family A ABC1 member	40559.EDN32616		0	1.38976e-05
A0A0D1YD19		Eukaryota	Ascomycota	Eurotiomycetes	Chaetothyriales	Herpotrichiellaceae	Exophiala	Exophiala sideris		unclassified	unclassified	unclassified	unclassified		unclassified	unclassified	unclassified	unclassified	unclassified		unclassified	unclassified	unclassified	unclassified	unclassified		0	3.42676e-05
A0A0W0DVV2;Q6FU08		Eukaryota	Ascomycota	Saccharomycetes	Saccharomycetales	Saccharomycetaceae	Nakaseomyces	Candida glabrata		unclassified	unclassified	unclassified	unclassified		CL0186	Beta_propeller	Beta propeller clan	Eukaryotic translation initiation factor eIF2A	PF08662		cellular processes and signaling	Cell cycle control, cell division, chromosome partitioning	0XQ8I	Cell division cycle 20	284593.XP_446286.1		0	3.45987e-05
A0A202GCX2;C4Y155		Eukaryota	Ascomycota	Saccharomycetes	Saccharomycetales	Metschnikowiaceae	Clavispora	Clavispora lusitaniae		unclassified	unclassified	unclassified	unclassified		CL0020	TPR	Tetratrico peptide repeat superfamily	Tetratricopeptide repeat	PF13428		poorly characterized	Function unknown	COG5191	UTP6, small subunit (SSU) processome component, homolog (yeast)	306902.XP_002618478.1		0	5.14013e-05
A0A0L0NV04;A0A2H0ZZ60		Eukaryota	Ascomycota	Saccharomycetes	Saccharomycetales	Metschnikowiaceae	Clavispora	[Candida] pseudohaemulonis		unclassified	unclassified	unclassified	unclassified		CL0163	Calcineurin	Calcineurin-like phosphoesterase superfamily	DNA polymerase alpha/epsilon subunit B	PF04042		information storage and processing	Replication, recombination and repair	0PFPN	DNA polymerase epsilon subunit B	306902.XP_002619607.1		0	3.24069e-05
A0A0L8VKS0;B3LT81;E7KFJ0;E7NKF5;E7Q6T5;G2WIV8;H0GK77;Q12186		Eukaryota	Ascomycota	Saccharomycetes	Saccharomycetales	Saccharomycetaceae	Saccharomyces	various		unclassified	unclassified	unclassified	unclassified		CL0511	Retroviral_zf	Retrovirus zinc finger-like domains	Zinc knuckle	PF00098		information storage and processing	RNA processing and modification	198YY	Necessary for the splicing of pre-mRNA. Has a role in the recognition of the branch site (5'-UACUAAC-3'), the pyrimidine tract and the 3'-splice site at the 3'-end of introns (By similarity)	4932.YLR116W		0	4.51382e-05
A0A100IDC9;A0A1L9MV51		Eukaryota	Ascomycota	Eurotiomycetes	Eurotiales	Aspergillaceae	Aspergillus	various		unclassified	unclassified	unclassified	unclassified		CL0296	GroES	GroES-like superfamily	Alcohol dehydrogenase GroES-like domain	PF08240		metabolism	Lipid transport and metabolism	KOG1202	polyketide synthase	441959.XP_002487169.1		0	8.71633e-06
A2R5Q5		Eukaryota	Ascomycota	Eurotiomycetes	Eurotiales	Aspergillaceae	Aspergillus	Aspergillus niger		unclassified	unclassified	unclassified	unclassified		unclassified	unclassified	unclassified	unclassified	unclassified		poorly characterized	Function unknown	0PVBT	NA	5061.CADANGAP00011965		0	3.67278e-05
A0A1L9VLB1		Eukaryota	Ascomycota	Eurotiomycetes	Eurotiales	Aspergillaceae	Aspergillus	Aspergillus glaucus		unclassified	unclassified	unclassified	unclassified		unclassified	unclassified	unclassified	Fungal Zn(2)-Cys(6) binuclear cluster domain	PF00172		poorly characterized	Function unknown	141M0	NA	5059.CADAFLAP00006342		0	3.70444e-05
A0A0D2FBZ4		Eukaryota	Ascomycota	Eurotiomycetes	Chaetothyriales	Herpotrichiellaceae	Exophiala	Exophiala xenobiotica		unclassified	unclassified	unclassified	unclassified		unclassified	unclassified	unclassified	e3 binding domain	PF02817		unclassified	unclassified	unclassified	unclassified	unclassified		0	4.71179e-05
A0A1L9U5E0		Eukaryota	Ascomycota	Eurotiomycetes	Eurotiales	Aspergillaceae	Aspergillus	Aspergillus brasiliensis		unclassified	unclassified	unclassified	unclassified		unclassified	unclassified	unclassified	unclassified	unclassified		unclassified	unclassified	unclassified	unclassified	unclassified		0	3.12748e-05
A0A1L9WUS9		Eukaryota	Ascomycota	Eurotiomycetes	Eurotiales	Aspergillaceae	Aspergillus	Aspergillus aculeatus		unclassified	unclassified	unclassified	unclassified		CL0062	APC	APC superfamily	Transmembrane amino acid transporter protein	PF01490		metabolism	Amino acid transport and metabolism	0K05H	amino acid transporter	5057.CADACLAP00007130		0	5.26612e-05
A0A0K8L0G8		Eukaryota	Ascomycota	Eurotiomycetes	Eurotiales	Aspergillaceae	Aspergillus	Aspergillus udagawae		unclassified	unclassified	unclassified	unclassified		unclassified	unclassified	unclassified	unclassified	unclassified		unclassified	unclassified	unclassified	unclassified	unclassified		0	5.91894e-05
A0A1E3BU44;A0A1L9VIV9		Eukaryota	Ascomycota	Eurotiomycetes	Eurotiales	Aspergillaceae	Aspergillus	various		Unknown function	General	small GTP-binding protein domain	TIGR00231		CL0023	P-loop_NTPase	P-loop containing nucleoside triphosphate hydrolase superfamily	various	various		cellular processes and signaling	Intracellular trafficking, secretion, and vesicular transport	0PG62	gtp-binding protein	5061.CADANGAP00003870		0	0.000216877
A0A229YZJ2		Eukaryota	Ascomycota	Eurotiomycetes	Eurotiales	Aspergillaceae	Aspergillus	Aspergillus turcosus		unclassified	unclassified	unclassified	unclassified		unclassified	unclassified	unclassified	unclassified	unclassified		poorly characterized	Function unknown	13VF3	Conserved glycine-rich protein	500485.XP_002568187.1		0	0.000158567
A0A0D1ZIN0		Eukaryota	Ascomycota	Eurotiomycetes	Chaetothyriales	Herpotrichiellaceae	Exophiala	Exophiala xenobiotica		Unknown function	General	small GTP-binding protein domain	TIGR00231		CL0023	P-loop_NTPase	P-loop containing nucleoside triphosphate hydrolase superfamily	Signal recognition particle receptor beta subunit	PF09439		cellular processes and signaling	Intracellular trafficking, secretion, and vesicular transport	19J8P	ARF	5507.FOXG_02304P0		0	0.000118706
A0A2I2FVU9		Eukaryota	Ascomycota	Eurotiomycetes	Eurotiales	Aspergillaceae	Aspergillus	Aspergillus steynii		unclassified	unclassified	unclassified	unclassified		unclassified	unclassified	unclassified	unclassified	unclassified		poorly characterized	Function unknown	0MD9S	Inherit from NOG: conserved hypothetical protein	441959.XP_002477955.1		0	9.81085e-05
A0A1L9U038		Eukaryota	Ascomycota	Eurotiomycetes	Eurotiales	Aspergillaceae	Aspergillus	Aspergillus versicolor		Protein synthesis	tRNA aminoacylation	glutamate--tRNA ligase	TIGR00464		CL0039	HUP	HUP - HIGH-signature proteins, UspA, and PP-ATPase.	tRNA synthetases class I (E and Q), catalytic domain	PF00749		information storage and processing	Translation, ribosomal structure and biogenesis	KOG1149	Glutamyl-tRNA synthetase	5059.CADAFLAP00010421		0	3.54551e-05
A0A229Z793		Eukaryota	Ascomycota	Eurotiomycetes	Eurotiales	Aspergillaceae	Aspergillus	Aspergillus thermomutatus		unclassified	unclassified	unclassified	unclassified		unclassified	unclassified	unclassified	unclassified	unclassified		poorly characterized	Function unknown	03MH2	Conserved hypothetical protein	36630.CADNFIAP00009628		0	1.33039e-05
A0A2I2GGG1		Eukaryota	Ascomycota	Eurotiomycetes	Eurotiales	Aspergillaceae	Aspergillus	Aspergillus kawachii		unclassified	unclassified	unclassified	unclassified		unclassified	unclassified	unclassified	unclassified	unclassified		unclassified	unclassified	unclassified	unclassified	unclassified		0	5.26612e-05
A0A0D2B913;A0A0D2BL52		Eukaryota	Ascomycota	Eurotiomycetes	Phaeomoniellales	unclassified	Phaeomoniella	Phaeomoniella chlamydospora		unclassified	unclassified	unclassified	unclassified		CL0442	Tubulin_C	Tubulin, FtsZ and Misato and their C-termini,	Tubulin C-terminal domain	PF03953		cellular processes and signaling	Cytoskeleton	13M24	Tubulin is the major constituent of microtubules. It binds two moles of GTP, one at an exchangeable site on the beta chain and one at a non-exchangeable site on the alpha chain (By similarity)	222929.XP_003065787.1		0	4.77461e-05
A0A1M3TSQ1		Eukaryota	Ascomycota	Eurotiomycetes	Eurotiales	Aspergillaceae	Aspergillus	Aspergillus luchuensis		unclassified	unclassified	unclassified	unclassified		CL0221	RRM	RRM-like clan	RNA recognition motif. (a.k.a. RRM, RBD, or RNP domain)	PF00076		metabolism	Amino acid transport and metabolism	1BDGU	amino acid transporter	4533.OB04G13100.1		0	7.23426e-05
A0A0D2BKL5		Eukaryota	Ascomycota	Eurotiomycetes	Chaetothyriales	Herpotrichiellaceae	Exophiala	Exophiala spinifera		Biosynthesis of cofactors, prosthetic groups, and carriers	Pantothenate and coenzyme A	pantoate--beta-alanine ligase	TIGR00018		CL0039	HUP	HUP - HIGH-signature proteins, UspA, and PP-ATPase.	Pantoate-beta-alanine ligase	PF02569		metabolism	Coenzyme transport and metabolism	KOG3042	pantoate-beta-alanine ligase	559305.XP_003234454.1		0	5.49508e-05
A0A0D1WXC9;A0A0D2A4Y1		Eukaryota	Ascomycota	Eurotiomycetes	Chaetothyriales	Herpotrichiellaceae	Cladophialophora	Cladophialophora yegresii		Protein fate	Degradation of proteins, peptides, and glycopeptides	ATP-dependent metallopeptidase HflB	TIGR01241		CL0023	P-loop_NTPase	P-loop containing nucleoside triphosphate hydrolase superfamily	PhoH-like protein	PF02562		cellular processes and signaling	Posttranslational modification, protein turnover, chaperones	KOG0730	cell division cycle protein 48	502779.XP_002792789.1		0	2.55783e-05
A0A0F8X9N2;A0A0F8XMR4		Eukaryota	Ascomycota	Eurotiomycetes	Eurotiales	Aspergillaceae	Aspergillus	Aspergillus ochraceoroseus		unclassified	unclassified	unclassified	unclassified		CL0063	NADP_Rossmann	FAD/NAD(P)-binding Rossmann fold Superfamily	O-methyltransferase	PF00891		poorly characterized	Function unknown	0ZK5E	O-methyltransferase	578455.XP_003653754.1		0	5.35805e-05
A0A0L0NWC9;A0A2H0ZNW6		Eukaryota	Ascomycota	Saccharomycetes	Saccharomycetales	Metschnikowiaceae	Clavispora	[Candida] pseudohaemulonis		unclassified	unclassified	unclassified	unclassified		various	various	various	various	various		cellular processes and signaling	Posttranslational modification, protein turnover, chaperones	KOG0736	Peroxisomal biogenesis factor 6	306902.XP_002618990.1		0	1.81929e-05
A0A1D8N5G3;Q6CGH9		Eukaryota	Ascomycota	Saccharomycetes	Saccharomycetales	Dipodascaceae	Yarrowia	Yarrowia lipolytica		unclassified	unclassified	unclassified	unclassified		CL0012	Histone	Histone superfamily	Centromere kinetochore component CENP-T histone fold	PF15511		poorly characterized	Function unknown	13VFH	centromere protein T	4952.XP_500233.1		0	4.05392e-05
A0A2I2FRC5		Eukaryota	Ascomycota	Eurotiomycetes	Eurotiales	Aspergillaceae	Aspergillus	Aspergillus luchuensis		unclassified	unclassified	unclassified	unclassified		CL0016	PKinase	Protein kinase superfamily	Phosphotransferase enzyme family	PF01636		information storage and processing	Translation, ribosomal structure and biogenesis	0MKF9	Protein kinase (Gcn2)	5061.CADANGAP00013233		0	1.34707e-05
A0A2I2G263		Eukaryota	Ascomycota	Eurotiomycetes	Eurotiales	Aspergillaceae	Aspergillus	Aspergillus steynii		unclassified	unclassified	unclassified	unclassified		unclassified	unclassified	unclassified	14-3-3 protein	PF00244		cellular processes and signaling	Signal transduction mechanisms	COG5040	Tyrosine 3-monooxygenase tryptophan 5-monooxygenase activation protein	33178.CADATEAP00010049		0	7.89918e-05
A0A100I656;A0A1M3TYC6;G7X5J4		Eukaryota	Ascomycota	Eurotiomycetes	Eurotiales	Aspergillaceae	Aspergillus	various		unclassified	unclassified	unclassified	unclassified		unclassified	unclassified	unclassified	SET domain	PF00856		metabolism	Amino acid transport and metabolism	0PKXG	PHD finger and SET domain protein	5061.CADANGAP00001777		0	2.33034e-05
A0A1L9RPR7		Eukaryota	Ascomycota	Eurotiomycetes	Eurotiales	Aspergillaceae	Aspergillus	Aspergillus wentii		unclassified	unclassified	unclassified	unclassified		CL0013	Beta-lactamase	Serine beta-lactamase-like superfamily	Beta-lactamase	PF00144		cellular processes and signaling	Defense mechanisms	COG1680	Beta-lactamase	36630.CADNFIAP00008279		0	5.63931e-05
A0A229X3W0;A0A229YPR8		Eukaryota	Ascomycota	Eurotiomycetes	Eurotiales	Aspergillaceae	Aspergillus	Aspergillus udagawae		unclassified	unclassified	unclassified	unclassified		CL0390	zf-FYVE-PHD	FYVE/PHD zinc finger superfamily	PHD-finger	PF00628		metabolism	Energy production and conversion	KOG4323	PHD finger protein	5085.CADAFUBP00000652		0	4.06927e-05
A0A1D8NI62;Q6C661		Eukaryota	Ascomycota	Saccharomycetes	Saccharomycetales	Dipodascaceae	Yarrowia	Yarrowia lipolytica		unclassified	unclassified	unclassified	unclassified		CL0266	PH	PH domain-like superfamily	PH domain	PF00169		unclassified	unclassified	unclassified	unclassified	unclassified		0	1.51629e-05
A0A1L9VYN0		Eukaryota	Ascomycota	Eurotiomycetes	Eurotiales	Aspergillaceae	Aspergillus	Aspergillus cristatus		unclassified	unclassified	unclassified	unclassified		CL0380	IDO-like	Indolic compounds 2,3-dioxygenase-like superfamily	Indoleamine 2,3-dioxygenase	PF01231		metabolism	Amino acid transport and metabolism	0MR0S	indoleamine 2,3-dioxygenase	5061.CADANGAP00004337		0	4.95064e-05
A0A0D2ESJ0		Eukaryota	Ascomycota	Eurotiomycetes	Chaetothyriales	Herpotrichiellaceae	Exophiala	Exophiala oligosperma		unclassified	unclassified	unclassified	unclassified		unclassified	unclassified	unclassified	Fungal Zn(2)-Cys(6) binuclear cluster domain	PF00172		unclassified	unclassified	unclassified	unclassified	unclassified		0	3.1184e-05
A0A0J5Q4E5;A0A229XVN8;B0XT87		Eukaryota	Ascomycota	Eurotiomycetes	Eurotiales	Aspergillaceae	Aspergillus	Aspergillus fischeri		unclassified	unclassified	HAD ATPase, P-type, family IC	TIGR01494		CL0137	HAD	HAD superfamily	haloacid dehalogenase-like hydrolase	PF08282		unclassified	unclassified	unclassified	unclassified	unclassified		0	1.99127e-05
A1CHI3		Eukaryota	Ascomycota	Eurotiomycetes	Eurotiales	Aspergillaceae	Aspergillus	Aspergillus clavatus		unclassified	unclassified	unclassified	unclassified		unclassified	unclassified	unclassified	unclassified	unclassified		unclassified	unclassified	unclassified	unclassified	unclassified		0	1.34707e-05
A0A1L9PUY1		Eukaryota	Ascomycota	Eurotiomycetes	Eurotiales	Aspergillaceae	Aspergillus	Aspergillus calidoustus		unclassified	unclassified	unclassified	unclassified		CL0016	PKinase	Protein kinase superfamily	Protein tyrosine kinase	PF07714		cellular processes and signaling	Cell cycle control, cell division, chromosome partitioning	0PFPZ	serine threonine-protein kinase	36630.CADNFIAP00002229		0	6.19186e-05
J8Q8L2		Eukaryota	Ascomycota	Saccharomycetes	Saccharomycetales	Saccharomycetaceae	Saccharomyces	Saccharomyces cerevisiae		unclassified	unclassified	dihydroxyacetone kinase	TIGR02361		unclassified	unclassified	unclassified	DAK2 domain	PF02734		unclassified	unclassified	unclassified	unclassified	unclassified		0	3.63549e-05
J7RLD7		Eukaryota	Ascomycota	Saccharomycetes	Saccharomycetales	Saccharomycetaceae	Kazachstania	Kazachstania naganishii		unclassified	unclassified	unclassified	unclassified		CL0023	P-loop_NTPase	P-loop containing nucleoside triphosphate hydrolase superfamily	Viral (Superfamily 1) RNA helicase	PF01443		information storage and processing	Replication, recombination and repair	19FTT	DNA replication factor Dna2	4932.YHR164C		0	1.39699e-05
A0A1L9WRI3		Eukaryota	Ascomycota	Eurotiomycetes	Eurotiales	Aspergillaceae	Aspergillus	Aspergillus aculeatus		unclassified	unclassified	unclassified	unclassified		CL0063	NADP_Rossmann	FAD/NAD(P)-binding Rossmann fold Superfamily	Histone methylation protein DOT1	PF08123		information storage and processing	Chromatin structure and dynamics	0XSYC	Histone methyltransferase that specifically methylates histone H3 to form H3K79me. This methylation is required for telomere silencing and for the pachytene checkpoint during the meiotic cell cycle by allowing the recruitment of RAD9 to double strand breaks. Nucleosomes are preferred as substrate compared to free histones (By similarity)	5061.CADANGAP00007665		0	4.16391e-05
A0A0F8UQZ0;A0A2T5M7U7		Eukaryota	Ascomycota	Eurotiomycetes	Eurotiales	Aspergillaceae	Aspergillus	various		unclassified	unclassified	unclassified	unclassified		unclassified	unclassified	unclassified	Protein of unknown function (DUF3433)	PF11915		poorly characterized	Function unknown	0PIN4	Protein of unknown function (DUF3433)	162425.CADANIAP00009093		0	1.68648e-05
A0A0D1X7R0		Eukaryota	Ascomycota	Eurotiomycetes	Chaetothyriales	Herpotrichiellaceae	Exophiala	Exophiala mesophila		unclassified	unclassified	unclassified	unclassified		CL0540	GCP	Gamma-tubulin complex superfamily	Spc97 / Spc98 family	PF04130		cellular processes and signaling	Cytoskeleton	03N5R	gamma-tubulin complex component GCP6	5057.CADACLAP00002162		0	2.33541e-05
J8Q5Y0		Eukaryota	Ascomycota	Saccharomycetes	Saccharomycetales	Saccharomycetaceae	Saccharomyces	Saccharomyces arboricola		Unknown function	General	small GTP-binding protein domain	TIGR00231		CL0023	P-loop_NTPase	P-loop containing nucleoside triphosphate hydrolase superfamily	50S ribosome-binding GTPase	PF01926		poorly characterized	Function unknown	COG1100	GTP-binding Protein	4932.YER031C		0	0.000224657
Q6C136		Eukaryota	Ascomycota	Saccharomycetes	Saccharomycetales	Dipodascaceae	Yarrowia	Yarrowia lipolytica		unclassified	unclassified	unclassified	unclassified		CL0186	Beta_propeller	Beta propeller clan	WD domain, G-beta repeat	PF00400		unclassified	unclassified	unclassified	unclassified	unclassified		0	6.51084e-05
A0A146G106;G7XYC7		Eukaryota	Ascomycota	Eurotiomycetes	Eurotiales	Aspergillaceae	Aspergillus	Aspergillus luchuensis		unclassified	unclassified	unclassified	unclassified		CL0219	RNase_H	Ribonuclease H-like superfamily	Reverse transcriptase-like	PF13456		information storage and processing	Replication, recombination and repair	13UUX	Pfam:RnaseH	5061.CADANGAP00010637		0	8.84188e-05
A0A0U5GNS8		Eukaryota	Ascomycota	Eurotiomycetes	Eurotiales	Aspergillaceae	Aspergillus	Aspergillus calidoustus		unclassified	unclassified	unclassified	unclassified		CL0361	C2H2-zf	Classical C2H2 and C2HC zinc fingers	Zinc finger, C2H2 type	PF00096		poorly characterized	Function unknown	COG5048	Zinc finger protein	162425.CADANIAP00004391		0	3.43772e-05
I8TPB4;Q2UDP1		Eukaryota	Ascomycota	Eurotiomycetes	Eurotiales	Aspergillaceae	Aspergillus	Aspergillus niger		Transport and binding proteins	Carbohydrates, organic alcohols, and acids	MFS transporter, sugar porter (SP) family	TIGR00879		CL0015	MFS	Major Facilitator Superfamily	Major Facilitator Superfamily	PF07690		metabolism	Carbohydrate transport and metabolism	0XNQK	Transporter	5062.CADAORAP00005614		0	4.10034e-05
A0A2H0ZCD3		Eukaryota	Ascomycota	Saccharomycetes	Saccharomycetales	Metschnikowiaceae	Clavispora	Candida auris		unclassified	unclassified	unclassified	unclassified		unclassified	unclassified	unclassified	unclassified	unclassified		unclassified	unclassified	unclassified	unclassified	unclassified		0	0.000136252
A0A0C1E1W3		Eukaryota	Ascomycota	Eurotiomycetes	Eurotiales	Aspergillaceae	Aspergillus	Aspergillus ustus		Biosynthesis of cofactors, prosthetic groups, and carriers	Menaquinone and ubiquinone	O-succinylbenzoate-CoA ligase	TIGR01923		CL0531	AMP-binding_C	AMP-binding enzyme C-terminal domain superfamily	AMP-binding enzyme C-terminal domain	PF13193		metabolism	Lipid transport and metabolism	0M2IE	nonribosomal peptide synthase	162425.CADANIAP00009275		0	4.11932e-06
A0A072PRA7		Eukaryota	Ascomycota	Eurotiomycetes	Chaetothyriales	Herpotrichiellaceae	Exophiala	Exophiala aquamarina		Protein synthesis	Translation factors	translation elongation factor EF-1, subunit alpha	TIGR00483		CL0575	EFTPs	Translation proteins of Elongation Factors superfamily	Elongation factor Tu domain 2	PF03144		information storage and processing	Translation, ribosomal structure and biogenesis	KOG0052	This protein promotes the GTP-dependent binding of aminoacyl-tRNA to the A-site of ribosomes during protein biosynthesis (By similarity)	246410.XP_001244267.1		0	6.62334e-05
A0A0L0P103;A0A2H1A4T5		Eukaryota	Ascomycota	Saccharomycetes	Saccharomycetales	Metschnikowiaceae	Clavispora	various		unclassified	unclassified	unclassified	unclassified		various	various	various	various	various		unclassified	unclassified	unclassified	unclassified	unclassified		0	5.23086e-05
A0A1L9PLR7		Eukaryota	Ascomycota	Eurotiomycetes	Eurotiales	Aspergillaceae	Aspergillus	Aspergillus versicolor		unclassified	unclassified	unclassified	unclassified		CL0109	CDA	Cytidine deaminase-like (CDA) superfamily	OTT_1508-like deaminase	PF14441		poorly characterized	Function unknown	0YD6X	NA	51453.JGI108014		0	3.08328e-05
A0A1L9PUD9;A0A1L9T9Y4		Eukaryota	Ascomycota	Eurotiomycetes	Eurotiales	Aspergillaceae	Aspergillus	various		unclassified	unclassified	unclassified	unclassified		CL0080	Beta-tent	Beta-tent fold	Glutathione-dependent formaldehyde-activating enzyme	PF04828		unclassified	unclassified	unclassified	unclassified	unclassified		0	0.000201499
A0A1L0BI42;A0A1L0BIT9		Eukaryota	Ascomycota	Saccharomycetes	Saccharomycetales	Metschnikowiaceae	Clavispora	[Candida] intermedia		unclassified	unclassified	unclassified	unclassified		unclassified	unclassified	unclassified	Fungal Zn(2)-Cys(6) binuclear cluster domain	PF00172		information storage and processing	Transcription	19BVC	regulation of lipid transport by positive regulation of transcription from RNA polymerase II promoter	306902.XP_002617249.1		0	9.20026e-05
A0A1L9V1G7		Eukaryota	Ascomycota	Eurotiomycetes	Eurotiales	Aspergillaceae	Aspergillus	Aspergillus brasiliensis		unclassified	unclassified	unclassified	unclassified		unclassified	unclassified	unclassified	Fungal Zn(2)-Cys(6) binuclear cluster domain	PF00172		poorly characterized	Function unknown	0449S	NA	500485.XP_002567968.1		0	7.18915e-05
A0A0K8LHN8		Eukaryota	Ascomycota	Eurotiomycetes	Eurotiales	Aspergillaceae	Aspergillus	Aspergillus udagawae		unclassified	unclassified	unclassified	unclassified		CL0063	NADP_Rossmann	FAD/NAD(P)-binding Rossmann fold Superfamily	Methyltransferase domain	PF08241		information storage and processing	RNA processing and modification	03P0U	mRNA cap guanine-N7 methyltransferase	36630.CADNFIAP00004636		0	4.28978e-05
A5DWD3		Eukaryota	Ascomycota	Saccharomycetes	Saccharomycetales	Debaryomycetaceae	Candida	Candida tropicalis		unclassified	unclassified	unclassified	unclassified		CL0108	Actin_ATPase	Actin-like ATPase Superfamily	MreB/Mbl protein	PF06723		unclassified	unclassified	unclassified	unclassified	unclassified		0	4.44298e-05
A0A1L9PPA5		Eukaryota	Ascomycota	Eurotiomycetes	Eurotiales	Aspergillaceae	Aspergillus	Aspergillus versicolor		unclassified	unclassified	unclassified	unclassified		unclassified	unclassified	unclassified	unclassified	unclassified		poorly characterized	Function unknown	0YU5Y	NA	36630.CADNFIAP00006447		0	6.76426e-05
J7S4H7		Eukaryota	Ascomycota	Saccharomycetes	Saccharomycetales	Saccharomycetaceae	Naumovozyma	Naumovozyma castellii		unclassified	unclassified	signal recognition particle protein SRP54	TIGR01425		unclassified	unclassified	unclassified	SRP54-type protein, helical bundle domain	PF02881		cellular processes and signaling	Intracellular trafficking, secretion, and vesicular transport	KOG0780	Signal recognition particle	1064592.XP_003678100.1		0	5.32827e-05
A0A0D2AQ80		Eukaryota	Ascomycota	Eurotiomycetes	Chaetothyriales	Herpotrichiellaceae	Exophiala	Exophiala oligosperma		unclassified	unclassified	unclassified	unclassified		unclassified	unclassified	unclassified	unclassified	unclassified		unclassified	unclassified	unclassified	unclassified	unclassified		0	1.64064e-05
H8WVS2		Eukaryota	Ascomycota	Saccharomycetes	Saccharomycetales	Debaryomycetaceae	Candida	Candida orthopsilosis		unclassified	unclassified	unclassified	unclassified		CL0025	His_Kinase_A	His Kinase A (phospho-acceptor) domain	His Kinase A (phospho-acceptor) domain	PF00512		cellular processes and signaling	Signal transduction mechanisms	COG0784	response regulator	322104.XP_001385881.2		0	2.5988e-05
A0A072PY42		Eukaryota	Ascomycota	Eurotiomycetes	Chaetothyriales	Herpotrichiellaceae	Exophiala	Exophiala mesophila		unclassified	unclassified	unclassified	unclassified		CL0020	TPR	Tetratrico peptide repeat superfamily	Tetratricopeptide repeat	PF13181		metabolism	Inorganic ion transport and metabolism	0M5VT	TPR	502779.XP_002790816.1		0	2.30749e-05
A0A061HL26;N1J9M7		Eukaryota	Ascomycota	Leotiomycetes	Erysiphales	Erysiphaceae	Blumeria	Blumeria graminis		unclassified	unclassified	unclassified	unclassified		CL0023	P-loop_NTPase	P-loop containing nucleoside triphosphate hydrolase superfamily	Gtr1/RagA G protein conserved region	PF04670		cellular processes and signaling	Cell cycle control, cell division, chromosome partitioning	03QF5	Guanine nucleotide-binding protein alpha-2 subunit	5180.EDN94413		0	8.12864e-05
A0A1L9R8K1		Eukaryota	Ascomycota	Eurotiomycetes	Eurotiales	Aspergillaceae	Aspergillus	Aspergillus flavus		unclassified	unclassified	unclassified	unclassified		CL0110	GT-A	Glycosyl transferase clan GT-A	Glycosyltransferase like family 2	PF13641		cellular processes and signaling	Cell wall/membrane/envelope biogenesis	0PG6N	chitin synthase	5059.CADAFLAP00000611		0	2.4004e-05
A1CZ43		Eukaryota	Ascomycota	Eurotiomycetes	Eurotiales	Aspergillaceae	Aspergillus	Aspergillus novofumigatus		unclassified	unclassified	unclassified	unclassified		unclassified	unclassified	unclassified	Fungal Zn(2)-Cys(6) binuclear cluster domain	PF00172		information storage and processing	Transcription	0M3ZE	C6 transcription factor	36630.CADNFIAP00003126		0	3.90886e-05
H8X4S3		Eukaryota	Ascomycota	Saccharomycetes	Saccharomycetales	Debaryomycetaceae	Candida	Candida orthopsilosis		unclassified	unclassified	unclassified	unclassified		unclassified	unclassified	unclassified	unclassified	unclassified		poorly characterized	Function unknown	0Y2VB	NA	573826.XP_002417913.1		0	0.000190752
J8LQF3		Eukaryota	Ascomycota	Saccharomycetes	Saccharomycetales	Saccharomycetaceae	Eremothecium	Eremothecium sinecaudum		Protein fate	Degradation of proteins, peptides, and glycopeptides	ATP-dependent metallopeptidase HflB	TIGR01241		CL0023	P-loop_NTPase	P-loop containing nucleoside triphosphate hydrolase superfamily	ATPase family associated with various cellular activities (AAA)	PF07726		cellular processes and signaling	Posttranslational modification, protein turnover, chaperones	KOG0730	cell division cycle protein 48	4932.YDL126C		0	3.42669e-05
A0A2I2GKM9		Eukaryota	Ascomycota	Eurotiomycetes	Eurotiales	Aspergillaceae	Aspergillus	Aspergillus brasiliensis		Unknown function	General	small GTP-binding protein domain	TIGR00231		CL0437	EF-G_C	Transcription elongation factor G C-terminal	Elongation factor G C-terminus	PF00679		information storage and processing	Transcription	COG0086	DNA-dependent RNA polymerase catalyzes the transcription of DNA into RNA using the four ribonucleoside triphosphates as substrates (By similarity)	5061.CADANGAP00007805		0	1.36187e-05
N1J5P6		Eukaryota	Ascomycota	Leotiomycetes	Erysiphales	Erysiphaceae	Blumeria	Blumeria graminis		unclassified	unclassified	unclassified	unclassified		CL0125	Peptidase_CA	Peptidase clan CA	Ulp1 protease family, C-terminal catalytic domain	PF02902		cellular processes and signaling	Posttranslational modification, protein turnover, chaperones	KOG3246	SUMO sentrin specific peptidase family member 8	5085.CADAFUBP00008764		0	0.000100045
H8X2K0		Eukaryota	Ascomycota	Saccharomycetes	Saccharomycetales	Debaryomycetaceae	Candida	Candida parapsilosis		unclassified	unclassified	unclassified	unclassified		CL0208	UBC	Ubiquitin conjugating enzyme like superfamily	RWD domain	PF05773		unclassified	unclassified	unclassified	unclassified	unclassified		0	5.97345e-05
A0A1L9NFB6		Eukaryota	Ascomycota	Eurotiomycetes	Eurotiales	Aspergillaceae	Aspergillus	Aspergillus niger		unclassified	unclassified	unclassified	unclassified		CL0063	NADP_Rossmann	FAD/NAD(P)-binding Rossmann fold Superfamily	NADP oxidoreductase coenzyme F420-dependent	PF03807		poorly characterized	Function unknown	03Q06	Domain of unknown function (DUF1932)	5061.CADANGAP00007685		0	8.94151e-05
A0A0U5FXV4		Eukaryota	Ascomycota	Eurotiomycetes	Eurotiales	Aspergillaceae	Aspergillus	Aspergillus calidoustus		unclassified	unclassified	unclassified	unclassified		unclassified	unclassified	unclassified	unclassified	unclassified		poorly characterized	Function unknown	127XD	NA	5059.CADAFLAP00009972		0	2.60117e-05
A0A2I2GJF3		Eukaryota	Ascomycota	Eurotiomycetes	Eurotiales	Aspergillaceae	Aspergillus	Aspergillus steynii		unclassified	unclassified	unclassified	unclassified		unclassified	unclassified	unclassified	unclassified	unclassified		poorly characterized	Function unknown	03RH7	Conserved hypothetical protein	5059.CADAFLAP00002646		0	5.46046e-05
A0A1F8AEL1		Eukaryota	Ascomycota	Eurotiomycetes	Eurotiales	Aspergillaceae	Aspergillus	Aspergillus steynii		unclassified	unclassified	unclassified	unclassified		CL0020	TPR	Tetratrico peptide repeat superfamily	HEAT repeats	PF13646		information storage and processing	Replication, recombination and repair	KOG1822	HEAT repeat containing	5062.CADAORAP00010283		0	1.39371e-05
A2QZM0		Eukaryota	Ascomycota	Eurotiomycetes	Eurotiales	Aspergillaceae	Aspergillus	Aspergillus niger		unclassified	unclassified	unclassified	unclassified		unclassified	unclassified	unclassified	Cytochrome P450	PF00067		unclassified	unclassified	unclassified	unclassified	unclassified		0	5.14619e-05
C4Y9L4		Eukaryota	Ascomycota	Saccharomycetes	Saccharomycetales	Metschnikowiaceae	Clavispora	Clavispora lusitaniae		unclassified	unclassified	unclassified	unclassified		unclassified	unclassified	unclassified	unclassified	unclassified		poorly characterized	Function unknown	13VS4	NA	306902.XP_002614889.1		0	4.45683e-05
A0A084G714		Eukaryota	Ascomycota	Eurotiomycetes	Eurotiales	Aspergillaceae	Penicillium	Penicillium coprophilum		unclassified	unclassified	unclassified	unclassified		CL0099	ALDH-like	ALDH-like superfamily	Aldehyde dehydrogenase family	PF00171		metabolism	Energy production and conversion	0M767	Aldehyde dehydrogenase	222929.XP_003069194.1		0	5.79207e-05
A0A017SHS0		Eukaryota	Ascomycota	Eurotiomycetes	Eurotiales	Aspergillaceae	Aspergillus	Aspergillus cristatus		unclassified	unclassified	unclassified	unclassified		unclassified	unclassified	unclassified	unclassified	unclassified		cellular processes and signaling	Intracellular trafficking, secretion, and vesicular transport	0M3R9	Nuclear envelope pore membrane protein	36630.CADNFIAP00005736		0	2.27991e-05
B9W804		Eukaryota	Ascomycota	Saccharomycetes	Saccharomycetales	Debaryomycetaceae	Candida	Candida dubliniensis		unclassified	unclassified	unclassified	unclassified		CL0182	IT	IT (Ion Transporter) superfamily	Citrate transporter	PF03600		metabolism	Inorganic ion transport and metabolism	COG0471	Transporter	573826.XP_002417225.1		0	2.79695e-05
A0A0U5FVK6		Eukaryota	Ascomycota	Eurotiomycetes	Eurotiales	Aspergillaceae	Aspergillus	Aspergillus calidoustus		unclassified	unclassified	unclassified	unclassified		CL0063	NADP_Rossmann	FAD/NAD(P)-binding Rossmann fold Superfamily	FAD dependent oxidoreductase	PF01266		unclassified	unclassified	unclassified	unclassified	unclassified		0	7.97015e-05
C4XW63		Eukaryota	Ascomycota	Saccharomycetes	Saccharomycetales	Metschnikowiaceae	Clavispora	Clavispora lusitaniae		unclassified	unclassified	unclassified	unclassified		CL0221	RRM	RRM-like clan	RNA recognition motif. (a.k.a. RRM, RBD, or RNP domain)	PF00076		information storage and processing	RNA processing and modification	03RU5	RNA binding protein	306902.XP_002619027.1		0	0.000131251
A1DBI7		Eukaryota	Ascomycota	Eurotiomycetes	Eurotiales	Aspergillaceae	Aspergillus	Neosartorya fumigata		unclassified	unclassified	unclassified	unclassified		CL0328	2heme_cytochrom	Transmembrane di-heme cytochrome superfamily	Eukaryotic cytochrome b561	PF03188		poorly characterized	Function unknown	11GYP	integral membrane protein	36630.CADNFIAP00009036		0	7.15321e-05
G3B3D8		Eukaryota	Ascomycota	Saccharomycetes	Saccharomycetales	Debaryomycetaceae	Yamadazyma	Candida tenuis		unclassified	unclassified	unclassified	unclassified		unclassified	unclassified	unclassified	CorA-like Mg2+ transporter protein	PF01544		metabolism	Inorganic ion transport and metabolism	0PG66	CorA family metal ion transporter	573826.XP_002419718.1		0	3.60363e-05
A5DK82		Eukaryota	Ascomycota	Saccharomycetes	Saccharomycetales	Debaryomycetaceae	Meyerozyma	Meyerozyma guilliermondii		unclassified	unclassified	unclassified	unclassified		unclassified	unclassified	unclassified	RPAP1-like, N-terminal	PF08621		information storage and processing	Transcription	03P8P	transcription factor Rba50	4929.A5DK82		0	6.47349e-05
H6C0I9		Eukaryota	Ascomycota	Eurotiomycetes	Chaetothyriales	Herpotrichiellaceae	Capronia	Capronia epimyces		unclassified	unclassified	unclassified	unclassified		CL0016	PKinase	Protein kinase superfamily	Kinase-like	PF14531		cellular processes and signaling	Signal transduction mechanisms	0PHT0	serine threonine protein kinase	559298.XP_002621384.1		0	2.4816e-05
A0A084G380		Eukaryota	Ascomycota	Sordariomycetes	Microascales	Microascaceae	Scedosporium	Scedosporium apiospermum		unclassified	unclassified	unclassified	unclassified		CL0229	RING	Ring-finger/U-box superfamily	IBR domain, a half RING-finger domain	PF01485		cellular processes and signaling	Posttranslational modification, protein turnover, chaperones	0WXBT	IBR	140110.NechaP31482		0	3.16164e-05
A0A0U5FSA3		Eukaryota	Ascomycota	Eurotiomycetes	Eurotiales	Aspergillaceae	Aspergillus	Aspergillus calidoustus		unclassified	unclassified	unclassified	unclassified		unclassified	unclassified	unclassified	unclassified	unclassified		poorly characterized	Function unknown	0Y2N7	Copper resistance protein Crd2	36630.CADNFIAP00002768		0	0.000257773
G0V9J8		Eukaryota	Ascomycota	Saccharomycetes	Saccharomycetales	Saccharomycetaceae	Naumovozyma	Naumovozyma dairenensis		Transport and binding proteins	Other	heme ABC exporter, ATP-binding protein CcmA	TIGR01189		CL0023	P-loop_NTPase	P-loop containing nucleoside triphosphate hydrolase superfamily	50S ribosome-binding GTPase	PF01926		metabolism	Secondary metabolites biosynthesis, transport and catabolism	19DWT	ABC-2 type transporter	1064592.XP_003674986.1		0	4.49534e-05
A0A2T0FCZ5		Eukaryota	Ascomycota	Saccharomycetes	Saccharomycetales	Trichomonascaceae	Sugiyamaella	Sugiyamaella lignohabitans		Transport and binding proteins	Carbohydrates, organic alcohols, and acids	MFS transporter, sugar porter (SP) family	TIGR00879		CL0015	MFS	Major Facilitator Superfamily	MFS/sugar transport protein	PF13347		metabolism	Carbohydrate transport and metabolism	0XNQK	Transporter	4952.XP_505095.1		0	5.63245e-05
K4PB24		Eukaryota	Ascomycota	Eurotiomycetes	Eurotiales	Aspergillaceae	Aspergillus	Aspergillus aculeatus		unclassified	unclassified	unclassified	unclassified		CL0566	Tubulin	Tubulin nucleotide-binding domain-like, GTPase	Tubulin/FtsZ family, GTPase domain	PF00091		cellular processes and signaling	Cytoskeleton	03K5W	Tubulin is the major constituent of microtubules. It binds two moles of GTP, one at an exchangeable site on the beta chain and one at a non-exchangeable site on the alpha chain (By similarity)	5062.CADAORAP00008919		0	0.000294978
A0A1F7ZUF7		Eukaryota	Ascomycota	Eurotiomycetes	Eurotiales	Aspergillaceae	Aspergillus	Aspergillus parasiticus		unclassified	unclassified	unclassified	unclassified		CL0023	P-loop_NTPase	P-loop containing nucleoside triphosphate hydrolase superfamily	Type III restriction enzyme, res subunit	PF04851		unclassified	unclassified	unclassified	unclassified	unclassified		0	2.86702e-05
A0A117DY16		Eukaryota	Ascomycota	Eurotiomycetes	Eurotiales	Aspergillaceae	Aspergillus	Aspergillus niger		unclassified	unclassified	unclassified	unclassified		CL0003	SAM	Sterile Alpha Motif (SAM) domain	SAM domain (Sterile alpha motif)	PF00536		poorly characterized	Function unknown	0XS9R	SAM and PH	33178.CADATEAP00005982		0	2.96199e-05
A0A072PFH0		Eukaryota	Ascomycota	Eurotiomycetes	Chaetothyriales	Herpotrichiellaceae	Exophiala	Exophiala aquamarina		unclassified	unclassified	unclassified	unclassified		unclassified	unclassified	unclassified	DNA polymerase phi	PF04931		information storage and processing	Replication, recombination and repair	03JM8	DNA polymerase V	5059.CADAFLAP00003073		0	2.83015e-05
A0A0W0C8H4;Q6FPJ7		Eukaryota	Ascomycota	Saccharomycetes	Saccharomycetales	Saccharomycetaceae	Nakaseomyces	Candida glabrata		unclassified	unclassified	pentatricopeptide repeat domain	TIGR00756		CL0020	TPR	Tetratrico peptide repeat superfamily	PPR repeat family	PF13041		unclassified	unclassified	unclassified	unclassified	unclassified		0	4.49887e-05
A0A1L9U994		Eukaryota	Ascomycota	Eurotiomycetes	Eurotiales	Aspergillaceae	Aspergillus	Aspergillus niger		unclassified	unclassified	unclassified	unclassified		unclassified	unclassified	unclassified	Domain of unknown function (DUF3381)	PF11861		information storage and processing	RNA processing and modification	12PJD	rRNA methyltransferase	5061.CADANGAP00013600		0	3.55439e-05
A0A0D2BIN5		Eukaryota	Ascomycota	Eurotiomycetes	Chaetothyriales	Herpotrichiellaceae	Exophiala	Exophiala spinifera		unclassified	unclassified	unclassified	unclassified		CL0016	PKinase	Protein kinase superfamily	Kinase-like	PF14531		cellular processes and signaling	Signal transduction mechanisms	KOG4279	mitogen-activated protein kinase kinase kinase	5061.CADANGAP00002138		0	1.75971e-05
A0A1L9RV82		Eukaryota	Ascomycota	Eurotiomycetes	Eurotiales	Aspergillaceae	Aspergillus	Aspergillus wentii		unclassified	unclassified	unclassified	unclassified		CL0020	TPR	Tetratrico peptide repeat superfamily	TPR repeat	PF13414		unclassified	unclassified	unclassified	unclassified	unclassified		0	8.19852e-05
A0A1E3BE47		Eukaryota	Ascomycota	Eurotiomycetes	Eurotiales	Aspergillaceae	Aspergillus	Aspergillus cristatus		unclassified	unclassified	unclassified	unclassified		unclassified	unclassified	unclassified	unclassified	unclassified		information storage and processing	Transcription	0IIQ0	B-zip transcription factor	33178.CADATEAP00008143		0	7.06489e-05
A0A2H1A6D5		Eukaryota	Ascomycota	Saccharomycetes	Saccharomycetales	Metschnikowiaceae	Clavispora	Candida auris		unclassified	unclassified	unclassified	unclassified		unclassified	unclassified	unclassified	unclassified	unclassified		poorly characterized	Function unknown	13ZFC	NA	322104.XP_001383324.2		0	1.35799e-05
A0A0D2EYV2		Eukaryota	Ascomycota	Eurotiomycetes	Chaetothyriales	Herpotrichiellaceae	Exophiala	Exophiala xenobiotica		unclassified	unclassified	unclassified	unclassified		unclassified	unclassified	unclassified	unclassified	unclassified		cellular processes and signaling	Intracellular trafficking, secretion, and vesicular transport	03T6Q	nucleoporin NUP49 NSP49	5061.CADANGAP00008247		0	5.97345e-05
A6ZL66;C7GY06;D3UEL3;E7K9X1;E7LRK5;H0GCH6;H0GRC3;J4TWY6;N1PAT2;P38088		Eukaryota	Ascomycota	Saccharomycetes	Saccharomycetales	Saccharomycetaceae	Naumovozyma	various		Protein synthesis	tRNA aminoacylation	glycine--tRNA ligase	TIGR00389		CL0040	tRNA_synt_II	Class II aminoacyl-tRNA and Biotin synthetases	tRNA synthetase class II core domain (G, H, P, S and T)	PF00587		unclassified	unclassified	unclassified	unclassified	unclassified		0	4.14679e-05
A0A2H0ZMJ1		Eukaryota	Ascomycota	Saccharomycetes	Saccharomycetales	Metschnikowiaceae	Clavispora	Candida auris		unclassified	unclassified	unclassified	unclassified		unclassified	unclassified	unclassified	impB/mucB/samB family	PF00817		information storage and processing	Replication, recombination and repair	197Y0	DNA polymerase eta	306902.XP_002615121.1		0	3.74513e-05
A0A0L8RKF6		Eukaryota	Ascomycota	Saccharomycetes	Saccharomycetales	Saccharomycetaceae	Saccharomyces	Saccharomyces eubayanus		unclassified	unclassified	unclassified	unclassified		unclassified	unclassified	unclassified	unclassified	unclassified		poorly characterized	Function unknown	13KKI	NA	4932.YER032W		0	3.28883e-05
A0A1L9NPI5;A0A1M3TPD3		Eukaryota	Ascomycota	Eurotiomycetes	Eurotiales	Aspergillaceae	Aspergillus	various		unclassified	unclassified	unclassified	unclassified		CL0613	Terp_synthase	Terpenoid synthases superfamily	Polyprenyl synthetase	PF00348		metabolism	Coenzyme transport and metabolism	KOG0777	geranylgeranyl diphosphate synthase	36630.CADNFIAP00004248		0	3.75496e-05
J7S070		Eukaryota	Ascomycota	Saccharomycetes	Saccharomycetales	Saccharomycetaceae	Kazachstania	Kazachstania naganishii		unclassified	unclassified	unclassified	unclassified		CL0208	UBC	Ubiquitin conjugating enzyme like superfamily	Ubiquitin-conjugating enzyme	PF00179		cellular processes and signaling	Posttranslational modification, protein turnover, chaperones	KOG0419	ubiquitin-conjugating enzyme	4932.YGL058W		0	0.000189489
A0A0D2BF20		Eukaryota	Ascomycota	Eurotiomycetes	Chaetothyriales	Herpotrichiellaceae	Exophiala	Exophiala spinifera		unclassified	unclassified	unclassified	unclassified		CL0063	NADP_Rossmann	FAD/NAD(P)-binding Rossmann fold Superfamily	Enoyl-(Acyl carrier protein) reductase	PF13561		unclassified	unclassified	unclassified	unclassified	unclassified		0	0.000127168
A0A0F8UMI9;A0A0F8UY71;A0A2T5M903		Eukaryota	Ascomycota	Eurotiomycetes	Eurotiales	Aspergillaceae	Aspergillus	various		unclassified	unclassified	molybdenum cofactor synthesis domain	TIGR00177		unclassified	unclassified	unclassified	MoeA C-terminal region (domain IV)	PF03454		metabolism	Coenzyme transport and metabolism	0MHQS	Molybdenum cofactor biosynthesis protein Gephyrin	162425.CADANIAP00004937		0	3.96849e-05
A0A0D1WU39;A0A0D1ZFW9		Eukaryota	Ascomycota	Eurotiomycetes	various	various	various	various		unclassified	unclassified	unclassified	unclassified		CL0108	Actin_ATPase	Actin-like ATPase Superfamily	MreB/Mbl protein	PF06723		unclassified	unclassified	unclassified	unclassified	unclassified		0	4.23267e-05
A0A2T5M8H3		Eukaryota	Ascomycota	Eurotiomycetes	Eurotiales	Aspergillaceae	Aspergillus	Aspergillus ochraceoroseus		unclassified	unclassified	unclassified	unclassified		unclassified	unclassified	unclassified	Fungal Zn(2)-Cys(6) binuclear cluster domain	PF00172		poorly characterized	Function unknown	03KI0	finger domain protein	5062.CADAORAP00010715		0	4.75296e-05
Q6C2S5		Eukaryota	Ascomycota	Saccharomycetes	Saccharomycetales	Dipodascaceae	Yarrowia	Yarrowia lipolytica		Protein synthesis	Ribosomal proteins: synthesis and modification	ribosomal protein uS4	TIGR01018		CL0492	S4	S4 domain superfamily	S4 domain	PF01479		information storage and processing	Translation, ribosomal structure and biogenesis	12RIB	ribosomal protein s9	573826.XP_002418328.1		0	0.000149025
A0A0F4YW66		Eukaryota	Ascomycota	Eurotiomycetes	Eurotiales	Trichocomaceae	Rasamsonia	Talaromyces emersonii		Unknown function	General	small GTP-binding protein domain	TIGR00231		CL0023	P-loop_NTPase	P-loop containing nucleoside triphosphate hydrolase superfamily	50S ribosome-binding GTPase	PF01926		cellular processes and signaling	Intracellular trafficking, secretion, and vesicular transport	KOG0092	member RAS oncogene family	441960.XP_002152808.1		0	9.76547e-05
A0A2I1BXM0		Eukaryota	Ascomycota	Eurotiomycetes	Eurotiales	Aspergillaceae	Aspergillus	Aspergillus novofumigatus		unclassified	unclassified	unclassified	unclassified		unclassified	unclassified	unclassified	unclassified	unclassified		unclassified	unclassified	unclassified	unclassified	unclassified		0	7.63009e-05
A0A0U5GP09		Eukaryota	Ascomycota	Eurotiomycetes	Eurotiales	Aspergillaceae	Aspergillus	Aspergillus calidoustus		unclassified	unclassified	signal recognition particle protein SRP54	TIGR01425		CL0023	P-loop_NTPase	P-loop containing nucleoside triphosphate hydrolase superfamily	CobW/HypB/UreG, nucleotide-binding domain	PF02492		cellular processes and signaling	Intracellular trafficking, secretion, and vesicular transport	0M7RT	signal recognition particle	162425.CADANIAP00004302		0	5.39865e-05
A0A1L9WP35		Eukaryota	Ascomycota	Eurotiomycetes	Eurotiales	Aspergillaceae	Aspergillus	Aspergillus aculeatus		unclassified	unclassified	unclassified	unclassified		unclassified	unclassified	unclassified	unclassified	unclassified		poorly characterized	Function unknown	13Z01	NA	5062.CADAORAP00003672		0	0.000122802
A1CDL8		Eukaryota	Ascomycota	Eurotiomycetes	Eurotiales	Aspergillaceae	Aspergillus	Aspergillus clavatus		unclassified	unclassified	unclassified	unclassified		unclassified	unclassified	unclassified	Cortical protein marker for cell polarity	PF12768		poorly characterized	Function unknown	132HH	cellular morphogenesis protein	5057.CADACLAP00000523		0	2.33956e-05
A1CCL2		Eukaryota	Ascomycota	Eurotiomycetes	Eurotiales	Aspergillaceae	Aspergillus	Aspergillus nomius		Protein synthesis	tRNA aminoacylation	valine--tRNA ligase	TIGR00422		CL0039	HUP	HUP - HIGH-signature proteins, UspA, and PP-ATPase.	Leucyl-tRNA synthetase, Domain 2	PF13603		unclassified	unclassified	unclassified	unclassified	unclassified		0	2.70698e-05
U2KMC8		Bacteria	Bacteroidetes	Bacteroidia	Bacteroidales	Prevotellaceae	Prevotella	Prevotella melaninogenica		Energy metabolism	Glycolysis/gluconeogenesis	glyceraldehyde-3-phosphate dehydrogenase, type I	TIGR01534		CL0063	NADP_Rossmann	FAD/NAD(P)-binding Rossmann fold Superfamily	Glyceraldehyde 3-phosphate dehydrogenase, NAD binding domain	PF00044		metabolism	Carbohydrate transport and metabolism	COG0057	glyceraldehyde3phosphate dehydrogenase	553174.HMPREF0659_A5935		0	0.000125648
A0A0M0MXE7;A0A174KS73;R6BVI5		Bacteria	Bacteroidetes	Bacteroidia	Bacteroidales	Prevotellaceae	Prevotella	various		unclassified	unclassified	unclassified	unclassified		unclassified	unclassified	unclassified	unclassified	unclassified		unclassified	unclassified	unclassified	unclassified	unclassified		5.98942e-05	0
R7J1H6		Bacteria	Bacteroidetes	Bacteroidia	Bacteroidales	Prevotellaceae	Prevotella	Prevotella sp. CAG:873		unclassified	unclassified	unclassified	unclassified		unclassified	unclassified	unclassified	SusE outer membrane protein	PF14292		poorly characterized	Function unknown	05KX2	NA	657309.BXY_47620		7.53246e-05	0
I0TBU1		Bacteria	Bacteroidetes	Bacteroidia	Bacteroidales	Prevotellaceae	Prevotella	Prevotella sp. oral taxon 306		unclassified	unclassified	Por secretion system C-terminal sorting domain	TIGR04183		unclassified	unclassified	unclassified	Subtilase family	PF00082		cellular processes and signaling	Posttranslational modification, protein turnover, chaperones	COG1404	peptidase (S8 and S53, subtilisin, kexin, sedolisin	649761.HMPREF0973_00089		0	3.6173e-05
U2KDF8		Bacteria	Bacteroidetes	Bacteroidia	Bacteroidales	Prevotellaceae	Prevotella	Prevotella sp. F0091		unclassified	unclassified	Por secretion system C-terminal sorting domain	TIGR04183		unclassified	unclassified	unclassified	Subtilase family	PF00082		cellular processes and signaling	Posttranslational modification, protein turnover, chaperones	COG1404	peptidase (S8 and S53, subtilisin, kexin, sedolisin	553174.HMPREF0659_A7003		0	2.37938e-05
A0A2U0UII1		Bacteria	Bacteroidetes	Bacteroidia	Bacteroidales	Prevotellaceae	Prevotella	Prevotella colorans		unclassified	unclassified	HAD ATPase, P-type, family IC	TIGR01494		CL0137	HAD	HAD superfamily	haloacid dehalogenase-like hydrolase	PF08282		metabolism	Inorganic ion transport and metabolism	08NJ0	copper-exporting ATPase	908937.HMPREF9136_0690		0	4.44298e-05
A0A096A4W9;C9MRI3;F0F713;F0H4J2;G6AD56;I0TC57		Bacteria	Bacteroidetes	Bacteroidia	Bacteroidales	Prevotellaceae	Prevotella	various		Unknown function	General	small GTP-binding protein domain	TIGR00231		CL0575	EFTPs	Translation proteins of Elongation Factors superfamily	Elongation factor Tu domain 2	PF03144		information storage and processing	Translation, ribosomal structure and biogenesis	COG0050	This protein promotes the GTP-dependent binding of aminoacyl-tRNA to the A-site of ribosomes during protein biosynthesis (By similarity)	various		0	0.000125876
R5GEB1		Bacteria	Bacteroidetes	Bacteroidia	Bacteroidales	Prevotellaceae	Prevotella	Prevotella sp. CAG:755		unclassified	unclassified	unclassified	unclassified		unclassified	unclassified	unclassified	unclassified	unclassified		unclassified	unclassified	unclassified	unclassified	unclassified		0	4.89425e-05
A0A174P3V9		Bacteria	Bacteroidetes	Bacteroidia	Bacteroidales	Rikenellaceae	Alistipes	Alistipes indistinctus		unclassified	unclassified	unclassified	unclassified		CL0067	SIS	SIS domain fold	Phosphoglucose isomerase	PF00342		unclassified	unclassified	unclassified	unclassified	unclassified		0	4.80666e-05
I0TAF4		Bacteria	Bacteroidetes	Bacteroidia	Bacteroidales	Prevotellaceae	Prevotella	Prevotella sp. oral taxon 306		unclassified	unclassified	unclassified	unclassified		CL0193	MBB	Outer membrane beta-barrel protein superfamily	Outer membrane protein beta-barrel domain	PF13505		poorly characterized	Function unknown	11GJ0	NA	649761.HMPREF0973_00395		0	0.000111905
A0A229I548		Bacteria	Bacteroidetes	Bacteroidia	Bacteroidales	Prevotellaceae	Prevotella	Prevotella copri		unclassified	unclassified	unclassified	unclassified		unclassified	unclassified	unclassified	unclassified	unclassified		poorly characterized	Function unknown	029WU	glycine-rich protein	366394.Smed_1965		0.000112226	0.000144509
R5GVR2		Bacteria	Bacteroidetes	Bacteroidia	Bacteroidales	Prevotellaceae	Prevotella	Prevotella sp. CAG:755		unclassified	unclassified	unclassified	unclassified		unclassified	unclassified	unclassified	PASTA domain	PF03793		unclassified	unclassified	unclassified	unclassified	unclassified		2.85247e-05	3.67302e-05
A0A1G7RS74;A0A1H0GDH5		Bacteria	Bacteroidetes	Bacteroidia	Bacteroidales	Prevotellaceae	Prevotella	various		unclassified	unclassified	unclassified	unclassified		unclassified	unclassified	unclassified	unclassified	unclassified		unclassified	unclassified	unclassified	unclassified	unclassified		0	6.73243e-05
R7HPJ4		Bacteria	Bacteroidetes	Bacteroidia	Bacteroidales	Prevotellaceae	Prevotella	Prevotella sp. CAG:279		unclassified	unclassified	unclassified	unclassified		CL0022	LRR	Leucine Rich Repeat	Leucine rich repeats (6 copies)	PF13306		unclassified	unclassified	unclassified	unclassified	unclassified		0	6.14009e-05
A0A1F0FTR6;R5G4R8		Bacteria	Bacteroidetes	Bacteroidia	Bacteroidales	Porphyromonadaceae	Porphyromonas	Porphyromonas cangingivalis		unclassified	unclassified	unclassified	unclassified		unclassified	unclassified	unclassified	SigmaW regulon antibacterial	PF12127		poorly characterized	Function unknown	05DI5	UPF0365 protein	709991.Odosp_3519		0	6.26407e-05
A0A0A2DPG2		Bacteria	Bacteroidetes	Bacteroidia	Bacteroidales	Porphyromonadaceae	Porphyromonas	Porphyromonas sp. COT-108 OH1349		unclassified	unclassified	unclassified	unclassified		CL0328	2heme_cytochrom	Transmembrane di-heme cytochrome superfamily	Cytochrome C assembly protein	PF01578		cellular processes and signaling	Posttranslational modification, protein turnover, chaperones	055WQ	cytochrome c biogenesis protein	242619.PG1817		8.38519e-05	0
A0A255T8Z0		Bacteria	Bacteroidetes	Bacteroidia	Bacteroidales	Prevotellaceae	Prevotella	Prevotella sp. P2-180		unclassified	unclassified	unclassified	unclassified		CL0088	Alk_phosphatase	Alkaline phosphatase-like	Sulfatase	PF00884		poorly characterized	Function unknown	5e+68	Sulfatase	575615.HMPREF0670_00102		3.61313e-05	0
R5PXR9		Bacteria	Bacteroidetes	Bacteroidia	Bacteroidales	Prevotellaceae	Prevotella	Prevotella sp. CAG:1092		unclassified	unclassified	unclassified	unclassified		CL0110	GT-A	Glycosyl transferase clan GT-A	N-terminal domain of galactosyltransferase	PF02709		poorly characterized	Function unknown	11KAE	NA	880070.Cycma_3628		8.19954e-05	0
A0A0D0HCY1		Bacteria	Bacteroidetes	Bacteroidia	Bacteroidales	Prevotellaceae	Prevotella	Prevotella sp. 109		unclassified	unclassified	cell surface protein SprA	TIGR04189		unclassified	unclassified	unclassified	Motility related/secretion protein	PF14349		unclassified	unclassified	unclassified	unclassified	unclassified		8.77251e-06	0
A0A1H5STL8		Bacteria	Bacteroidetes	Bacteroidia	Bacteroidales	Prevotellaceae	Prevotella	Prevotella sp. ne3005		unclassified	unclassified	unclassified	unclassified		CL0023	P-loop_NTPase	P-loop containing nucleoside triphosphate hydrolase superfamily	Phosphoribulokinase / Uridine kinase family	PF00485		unclassified	unclassified	unclassified	unclassified	unclassified		3.97509e-05	0
F0F599		Bacteria	Bacteroidetes	Bacteroidia	Bacteroidales	Prevotellaceae	Prevotella	Prevotella multiformis		unclassified	unclassified	unclassified	unclassified		unclassified	unclassified	unclassified	unclassified	unclassified		unclassified	unclassified	unclassified	unclassified	unclassified		9.53681e-05	0
D1W156;X6Q3Q8		Bacteria	Bacteroidetes	Bacteroidia	Bacteroidales	Prevotellaceae	Prevotella	Prevotella melaninogenica		unclassified	unclassified	TonB-dependent outer membrane receptor, SusC/RagA subfamily, signature region	TIGR04057		CL0287	Transthyretin	Transthyretin superfamily	various	various		metabolism	Inorganic ion transport and metabolism	0XRJW	tonB-dependent Receptor	679189.HMPREF9019_1705		2.01458e-05	0
R6EHG8		Bacteria	Bacteroidetes	Bacteroidia	Bacteroidales	Prevotellaceae	Prevotella	Prevotella sp. CAG:1320		unclassified	unclassified	unclassified	unclassified		unclassified	unclassified	unclassified	Domain of unknown function (DUF4112)	PF13430		unclassified	unclassified	unclassified	unclassified	unclassified		0.000113953	0
A0A134BLR1		Bacteria	Bacteroidetes	Bacteroidia	Bacteroidales	Prevotellaceae	Prevotella	Prevotella buccae		Purines, pyrimidines, nucleosides, and nucleotides	2'-Deoxyribonucleotide metabolism	anaerobic ribonucleoside-triphosphate reductase	TIGR02487		unclassified	unclassified	unclassified	ATP cone domain	PF03477		unclassified	unclassified	unclassified	unclassified	unclassified		3.00281e-05	0
A0A255TZ26		Bacteria	Bacteroidetes	Bacteroidia	Bacteroidales	Prevotellaceae	Prevotella	Prevotella sp. P2-180		unclassified	unclassified	unclassified	unclassified		CL0450	FimbA	Fimbriae A and Mfa superfamily	Fimbrillin-A associated anchor proteins Mfa1 and Mfa2	PF08842		unclassified	unclassified	unclassified	unclassified	unclassified		6.77462e-05	0
R5P6T6		Bacteria	Bacteroidetes	Bacteroidia	Bacteroidales	Prevotellaceae	Prevotella	Prevotella sp. CAG:1092		Protein fate	Protein modification and repair	methyltransferase, HemK family	TIGR00536		CL0063	NADP_Rossmann	FAD/NAD(P)-binding Rossmann fold Superfamily	Methyltransferase domain	PF08241		unclassified	unclassified	unclassified	unclassified	unclassified		7.96443e-05	0
E1KT25		Bacteria	Bacteroidetes	Bacteroidia	Bacteroidales	Prevotellaceae	Prevotella	Prevotella disiens		unclassified	unclassified	unclassified	unclassified		unclassified	unclassified	unclassified	unclassified	unclassified		unclassified	unclassified	unclassified	unclassified	unclassified		6.10461e-05	0
F9DIG5		Bacteria	Bacteroidetes	Bacteroidia	Bacteroidales	Prevotellaceae	Prevotella	Prevotella pallens		unclassified	unclassified	YD repeat (two copies)	TIGR01643		CL0186	Beta_propeller	Beta propeller clan	FG-GAP repeat	PF01839		cellular processes and signaling	Cell wall/membrane/envelope biogenesis	07UF5	repeat protein	997353.HMPREF9144_1455		6.70512e-06	0
R7P8V2		Bacteria	Bacteroidetes	Bacteroidia	Bacteroidales	Prevotellaceae	Prevotella	Prevotella sp. CAG:617		unclassified	unclassified	unclassified	unclassified		unclassified	unclassified	unclassified	unclassified	unclassified		unclassified	unclassified	unclassified	unclassified	unclassified		0.000238933	0
A0A1I5H2N1		Bacteria	Bacteroidetes	Bacteroidia	Bacteroidales	Prevotellaceae	Prevotella	Prevotella sp. tf2-5		unclassified	unclassified	unclassified	unclassified		CL0304	CheY	CheY-like superfamily	Response regulator receiver domain	PF00072		poorly characterized	Function unknown	08AI9	pyruvate phosphate dikinase	264731.PRU_2068		2.21986e-05	0
D5EZ64		Bacteria	Bacteroidetes	Bacteroidia	Bacteroidales	Prevotellaceae	Prevotella	Prevotella ruminicola		unclassified	unclassified	unclassified	unclassified		unclassified	unclassified	unclassified	unclassified	unclassified		unclassified	unclassified	unclassified	unclassified	unclassified		0.00024009	0
A0A174RSR5		Bacteria	Bacteroidetes	Bacteroidia	Bacteroidales	Rikenellaceae	Alistipes	Alistipes sp. An66		Protein fate	Protein folding and stabilization	chaperonin GroL	TIGR02348		unclassified	unclassified	unclassified	TCP-1/cpn60 chaperonin family	PF00118		unclassified	unclassified	unclassified	unclassified	unclassified		4.0847e-05	0
A0A1H3X8K5		Bacteria	Bacteroidetes	Bacteroidia	Bacteroidales	Prevotellaceae	Prevotella	Prevotella ruminicola		unclassified	unclassified	unclassified	unclassified		CL0052	NTN	NTN hydrolase superfamily	Acyl-coenzyme A:6-aminopenicillanic acid acyl-transferase	PF03417		unclassified	unclassified	unclassified	unclassified	unclassified		5.27809e-05	0
C9LDF9		Bacteria	Bacteroidetes	Bacteroidia	Bacteroidales	Prevotellaceae	Prevotella	Prevotella intermedia		unclassified	unclassified	unclassified	unclassified		unclassified	unclassified	unclassified	CobN/Magnesium Chelatase	PF02514		unclassified	unclassified	unclassified	unclassified	unclassified		1.4401e-05	0
A0A1I5K716		Bacteria	Bacteroidetes	Bacteroidia	Bacteroidales	Prevotellaceae	Prevotella	Prevotella sp. tc2-28		unclassified	unclassified	unclassified	unclassified		CL0123	HTH	Helix-turn-helix clan	HTH DNA binding domain	PF04967		unclassified	unclassified	unclassified	unclassified	unclassified		6.4973e-05	0
A0A0D9NC30;A0A2A6EIA1;A0A2A6EMF9;T2NFR0;U2QD45		Bacteria	Bacteroidetes	Bacteroidia	Bacteroidales	various	various	various		unclassified	unclassified	unclassified	unclassified		unclassified	unclassified	unclassified	PcfJ-like protein	PF14284		poorly characterized	Function unknown	08M1E	NA	various		5.24075e-05	0
A0A1H5V7C2;A0A1I0QBT8		Bacteria	Bacteroidetes	Bacteroidia	Bacteroidales	Prevotellaceae	Prevotella	various		unclassified	unclassified	unclassified	unclassified		unclassified	unclassified	unclassified	Class II Aldolase and Adducin N-terminal domain	PF00596		unclassified	unclassified	unclassified	unclassified	unclassified		8.6975e-05	0
A0A1I2M4A4		Bacteria	Bacteroidetes	Bacteroidia	Bacteroidales	Prevotellaceae	Prevotella	Prevotella sp. KH2C16		unclassified	unclassified	unclassified	unclassified		CL0530	DNase_I-like	DNase I-like	Endonuclease/Exonuclease/phosphatase family	PF03372		unclassified	unclassified	unclassified	unclassified	unclassified		7.72154e-05	0
A0A255TCD8		Bacteria	Bacteroidetes	Bacteroidia	Bacteroidales	Prevotellaceae	Prevotella	Prevotella sp. P2-180		unclassified	unclassified	unclassified	unclassified		CL0023	P-loop_NTPase	P-loop containing nucleoside triphosphate hydrolase superfamily	AAA domain, putative AbiEii toxin, Type IV TA system	PF13304		unclassified	unclassified	unclassified	unclassified	unclassified		8.53879e-05	0
V8C2Y3		Bacteria	Bacteroidetes	Bacteroidia	Bacteroidales	Prevotellaceae	Prevotella	Prevotella micans		Energy metabolism	Glycolysis/gluconeogenesis	glyceraldehyde-3-phosphate dehydrogenase, type I	TIGR01534		CL0063	NADP_Rossmann	FAD/NAD(P)-binding Rossmann fold Superfamily	Glyceraldehyde 3-phosphate dehydrogenase, NAD binding domain	PF00044		metabolism	Carbohydrate transport and metabolism	COG0057	glyceraldehyde3phosphate dehydrogenase	873533.HMPREF0663_12204		6.82107e-05	0
A0A2L2WSU5		Bacteria	Bacteroidetes	Bacteroidia	Bacteroidales	Prevotellaceae	Prevotella	Prevotella sp. CAG:891		unclassified	unclassified	unclassified	unclassified		unclassified	unclassified	unclassified	Smr domain	PF01713		unclassified	unclassified	unclassified	unclassified	unclassified		2.73002e-05	0
A0A1G8BTQ6;A0A1H0KJT1;A0A1I5JIT4;D1W6C0;F8N5I6;R5MBX5		Bacteria	Bacteroidetes	Bacteroidia	Bacteroidales	Prevotellaceae	various	various		unclassified	unclassified	unclassified	unclassified		CL0063	NADP_Rossmann	FAD/NAD(P)-binding Rossmann fold Superfamily	Malic enzyme, NAD binding domain	PF03949		metabolism	Energy production and conversion	05C6K	Malic enzyme	various		3.05434e-05	0
A0A255T4Q8		Bacteria	Bacteroidetes	Bacteroidia	Bacteroidales	Prevotellaceae	Prevotella	Prevotella sp. P3-122		unclassified	unclassified	50S ribosomal protein uL3	TIGR03625		CL0575	EFTPs	Translation proteins of Elongation Factors superfamily	Ribosomal protein L3	PF00297		information storage and processing	Translation, ribosomal structure and biogenesis	COG0087	One of the primary rRNA binding proteins, it binds directly near the 3'-end of the 23S rRNA, where it nucleates assembly of the 50S subunit (By similarity)	752555.PBR_1153		0.000114688	0
A0A069ZIX1;J8SRK5		Bacteria	Bacteroidetes	Bacteroidia	Bacteroidales	Porphyromonadaceae	Porphyromonas	various		unclassified	unclassified	unclassified	unclassified		unclassified	unclassified	unclassified	unclassified	unclassified		unclassified	unclassified	unclassified	unclassified	unclassified		0.000159158	0
R5ZTE8		Bacteria	Bacteroidetes	Bacteroidia	Bacteroidales	Prevotellaceae	Prevotella	Prevotella sp. CAG:5226		unclassified	unclassified	unclassified	unclassified		unclassified	unclassified	unclassified	Peptidase M64 N-terminus	PF16217		poorly characterized	Function unknown	0XS18	IgA peptidase M64	626522.GCWU000325_02007		5.45368e-05	0
F4KLJ0		Bacteria	Bacteroidetes	Bacteroidia	Bacteroidales	Porphyromonadaceae	Porphyromonas	Porphyromonas asaccharolytica		unclassified	unclassified	unclassified	unclassified		CL0020	TPR	Tetratrico peptide repeat superfamily	Tetratricopeptide repeat	PF13432		poorly characterized	Function unknown	11U73	tetratricopeptide repeat protein	879243.Poras_0143		0.000107322	0
U2KEH7		Bacteria	Bacteroidetes	Bacteroidia	Bacteroidales	Porphyromonadaceae	Porphyromonas	Porphyromonas sp. oral taxon 279		DNA metabolism	DNA replication, recombination, and repair	DNA ligase, NAD-dependent	TIGR00575		CL0198	HHH	Helix-hairpin-helix superfamily	Helix-hairpin-helix motif	PF00633		unclassified	unclassified	unclassified	unclassified	unclassified		3.41054e-05	0
R7PE06		Bacteria	Bacteroidetes	Bacteroidia	Bacteroidales	Prevotellaceae	Prevotella	Prevotella sp. MGM2		DNA metabolism	DNA replication, recombination, and repair	uracil-DNA glycosylase	TIGR00628		unclassified	unclassified	unclassified	Uracil DNA glycosylase superfamily	PF03167		information storage and processing	Replication, recombination and repair	099Q8	Excises uracil residues from the DNA which can arise as a result of misincorporation of dUMP residues by DNA polymerase or due to deamination of cytosine (By similarity)	706436.HMPREF9074_05167		0.000106347	0
R7EWW0		Bacteria	Bacteroidetes	Bacteroidia	Bacteroidales	Prevotellaceae	Prevotella	Prevotella sp. CAG:485		Energy metabolism	ATP-proton motive force interconversion	ATP synthase F1, beta subunit	TIGR01039		CL0275	HAS-barrel	HAS-barrel superfamily	ATP synthase alpha/beta family, beta-barrel domain	PF02874		metabolism	Energy production and conversion	COG0055	Produces ATP from ADP in the presence of a proton gradient across the membrane. The catalytic sites are hosted primarily by the beta subunits (By similarity)	709991.Odosp_1498		4.67925e-05	0
A0A095Y6S3;A0A2U0U4Q0		Bacteria	Bacteroidetes	Bacteroidia	Bacteroidales	Prevotellaceae	Prevotella	various		unclassified	unclassified	unclassified	unclassified		CL0159	E-set	Ig-like fold superfamily (E-set)	MG2 domain	PF01835		unclassified	unclassified	unclassified	unclassified	unclassified		1.26193e-05	1.15889e-05
A0A1I0PA38		Bacteria	Bacteroidetes	Bacteroidia	Bacteroidales	Prevotellaceae	Prevotella	Prevotella sp. khp7		unclassified	unclassified	unclassified	unclassified		unclassified	unclassified	unclassified	unclassified	unclassified		poorly characterized	Function unknown	05BAR	NA	449673.BACSTE_01414		0.00014266	0
A0A069QDU4;C9PWA2;D3IJF1		Bacteria	Bacteroidetes	Bacteroidia	Bacteroidales	Prevotellaceae	Prevotella	Prevotella sp. oral taxon 472		unclassified	unclassified	phosphoglycerate mutase 1 family	TIGR01258		CL0071	His_phosphatase	Histidine phosphatase superfamily	Histidine phosphatase superfamily (branch 1)	PF00300		unclassified	unclassified	unclassified	unclassified	unclassified		0.000102167	0
A0A2T4T6W0		Bacteria	Bacteroidetes	Bacteroidia	Bacteroidales	Prevotellaceae	Prevotella	Prevotella sp. oral taxon 820		unclassified	unclassified	unclassified	unclassified		unclassified	unclassified	unclassified	CobN/Magnesium Chelatase	PF02514		unclassified	unclassified	unclassified	unclassified	unclassified		1.66403e-05	0
F8N8S6		Bacteria	Bacteroidetes	Bacteroidia	Bacteroidales	Prevotellaceae	Prevotella	Prevotella multisaccharivorax		unclassified	unclassified	unclassified	unclassified		CL0236	PDDEXK	PD-(D/E)XK nuclease superfamily	PD-(D/E)XK nuclease superfamily	PF08011		unclassified	unclassified	unclassified	unclassified	unclassified		4.0478e-05	0
A0A096AW19;A0A286T2Q3;D9RW82;X6Q215		Bacteria	Bacteroidetes	Bacteroidia	Bacteroidales	Prevotellaceae	Prevotella	various		unclassified	unclassified	unclassified	unclassified		various	various	various	various	various		various	various	various	various	various		4.31666e-05	0
R6EA41		Bacteria	Bacteroidetes	Bacteroidia	Bacteroidales	Prevotellaceae	Prevotella	Prevotella sp. CAG:1320		unclassified	unclassified	unclassified	unclassified		unclassified	unclassified	unclassified	unclassified	unclassified		poorly characterized	Function unknown	11QXA	Zinc finger, RAN-binding domain containing 2	54126.PPA18450		7.35732e-05	0
A0A2A6E7V5		Bacteria	Bacteroidetes	Bacteroidia	Bacteroidales	Prevotellaceae	Prevotella	Prevotella sp. 885		Transport and binding proteins	Carbohydrates, organic alcohols, and acids	L-fucose:H+ symporter permease	TIGR00885		CL0015	MFS	Major Facilitator Superfamily	Major Facilitator Superfamily	PF07690		unclassified	unclassified	unclassified	unclassified	unclassified		5.36612e-05	0
A0A1H5V1L3;A0A1I0QEY1		Bacteria	Bacteroidetes	Bacteroidia	Bacteroidales	Prevotellaceae	Prevotella	various		unclassified	unclassified	TonB-dependent outer membrane receptor, SusC/RagA subfamily, signature region	TIGR04057		unclassified	unclassified	unclassified	TonB-dependent Receptor Plug Domain	PF07715		metabolism	Inorganic ion transport and metabolism	05FGY	TonB-dependent receptor Plug	457424.BFAG_02594		1.88224e-05	0
A0A255TE85		Bacteria	Bacteroidetes	Bacteroidia	Bacteroidales	Prevotellaceae	Prevotella	Prevotella sp. P2-180		Regulatory functions	DNA interactions	transcriptional regulator, y4mF family	TIGR03070		CL0123	HTH	Helix-turn-helix clan	Helix-turn-helix	PF01381		information storage and processing	Transcription	0ZXVY	HTH_XRE	435590.BVU_1930		0	0.000311388
V8CR39		Bacteria	Bacteroidetes	Bacteroidia	Bacteroidales	Prevotellaceae	Prevotella	Prevotella nigrescens		unclassified	unclassified	unclassified	unclassified		unclassified	unclassified	unclassified	unclassified	unclassified		unclassified	unclassified	unclassified	unclassified	unclassified		0	5.4257e-05
F9D6V7		Bacteria	Bacteroidetes	Bacteroidia	Bacteroidales	Prevotellaceae	Prevotella	Prevotella dentalis		unclassified	unclassified	unclassified	unclassified		CL0181	ABC-2	ABC-2-transporter-like clan	ABC-2 family transporter protein	PF12679		cellular processes and signaling	Defense mechanisms	COG0842	(ABC) transporter	908937.HMPREF9136_2585		0	5.95173e-05
A0A1F0MMY8;E6MPA3;G1WD30;H1HNP1;U2KUX8		Bacteria	Bacteroidetes	Bacteroidia	Bacteroidales	Prevotellaceae	Prevotella	various		Unknown function	General	small GTP-binding protein domain	TIGR00231		CL0575	EFTPs	Translation proteins of Elongation Factors superfamily	Elongation factor Tu domain 2	PF03144		information storage and processing	Translation, ribosomal structure and biogenesis	COG0050	This protein promotes the GTP-dependent binding of aminoacyl-tRNA to the A-site of ribosomes during protein biosynthesis (By similarity)	575614.HMPREF0669_01470		0	5.39843e-05
A0A0A2DXR4		Bacteria	Bacteroidetes	Bacteroidia	Bacteroidales	Porphyromonadaceae	Porphyromonas	Porphyromonas catoniae		Protein fate	Protein folding and stabilization	chaperonin GroL	TIGR02348		unclassified	unclassified	unclassified	TCP-1/cpn60 chaperonin family	PF00118		unclassified	unclassified	unclassified	unclassified	unclassified		0	3.94959e-05
A0A1I5I4K4		Bacteria	Bacteroidetes	Bacteroidia	Bacteroidales	Prevotellaceae	Prevotella	Prevotella sp. tf2-5		Protein synthesis	tRNA and rRNA base modification	23S rRNA (uracil-5-)-methyltransferase RumA	TIGR00479		CL0063	NADP_Rossmann	FAD/NAD(P)-binding Rossmann fold Superfamily	Methyltransferase small domain	PF05175		information storage and processing	Translation, ribosomal structure and biogenesis	COG2265	catalyzes the formation of 5-methyl-uridine at position	264731.PRU_1513		0	0.000104155
U2MIZ7		Bacteria	Bacteroidetes	Bacteroidia	Bacteroidales	Prevotellaceae	Prevotella	Prevotella salivae		unclassified	unclassified	unclassified	unclassified		CL0193	MBB	Outer membrane beta-barrel protein superfamily	Outer membrane protein beta-barrel domain	PF13505		unclassified	unclassified	unclassified	unclassified	unclassified		0	0.000117409
E6MRL8;U2MIV0		Bacteria	Bacteroidetes	Bacteroidia	Bacteroidales	Prevotellaceae	Prevotella	Prevotella salivae		Energy metabolism	Electron transport	flavodoxin	TIGR01752		CL0042	Flavoprotein	Flavoprotein	Flavodoxin domain	PF12724		metabolism	Energy production and conversion	COG0716	Low-potential electron donor to a number of redox enzymes (By similarity)	888832.HMPREF9420_2119		0	0.000109621
A0A2M8M872		Bacteria	Bacteroidetes	Bacteroidia	Bacteroidales	Prevotellaceae	Prevotella	Prevotella intermedia		unclassified	unclassified	unclassified	unclassified		CL0193	MBB	Outer membrane beta-barrel protein superfamily	Outer membrane protein beta-barrel domain	PF13505		poorly characterized	Function unknown	063BN	NA	997353.HMPREF9144_1876		0	0.00011677
L1MQZ1		Bacteria	Bacteroidetes	Bacteroidia	Bacteroidales	Prevotellaceae	Alloprevotella	Prevotella sp. oral taxon 473		Cell envelope	Biosynthesis and degradation of surface polysaccharides and lipopolysaccharides	lipid-A-disaccharide synthase	TIGR00215		CL0113	GT-B	Glycosyl transferase clan GT-B	Lipid-A-disaccharide synthetase	PF02684		unclassified	unclassified	unclassified	unclassified	unclassified		0	5.12787e-05
A0A264Y748		Bacteria	Bacteroidetes	Bacteroidia	Bacteroidales	Prevotellaceae	Prevotella	Prevotella sp. 885		unclassified	unclassified	unclassified	unclassified		CL0202	GBD	Galactose-binding domain-like superfamily	Carbohydrate binding domain	PF02018		metabolism	Carbohydrate transport and metabolism	05CAW	domain protein	537011.PREVCOP_05844		0	2.64603e-05
A0A1Q6HH00;R5PIA4		Bacteria	Bacteroidetes	Bacteroidia	Bacteroidales	Prevotellaceae	Prevotella	various		unclassified	unclassified	unclassified	unclassified		unclassified	unclassified	unclassified	TonB-dependent Receptor Plug Domain	PF07715		metabolism	Inorganic ion transport and metabolism	09B4C	tonB-dependent Receptor	873533.HMPREF0663_11232		0	2.79399e-05
G5GC77		Bacteria	Bacteroidetes	Bacteroidia	Bacteroidales	Prevotellaceae	Alloprevotella	Alloprevotella rava		unclassified	unclassified	unclassified	unclassified		CL0105	Hybrid	Barrel sandwich hybrid superfamily	Biotin-lipoyl like	PF13533		cellular processes and signaling	Intracellular trafficking, secretion, and vesicular transport	05D0S	secretion protein (HlyD	702438.HMPREF9431_02219		0	6.93089e-05
A0A0D0HCG9		Bacteria	Bacteroidetes	Bacteroidia	Bacteroidales	Prevotellaceae	Prevotella	Prevotella sp. P5-119		unclassified	unclassified	unclassified	unclassified		unclassified	unclassified	unclassified	unclassified	unclassified		unclassified	unclassified	unclassified	unclassified	unclassified		0	5.00834e-05
A0A2T4T6H7;F0F710;F8NA50;H1Q3Q0;U2NQU7		Bacteria	Bacteroidetes	Bacteroidia	Bacteroidales	Prevotellaceae	Prevotella	various		Protein synthesis	Ribosomal proteins: synthesis and modification	ribosomal protein uL11	TIGR01632		unclassified	unclassified	unclassified	Ribosomal protein L11, RNA binding domain	PF00298		information storage and processing	Translation, ribosomal structure and biogenesis	08UIK	This protein binds directly to 23S ribosomal RNA (By similarity)	various		0	0.000146162
A0A1D3UUN8		Bacteria	Bacteroidetes	Bacteroidia	Bacteroidales	Tannerellaceae	Tannerella	Tannerella forsythia		unclassified	unclassified	unclassified	unclassified		unclassified	unclassified	unclassified	PSP1 C-terminal conserved region	PF04468		poorly characterized	Function unknown	09AMP	psp1 domain protein	203275.BFO_2727		0	4.76403e-05
A0A096BDL6;A0A0K1NIG6;A0A1B1I7I8;A0A2K9HJK0;A0A2T4TLD2;C9MPX7;D1QQD0;D9RUI4;F2KTT5;G6AFC3;H1HQE9;I0TF86;U2KX19		Bacteria	Bacteroidetes	Bacteroidia	Bacteroidales	Prevotellaceae	Prevotella	various		Energy metabolism	Glycolysis/gluconeogenesis	glyceraldehyde-3-phosphate dehydrogenase, type I	TIGR01534		CL0063	NADP_Rossmann	FAD/NAD(P)-binding Rossmann fold Superfamily	Glyceraldehyde 3-phosphate dehydrogenase, NAD binding domain	PF00044		metabolism	Carbohydrate transport and metabolism	COG0057	glyceraldehyde3phosphate dehydrogenase	various		0	0.000146487
A0A1T4MSL7		Bacteria	Bacteroidetes	Bacteroidia	Bacteroidales	Prevotellaceae	Prevotella	Prevotella oulorum		unclassified	unclassified	unclassified	unclassified		unclassified	unclassified	unclassified	Imelysin	PF09375		unclassified	unclassified	unclassified	unclassified	unclassified		0	4.97356e-05
A0A133QHX7;A0A1B1IA84;A0A2N6QMI6		Bacteria	Bacteroidetes	Bacteroidia	Bacteroidales	Prevotellaceae	Prevotella	various		unclassified	unclassified	unclassified	unclassified		CL0241	ABC_membrane	ABC transporter membrane domain clan	ABC transporter transmembrane region	PF00664		unclassified	unclassified	unclassified	unclassified	unclassified		0	3.62323e-05
A0A255TPN1;A0A255U3U0		Bacteria	Bacteroidetes	Bacteroidia	Bacteroidales	Prevotellaceae	Prevotella	various		Unknown function	General	small GTP-binding protein domain	TIGR00231		CL0575	EFTPs	Translation proteins of Elongation Factors superfamily	Elongation factor Tu domain 2	PF03144		information storage and processing	Translation, ribosomal structure and biogenesis	COG0050	This protein promotes the GTP-dependent binding of aminoacyl-tRNA to the A-site of ribosomes during protein biosynthesis (By similarity)	537011.PREVCOP_06170		0	5.39843e-05
A0A2D3NG86;U2LH47		Bacteria	Bacteroidetes	Bacteroidia	Bacteroidales	Prevotellaceae	Prevotella	various		unclassified	unclassified	unclassified	unclassified		CL0063	NADP_Rossmann	FAD/NAD(P)-binding Rossmann fold Superfamily	DNA methylase	PF01555		unclassified	unclassified	unclassified	unclassified	unclassified		0	3.37296e-05
A0A1H4BJR4;A0A255TTK9		Bacteria	Bacteroidetes	Bacteroidia	Bacteroidales	Prevotellaceae	Prevotella	various		unclassified	unclassified	unclassified	unclassified		unclassified	unclassified	unclassified	various	various		unclassified	unclassified	unclassified	unclassified	unclassified		0	5.26612e-05
L9PRU9		Bacteria	Bacteroidetes	Bacteroidia	Bacteroidales	Prevotellaceae	Prevotella	Prevotella nigrescens		unclassified	unclassified	unclassified	unclassified		CL0023	P-loop_NTPase	P-loop containing nucleoside triphosphate hydrolase superfamily	AAA domain	PF13481		unclassified	unclassified	unclassified	unclassified	unclassified		0	3.13204e-05
R5KXI5		Bacteria	Bacteroidetes	Bacteroidia	Bacteroidales	Prevotellaceae	Prevotella	Prevotella sp. 109		unclassified	unclassified	cell surface protein SprA	TIGR04189		unclassified	unclassified	unclassified	Motility related/secretion protein	PF14349		unclassified	unclassified	unclassified	unclassified	unclassified		0	8.49575e-06
A0A1F0FV66;R5G363		Bacteria	Bacteroidetes	Bacteroidia	Bacteroidales	Porphyromonadaceae	Porphyromonas	various		unclassified	unclassified	unclassified	unclassified		CL0091	NAD_Ferredoxin	Ferredoxin / Ferric reductase-like NAD binding	Oxidoreductase NAD-binding domain	PF00175		unclassified	unclassified	unclassified	unclassified	unclassified		0	8.29566e-05
A0A2N6Q5M1;D1W1I5		Bacteria	Bacteroidetes	Bacteroidia	Bacteroidales	Prevotellaceae	Prevotella	Prevotella buccalis		DNA metabolism	DNA replication, recombination, and repair	excinuclease ABC subunit A	TIGR00630		CL0023	P-loop_NTPase	P-loop containing nucleoside triphosphate hydrolase superfamily	Viral (Superfamily 1) RNA helicase	PF01443		information storage and processing	Replication, recombination and repair	COG0178	The UvrABC repair system catalyzes the recognition and processing of DNA lesions. UvrA is an ATPase and a DNA-binding protein. A damage recognition complex composed of 2 UvrA and 2 UvrB subunits scans DNA for abnormalities. When the presence of a lesion has been verified by UvrB, the UvrA molecules dissociate (By similarity)	873533.HMPREF0663_12179		0	2.26882e-05
R5AKW8		Bacteria	Bacteroidetes	Bacteroidia	Bacteroidales	Bacteroidaceae	Bacteroides	Bacteroides fragilis		unclassified	unclassified	unclassified	unclassified		unclassified	unclassified	unclassified	unclassified	unclassified		poorly characterized	Function unknown	0579G	NA	585502.HMPREF0645_2496		0	3.96978e-05
R5AJY8		Bacteria	Bacteroidetes	Bacteroidia	Bacteroidales	Prevotellaceae	Prevotella	Prevotella sp. CAG:1031		unclassified	unclassified	unclassified	unclassified		unclassified	unclassified	unclassified	unclassified	unclassified		unclassified	unclassified	unclassified	unclassified	unclassified		0	0.000103295
A0A1I5JQ55		Bacteria	Bacteroidetes	Bacteroidia	Bacteroidales	Prevotellaceae	Prevotella	Prevotella sp. tc2-28		unclassified	unclassified	unclassified	unclassified		CL0020	TPR	Tetratrico peptide repeat superfamily	Tetratricopeptide repeat	PF07719		unclassified	unclassified	unclassified	unclassified	unclassified		0	3.31167e-05
A0A0A2E113		Bacteria	Bacteroidetes	Bacteroidia	Bacteroidales	Porphyromonadaceae	Porphyromonas	Porphyromonas sp. COT-290 OH860		Purines, pyrimidines, nucleosides, and nucleotides	Purine ribonucleotide biosynthesis	phosphoribosylamine--glycine ligase	TIGR00877		CL0179	ATP-grasp	ATP-grasp superfamily	ATP-grasp domain	PF02222		unclassified	unclassified	unclassified	unclassified	unclassified		0	6.68524e-05
A0A073I3F2		Bacteria	Bacteroidetes	Bacteroidia	Bacteroidales	Tannerellaceae	Parabacteroides	Parabacteroides johnsonii		unclassified	unclassified	unclassified	unclassified		CL0063	NADP_Rossmann	FAD/NAD(P)-binding Rossmann fold Superfamily	CoA binding domain	PF13380		metabolism	Energy production and conversion	550000000	CoA binding domain protein	435591.BDI_1804		0	4.04708e-05
A0A2U0ULT7;U2J8H6		Bacteria	Bacteroidetes	Bacteroidia	Bacteroidales	Prevotellaceae	Prevotella	various		unclassified	unclassified	Por secretion system C-terminal sorting domain	TIGR04183		unclassified	unclassified	unclassified	unclassified	unclassified		poorly characterized	Function unknown	11MTE	NA	679190.HMPREF0650_0895		0	1.86646e-05
D1PZP5		Bacteria	Bacteroidetes	Bacteroidia	Bacteroidales	unclassified	unclassified	Bacteroidales bacterium KA00344		unclassified	unclassified	unclassified	unclassified		CL0341	LDH_C	LDH C-terminal domain-like superfamily	lactate/malate dehydrogenase, alpha/beta C-terminal domain	PF02866		metabolism	Energy production and conversion	055EA	Malate dehydrogenase	585502.HMPREF0645_2430		0	8.67055e-05
A0A0A2FGW2		Bacteria	Bacteroidetes	Bacteroidia	Bacteroidales	Porphyromonadaceae	Porphyromonas	Porphyromonas loveana		Protein fate	Protein folding and stabilization	chaperonin GroL	TIGR02348		unclassified	unclassified	unclassified	TCP-1/cpn60 chaperonin family	PF00118		unclassified	unclassified	unclassified	unclassified	unclassified		0	5.25006e-05
G5GD56		Bacteria	Bacteroidetes	Bacteroidia	Bacteroidales	Prevotellaceae	Alloprevotella	Alloprevotella rava		Transport and binding proteins	Carbohydrates, organic alcohols, and acids	capsular exopolysaccharide family	TIGR01007		CL0023	P-loop_NTPase	P-loop containing nucleoside triphosphate hydrolase superfamily	CobQ/CobB/MinD/ParA nucleotide binding domain	PF01656		unclassified	unclassified	unclassified	unclassified	unclassified		0	3.50218e-05
A0A255SNA6		Bacteria	Bacteroidetes	Bacteroidia	Bacteroidales	Prevotellaceae	Prevotella	Prevotella sp. P5-92		unclassified	unclassified	unclassified	unclassified		unclassified	unclassified	unclassified	unclassified	unclassified		unclassified	unclassified	unclassified	unclassified	unclassified		0	9.76547e-05
R5PD21		Bacteria	Bacteroidetes	Bacteroidia	Bacteroidales	Prevotellaceae	Prevotella	Prevotella sp. CAG:1092		unclassified	unclassified	unclassified	unclassified		CL0546	Hexosaminidase	beta-N-acetylhexosaminidase-like domain	Glycosyl hydrolase family 20, domain 2	PF02838		metabolism	Carbohydrate transport and metabolism	05E2D	ec 3.2.1.52	649761.HMPREF0973_02112		0	3.92494e-05
R7EYE9		Bacteria	Bacteroidetes	Bacteroidia	Bacteroidales	Bacteroidaceae	Bacteroides	Bacteroides sp. CAG:927		unclassified	unclassified	unclassified	unclassified		unclassified	unclassified	unclassified	Smr domain	PF01713		information storage and processing	Replication, recombination and repair	055DC	MutS2 protein	693979.Bache_1777		0	3.4979e-05
R7PDG9		Bacteria	Bacteroidetes	Bacteroidia	Bacteroidales	Prevotellaceae	Prevotella	Prevotella sp. CAG:5226		Protein synthesis	tRNA aminoacylation	arginine--tRNA ligase	TIGR00456		unclassified	unclassified	unclassified	Arginyl tRNA synthetase N terminal domain	PF03485		information storage and processing	Translation, ribosomal structure and biogenesis	COG0018	arginyL-tRNA synthetase	483216.BACEGG_03048		0	4.72939e-05
R6F4X8		Bacteria	Bacteroidetes	Bacteroidia	Bacteroidales	Prevotellaceae	Prevotella	Prevotella sp. CAG:520		unclassified	unclassified	unclassified	unclassified		unclassified	unclassified	unclassified	unclassified	unclassified		unclassified	unclassified	unclassified	unclassified	unclassified		0	7.39349e-05
R5GH06		Bacteria	Bacteroidetes	Bacteroidia	Bacteroidales	Porphyromonadaceae	Porphyromonas	Porphyromonas sp. CAG:1061		unclassified	unclassified	unclassified	unclassified		unclassified	unclassified	unclassified	unclassified	unclassified		unclassified	unclassified	unclassified	unclassified	unclassified		0	0.000234531
D8DW94		Bacteria	Bacteroidetes	Bacteroidia	Bacteroidales	Prevotellaceae	Prevotella	Prevotella bryantii		unclassified	unclassified	unclassified	unclassified		CL0236	PDDEXK	PD-(D/E)XK nuclease superfamily	Domain of unknown function (DUF3883)	PF13020		poorly characterized	Function unknown	17641	NA	561230.PC1_2311		0	9.20026e-05
A0A229I4L7;D1PDL5		Bacteria	Bacteroidetes	Bacteroidia	Bacteroidales	Prevotellaceae	Prevotella	various		unclassified	unclassified	unclassified	unclassified		CL0329	S5	Ribosomal protein S5 domain 2-like superfamily	Ribosomal protein S9/S16	PF00380		unclassified	unclassified	unclassified	unclassified	unclassified		0	0.000223538
A0A095ZEF8;A0A2N6QQK5		Bacteria	Bacteroidetes	Bacteroidia	Bacteroidales	Prevotellaceae	Prevotella	Prevotella buccalis		unclassified	unclassified	unclassified	unclassified		unclassified	unclassified	unclassified	Fic/DOC family	PF02661		poorly characterized	Function unknown	09FE3	filamentation induced by cAMP protein fic	470145.BACCOP_00586		0	0.000106367
F9DHE1		Bacteria	Bacteroidetes	Bacteroidia	Bacteroidales	Prevotellaceae	Prevotella	Prevotella nigrescens		Energy metabolism	Glycolysis/gluconeogenesis	phosphopyruvate hydratase	TIGR01060		CL0227	Enolase_N	Enolase N-terminal domain-like superfamily	Enolase, N-terminal domain	PF03952		metabolism	Carbohydrate transport and metabolism	099YR	Catalyzes the reversible conversion of 2- phosphoglycerate into phosphoenolpyruvate. It is essential for the degradation of carbohydrates via glycolysis (By similarity)	997352.HMPREF9419_0418		0	0.000131553
E1KP68		Bacteria	Bacteroidetes	Bacteroidia	Bacteroidales	Prevotellaceae	Prevotella	Prevotella disiens		unclassified	unclassified	unclassified	unclassified		CL0240	PFK	PFK-like superfamily	Diacylglycerol kinase catalytic domain	PF00781		unclassified	unclassified	unclassified	unclassified	unclassified		0	8.85846e-05
A0A1F0FTT5;R5FZ84		Bacteria	Bacteroidetes	Bacteroidia	Bacteroidales	Porphyromonadaceae	Porphyromonas	various		Protein fate	Degradation of proteins, peptides, and glycopeptides	peptidase Do	TIGR02037		CL0124	Peptidase_PA	Peptidase clan PA	Peptidase S46	PF10459		unclassified	unclassified	unclassified	unclassified	unclassified		0	5.75711e-05
D3IBM9		Bacteria	Bacteroidetes	Bacteroidia	Bacteroidales	Prevotellaceae	Prevotella	Prevotella oulorum		Energy metabolism	Glycolysis/gluconeogenesis	phosphopyruvate hydratase	TIGR01060		CL0227	Enolase_N	Enolase N-terminal domain-like superfamily	Enolase, N-terminal domain	PF03952		metabolism	Carbohydrate transport and metabolism	099YR	Catalyzes the reversible conversion of 2- phosphoglycerate into phosphoenolpyruvate. It is essential for the degradation of carbohydrates via glycolysis (By similarity)	702438.HMPREF9431_02170		0	6.57766e-05
A0A174VC06		Bacteria	Bacteroidetes	Bacteroidia	Bacteroidales	Prevotellaceae	Prevotella	Prevotella copri		unclassified	unclassified	unclassified	unclassified		unclassified	unclassified	unclassified	unclassified	unclassified		unclassified	unclassified	unclassified	unclassified	unclassified		0	0.000484963
A0A225XH77;A0A226BIL5;J9VXX7;T2BNK7		Eukaryota	Basidiomycota	Tremellomycetes	Tremellales	Cryptococcaceae	Cryptococcus	Cryptococcus neoformans		Unknown function	General	small GTP-binding protein domain	TIGR00231		CL0023	P-loop_NTPase	P-loop containing nucleoside triphosphate hydrolase superfamily	50S ribosome-binding GTPase	PF01926		cellular processes and signaling	Intracellular trafficking, secretion, and vesicular transport	12RVC	ADP-ribosylation factor-like	283643.XP_772236.1		0	0.000210498
A0A0D0V4B9;A0A1E3JHI5;A0A226A241		Eukaryota	Basidiomycota	Tremellomycetes	Tremellales	Cryptococcaceae	Cryptococcus	various		unclassified	unclassified	unclassified	unclassified		CL0108	Actin_ATPase	Actin-like ATPase Superfamily	Actin	PF00022		cellular processes and signaling	Cytoskeleton	various	various	various		0.000121	0.000132887
M7WMQ7		Eukaryota	Basidiomycota	Microbotryomycetes	Sporidiobolales	Sporidiobolaceae	Rhodotorula	Rhodosporidium toruloides		unclassified	unclassified	unclassified	unclassified		CL0023	P-loop_NTPase	P-loop containing nucleoside triphosphate hydrolase superfamily	Type III restriction enzyme, res subunit	PF04851		information storage and processing	Transcription	0IRE9	Class II histone deacetylase complex subunits 2 and 3	208348.PTTG_01703P0		0	1.08679e-05
A0A0D0YYU8;E6QXR5;F5HIA7		Eukaryota	Basidiomycota	Tremellomycetes	Tremellales	Cryptococcaceae	Cryptococcus	various		unclassified	unclassified	unclassified	unclassified		CL0063	NADP_Rossmann	FAD/NAD(P)-binding Rossmann fold Superfamily	FAD binding domain	PF00890		metabolism	Energy production and conversion	12P2G	electron transfer flavoprotein-ubiquinone oxidoreductase	various		0	8.10657e-05
A0A081CI24		Eukaryota	Basidiomycota	Malasseziomycetes	Malasseziales	Malasseziaceae	Malassezia	Malassezia sympodialis		unclassified	unclassified	unclassified	unclassified		CL0108	Actin_ATPase	Actin-like ATPase Superfamily	MreB/Mbl protein	PF06723		unclassified	unclassified	unclassified	unclassified	unclassified		3.36678e-05	7.59069e-05
A0A0D6EGP8		Eukaryota	Basidiomycota	Microbotryomycetes	Sporidiobolales	Sporidiobolaceae	Sporidiobolus	Sporidiobolus salmonicolor		unclassified	unclassified	unclassified	unclassified		CL0023	P-loop_NTPase	P-loop containing nucleoside triphosphate hydrolase superfamily	Septin	PF00735		cellular processes and signaling	Cell cycle control, cell division, chromosome partitioning	12QMH	septin 2	5297.EFP78292		0.000106582	0.000117053
A0A1E3JPH5		Eukaryota	Basidiomycota	Tremellomycetes	Tremellales	Cryptococcaceae	Cryptococcus	Cryptococcus depauperatus		Protein synthesis	Translation factors	peptide chain release factor 1, archaeal and eukaryotic forms	TIGR03676		unclassified	unclassified	unclassified	eRF1 domain 1	PF03463		information storage and processing	Translation, ribosomal structure and biogenesis	0M7J9	peptide chain release factor	246410.XP_001242476.1		0	4.04347e-05
A0A1E3HXH0		Eukaryota	Basidiomycota	Tremellomycetes	Tremellales	Cryptococcaceae	Kwoniella	Kwoniella mangrovensis		unclassified	unclassified	unclassified	unclassified		CL0023	P-loop_NTPase	P-loop containing nucleoside triphosphate hydrolase superfamily	50S ribosome-binding GTPase	PF01926		cellular processes and signaling	Cell cycle control, cell division, chromosome partitioning	1786	Septin	578458.XP_003037204.1		9.93835e-05	0.000109147
A0A0D0YHK8		Eukaryota	Basidiomycota	Tremellomycetes	Tremellales	Cryptococcaceae	Cryptococcus	Cryptococcus neoformans		unclassified	unclassified	unclassified	unclassified		CL0023	P-loop_NTPase	P-loop containing nucleoside triphosphate hydrolase superfamily	Ras family	PF00071		cellular processes and signaling	Cell cycle control, cell division, chromosome partitioning	12QMH	septin 2	367775.XP_003194997.1		9.1052e-05	9.99972e-05
A0A225Y2D4;A0A226BEC2;J9VYX9		Eukaryota	Basidiomycota	Tremellomycetes	Tremellales	Cryptococcaceae	Cryptococcus	Cryptococcus neoformans		unclassified	unclassified	unclassified	unclassified		unclassified	unclassified	unclassified	unclassified	unclassified		poorly characterized	Function unknown	0QBEW	NA	214684.XP_572637.1		0	4.49887e-05
A0A109FD66		Eukaryota	Basidiomycota	Microbotryomycetes	Sporidiobolales	Sporidiobolaceae	Rhodotorula	Rhodotorula graminis		Energy metabolism	Pentose phosphate pathway	6-phosphogluconate dehydrogenase (decarboxylating)	TIGR00873		CL0063	NADP_Rossmann	FAD/NAD(P)-binding Rossmann fold Superfamily	NADP oxidoreductase coenzyme F420-dependent	PF03807		metabolism	Carbohydrate transport and metabolism	12PJB	Catalyzes the oxidative decarboxylation of 6- phosphogluconate to ribulose 5-phosphate and CO(2), with concomitant reduction of NADP to NADPH (By similarity)	5270.UM02577P0		0.000278153	0.000101826
A0A2S5BCH3		Eukaryota	Basidiomycota	Microbotryomycetes	Sporidiobolales	Sporidiobolaceae	Rhodotorula	Rhodotorula taiwanensis		unclassified	unclassified	unclassified	unclassified		unclassified	unclassified	unclassified	C-terminus of histone H2A	PF16211		unclassified	unclassified	unclassified	unclassified	unclassified		0	4.23782e-05
A0A109FJN4		Eukaryota	Basidiomycota	Microbotryomycetes	Sporidiobolales	Sporidiobolaceae	Rhodotorula	Rhodotorula sp. JG-1b		unclassified	unclassified	unclassified	unclassified		unclassified	unclassified	unclassified	RecQ mediated genome instability protein	PF08585		information storage and processing	Transcription	0A63Z	zf-AD	7222.FBpp0158694		0	5.04635e-05
A0A1E3IUL9		Eukaryota	Basidiomycota	Tremellomycetes	Tremellales	Cryptococcaceae	Cryptococcus	Cryptococcus depauperatus		unclassified	unclassified	unclassified	unclassified		unclassified	unclassified	unclassified	unclassified	unclassified		poorly characterized	Function unknown	095UE	NA	367775.XP_003195829.1		2.53851e-05	0
A0A2S5B9Q3		Eukaryota	Basidiomycota	Microbotryomycetes	Sporidiobolales	Sporidiobolaceae	Rhodotorula	Rhodotorula taiwanensis		unclassified	unclassified	unclassified	unclassified		CL0023	P-loop_NTPase	P-loop containing nucleoside triphosphate hydrolase superfamily	50S ribosome-binding GTPase	PF01926		cellular processes and signaling	Cell cycle control, cell division, chromosome partitioning	1786	Septin	486041.XP_001873763.1		9.36695e-05	0.000102872
Q55R71;Q5KEZ9		Eukaryota	Basidiomycota	Tremellomycetes	Tremellales	Cryptococcaceae	Cryptococcus	Cryptococcus neoformans		unclassified	unclassified	unclassified	unclassified		CL0546	Hexosaminidase	beta-N-acetylhexosaminidase-like domain	beta-acetyl hexosaminidase like	PF14845		various	various	various	various	various		3.99254e-05	0
A0A2S5BB78		Eukaryota	Basidiomycota	Microbotryomycetes	Sporidiobolales	Sporidiobolaceae	Rhodotorula	Rhodotorula taiwanensis		unclassified	unclassified	unclassified	unclassified		unclassified	unclassified	unclassified	Ubiquitin interaction motif	PF02809		cellular processes and signaling	Posttranslational modification, protein turnover, chaperones	12R9F	Proteasome (Prosome, macropain) 26S subunit, non-ATPase, 4	5270.UM02424P0		0.000172966	0
A0A0K3CJJ3		Eukaryota	Basidiomycota	Microbotryomycetes	Sporidiobolales	Sporidiobolaceae	Rhodotorula	Rhodosporidium toruloides		unclassified	unclassified	unclassified	unclassified		unclassified	unclassified	unclassified	Ribosomal protein L11, RNA binding domain	PF00298		information storage and processing	Translation, ribosomal structure and biogenesis	KOG0886	Ribosomal protein L12	578458.XP_003029916.1		0.000120112	0.000116139
M9MG53		Eukaryota	Basidiomycota	Ustilaginomycetes	Ustilaginales	Ustilaginaceae	Sporisorium	Sporisorium scitamineum		unclassified	unclassified	unclassified	unclassified		CL0067	SIS	SIS domain fold	Phosphoglucose isomerase	PF00342		metabolism	Carbohydrate transport and metabolism	0PF7S	glucose-6-phosphate isomerase	425265.XP_001732736.1		0	4.48477e-05
M9MBP0		Eukaryota	Basidiomycota	Ustilaginomycetes	Ustilaginales	Ustilaginaceae	Moesziomyces	Pseudozyma antarctica		Purines, pyrimidines, nucleosides, and nucleotides	Purine ribonucleotide biosynthesis	phosphoribosylaminoimidazolecarboxamide formyltransferase/IMP cyclohydrolase	TIGR00355		unclassified	unclassified	unclassified	MGS-like domain	PF02142		metabolism	Nucleotide transport and metabolism	COG0138	bifunctional purine biosynthesis protein PURH	5270.UM01023P0		8.72219e-05	9.57908e-05
A0A109FJY0		Eukaryota	Basidiomycota	Microbotryomycetes	Sporidiobolales	Sporidiobolaceae	Rhodotorula	Rhodotorula sp. JG-1b		unclassified	unclassified	HAD ATPase, P-type, family IC	TIGR01494		CL0137	HAD	HAD superfamily	haloacid dehalogenase-like hydrolase	PF00702		metabolism	Inorganic ion transport and metabolism	0PFI2	Cation-transporting atpase	5306.JGI66756		1.22815e-05	0
Q5KNU9		Eukaryota	Basidiomycota	Tremellomycetes	Tremellales	Cryptococcaceae	Cryptococcus	Cryptococcus neoformans		unclassified	unclassified	unclassified	unclassified		CL0063	NADP_Rossmann	FAD/NAD(P)-binding Rossmann fold Superfamily	Acetohydroxy acid isomeroreductase, NADPH-binding domain	PF07991		metabolism	Secondary metabolites biosynthesis, transport and catabolism	094VR	Flavin-binding monooxygenase-like	214684.XP_566832.1		0	5.13695e-05
A0A109FH69;A0A2S5B1L9		Eukaryota	Basidiomycota	Microbotryomycetes	Sporidiobolales	Sporidiobolaceae	Rhodotorula	various		unclassified	unclassified	unclassified	unclassified		CL0023	P-loop_NTPase	P-loop containing nucleoside triphosphate hydrolase superfamily	Type III restriction enzyme, res subunit	PF04851		information storage and processing	Translation, ribosomal structure and biogenesis	092BJ	ATP-binding RNA helicase involved in the biogenesis of 60S ribosomal subunits and is required for the normal formation of 25S and 5.8S rRNAs (By similarity)	various		2.65164e-05	0
A0A0D6ER08		Eukaryota	Basidiomycota	Microbotryomycetes	Sporidiobolales	Sporidiobolaceae	Sporidiobolus	Sporidiobolus salmonicolor		unclassified	unclassified	unclassified	unclassified		unclassified	unclassified	unclassified	unclassified	unclassified		unclassified	unclassified	unclassified	unclassified	unclassified		1.10606e-05	0
A0A095C9R2		Eukaryota	Basidiomycota	Tremellomycetes	Tremellales	Cryptococcaceae	Cryptococcus	Cryptococcus gattii VGII		unclassified	unclassified	unclassified	unclassified		unclassified	unclassified	unclassified	unclassified	unclassified		unclassified	unclassified	unclassified	unclassified	unclassified		4.6487e-05	0
A0A1E3JZU2		Eukaryota	Basidiomycota	Tremellomycetes	Tremellales	Cryptococcaceae	Cryptococcus	Cryptococcus amylolentus		unclassified	unclassified	unclassified	unclassified		CL0020	TPR	Tetratrico peptide repeat superfamily	Apoptosis inhibitory protein 5 (API5)	PF05918		unclassified	unclassified	unclassified	unclassified	unclassified		2.43649e-05	0
A0A225YGY5;A0A226BGE3		Eukaryota	Basidiomycota	Tremellomycetes	Tremellales	Cryptococcaceae	Cryptococcus	Cryptococcus neoformans		unclassified	unclassified	unclassified	unclassified		CL0186	Beta_propeller	Beta propeller clan	WD domain, G-beta repeat	PF00400		information storage and processing	Transcription	0II3H	Transcription factor SPT8	214684.XP_571707.1		3.11215e-05	0
F5HIP1		Eukaryota	Basidiomycota	Tremellomycetes	Tremellales	Cryptococcaceae	Cryptococcus	Cryptococcus neoformans		unclassified	unclassified	unclassified	unclassified		CL0063	NADP_Rossmann	FAD/NAD(P)-binding Rossmann fold Superfamily	Zinc-binding dehydrogenase	PF13602		metabolism	Secondary metabolites biosynthesis, transport and catabolism	094ZA	Mannitol-1-phosphate dehydrogenase	214684.XP_570793.1		6.15534e-05	0
A0A0D6EJY8		Eukaryota	Basidiomycota	Microbotryomycetes	Sporidiobolales	Sporidiobolaceae	Sporidiobolus	Sporidiobolus salmonicolor		unclassified	unclassified	unclassified	unclassified		unclassified	unclassified	unclassified	PX domain	PF00787		poorly characterized	Function unknown	0YZRQ	(PX) domain-containing protein	5297.EFP75359		2.17e-05	0
A0A226BBK7		Eukaryota	Basidiomycota	Tremellomycetes	Tremellales	Cryptococcaceae	Cryptococcus	Cryptococcus neoformans		unclassified	unclassified	unclassified	unclassified		unclassified	unclassified	unclassified	unclassified	unclassified		poorly characterized	Function unknown	10YC6	NA	283643.XP_773980.1		2.10823e-05	0
A0A109FF92		Eukaryota	Basidiomycota	Microbotryomycetes	Sporidiobolales	Sporidiobolaceae	Rhodotorula	Rhodotorula taiwanensis		unclassified	unclassified	unclassified	unclassified		CL0010	SH3	Src homology-3 domain	Variant SH3 domain	PF07653		cellular processes and signaling	Cytoskeleton	091KG	Type-I myosin implicated in the organization of the actin cytoskeleton. Required for proper actin cytoskeleton polarization. At the cell cortex, assembles in patch-like structures together with proteins from the actin-polymerizing machinery and promotes actin assembly. Functions as actin nucleation-promoting factor (NPF) for the Arp2 3 complex (By similarity)	5270.UM04112P0		1.76917e-05	0
A0A1E3I243		Eukaryota	Basidiomycota	Tremellomycetes	Tremellales	Cryptococcaceae	Cryptococcus	Cryptococcus amylolentus		unclassified	unclassified	unclassified	unclassified		unclassified	unclassified	unclassified	unclassified	unclassified		poorly characterized	Function unknown	0QBEB	NA	214684.XP_572891.1		0.000151162	0
A0A1E3JPD9		Eukaryota	Basidiomycota	Tremellomycetes	Tremellales	Cryptococcaceae	Cryptococcus	Cryptococcus neoformans		unclassified	unclassified	unclassified	unclassified		CL0108	Actin_ATPase	Actin-like ATPase Superfamily	MreB/Mbl protein	PF06723		cellular processes and signaling	Posttranslational modification, protein turnover, chaperones	1CN3G	MreB/Mbl protein	367775.XP_003192750.1		3.45043e-05	0
A0A061AP94		Eukaryota	Basidiomycota	Microbotryomycetes	Sporidiobolales	Sporidiobolaceae	Rhodotorula	Rhodosporidium toruloides		unclassified	unclassified	unclassified	unclassified		unclassified	unclassified	unclassified	Fungal Zn(2)-Cys(6) binuclear cluster domain	PF00172		cellular processes and signaling	Signal transduction mechanisms	0932R	Aminotransferase class I and II	283643.XP_772775.1		2.8379e-05	0
A0A226A078;J9VLR9		Eukaryota	Basidiomycota	Tremellomycetes	Tremellales	Cryptococcaceae	Cryptococcus	Cryptococcus neoformans		unclassified	unclassified	unclassified	unclassified		unclassified	unclassified	unclassified	unclassified	unclassified		unclassified	unclassified	unclassified	unclassified	unclassified		2.56887e-05	0
A0A226A065;J9VJH9		Eukaryota	Basidiomycota	Tremellomycetes	Tremellales	Cryptococcaceae	Cryptococcus	Cryptococcus gattii		unclassified	unclassified	unclassified	unclassified		various	various	various	various	various		information storage and processing	Transcription	COG0250	Participates in transcription elongation, termination and antitermination (By similarity)	214684.XP_566970.1		1.92889e-05	0
G0SVH7		Eukaryota	Basidiomycota	Microbotryomycetes	Sporidiobolales	Sporidiobolaceae	Rhodotorula	Rhodosporidium toruloides		Unknown function	General	small GTP-binding protein domain	TIGR00231		CL0023	P-loop_NTPase	P-loop containing nucleoside triphosphate hydrolase superfamily	Gtr1/RagA G protein conserved region	PF04670		cellular processes and signaling	Intracellular trafficking, secretion, and vesicular transport	01I1J	RAB	240176.XP_001828857.1		1.55065e-05	0
A0A061AFH1		Eukaryota	Basidiomycota	Microbotryomycetes	Sporidiobolales	Sporidiobolaceae	Rhodotorula	Rhodosporidium toruloides		unclassified	unclassified	unclassified	unclassified		CL0125	Peptidase_CA	Peptidase clan CA	PPPDE putative peptidase domain	PF05903		poorly characterized	Function unknown	13Q20	desumoylating isopeptidase 2	5297.EFP81753		7.03189e-05	0
Q5KD75		Eukaryota	Basidiomycota	Tremellomycetes	Tremellales	Cryptococcaceae	Cryptococcus	Cryptococcus neoformans		unclassified	unclassified	unclassified	unclassified		CL0016	PKinase	Protein kinase superfamily	Protein tyrosine kinase	PF07714		cellular processes and signaling	Signal transduction mechanisms	1CISS	S_TKc	214684.XP_572520.1		3.0565e-05	0
A0A1E3IME7;A0A1E3IND6		Eukaryota	Basidiomycota	Tremellomycetes	Tremellales	Cryptococcaceae	Cryptococcus	Cryptococcus depauperatus		unclassified	unclassified	unclassified	unclassified		unclassified	unclassified	unclassified	unclassified	unclassified		poorly characterized	Function unknown	1CMXW	Cation efflux family	214684.XP_567193.1		2.8672e-05	0
A0A081CJ01		Eukaryota	Basidiomycota	Ustilaginomycetes	Ustilaginales	Ustilaginaceae	Moesziomyces	Pseudozyma antarctica		unclassified	unclassified	unclassified	unclassified		CL0137	HAD	HAD superfamily	DHH family	PF01368		metabolism	Energy production and conversion	COG1227	Manganese-dependent inorganic pyrophosphatase	5270.UM04743P0		2.94293e-05	6.30171e-05
A0A1E3J789		Eukaryota	Basidiomycota	Tremellomycetes	Tremellales	Cryptococcaceae	Cryptococcus	Cryptococcus depauperatus		unclassified	unclassified	unclassified	unclassified		unclassified	unclassified	unclassified	unclassified	unclassified		poorly characterized	Function unknown	9894	NA	283643.XP_776927.1		2.24964e-05	0
A0A226BCT1		Eukaryota	Basidiomycota	Tremellomycetes	Tremellales	Cryptococcaceae	Cryptococcus	Cryptococcus neoformans		unclassified	unclassified	unclassified	unclassified		CL0236	PDDEXK	PD-(D/E)XK nuclease superfamily	Exonuclease V - a 5' deoxyribonuclease	PF09810		poorly characterized	Function unknown	11IID	Exonuclease	214684.XP_568409.1		2.99568e-05	0
F5HEH4		Eukaryota	Basidiomycota	Tremellomycetes	Tremellales	Cuniculitremaceae	Kockovaella	Kockovaella imperatae		unclassified	unclassified	signal recognition particle protein SRP54	TIGR01425		unclassified	unclassified	unclassified	SRP54-type protein, helical bundle domain	PF02881		cellular processes and signaling	Intracellular trafficking, secretion, and vesicular transport	KOG0780	Signal recognition particle	214684.XP_570933.1		3.95876e-05	3.63549e-05
Q55R49		Eukaryota	Basidiomycota	Tremellomycetes	Tremellales	Cryptococcaceae	Cryptococcus	Cryptococcus neoformans		unclassified	unclassified	unclassified	unclassified		CL0366	JAB	JAB-like superfamily	JAB1/Mov34/MPN/PAD-1 ubiquitin protease	PF01398		unclassified	unclassified	unclassified	unclassified	unclassified		7.04707e-05	0
A0A061BF40;M7WD26		Eukaryota	Basidiomycota	Microbotryomycetes	Sporidiobolales	Sporidiobolaceae	Rhodotorula	Rhodosporidium toruloides		unclassified	unclassified	unclassified	unclassified		unclassified	unclassified	unclassified	unclassified	unclassified		unclassified	unclassified	unclassified	unclassified	unclassified		0.000140097	0
A0A194SB56		Eukaryota	Basidiomycota	Microbotryomycetes	Sporidiobolales	Sporidiobolaceae	Rhodotorula	Rhodotorula graminis		unclassified	unclassified	unclassified	unclassified		unclassified	unclassified	unclassified	unclassified	unclassified		unclassified	unclassified	unclassified	unclassified	unclassified		7.22107e-05	0
A0A0D6ERV6		Eukaryota	Basidiomycota	Microbotryomycetes	Sporidiobolales	Sporidiobolaceae	Sporidiobolus	Sporidiobolus salmonicolor		Unknown function	General	small GTP-binding protein domain	TIGR00231		CL0023	P-loop_NTPase	P-loop containing nucleoside triphosphate hydrolase superfamily	Gtr1/RagA G protein conserved region	PF04670		unclassified	unclassified	unclassified	unclassified	unclassified		9.17501e-05	0
Q55N24		Eukaryota	Basidiomycota	Tremellomycetes	Tremellales	Cryptococcaceae	Cryptococcus	Cryptococcus neoformans		unclassified	unclassified	unclassified	unclassified		unclassified	unclassified	unclassified	unclassified	unclassified		poorly characterized	Function unknown	1CMUG	NA	283643.XP_773808.1		2.28703e-05	0
A0A061AT86;M7XQ91		Eukaryota	Basidiomycota	Microbotryomycetes	Sporidiobolales	Sporidiobolaceae	Rhodotorula	Rhodosporidium toruloides		unclassified	unclassified	unclassified	unclassified		various	various	various	various	various		unclassified	unclassified	unclassified	unclassified	unclassified		3.236e-05	0
M9LU84		Eukaryota	Basidiomycota	Ustilaginomycetes	Ustilaginales	Ustilaginaceae	Moesziomyces	Pseudozyma antarctica		unclassified	unclassified	unclassified	unclassified		CL0020	TPR	Tetratrico peptide repeat superfamily	V-ATPase subunit H	PF03224		unclassified	unclassified	unclassified	unclassified	unclassified		1.07916e-05	0
A0A081CDW8;M9LQ73		Eukaryota	Basidiomycota	Ustilaginomycetes	Ustilaginales	Ustilaginaceae	Moesziomyces	Pseudozyma antarctica		unclassified	unclassified	unclassified	unclassified		various	various	various	various	various		metabolism	Inorganic ion transport and metabolism	0PK7C	nickel transport protein	5270.UM01429P0		2.73002e-05	0
A0A120E9B4		Eukaryota	Basidiomycota	Microbotryomycetes	Sporidiobolales	Sporidiobolaceae	Rhodotorula	Rhodotorula sp. JG-1b		unclassified	unclassified	unclassified	unclassified		unclassified	unclassified	unclassified	unclassified	unclassified		unclassified	unclassified	unclassified	unclassified	unclassified		4.86409e-05	0
A0A194S621		Eukaryota	Basidiomycota	Microbotryomycetes	Sporidiobolales	Sporidiobolaceae	Rhodotorula	Rhodotorula graminis		unclassified	unclassified	unclassified	unclassified		CL0023	P-loop_NTPase	P-loop containing nucleoside triphosphate hydrolase superfamily	Helicase conserved C-terminal domain	PF00271		unclassified	unclassified	unclassified	unclassified	unclassified		4.11906e-05	0
A0A061AE20		Eukaryota	Basidiomycota	Microbotryomycetes	Sporidiobolales	Sporidiobolaceae	Rhodotorula	Rhodosporidium toruloides		unclassified	unclassified	unclassified	unclassified		unclassified	unclassified	unclassified	unclassified	unclassified		unclassified	unclassified	unclassified	unclassified	unclassified		1.4035e-05	0
A0A095C8T4;A0A0D0VL04;A0A0D0XAX8;A0A0D0YRU5;A0A226BES7;Q55R37;Q5KF32		Eukaryota	Basidiomycota	Tremellomycetes	Tremellales	Cryptococcaceae	Cryptococcus	various		Unknown function	General	small GTP-binding protein domain	TIGR00231		CL0023	P-loop_NTPase	P-loop containing nucleoside triphosphate hydrolase superfamily	Ferrous iron transport protein B	PF02421		cellular processes and signaling	Signal transduction mechanisms	091SK	TGS domain	various		6.12468e-05	0
A0A2S5B5F1		Eukaryota	Basidiomycota	Microbotryomycetes	Sporidiobolales	Sporidiobolaceae	Rhodotorula	Rhodotorula taiwanensis		unclassified	unclassified	unclassified	unclassified		unclassified	unclassified	unclassified	FATC domain	PF02260		information storage and processing	Replication, recombination and repair	0PGIW	Serine threonine protein kinase which activates checkpoint signaling upon genotoxic stresses such as ionizing radiation (IR), ultraviolet light (UV), or DNA replication stalling, thereby acting as a DNA damage sensor. Recognizes the substrate consensus sequence ST -Q. Recruited to DNA lesions in order to initiate the DNA repair by homologous recombination. Phosphorylates histone H2A to form H2AS1…	5297.EFP86122		9.02982e-06	0
A0A0K3CTP2		Eukaryota	Basidiomycota	Microbotryomycetes	Sporidiobolales	Sporidiobolaceae	Rhodotorula	Rhodosporidium toruloides		DNA metabolism	DNA replication, recombination, and repair	ATP-dependent DNA helicase, RecQ family	TIGR00614		CL0426	HRDC-like	HRDC-like superfamily	HRDC domain	PF00570		information storage and processing	Replication, recombination and repair	091K0	RQC domain	5297.EFP87697		1.53017e-05	0
A0A0D0TYE2		Eukaryota	Basidiomycota	Tremellomycetes	Tremellales	Cryptococcaceae	Cryptococcus	Cryptococcus gattii VGII		unclassified	unclassified	unclassified	unclassified		CL0023	P-loop_NTPase	P-loop containing nucleoside triphosphate hydrolase superfamily	Helicase conserved C-terminal domain	PF00271		information storage and processing	Replication, recombination and repair	0PFTZ	DNA helicase component of the INO80 complex which remodels chromatin by shifting nucleosomes and is involved in DNA repair (By similarity)	367775.XP_003196020.1		0	1.18706e-05
A0A1E3KAR6		Eukaryota	Basidiomycota	Tremellomycetes	Tremellales	Cryptococcaceae	Cryptococcus	Cryptococcus amylolentus		unclassified	unclassified	unclassified	unclassified		unclassified	unclassified	unclassified	unclassified	unclassified		poorly characterized	Function unknown	0QBEW	NA	214684.XP_572637.1		0	3.23094e-05
A0A061B510;M7WLM7		Eukaryota	Basidiomycota	Microbotryomycetes	Sporidiobolales	Sporidiobolaceae	Rhodotorula	Rhodosporidium toruloides		unclassified	unclassified	unclassified	unclassified		CL0020	TPR	Tetratrico peptide repeat superfamily	Pumilio-family RNA binding repeat	PF00806		unclassified	unclassified	unclassified	unclassified	unclassified		0	5.97123e-05
A0A0D6ERG3		Eukaryota	Basidiomycota	Microbotryomycetes	Sporidiobolales	Sporidiobolaceae	Sporidiobolus	Sporidiobolus salmonicolor		unclassified	unclassified	unclassified	unclassified		unclassified	unclassified	unclassified	Putative GTPase activating protein for Arf	PF01412		cellular processes and signaling	Signal transduction mechanisms	01EJV	ArfGap	240176.XP_001837891.2		0	2.44434e-05
A0A226BNA9		Eukaryota	Basidiomycota	Tremellomycetes	Tremellales	Cryptococcaceae	Cryptococcus	Cryptococcus neoformans		unclassified	unclassified	unclassified	unclassified		CL0012	Histone	Histone superfamily	Histone-like transcription factor (CBF/NF-Y) and archaeal histone	PF00808		information storage and processing	Chromatin structure and dynamics	KOG1744	Core component of nucleosome. Nucleosomes wrap and compact DNA into chromatin, limiting DNA accessibility to the cellular machineries which require DNA as a template. Histones thereby play a central role in transcription regulation, DNA repair, DNA replication and chromosomal stability. DNA accessibility is regulated via a complex set of post-translational modifications of histones, also called h…	214684.XP_569066.1		0	0.000154574
A0A0D0YY32		Eukaryota	Basidiomycota	Tremellomycetes	Tremellales	Cryptococcaceae	Cryptococcus	Cryptococcus gattii		unclassified	unclassified	unclassified	unclassified		CL0023	P-loop_NTPase	P-loop containing nucleoside triphosphate hydrolase superfamily	Microtubule binding	PF16796		cellular processes and signaling	Cytoskeleton	12QPN	Kinesin family member	367775.XP_003192086.1		0	1.68913e-05
A0A061AZQ6;M7X0H8		Eukaryota	Basidiomycota	Microbotryomycetes	Sporidiobolales	Sporidiobolaceae	Rhodotorula	Rhodosporidium toruloides		unclassified	unclassified	unclassified	unclassified		various	various	various	various	various		various	various	various	various	various		0	6.01842e-05
M9MHK7		Eukaryota	Basidiomycota	Ustilaginomycetes	Ustilaginales	Ustilaginaceae	Moesziomyces	Pseudozyma antarctica		unclassified	unclassified	unclassified	unclassified		unclassified	unclassified	unclassified	unclassified	unclassified		unclassified	unclassified	unclassified	unclassified	unclassified		0	7.2587e-05
A0A095CGS1		Eukaryota	Basidiomycota	Tremellomycetes	Tremellales	Cryptococcaceae	Cryptococcus	Cryptococcus gattii VGII		unclassified	unclassified	unclassified	unclassified		CL0018	bZIP	bZIP-like leucine zipper	Basic region leucine zipper	PF07716		information storage and processing	Transcription	0PIV6	Transcription factor	367775.XP_003191158.1		0	3.4823e-05
A0A125PIB6		Eukaryota	Basidiomycota	Microbotryomycetes	Sporidiobolales	Sporidiobolaceae	Rhodotorula	Rhodotorula sp. JG-1b		unclassified	unclassified	unclassified	unclassified		unclassified	unclassified	unclassified	Fungal Zn(2)-Cys(6) binuclear cluster domain	PF00172		poorly characterized	Function unknown	095BU	Fungal specific transcription factor domain	214684.XP_567399.1		0	2.13789e-05
A0A0D0X7B6		Eukaryota	Basidiomycota	Tremellomycetes	Tremellales	Cryptococcaceae	Cryptococcus	Cryptococcus neoformans		unclassified	unclassified	unclassified	unclassified		CL0023	P-loop_NTPase	P-loop containing nucleoside triphosphate hydrolase superfamily	AAA domain (dynein-related subfamily)	PF07728		unclassified	unclassified	unclassified	unclassified	unclassified		0	4.89425e-05
M9MBL3		Eukaryota	Basidiomycota	Ustilaginomycetes	Ustilaginales	Ustilaginaceae	Moesziomyces	Pseudozyma antarctica		unclassified	unclassified	unclassified	unclassified		CL0266	PH	PH domain-like superfamily	Pleckstrin homology domain	PF15410		cellular processes and signaling	Signal transduction mechanisms	0998N	RhoGAP	5270.UM01161P0		0	8.19442e-06
A0A1E3HBC8;A0A1E3JH12		Eukaryota	Basidiomycota	Tremellomycetes	Tremellales	Cryptococcaceae	Cryptococcus	Cryptococcus gattii VGIV		unclassified	unclassified	unclassified	unclassified		unclassified	unclassified	unclassified	NUC173 domain	PF08161		information storage and processing	RNA processing and modification	12RHG	splicing factor 3B subunit 1	578458.XP_003033257.1		0	1.86995e-05
A0A0D0YDU2		Eukaryota	Basidiomycota	Tremellomycetes	Tremellales	Cryptococcaceae	Cryptococcus	Cryptococcus gattii VGIV		unclassified	unclassified	unclassified	unclassified		CL0023	P-loop_NTPase	P-loop containing nucleoside triphosphate hydrolase superfamily	Helicase conserved C-terminal domain	PF00271		unclassified	unclassified	unclassified	unclassified	unclassified		0	3.3363e-05
A0A081CL20;M9M6F9		Eukaryota	Basidiomycota	Ustilaginomycetes	Ustilaginales	Ustilaginaceae	various	various		Amino acid biosynthesis	Pyruvate family	3-isopropylmalate dehydratase, small subunit	TIGR00171		CL0364	Leu-IlvD	LeuD/IlvD-like	Aconitase C-terminal domain	PF00694		metabolism	Amino acid transport and metabolism	various	various	various		0	2.83453e-05
M9LQG4		Eukaryota	Basidiomycota	Ustilaginomycetes	Ustilaginales	Ustilaginaceae	Moesziomyces	Pseudozyma antarctica		Unknown function	General	small GTP-binding protein domain	TIGR00231		CL0023	P-loop_NTPase	P-loop containing nucleoside triphosphate hydrolase superfamily	Gtr1/RagA G protein conserved region	PF04670		cellular processes and signaling	Intracellular trafficking, secretion, and vesicular transport	0PG62	gtp-binding protein	5270.UM02485P0		0	9.72206e-05
A0A194S881		Eukaryota	Basidiomycota	Microbotryomycetes	Sporidiobolales	Sporidiobolaceae	Rhodotorula	Rhodotorula graminis		unclassified	unclassified	unclassified	unclassified		CL0023	P-loop_NTPase	P-loop containing nucleoside triphosphate hydrolase superfamily	Type III restriction enzyme, res subunit	PF04851		information storage and processing	Transcription	0IRE9	Class II histone deacetylase complex subunits 2 and 3	5297.EFP79575		0	1.13501e-05
A0A194S573		Eukaryota	Basidiomycota	Microbotryomycetes	Sporidiobolales	Sporidiobolaceae	Rhodotorula	Rhodotorula graminis		unclassified	unclassified	unclassified	unclassified		unclassified	unclassified	unclassified	unclassified	unclassified		poorly characterized	Function unknown	0NVRZ	NA	170187.SP_1772		0	2.1813e-05
A0A1E3IXL4		Eukaryota	Basidiomycota	Tremellomycetes	Tremellales	Cryptococcaceae	Cryptococcus	Cryptococcus depauperatus		unclassified	unclassified	unclassified	unclassified		CL0025	His_Kinase_A	His Kinase A (phospho-acceptor) domain	Histidine kinase-, DNA gyrase B-, and HSP90-like ATPase	PF02518		cellular processes and signaling	Signal transduction mechanisms	0IVME	whole genome shotgun sequence	214684.XP_568524.1		0	1.34286e-05
A0A0D0UGB5		Eukaryota	Basidiomycota	Tremellomycetes	Tremellales	Cryptococcaceae	Cryptococcus	Cryptococcus gattii		unclassified	unclassified	unclassified	unclassified		CL0020	TPR	Tetratrico peptide repeat superfamily	Diaphanous GTPase-binding Domain	PF06371		cellular processes and signaling	Signal transduction mechanisms	0PFPB	cytokinesis protein sepa	367775.XP_003196200.1		0	1.11441e-05
M9LJ11		Eukaryota	Basidiomycota	Ustilaginomycetes	Ustilaginales	Ustilaginaceae	Moesziomyces	Pseudozyma antarctica		unclassified	unclassified	unclassified	unclassified		CL0125	Peptidase_CA	Peptidase clan CA	Peptidase family C54	PF03416		cellular processes and signaling	Posttranslational modification, protein turnover, chaperones	KOG2674	cysteine peptidase	5270.UM05142P0		0	1.42384e-05
A0A0D0Y4B7		Eukaryota	Basidiomycota	Tremellomycetes	Tremellales	Cryptococcaceae	Cryptococcus	Cryptococcus gattii		unclassified	unclassified	unclassified	unclassified		CL0020	TPR	Tetratrico peptide repeat superfamily	Vacuolar 14 Fab1-binding region	PF12755		cellular processes and signaling	Cytoskeleton	KOG1820	Cytoskeleton associated protein 5	367775.XP_003195241.1		0	2.48136e-05
G0T1R9		Eukaryota	Basidiomycota	Microbotryomycetes	Sporidiobolales	Sporidiobolaceae	Rhodotorula	Rhodosporidium toruloides		unclassified	unclassified	unclassified	unclassified		unclassified	unclassified	unclassified	RNB domain	PF00773		information storage and processing	Transcription	COG0557	3'-5' exoribonuclease that releases 5'-nucleoside monophosphates and is involved in maturation of structured RNAs (By similarity)	486041.XP_001880614.1		0	1.90477e-05
A0A2S5B2T3		Eukaryota	Basidiomycota	Microbotryomycetes	Sporidiobolales	Sporidiobolaceae	Rhodotorula	Rhodotorula taiwanensis		unclassified	unclassified	unclassified	unclassified		unclassified	unclassified	unclassified	unclassified	unclassified		unclassified	unclassified	unclassified	unclassified	unclassified		0	3.83674e-05
A0A0D0VQE9		Eukaryota	Basidiomycota	Tremellomycetes	Tremellales	Cryptococcaceae	Cryptococcus	Cryptococcus gattii VGIV		unclassified	unclassified	unclassified	unclassified		unclassified	unclassified	unclassified	Dock homology region 2	PF06920		cellular processes and signaling	Signal transduction mechanisms	1CJF0	Dedicator of cytokinesis	367775.XP_003195822.1		0	1.03347e-05
A0A226A1G3;A0A226BQE2		Eukaryota	Basidiomycota	Tremellomycetes	Tremellales	Cryptococcaceae	Cryptococcus	Cryptococcus neoformans		unclassified	unclassified	unclassified	unclassified		CL0123	HTH	Helix-turn-helix clan	Myb-like DNA-binding domain	PF00249		information storage and processing	Transcription	0PH7Y	MYB DNA-binding domain protein	283643.XP_778037.1		0	1.74362e-05
A0A0D6ETA9		Eukaryota	Basidiomycota	Microbotryomycetes	Sporidiobolales	Sporidiobolaceae	Sporidiobolus	Sporidiobolus salmonicolor		DNA metabolism	DNA replication, recombination, and repair	putative DNA helicase	TIGR00376		CL0023	P-loop_NTPase	P-loop containing nucleoside triphosphate hydrolase superfamily	AAA domain	PF13604		information storage and processing	Replication, recombination and repair	12PJM	immunoglobulin mu binding protein 2	486041.XP_001878866.1		0	3.93033e-05
A0A1E3JKR0		Eukaryota	Basidiomycota	Tremellomycetes	Tremellales	Cryptococcaceae	Cryptococcus	Cryptococcus amylolentus		unclassified	unclassified	unclassified	unclassified		CL0123	HTH	Helix-turn-helix clan	Homeobox KN domain	PF05920		information storage and processing	Transcription	10Y9T	Pfam:Coprinus_mating	367775.XP_003196005.1		0	6.47349e-05
A0A0D0VL40		Eukaryota	Basidiomycota	Tremellomycetes	Tremellales	Cryptococcaceae	Tsuchiyaea	Tsuchiyaea wingfieldii		unclassified	unclassified	unclassified	unclassified		CL0099	ALDH-like	ALDH-like superfamily	Aldehyde dehydrogenase family	PF00171		metabolism	Energy production and conversion	01CS2	Aldehyde dehydrogenase family	578458.XP_003035055.1		0	5.65471e-05
A0A0D6EMJ1		Eukaryota	Basidiomycota	Microbotryomycetes	Sporidiobolales	Sporidiobolaceae	Sporidiobolus	Sporidiobolus salmonicolor		unclassified	unclassified	unclassified	unclassified		CL0012	Histone	Histone superfamily	TATA box binding protein associated factor (TAF)	PF02969		information storage and processing	Chromatin structure and dynamics	KOG3467	Core component of nucleosome. Nucleosomes wrap and compact DNA into chromatin, limiting DNA accessibility to the cellular machineries which require DNA as a template. Histones thereby play a central role in transcription regulation, DNA repair, DNA replication and chromosomal stability. DNA accessibility is regulated via a complex set of post-translational modifications of histones, also called h…	578458.XP_003033289.1		0	0.000248807
A0A081CHZ3		Eukaryota	Basidiomycota	Ustilaginomycetes	Ustilaginales	Ustilaginaceae	Moesziomyces	Moesziomyces aphidis		Protein synthesis	tRNA and rRNA base modification	tRNA uridine 5-carboxymethylaminomethyl modification enzyme GidA	TIGR00136		CL0063	NADP_Rossmann	FAD/NAD(P)-binding Rossmann fold Superfamily	FAD dependent oxidoreductase	PF12831		unclassified	unclassified	unclassified	unclassified	unclassified		0	4.10514e-05
A0A081CH51		Eukaryota	Basidiomycota	Ustilaginomycetes	Ustilaginales	Ustilaginaceae	Moesziomyces	Pseudozyma antarctica		unclassified	unclassified	unclassified	unclassified		unclassified	unclassified	unclassified	Ctr copper transporter family	PF04145		unclassified	unclassified	unclassified	unclassified	unclassified		0	0.000144509
A0A225XPB2		Eukaryota	Basidiomycota	Tremellomycetes	Tremellales	Cryptococcaceae	Cryptococcus	Cryptococcus neoformans		unclassified	unclassified	unclassified	unclassified		CL0020	TPR	Tetratrico peptide repeat superfamily	HEAT repeat	PF02985		cellular processes and signaling	Intracellular trafficking, secretion, and vesicular transport	0PIJZ	AP-3 adaptor complex subunit beta	214684.XP_569897.1		0	3.35045e-05
A0A1E3JQK6		Eukaryota	Basidiomycota	Tremellomycetes	Tremellales	Cryptococcaceae	Cryptococcus	Cryptococcus amylolentus		DNA metabolism	DNA replication, recombination, and repair	DNA polymerase (pol2)	TIGR00592		unclassified	unclassified	unclassified	DNA polymerase alpha subunit p180 N terminal	PF12254		information storage and processing	Replication, recombination and repair	1CM5Y	DNA Polymerase alpha zinc finger	283643.XP_774908.1		0	1.89489e-05
A0A0D6EG87		Eukaryota	Basidiomycota	Microbotryomycetes	Sporidiobolales	Sporidiobolaceae	Sporidiobolus	Sporidiobolus salmonicolor		Protein fate	Degradation of proteins, peptides, and glycopeptides	ATP-dependent metallopeptidase HflB	TIGR01241		unclassified	unclassified	unclassified	FtsH Extracellular	PF06480		cellular processes and signaling	Posttranslational modification, protein turnover, chaperones	KOG0731	ATP-dependent zinc	5270.UM00898P0		0	2.94068e-05
M9MBV6		Eukaryota	Basidiomycota	Ustilaginomycetes	Ustilaginales	Ustilaginaceae	Moesziomyces	Pseudozyma antarctica		Unknown function	General	small GTP-binding protein domain	TIGR00231		CL0023	P-loop_NTPase	P-loop containing nucleoside triphosphate hydrolase superfamily	50S ribosome-binding GTPase	PF01926		cellular processes and signaling	Intracellular trafficking, secretion, and vesicular transport	12QA4	RAB18, member RAS oncogene family	5270.UM03602P0		0	0.000122802
A0A109FJZ3		Eukaryota	Basidiomycota	Microbotryomycetes	Sporidiobolales	Sporidiobolaceae	Rhodotorula	Rhodotorula sp. JG-1b		unclassified	unclassified	unclassified	unclassified		CL0459	BRCT-like	BRCT like	BRCA1 C Terminus (BRCT) domain	PF00533		unclassified	unclassified	unclassified	unclassified	unclassified		0	3.04068e-05
A0A061BAP7		Eukaryota	Basidiomycota	Microbotryomycetes	Sporidiobolales	Sporidiobolaceae	Rhodotorula	Rhodosporidium toruloides		unclassified	unclassified	unclassified	unclassified		CL0028	AB_hydrolase	Alpha/Beta hydrolase fold	Steryl acetyl hydrolase	PF10340		metabolism	Lipid transport and metabolism	COG0657	alpha beta hydrolase fold-3 domain protein	5270.UM06149P0		0	5.81561e-05
A0A0D0YI63		Eukaryota	Basidiomycota	Tremellomycetes	Tremellales	Cryptococcaceae	Cryptococcus	Cryptococcus gattii VGIV		unclassified	unclassified	unclassified	unclassified		unclassified	unclassified	unclassified	Domain of unknown function DUF21	PF01595		metabolism	Inorganic ion transport and metabolism	0PGV9	Domain of unknown function DUF21	367775.XP_003193302.1		0	2.96506e-05
A0A1E3IBJ9;A0A1E3JJA2		Eukaryota	Basidiomycota	Tremellomycetes	Tremellales	Cryptococcaceae	Cryptococcus	Cryptococcus depauperatus		unclassified	unclassified	unclassified	unclassified		unclassified	unclassified	unclassified	SOCE-associated regulatory factor of calcium homoeostasis	PF06682		unclassified	unclassified	unclassified	unclassified	unclassified		0	9.05469e-05
A0A0K3CG38;A0A2T0A6P3;M7XXZ4		Eukaryota	Basidiomycota	Microbotryomycetes	various	various	various	various		unclassified	unclassified	T-complex protein 1, delta subunit	TIGR02342		unclassified	unclassified	unclassified	TCP-1/cpn60 chaperonin family	PF00118		cellular processes and signaling	Posttranslational modification, protein turnover, chaperones	1CJWD	t-complex protein 1, delta subunit (tcp-1-delta)	367775.XP_003195360.1		0	5.21181e-05
Q55NL5		Eukaryota	Basidiomycota	Tremellomycetes	Tremellales	Cryptococcaceae	Cryptococcus	Cryptococcus neoformans		unclassified	unclassified	unclassified	unclassified		unclassified	unclassified	unclassified	unclassified	unclassified		cellular processes and signaling	Posttranslational modification, protein turnover, chaperones	COG1404	peptidase (S8 and S53, subtilisin, kexin, sedolisin	283643.XP_774027.1		0	3.32321e-05
A0A0K3C723		Eukaryota	Basidiomycota	Microbotryomycetes	Sporidiobolales	Sporidiobolaceae	Rhodotorula	Rhodosporidium toruloides		unclassified	unclassified	unclassified	unclassified		CL0110	GT-A	Glycosyl transferase clan GT-A	Glycosyltransferase like family 2	PF13641		cellular processes and signaling	Cell wall/membrane/envelope biogenesis	091SZ	Chitin synthase	5297.EFP78527		0	1.38695e-05
A0A194S6N1		Eukaryota	Basidiomycota	Microbotryomycetes	Sporidiobolales	Sporidiobolaceae	Rhodotorula	Rhodotorula graminis		unclassified	unclassified	unclassified	unclassified		unclassified	unclassified	unclassified	Zinc-finger domain of monoamine-oxidase A repressor R1	PF10497		unclassified	unclassified	unclassified	unclassified	unclassified		0	2.89018e-05
P0CQ75		Eukaryota	Basidiomycota	Tremellomycetes	Tremellales	Cryptococcaceae	Cryptococcus	Cryptococcus neoformans		unclassified	unclassified	unclassified	unclassified		CL0023	P-loop_NTPase	P-loop containing nucleoside triphosphate hydrolase superfamily	Helicase conserved C-terminal domain	PF00271		unclassified	unclassified	unclassified	unclassified	unclassified		0	4.49181e-05
A0A095DBN2;A0A1E3HLQ1;A0A1E3JV26;A0A225XP06;A0A226B853;E6R2R6;P0CQ73		Eukaryota	Basidiomycota	various	various	various	various	various		unclassified	unclassified	unclassified	unclassified		CL0023	P-loop_NTPase	P-loop containing nucleoside triphosphate hydrolase superfamily	various	various		information storage and processing	RNA processing and modification	0PHSA	ATP-dependent RNA helicase involved in 40S ribosomal subunit biogenesis. Required for the processing and cleavage of 35S pre-rRNA at sites A0, A1, and A2, leading to mature 18S rRNA (By similarity)	various		0	7.20726e-05
A0A0D0VGR9;A0A0D0WAB4		Eukaryota	Basidiomycota	Tremellomycetes	Tremellales	Cryptococcaceae	Cryptococcus	various		unclassified	unclassified	unclassified	unclassified		unclassified	unclassified	unclassified	unclassified	unclassified		poorly characterized	Function unknown	14C0P	NA	367775.XP_003191315.1		0	3.9466e-05
G0SYB1		Eukaryota	Basidiomycota	Microbotryomycetes	Sporidiobolales	Sporidiobolaceae	Rhodotorula	Rhodosporidium toruloides		unclassified	unclassified	unclassified	unclassified		unclassified	unclassified	unclassified	SMC proteins Flexible Hinge Domain	PF06470		metabolism	Lipid transport and metabolism	017AS	MBOAT, membrane-bound O-acyltransferase family	486041.XP_001874547.1		0	2.44345e-05
A0A2S5B8S3		Eukaryota	Basidiomycota	Microbotryomycetes	Sporidiobolales	Sporidiobolaceae	Rhodotorula	Rhodotorula taiwanensis		Unknown function	General	small GTP-binding protein domain	TIGR00231		CL0023	P-loop_NTPase	P-loop containing nucleoside triphosphate hydrolase superfamily	Ras of Complex, Roc, domain of DAPkinase	PF08477		unclassified	unclassified	unclassified	unclassified	unclassified		0	5.59938e-05
A0A1E3J7L8		Eukaryota	Basidiomycota	Tremellomycetes	Tremellales	Cryptococcaceae	Cryptococcus	Cryptococcus depauperatus		unclassified	unclassified	unclassified	unclassified		unclassified	unclassified	unclassified	DBP10CT (NUC160) domain	PF08147		information storage and processing	Translation, ribosomal structure and biogenesis	092BJ	ATP-binding RNA helicase involved in the biogenesis of 60S ribosomal subunits and is required for the normal formation of 25S and 5.8S rRNAs (By similarity)	367775.XP_003192483.1		0	3.60363e-05
A0A0D0UE80		Eukaryota	Basidiomycota	Tremellomycetes	Tremellales	Cryptococcaceae	Cryptococcus	Cryptococcus gattii		unclassified	unclassified	unclassified	unclassified		CL0167	Zn_Beta_Ribbon	Zinc beta-ribbon	LIM domain	PF00412		cellular processes and signaling	Signal transduction mechanisms	13NJA	LIM domain protein	367775.XP_003191251.1		0	4.02431e-05
A0A2S5AZG9		Eukaryota	Basidiomycota	Microbotryomycetes	Sporidiobolales	Sporidiobolaceae	Rhodotorula	Rhodotorula taiwanensis		unclassified	unclassified	unclassified	unclassified		CL0023	P-loop_NTPase	P-loop containing nucleoside triphosphate hydrolase superfamily	Type III restriction enzyme, res subunit	PF04851		information storage and processing	Transcription	0IRE9	Class II histone deacetylase complex subunits 2 and 3	5297.EFP79575		0	1.50991e-05
F5HCN8;Q5KHZ8		Eukaryota	Basidiomycota	Tremellomycetes	Tremellales	Cryptococcaceae	Cryptococcus	Cryptococcus neoformans		unclassified	unclassified	unclassified	unclassified		CL0031	Phosphatase	Phosphatase superfamily	Dual specificity phosphatase, catalytic domain	PF00782		unclassified	unclassified	unclassified	unclassified	unclassified		0	6.81258e-05
A0A1E3IRW7;A0A1E3J3R0		Eukaryota	Basidiomycota	Tremellomycetes	Tremellales	Cryptococcaceae	Cryptococcus	Cryptococcus depauperatus		unclassified	unclassified	unclassified	unclassified		CL0409	GAP	GTPase activation domain superfamily	RhoGAP domain	PF00620		unclassified	unclassified	unclassified	unclassified	unclassified		0	2.65425e-05
A0A095ERE1;A0A0D0USU5;A0A0D0VFC1;A0A0D0XHE0;E6R603;Q5KGB6		Eukaryota	Basidiomycota	Tremellomycetes	Tremellales	Cryptococcaceae	Cryptococcus	various		unclassified	unclassified	unclassified	unclassified		CL0063	NADP_Rossmann	FAD/NAD(P)-binding Rossmann fold Superfamily	Oxidoreductase family, NAD-binding Rossmann fold	PF01408		poorly characterized	Function unknown	12TT7	NAD-binding Rossmann fold oxidoreductase family protein	various		0	7.08238e-05
A0A0P9FAQ6		Eukaryota	Basidiomycota	Microbotryomycetes	Sporidiobolales	Sporidiobolaceae	Rhodotorula	Rhodotorula graminis		unclassified	unclassified	unclassified	unclassified		unclassified	unclassified	unclassified	unclassified	unclassified		poorly characterized	Function unknown	095P8	Inherit from fuNOG: conserved hypothetical protein	214684.XP_566589.1		0	0.000104426
A0A2E8JRN2		Bacteria	Candidatus Saccharibacteria	unclassified	unclassified	unclassified	unclassified	Candidatus Saccharibacteria bacterium		unclassified	unclassified	unclassified	unclassified		unclassified	unclassified	unclassified	unclassified	unclassified		unclassified	unclassified	unclassified	unclassified	unclassified		0.000182137	0
R4PWZ1		Bacteria	Candidatus Saccharibacteria	unclassified	unclassified	unclassified	Candidatus Saccharimonas	Candidatus Saccharimonas aalborgensis		unclassified	unclassified	unclassified	unclassified		CL0257	Acetyltrans	N-acetyltransferase like	Acetyltransferase (GNAT) domain	PF13480		unclassified	unclassified	unclassified	unclassified	unclassified		6.75403e-05	0
R4PMA5		Bacteria	Candidatus Saccharibacteria	unclassified	unclassified	unclassified	Candidatus Saccharimonas	Candidatus Saccharimonas aalborgensis		unclassified	unclassified	unclassified	unclassified		CL0023	P-loop_NTPase	P-loop containing nucleoside triphosphate hydrolase superfamily	Sigma-54 interaction domain	PF00158		cellular processes and signaling	Posttranslational modification, protein turnover, chaperones	0ND4R	ATP-dependent clp protease, ATP-binding subunit	556261.HMPREF0240_00006		2.71316e-05	0
A0A2N5KBW0		Bacteria	Candidatus Saccharibacteria	unclassified	unclassified	unclassified	unclassified	Candidatus Saccharibacteria bacterium		unclassified	unclassified	unclassified	unclassified		unclassified	unclassified	unclassified	unclassified	unclassified		unclassified	unclassified	unclassified	unclassified	unclassified		7.50701e-05	0
A0A1F7R488		Bacteria	Candidatus Saccharibacteria	unclassified	unclassified	unclassified	unclassified	Candidatus Saccharibacteria bacterium RIFCSPHIGHO2_12_FULL_47_17		unclassified	unclassified	unclassified	unclassified		unclassified	unclassified	unclassified	unclassified	unclassified		unclassified	unclassified	unclassified	unclassified	unclassified		0.000137165	0
A0A2M7TZS9		Bacteria	Candidatus Saccharibacteria	unclassified	unclassified	unclassified	unclassified	Candidatus Saccharibacteria bacterium CG_4_10_14_0_2_um_filter_52_9		Central intermediary metabolism	Amino sugars	glutamine-fructose-6-phosphate transaminase (isomerizing)	TIGR01135		CL0052	NTN	NTN hydrolase superfamily	Glutamine amidotransferases class-II	PF13230		unclassified	unclassified	unclassified	unclassified	unclassified		3.84807e-05	0
A0A2G6C4F6		Bacteria	Candidatus Saccharibacteria	unclassified	unclassified	unclassified	unclassified	Candidatus Saccharibacteria bacterium		unclassified	unclassified	unclassified	unclassified		CL0023	P-loop_NTPase	P-loop containing nucleoside triphosphate hydrolase superfamily	AAA domain, putative AbiEii toxin, Type IV TA system	PF13304		unclassified	unclassified	unclassified	unclassified	unclassified		0.000104916	0
A0A1F7QUG2		Bacteria	Candidatus Saccharibacteria	unclassified	unclassified	unclassified	unclassified	Candidatus Saccharibacteria bacterium RIFCSPHIGHO2_12_FULL_44_22		unclassified	unclassified	unclassified	unclassified		CL0028	AB_hydrolase	Alpha/Beta hydrolase fold	Prolyl oligopeptidase family	PF00326		metabolism	Secondary metabolites biosynthesis, transport and catabolism	00JW5	polyhydroxybutyrate depolymerase	979556.MTES_3213		7.24343e-05	0
A0A1F7R0T5		Bacteria	Candidatus Saccharibacteria	unclassified	unclassified	unclassified	unclassified	Candidatus Saccharibacteria bacterium RIFCSPHIGHO2_12_FULL_47_16b		unclassified	unclassified	unclassified	unclassified		unclassified	unclassified	unclassified	YjbR	PF04237		poorly characterized	Function unknown	0NMKK	Pfam:DUF419	481743.GYMC10_1169		0	0.000219242
A0A2N1SXQ2		Bacteria	Candidatus Saccharibacteria	unclassified	unclassified	unclassified	unclassified	Candidatus Saccharibacteria bacterium HGW-Saccharibacteria-1		Energy metabolism	ATP-proton motive force interconversion	ATP synthase F1, beta subunit	TIGR01039		CL0275	HAS-barrel	HAS-barrel superfamily	ATP synthase alpha/beta family, beta-barrel domain	PF02874		metabolism	Energy production and conversion	COG0055	Produces ATP from ADP in the presence of a proton gradient across the membrane. The catalytic sites are hosted primarily by the beta subunits (By similarity)	246194.CHY_2545		0	4.70148e-05
A0A258GH01		Bacteria	Candidatus Saccharibacteria	unclassified	unclassified	unclassified	unclassified	Candidatus Saccharibacteria oral taxon TM7x		Energy metabolism	ATP-proton motive force interconversion	ATP synthase F1, beta subunit	TIGR01039		CL0275	HAS-barrel	HAS-barrel superfamily	ATP synthase alpha/beta family, beta-barrel domain	PF02874		metabolism	Energy production and conversion	01RNF	Produces ATP from ADP in the presence of a proton gradient across the membrane. The catalytic sites are hosted primarily by the beta subunits (By similarity)	634452.APA01_01200		0	4.60081e-05
A0A258FWQ0		Bacteria	Candidatus Saccharibacteria	unclassified	unclassified	unclassified	unclassified	Candidatus Saccharibacteria bacterium 32-50-10		Protein synthesis	tRNA aminoacylation	phenylalanine--tRNA ligase, beta subunit	TIGR00472		CL0021	OB	OB fold	Putative tRNA binding domain	PF01588		information storage and processing	Translation, ribosomal structure and biogenesis	05C6A	phenylalanyl-tRNA synthetase (beta subunit)	574087.Acear_0398		0	3.08703e-05
N6X8Q4		Bacteria	Chlamydiae	Chlamydiia	Chlamydiales	Chlamydiaceae	Chlamydia	Chlamydia trachomatis		unclassified	unclassified	unclassified	unclassified		CL0179	ATP-grasp	ATP-grasp superfamily	D-ala D-ala ligase C-terminus	PF07478		unclassified	unclassified	unclassified	unclassified	unclassified		0	7.03018e-05
E6U6V3		Bacteria	Chloroflexi	Anaerolineae	Anaerolineales	Anaerolineaceae	Leptolinea	Leptolinea tardivitalis		unclassified	unclassified	phosphoglycerate mutase 1 family	TIGR01258		CL0071	His_phosphatase	Histidine phosphatase superfamily	Histidine phosphatase superfamily (branch 1)	PF00300		unclassified	unclassified	unclassified	unclassified	unclassified		0.000184684	8.69869e-05
Q9BUH6		Eukaryota	Chordata	Mammalia	Primates	Hominidae	Pan	Pan paniscus		unclassified	unclassified	unclassified	unclassified		unclassified	unclassified	unclassified	PAXX, PAralog of XRCC4 and XLF, also called C9orf142	PF15384		poorly characterized	Function unknown	0UUCC	Chromosome 9 open reading frame 142	9606.ENSP00000360682		0.000223613	0.000245581
P09525		Eukaryota	Chordata	Mammalia	unclassified	Bovidae	Bos	Bos mutus		unclassified	unclassified	unclassified	unclassified		unclassified	unclassified	unclassified	Annexin	PF00191		cellular processes and signaling	Intracellular trafficking, secretion, and vesicular transport	09XNR	annexin A11	9606.ENSP00000377833		0.000788343	0.00298393
P61026		Eukaryota	Chordata	Mammalia	Rodentia	Bathyergidae	Heterocephalus	Heterocephalus glaber		Unknown function	General	small GTP-binding protein domain	TIGR00231		CL0023	P-loop_NTPase	P-loop containing nucleoside triphosphate hydrolase superfamily	Gtr1/RagA G protein conserved region	PF04670		cellular processes and signaling	Intracellular trafficking, secretion, and vesicular transport	0DJYH	member RAS oncogene family	10020.ENSDORP00000013542		0.00045617	0.000751479
Q69YG1		Eukaryota	Chordata	Mammalia	Insectivora	Erinaceidae	Erinaceus	Erinaceus europaeus		unclassified	unclassified	unclassified	unclassified		CL0465	Ank	Ankyrin repeat superfamily	Ankyrin repeat	PF13606		cellular processes and signaling	Posttranslational modification, protein turnover, chaperones	KOG0508	Fem-1 homolog	7668.SPU_012392tr		0.000574897	0.000849129
V9HWF6		Eukaryota	Chordata	Mammalia	Primates	Hominidae	Homo	Homo sapiens		unclassified	unclassified	unclassified	unclassified		CL0116	Calycin	Calycin superfamily	Lipocalin / cytosolic fatty-acid binding protein family	PF00061		metabolism	Carbohydrate transport and metabolism	0A6MS	Functions as transport protein in the blood stream. Binds various ligands in the interior of its beta-barrel domain (By similarity). Appears to function in modulating the activity of the immune system during the acute-phase reaction	9606.ENSP00000259396		0.000675003	0.000498493
A0A024R118;F8VQX6;H0YI09		Eukaryota	Chordata	Mammalia	Primates	Hominidae	Homo	Homo sapiens		unclassified	unclassified	unclassified	unclassified		CL0063	NADP_Rossmann	FAD/NAD(P)-binding Rossmann fold Superfamily	various	various		poorly characterized	Function unknown	0V37C	methyltransferase like 7A	9606.ENSP00000331787		0	8.80564e-05
A0A087X1Q6;B6A8C7		Eukaryota	Chordata	Mammalia	Primates	Hominidae	Homo	Homo sapiens		unclassified	unclassified	unclassified	unclassified		CL0011	Ig	Immunoglobulin superfamily	Immunoglobulin domain	PF00047		cellular processes and signaling	Signal transduction mechanisms	1CUP6	activating receptor on myeloid cells	various		0	0.00035913
V9HWI1		Eukaryota	Chordata	Mammalia	Primates	Hominidae	Homo	Homo sapiens		unclassified	unclassified	unclassified	unclassified		CL0063	NADP_Rossmann	FAD/NAD(P)-binding Rossmann fold Superfamily	NAD dependent epimerase/dehydratase family	PF01370		poorly characterized	Function unknown	11JAS	Biliverdin reductase B (Flavin reductase (NADPH))	9606.ENSP00000263368		0.000556458	0.000486394
Q13185		Eukaryota	Chordata	Mammalia	Primates	Hominidae	Homo	Homo sapiens		unclassified	unclassified	unclassified	unclassified		CL0049	Tudor	Tudor domain 'Royal family'	Chromo (CHRromatin Organisation MOdifier) domain	PF00385		unclassified	unclassified	unclassified	unclassified	unclassified		0.000498547	0.000391171
Q9GZP4		Eukaryota	Chordata	Mammalia	Rodentia	Castoridae	Castor	Castor canadensis		unclassified	unclassified	unclassified	unclassified		CL0202	GBD	Galactose-binding domain-like superfamily	PITH domain	PF06201		cellular processes and signaling	Posttranslational modification, protein turnover, chaperones	0A1BP	PITH (C-terminal proteasome-interacting domain of thioredoxin-like) domain containing 1	61853.ENSNLEP00000010540		0.000426818	0.000101828
Q13148		Eukaryota	Chordata	Mammalia	Primates	Hominidae	Homo	Homo sapiens		unclassified	unclassified	unclassified	unclassified		CL0221	RRM	RRM-like clan	RNA recognition motif	PF16367		information storage and processing	Transcription	166RJ	TAR DNA binding protein	9601.ENSPPYP00000002194		5.65127e-05	0.000242022
A0A024R056;B2R6K4		Eukaryota	Chordata	Mammalia	Primates	Cercopithecidae	Macaca	Macaca mulatta		unclassified	unclassified	unclassified	unclassified		CL0186	Beta_propeller	Beta propeller clan	Eukaryotic translation initiation factor eIF2A	PF08662		poorly characterized	Function unknown	12NUC	guanine nucleotide binding protein (G protein), beta	8364.ENSXETP00000031200		0.000663924	0.000821207
B7Z5A8;Q08477		Eukaryota	Chordata	Mammalia	Primates	Hominidae	various	various		unclassified	unclassified	unclassified	unclassified		unclassified	unclassified	unclassified	Cytochrome P450	PF00067		metabolism	Secondary metabolites biosynthesis, transport and catabolism	COG2124	Cytochrome p450	various		4.49928e-05	0.000729429
Q9BTY2		Eukaryota	Chordata	Mammalia	Cetacea	Delphinidae	Tursiops	Tursiops truncatus		unclassified	unclassified	unclassified	unclassified		unclassified	unclassified	unclassified	Alpha-L-fucosidase C-terminal domain	PF16757		metabolism	Carbohydrate transport and metabolism	1AZRN	fucosidase, alpha-L- 2, plasma	9478.ENSTSYP00000012830		4.75819e-05	0
O75436		Eukaryota	Chordata	Mammalia	Primates	Cercopithecidae	Macaca	Macaca fascicularis		unclassified	unclassified	unclassified	unclassified		CL0135	Arrestin_N-like	Arrestin_N-like	Vacuolar protein sorting-associated protein 26	PF03643		cellular processes and signaling	Intracellular trafficking, secretion, and vesicular transport	0RXE6	vacuolar protein sorting 26 homolog A (S. pombe)	9601.ENSPPYP00000002770		0.000840605	0.00045962
Q567P1		Eukaryota	Chordata	Mammalia	Primates	Hominidae	Homo	Homo sapiens		unclassified	unclassified	unclassified	unclassified		CL0011	Ig	Immunoglobulin superfamily	CD80-like C2-set immunoglobulin domain	PF08205		poorly characterized	Function unknown	0VGIB	antigen binding	9544.ENSMMUP00000014959		0.000293674	0.000121757
Q53F20;Q9BTT0		Eukaryota	Chordata	Mammalia	Primates	Hominidae	Homo	Homo sapiens		unclassified	unclassified	unclassified	unclassified		CL0022	LRR	Leucine Rich Repeat	Leucine Rich repeat	PF13516		cellular processes and signaling	Cell cycle control, cell division, chromosome partitioning	various	various	various		0.000253126	0.000267106
B1Q3B3;P02792		Eukaryota	Chordata	Mammalia	Primates	Hominidae	Homo	Homo sapiens		unclassified	unclassified	unclassified	unclassified		CL0044	Ferritin	Ferritin-like Superfamily	Ferritin-like domain	PF00210		metabolism	Inorganic ion transport and metabolism	1BAAD	Stores iron in a soluble, non-toxic, readily available form. Important for iron homeostasis (By similarity)	61853.ENSNLEP00000005739		0.000126976	0.000409053
P02790		Eukaryota	Chordata	Mammalia	Primates	Cercopithecidae	Cercocebus	Cercocebus atys		unclassified	unclassified	unclassified	unclassified		unclassified	unclassified	unclassified	Hemopexin	PF00045		cellular processes and signaling	Posttranslational modification, protein turnover, chaperones	KOG1565	matrix metallopeptidase	9606.ENSP00000265983		0.000488602	4.6506e-05
P02768		Eukaryota	Chordata	Mammalia	Primates	Hominidae	Homo	Homo sapiens		unclassified	unclassified	unclassified	unclassified		CL0282	Serum_albumin	Serum albumin superfamily	Vitamin D binding protein, domain III	PF09164		cellular processes and signaling	Posttranslational modification, protein turnover, chaperones	0Z40H	Serum albumin, the main protein of plasma, has a good binding capacity for water, Ca(2 ), Na( ), K( ), fatty acids, hormones, bilirubin and drugs. Its main function is the regulation of the colloidal osmotic pressure of blood. Major zinc transporter in plasma, typically binds about 80 of all plasma zinc	9606.ENSP00000295897		0.00377787	0.00280884
A0A024R462;B7ZLE5;P02751		Eukaryota	Chordata	Mammalia	Primates	Hominidae	Homo	Homo sapiens		unclassified	unclassified	unclassified	unclassified		CL0159	E-set	Ig-like fold superfamily (E-set)	Protein of unknown function (DUF1410)	PF07198		cellular processes and signaling	Extracellular structures	0DIBR	Fibronectin 1	various		0.000325017	3.00018e-05
A0A024R035;P02748		Eukaryota	Chordata	Mammalia	Primates	Hominidae	Homo	Homo sapiens		unclassified	unclassified	unclassified	unclassified		unclassified	unclassified	unclassified	Thrombospondin type 1 domain	PF00090		cellular processes and signaling	Extracellular structures	0RQQ3	Complement component 9	9606.ENSP00000263408		0.000200857	0.00021768
O60832		Eukaryota	Chordata	Mammalia	Primates	Indriidae	Propithecus	Propithecus coquereli		unclassified	unclassified	uncharacterized domain 2	TIGR00451		CL0178	PUA	PUA/ASCH superfamily	PUA domain	PF01472		information storage and processing	Translation, ribosomal structure and biogenesis	COG0130	Responsible for synthesis of pseudouridine from uracil- 55 in the psi GC loop of transfer RNAs (By similarity)	9986.ENSOCUP00000010888		4.32311e-05	9.74681e-05
Q6KB66		Eukaryota	Chordata	Mammalia	Primates	Cercopithecidae	Rhinopithecus	Rhinopithecus roxellana		unclassified	unclassified	unclassified	unclassified		unclassified	unclassified	unclassified	Intermediate filament protein	PF00038		cellular processes and signaling	Cytoskeleton	0IGH5	Keratin 80	30611.ENSOGAP00000007593		0.000207047	0
B2R5P6;E9PIR7;F8W809		Eukaryota	Chordata	Mammalia	Primates	various	various	various		unclassified	unclassified	thioredoxin and glutathione reductase	TIGR01438		CL0063	NADP_Rossmann	FAD/NAD(P)-binding Rossmann fold Superfamily	FAD binding domain	PF00890		cellular processes and signaling	Posttranslational modification, protein turnover, chaperones	1CVEN	thioredoxin reductase	9685.ENSFCAP00000003359		0.00123307	5.74555e-05
Q15746		Eukaryota	Chordata	Mammalia	Primates	Cercopithecidae	Macaca	Macaca nemestrina		unclassified	unclassified	unclassified	unclassified		CL0011	Ig	Immunoglobulin superfamily	CD47 immunoglobulin-like domain	PF08204		cellular processes and signaling	Signal transduction mechanisms	KOG0613	fibronectin type III	9606.ENSP00000353452		1.22238e-05	1.49492e-05
P27449		Eukaryota	Chordata	Mammalia	Primates	Hominidae	Pan	Pan troglodytes		Transport and binding proteins	Cations and iron carrying compounds	V-type ATPase, C subunit	TIGR01100		unclassified	unclassified	unclassified	ATP synthase subunit C	PF00137		metabolism	Energy production and conversion	0A6MM	ATPase, H transporting, lysosomal 16kDa, V0 subunit c	9606.ENSP00000329757		0	0.000323217
A0A2R8YFE2		Eukaryota	Chordata	Mammalia	Rodentia	Sciuridae	Ictidomys	Ictidomys tridecemlineatus		unclassified	unclassified	unclassified	unclassified		CL0108	Actin_ATPase	Actin-like ATPase Superfamily	Actin	PF00022		cellular processes and signaling	Cytoskeleton	09TDS	Actins are highly conserved proteins that are involved in various types of cell motility and are ubiquitously expressed in all eukaryotic cells	9823.ENSSSCP00000008105		0.000577431	0.00126832
O15173		Eukaryota	Chordata	Mammalia	Primates	Hominidae	Pan	Pan paniscus		unclassified	unclassified	unclassified	unclassified		unclassified	unclassified	unclassified	Cytochrome b5-like Heme/Steroid binding domain	PF00173		poorly characterized	Function unknown	13RBR	progesterone receptor membrane component	9606.ENSP00000429301		0	0.000577623
A0A024R2M7;C9JIG9		Eukaryota	Chordata	Mammalia	Primates	Hominidae	Homo	Homo sapiens		unclassified	unclassified	unclassified	unclassified		CL0487	FKBP	FKBP-like superfamily	Oxidative-stress-responsive kinase 1 C-terminal domain	PF12202		cellular processes and signaling	Signal transduction mechanisms	KOG0582	ste20-related kinase adaptor	9606.ENSP00000311713		0	4.07699e-05
C9JIF9		Eukaryota	Chordata	Mammalia	Primates	Hominidae	Homo	Homo sapiens		unclassified	unclassified	unclassified	unclassified		CL0028	AB_hydrolase	Alpha/Beta hydrolase fold	X-Pro dipeptidyl-peptidase (S15 family)	PF02129		cellular processes and signaling	Posttranslational modification, protein turnover, chaperones	0V8KM	N-acylaminoacyl-peptide hydrolase	9593.ENSGGOP00000010317		0.000247582	0.000203929
B2R4D5;O15145		Eukaryota	Chordata	Mammalia	various	various	various	various		unclassified	unclassified	unclassified	unclassified		unclassified	unclassified	unclassified	ARP2/3 complex ARPC3 (21 kDa) subunit	PF04062		cellular processes and signaling	Cytoskeleton	0DN2V	Actin related protein 2 3 complex subunit 3	9823.ENSSSCP00000010484		0.00355484	0.00184946
O15144		Eukaryota	Chordata	Mammalia	Rodentia	Sciuridae	Ictidomys	Ictidomys tridecemlineatus		unclassified	unclassified	unclassified	unclassified		unclassified	unclassified	unclassified	Arp2/3 complex, 34 kD subunit p34-Arc	PF04045		cellular processes and signaling	Cytoskeleton	0RQ63	actin related protein 2 3 complex, subunit 2, 34kDa	9601.ENSPPYP00000014708		0.00348947	0.00157458
Q96QK1		Eukaryota	Chordata	Mammalia	Rodentia	Sciuridae	Ictidomys	Ictidomys tridecemlineatus		unclassified	unclassified	unclassified	unclassified		unclassified	unclassified	unclassified	Vacuolar protein sorting-associated protein 35	PF03635		cellular processes and signaling	Intracellular trafficking, secretion, and vesicular transport	KOG1107	Vacuolar Protein	9598.ENSPTRP00000013794		0.000401155	0.000242798
A0A024R7G2		Eukaryota	Chordata	Mammalia	Primates	Hominidae	Homo	Homo sapiens		Unknown function	General	small GTP-binding protein domain	TIGR00231		CL0023	P-loop_NTPase	P-loop containing nucleoside triphosphate hydrolase superfamily	Gtr1/RagA G protein conserved region	PF04670		cellular processes and signaling	Intracellular trafficking, secretion, and vesicular transport	0UTJJ	RAB3D, member RAS oncogene family	9606.ENSP00000222120		0	0.000196217
J3K000;P12955		Eukaryota	Chordata	Mammalia	Primates	Cercopithecidae	Macaca	Macaca mulatta		unclassified	unclassified	unclassified	unclassified		CL0356	AMP_N-like	Creatinase/prolidase N-terminal domain superfamily	Aminopeptidase P, N-terminal domain	PF05195		metabolism	Amino acid transport and metabolism	165QI	peptidase D	9601.ENSPPYP00000011006		4.74569e-05	0
Q5SRN5		Eukaryota	Chordata	Mammalia	Primates	Hominidae	Homo	Homo sapiens		unclassified	unclassified	unclassified	unclassified		unclassified	unclassified	unclassified	MHC_I C-terminus	PF06623		cellular processes and signaling	Intracellular trafficking, secretion, and vesicular transport	09WNN	Involved in the presentation of foreign antigens to the immune system (By similarity)	9606.ENSP00000398188		5.98942e-05	0.000270073
Q04941		Eukaryota	Chordata	Mammalia	Primates	Hominidae	Homo	Homo sapiens		unclassified	unclassified	unclassified	unclassified		CL0396	Marvel-like	MARVEL domain containing superfamily	Membrane-associating domain	PF01284		cellular processes and signaling	Defense mechanisms	KOG4788	CKLF-like MARVEL transmembrane domain containing	9606.ENSP00000365505		0.000300112	0.000517838
B2R5W2;B2R603		Eukaryota	Chordata	Mammalia	Primates	Hominidae	Homo	Homo sapiens		unclassified	unclassified	unclassified	unclassified		CL0221	RRM	RRM-like clan	RNA recognition motif. (a.k.a. RRM, RBD, or RNP domain)	PF00076		information storage and processing	RNA processing and modification	0DFQQ	RALY RNA binding protein-like	various		0.000768275	0.000850231
P19652		Eukaryota	Chordata	Mammalia	Primates	Hominidae	Pan	Pan troglodytes		unclassified	unclassified	unclassified	unclassified		CL0116	Calycin	Calycin superfamily	Lipocalin / cytosolic fatty-acid binding protein family	PF00061		metabolism	Carbohydrate transport and metabolism	0A6MS	Functions as transport protein in the blood stream. Binds various ligands in the interior of its beta-barrel domain (By similarity). Appears to function in modulating the activity of the immune system during the acute-phase reaction	9606.ENSP00000394936		0.00022695	0
A0PJ51;Q13043		Eukaryota	Chordata	Mammalia	Primates	Hominidae	various	various		unclassified	unclassified	unclassified	unclassified		various	various	various	various	various		cellular processes and signaling	Signal transduction mechanisms	09WBT	serine threonine kinase	9606.ENSP00000361892		0	0.000543843
A0A0J9YX35		Eukaryota	Chordata	Mammalia	Primates	Hominidae	Homo	Homo sapiens		unclassified	unclassified	unclassified	unclassified		CL0011	Ig	Immunoglobulin superfamily	Immunoglobulin V-set domain	PF07686		unclassified	unclassified	unclassified	unclassified	unclassified		0.000589857	0
B4DVE1;Q08380		Eukaryota	Chordata	Mammalia	Primates	Hominidae	Homo	Homo sapiens		unclassified	unclassified	unclassified	unclassified		CL0033	POZ	POZ domain superfamily	BTB And C-terminal Kelch	PF07707		poorly characterized	Function unknown	0IY2Y	lectin, galactoside-binding, soluble, 3 binding protein	9606.ENSP00000262776		0.00101371	0.000587287
A0A0S2Z4R6;E9PN95		Eukaryota	Chordata	Mammalia	Primates	Hominidae	Homo	Homo sapiens		unclassified	unclassified	unclassified	unclassified		CL0370	Uteroglobin	Uteroglobin-like superfamily	Uteroglobin family	PF01099		cellular processes and signaling	Extracellular structures	0RZI0	secretoglobin, family 1A, member 1 (uteroglobin)	9606.ENSP00000278282		0.000501286	0.000314427
Q13011		Eukaryota	Chordata	Mammalia	Primates	Cebidae	Saimiri	Saimiri boliviensis		unclassified	unclassified	unclassified	unclassified		CL0127	ClpP_crotonase	ClpP/Crotonase superfamily	Enoyl-CoA hydratase/isomerase	PF16113		metabolism	Lipid transport and metabolism	KOG1681	Enoyl CoA hydratase 1, peroxisomal	9606.ENSP00000221418		0.000488559	0.00106918
P23246;Q86VG2;Q9BSV4		Eukaryota	Chordata	Mammalia	Primates	Hominidae	various	various		unclassified	unclassified	unclassified	unclassified		unclassified	unclassified	unclassified	NOPS (NUC059) domain	PF08075		unclassified	unclassified	unclassified	unclassified	unclassified		9.76143e-05	0.000141722
Q6DD88		Eukaryota	Chordata	Mammalia	Rodentia	Caviidae	Cavia	Cavia porcellus		unclassified	unclassified	unclassified	unclassified		CL0023	P-loop_NTPase	P-loop containing nucleoside triphosphate hydrolase superfamily	Guanylate-binding protein, C-terminal domain	PF02841		poorly characterized	Function unknown	1AVD3	Atlastin GTPase 3	9598.ENSPTRP00000006545		0	0.000317526
B2ZDQ1;P80188;X6R8F3		Eukaryota	Chordata	Mammalia	Primates	Hominidae	Homo	Homo sapiens		unclassified	unclassified	unclassified	unclassified		CL0116	Calycin	Calycin superfamily	Lipocalin / cytosolic fatty-acid binding protein family	PF00061		unclassified	unclassified	unclassified	unclassified	unclassified		0.00453819	0.00218317
P02675		Eukaryota	Chordata	Mammalia	Primates	Hominidae	Homo	Homo sapiens		unclassified	unclassified	unclassified	unclassified		unclassified	unclassified	unclassified	Fibrinogen alpha/beta chain family	PF08702		poorly characterized	Function unknown	0DREI	Fibrinogen beta chain	9606.ENSP00000306099		0.00227262	0.00214314
P02647		Eukaryota	Chordata	Mammalia	Primates	Hominidae	Homo	Homo sapiens		unclassified	unclassified	unclassified	unclassified		unclassified	unclassified	unclassified	Apolipoprotein A1/A4/E domain	PF01442		cellular processes and signaling	Signal transduction mechanisms	13QPV	Participates in the reverse transport of cholesterol from tissues to the liver for excretion by promoting cholesterol efflux from tissues and by acting as a cofactor for the lecithin cholesterol acyltransferase (LCAT). As part of the SPAP complex, activates spermatozoa motility	9593.ENSGGOP00000007828		0.00323735	0.00150108
W8QEY1		Eukaryota	Chordata	Mammalia	Primates	Hominidae	Homo	Homo sapiens		unclassified	unclassified	unclassified	unclassified		CL0177	PBP	Periplasmic binding protein clan	ABC transporter, phosphonate, periplasmic substrate-binding protein	PF12974		cellular processes and signaling	Posttranslational modification, protein turnover, chaperones	0DG15	antigen p97 (melanoma associated) identified by monoclonal antibodies 133.2 and 96.5	9606.ENSP00000231751		0.00531528	0.00518442
B4E324;P10619;Q59EV6;X6R5C5;X6R8A1		Eukaryota	Chordata	Mammalia	Primates	Hominidae	Homo	Homo sapiens		unclassified	unclassified	unclassified	unclassified		CL0028	AB_hydrolase	Alpha/Beta hydrolase fold	Serine carboxypeptidase	PF00450		cellular processes and signaling	Posttranslational modification, protein turnover, chaperones	1AYPS	cathepsin A	9606.ENSP00000361562		4.462e-05	0
A0A024R845		Eukaryota	Chordata	Mammalia	Primates	Hominidae	Homo	Homo sapiens		Unknown function	General	small GTP-binding protein domain	TIGR00231		CL0023	P-loop_NTPase	P-loop containing nucleoside triphosphate hydrolase superfamily	50S ribosome-binding GTPase	PF01926		poorly characterized	Function unknown	COG1100	GTP-binding Protein	43179.ENSSTOP00000021128		0.000957509	0.00163112
A2JA19		Eukaryota	Chordata	Mammalia	Primates	Hominidae	Homo	Homo sapiens		unclassified	unclassified	unclassified	unclassified		CL0011	Ig	Immunoglobulin superfamily	Immunoglobulin domain	PF00047		poorly characterized	Function unknown	16HN4	IGv	9544.ENSMMUP00000036342		0.00107131	0.000200802
Q9NV96		Eukaryota	Chordata	Mammalia	Primates	Hominidae	Pan	Pan troglodytes		unclassified	unclassified	unclassified	unclassified		unclassified	unclassified	unclassified	LEM3 (ligand-effect modulator 3) family / CDC50 family	PF03381		cellular processes and signaling	Intracellular trafficking, secretion, and vesicular transport	0RSH4	Transmembrane protein 30A	9606.ENSP00000230461		0	0.00122925
Q9NUQ9		Eukaryota	Chordata	Mammalia	Rodentia	Caviidae	Cavia	Cavia porcellus		unclassified	unclassified	unclassified	unclassified		unclassified	unclassified	unclassified	Protein of unknown function (DUF1394)	PF07159		poorly characterized	Function unknown	18ZKG	family with sequence similarity 49, member B	43179.ENSSTOP00000012495		0.00175447	0.00134763
B2R736;P32942;Q5NKU1		Eukaryota	Chordata	Mammalia	Primates	Hominidae	Homo	Homo sapiens		unclassified	unclassified	unclassified	unclassified		CL0011	Ig	Immunoglobulin superfamily	CD80-like C2-set immunoglobulin domain	PF08205		unclassified	unclassified	unclassified	unclassified	unclassified		0	0.000170146
B2R732;H0UIC5;P34910;Q9BRW1		Eukaryota	Chordata	Mammalia	Primates	Hominidae	Homo	Homo sapiens		unclassified	unclassified	unclassified	unclassified		unclassified	unclassified	unclassified	unclassified	unclassified		poorly characterized	Function unknown	1AZ50	Ecotropic viral integration site 2B	9606.ENSP00000333779		0	0.000159786
B1AMW1;H0YDI1;P19256;Q14748;Q16393;Q9BRW0		Eukaryota	Chordata	Mammalia	Primates	Hominidae	various	various		unclassified	unclassified	unclassified	unclassified		unclassified	unclassified	unclassified	unclassified	unclassified		poorly characterized	Function unknown	1D2RS	CD58 molecule	9606.ENSP00000358501		0	8.59431e-05
O75688		Eukaryota	Chordata	Mammalia	Primates	Hominidae	Pan	Pan paniscus		unclassified	unclassified	unclassified	unclassified		unclassified	unclassified	unclassified	Protein serine/threonine phosphatase 2C, C-terminal domain	PF07830		cellular processes and signaling	Signal transduction mechanisms	0RS1X	protein phosphatase, Mg2 Mn2 dependent, 1B	9598.ENSPTRP00000020398		0.000144078	0.00010459
Q9BS26		Eukaryota	Chordata	Mammalia	Primates	Hominidae	Pan	Pan paniscus		unclassified	unclassified	unclassified	unclassified		CL0172	Thioredoxin	Thioredoxin-like	Hydrogenase-1 expression protein HyaE	PF07449		unclassified	unclassified	unclassified	unclassified	unclassified		0.000112357	0.000317266
O60664		Eukaryota	Chordata	Mammalia	Primates	Hominidae	Homo	Homo sapiens		unclassified	unclassified	unclassified	unclassified		unclassified	unclassified	unclassified	Perilipin family	PF03036		cellular processes and signaling	Intracellular trafficking, secretion, and vesicular transport	1CWV7	Perilipin	9606.ENSP00000221957		0	0.000280375
D3DTY9;Q59GW5		Eukaryota	Chordata	Mammalia	Primates	Hominidae	Homo	Homo sapiens		unclassified	unclassified	unclassified	unclassified		various	various	various	various	various		unclassified	unclassified	unclassified	unclassified	unclassified		3.63296e-05	7.77928e-05
A0A0D9SF53;A0A0D9SFB3;A0A0D9SG12;A0A2R8Y4A4;A0A2R8Y5G6;A0A2R8Y645;A0A2R8Y7T2;A0A2R8YCW1;A0A2R8YDT5;A0A2R8YF78;A0A2R8YFR4;A0A2R8YFS5;A0A2U3TZJ9;B5BTY4;O00571;Q59GX6		Eukaryota	Chordata	Mammalia	various	various	various	various		unclassified	unclassified	unclassified	unclassified		CL0023	P-loop_NTPase	P-loop containing nucleoside triphosphate hydrolase superfamily	Helicase conserved C-terminal domain	PF00271		various	various	various	various	various		3.19185e-05	0.000302701
P02545		Eukaryota	Chordata	Mammalia	Primates	Hominidae	Gorilla	Gorilla gorilla		unclassified	unclassified	unclassified	unclassified		unclassified	unclassified	unclassified	Lamin Tail Domain	PF00932		unclassified	unclassified	unclassified	unclassified	unclassified		0.00100766	0
P02533		Eukaryota	Chordata	Mammalia	Primates	Cercopithecidae	Cercocebus	Cercocebus atys		unclassified	unclassified	unclassified	unclassified		unclassified	unclassified	unclassified	Intermediate filament protein	PF00038		cellular processes and signaling	Cytoskeleton	16EW3	keratin 14	9601.ENSPPYP00000010060		0.00102599	0.000818708
C9JFR7;G4XXL9		Eukaryota	Chordata	Mammalia	Primates	various	various	various		unclassified	unclassified	unclassified	unclassified		CL0318	Cytochrome-c	Cytochrome c superfamily	Cytochrome c	PF00034		metabolism	Energy production and conversion	0A7MI	Electron carrier protein. The oxidized form of the cytochrome c heme group can accept an electron from the heme group of the cytochrome c1 subunit of cytochrome reductase. Cytochrome c then transfers this electron to the cytochrome oxidase complex, the final protein carrier in the mitochondrial electron-transport chain	61853.ENSNLEP00000018131		0.00238387	0.000204626
Q96P48		Eukaryota	Chordata	Mammalia	Primates	Cercopithecidae	Papio	Papio anubis		unclassified	unclassified	unclassified	unclassified		CL0266	PH	PH domain-like superfamily	Plant pleckstrin homology-like region	PF08458		cellular processes and signaling	Signal transduction mechanisms	1.6e+84	ArfGAP with RhoGAP domain, ankyrin repeat and PH domain 1	9606.ENSP00000377233		1.53247e-05	6.91015e-05
P09228		Eukaryota	Chordata	Mammalia	Primates	Hominidae	Pan	Pan troglodytes		unclassified	unclassified	unclassified	unclassified		CL0121	Cystatin	Cystatin-like superfamily	Cystatin domain	PF00031		cellular processes and signaling	Posttranslational modification, protein turnover, chaperones	0VIDX	cystatin	9606.ENSP00000307540		0.00113651	0.000558237
A8K8A4;Q96FN4		Eukaryota	Chordata	Mammalia	Chiroptera	Vespertilionidae	Myotis	Myotis lucifugus		unclassified	unclassified	unclassified	unclassified		CL0154	C2	C2 superfamily	C2 domain	PF00168		cellular processes and signaling	Signal transduction mechanisms	0V43Q	copine III	various		0	9.14208e-05
P09211		Eukaryota	Chordata	Mammalia	Primates	Hominidae	Homo	Homo sapiens		unclassified	unclassified	unclassified	unclassified		CL0172	Thioredoxin	Thioredoxin-like	Glutathione S-transferase, N-terminal domain	PF02798		cellular processes and signaling	Posttranslational modification, protein turnover, chaperones	13P23	Glutathione S-transferase, pi 1	9606.ENSP00000381607		0.00225566	0.00149976
Q59EK1;Q9UEY8		Eukaryota	Chordata	Mammalia	Primates	Hominidae	Homo	Homo sapiens		unclassified	unclassified	unclassified	unclassified		unclassified	unclassified	unclassified	Class II Aldolase and Adducin N-terminal domain	PF00596		cellular processes and signaling	Cytoskeleton	0V6HK	Adducin 3 (Gamma)	9606.ENSP00000348381		3.14742e-05	0.000243317
Q9BRF8		Eukaryota	Chordata	Mammalia	Primates	Hominidae	Pan	Pan troglodytes		unclassified	unclassified	unclassified	unclassified		CL0163	Calcineurin	Calcineurin-like phosphoesterase superfamily	Calcineurin-like phosphoesterase	PF00149		metabolism	Carbohydrate transport and metabolism	0IP70	calcineurin-like phosphoesterase domain containing 1	9606.ENSP00000371193		0.00115847	0.000136852
P20933		Eukaryota	Chordata	Mammalia	Primates	Hylobatidae	Nomascus	Nomascus leucogenys		unclassified	unclassified	unclassified	unclassified		CL0052	NTN	NTN hydrolase superfamily	Asparaginase	PF01112		metabolism	Amino acid transport and metabolism	16C5Q	Aspartylglucosaminidase	9606.ENSP00000264595		0	0.00022749
W0UUR6		Eukaryota	Chordata	Mammalia	Primates	Hominidae	Homo	Homo sapiens		unclassified	unclassified	unclassified	unclassified		unclassified	unclassified	unclassified	Pancreatic ribonuclease	PF00074		unclassified	unclassified	unclassified	unclassified	unclassified		0.00213463	0.00152104
P24158		Eukaryota	Chordata	Mammalia	Primates	Cercopithecidae	Cercocebus	Cercocebus atys		unclassified	unclassified	unclassified	unclassified		CL0124	Peptidase_PA	Peptidase clan PA	Domain of unknown function (DUF1986)	PF09342		cellular processes and signaling	Posttranslational modification, protein turnover, chaperones	COG5640	protease	9606.ENSP00000234347		0.000977758	0.00075495
Q01469		Eukaryota	Chordata	Mammalia	Primates	Hominidae	Homo	Homo sapiens		unclassified	unclassified	unclassified	unclassified		CL0116	Calycin	Calycin superfamily	Lipocalin / cytosolic fatty-acid binding protein family	PF00061		metabolism	Lipid transport and metabolism	1D3CW	fatty acid binding protein 5	9606.ENSP00000297258		0.000675808	0
Q08188		Eukaryota	Chordata	Mammalia	Primates	Cercopithecidae	Colobus	Colobus angolensis		unclassified	unclassified	unclassified	unclassified		CL0125	Peptidase_CA	Peptidase clan CA	Transglutaminase-like superfamily	PF01841		metabolism	Inorganic ion transport and metabolism	16EDB	transglutaminase 3 (E polypeptide, protein-glutamine-gamma-glutamyltransferase)	9606.ENSP00000370867		0.000329127	4.12883e-05
Q01432		Eukaryota	Chordata	Mammalia	Primates	Tarsiidae	Carlito	Tarsius syrichta		unclassified	unclassified	AMP deaminase	TIGR01429		CL0034	Amidohydrolase	Amidohydrolase superfamily	Adenosine/AMP deaminase	PF00962		unclassified	unclassified	unclassified	unclassified	unclassified		0.000504768	0.000326588
J3KQ32;Q9NTK5		Eukaryota	Chordata	Mammalia	Primates	Hominidae	Homo	Homo sapiens		Unknown function	General	GTP-binding protein YchF	TIGR00092		CL0023	P-loop_NTPase	P-loop containing nucleoside triphosphate hydrolase superfamily	Ferrous iron transport protein B	PF02421		information storage and processing	Translation, ribosomal structure and biogenesis	0UUCE	Obg-like ATPase 1	various		0.000160246	5.16485e-05
A0A024QZJ2;A0A024RA90;A0A087WW00;C9J9H9;Q9UQL0		Eukaryota	Chordata	Mammalia	various	various	various	various		unclassified	unclassified	unclassified	unclassified		CL0208	UBC	Ubiquitin conjugating enzyme like superfamily	Ubiquitin-conjugating enzyme	PF00179		cellular processes and signaling	Posttranslational modification, protein turnover, chaperones	KOG0417	ubiquitin-conjugating enzyme	various		0	0.000340807
P51570;Q6ZP37		Eukaryota	Chordata	Mammalia	Primates	Hominidae	Homo	Homo sapiens		Energy metabolism	Sugars	galactokinase	TIGR00131		CL0329	S5	Ribosomal protein S5 domain 2-like superfamily	GHMP kinases N terminal domain	PF00288		metabolism	Carbohydrate transport and metabolism	0UPCR	galactokinase 1	various		0	0.000253023
A0A024R4N0;B4DG42;C9J5M0;C9JC07;C9JJV6;C9JZL8		Eukaryota	Chordata	Mammalia	Primates	Hominidae	various	various		unclassified	unclassified	unclassified	unclassified		CL0396	Marvel-like	MARVEL domain containing superfamily	Membrane-associating domain	PF01284		cellular processes and signaling	Defense mechanisms	KOG4788	CKLF-like MARVEL transmembrane domain containing	various		0	0.00091138
B2R815;P29622		Eukaryota	Chordata	Mammalia	Primates	Hominidae	Homo	Homo sapiens		unclassified	unclassified	unclassified	unclassified		unclassified	unclassified	unclassified	Serpin (serine protease inhibitor)	PF00079		unclassified	unclassified	unclassified	unclassified	unclassified		0.000326	0
Q14CN2		Eukaryota	Chordata	Mammalia	Primates	Cercopithecidae	Rhinopithecus	Rhinopithecus bieti		Transport and binding proteins	Anions	calcium-activated chloride channel protein 1	TIGR00868		CL0128	vWA-like	von Willebrand factor type A	von Willebrand factor type A domain	PF13519		cellular processes and signaling	Extracellular structures	0IEPS	chloride channel	9606.ENSP00000359594		2.54584e-05	5.45142e-05
A0A024R0L6;M0R389		Eukaryota	Chordata	Mammalia	Primates	Hominidae	Pan	Pan troglodytes		unclassified	unclassified	unclassified	unclassified		CL0264	SGNH_hydrolase	SGNH hydrolase superfamily	GDSL-like Lipase/Acylhydrolase family	PF13472		cellular processes and signaling	Signal transduction mechanisms	16NF6	platelet-activating factor acetylhydrolase 1b, catalytic subunit 3 (29kDa)	9606.ENSP00000262890		0	9.3012e-05
P19397		Eukaryota	Chordata	Mammalia	Primates	Hominidae	Pan	Pan paniscus		unclassified	unclassified	unclassified	unclassified		CL0347	Tetraspannin	Tetraspannin-like	Tetraspanin family	PF00335		poorly characterized	Function unknown	0DJDD	CD53 molecule	9606.ENSP00000271324		0.000106832	0.000228761
P98088		Eukaryota	Chordata	Mammalia	Primates	Hominidae	Homo	Homo sapiens		unclassified	unclassified	unclassified	unclassified		CL0451	FnI-like	von Willebrand Factor like superfamily	von Willebrand factor type C domain	PF00093		cellular processes and signaling	Defense mechanisms	16BH6	mucin 5B, oligomeric mucus gel-forming	9544.ENSMMUP00000004434		0.000108192	3.54429e-05
A0A024R9Q1;P07996		Eukaryota	Chordata	Mammalia	Carnivora	Mustelidae	Mustela	Mustela putorius		unclassified	unclassified	unclassified	unclassified		CL0451	FnI-like	von Willebrand Factor like superfamily	von Willebrand factor type C domain	PF00093		cellular processes and signaling	Extracellular structures	12R26	thrombospondin	9606.ENSP00000260356		9.79747e-05	0
Q9NT62		Eukaryota	Chordata	Mammalia	Primates	Hominidae	Pan	Pan troglodytes		unclassified	unclassified	unclassified	unclassified		unclassified	unclassified	unclassified	Autophagocytosis associated protein C-terminal	PF10381		unclassified	unclassified	unclassified	unclassified	unclassified		0.000216044	0.000524377
B2RC55;B4E1F5;D6W5L6;P07988		Eukaryota	Chordata	Mammalia	Primates	Hominidae	Homo	Homo sapiens		unclassified	unclassified	unclassified	unclassified		unclassified	unclassified	unclassified	various	various		metabolism	Carbohydrate transport and metabolism	KOG1340	surfactant protein B	9606.ENSP00000377409		0	5.46712e-05
Q32Q12		Eukaryota	Chordata	Mammalia	Primates	Hominidae	Homo	Homo sapiens		unclassified	unclassified	unclassified	unclassified		unclassified	unclassified	unclassified	Nucleoside diphosphate kinase	PF00334		metabolism	Nucleotide transport and metabolism	KOG0888	nucleoside diphosphate kinase	9483.ENSCJAP00000034150		0.00131783	0.000245152
P07954		Eukaryota	Chordata	Mammalia	Chiroptera	Pteropodidae	Pteropus	Pteropus alecto		Energy metabolism	TCA cycle	fumarate hydratase, class II	TIGR00979		unclassified	unclassified	unclassified	Fumarase C C-terminus	PF10415		metabolism	Energy production and conversion	0DNX3	Fumarate hydratase	59463.ENSMLUP00000001823		0.000224765	0.000491163
D6RAX2;Q4KMQ8;X5D7T7;X5D8Y5		Eukaryota	Chordata	Mammalia	various	various	various	various		unclassified	unclassified	unclassified	unclassified		CL0063	NADP_Rossmann	FAD/NAD(P)-binding Rossmann fold Superfamily	various	various		information storage and processing	Transcription	0VC1G	C-terminal binding protein	various		0	0.00017889
A8MU39;B2R6R6;B4DDZ8;B4DLP6;H0YDU8;P53041;Q53FR0;Q9BPW0		Eukaryota	Chordata	Mammalia	Rodentia	various	various	various		unclassified	unclassified	unclassified	unclassified		CL0020	TPR	Tetratrico peptide repeat superfamily	various	various		cellular processes and signaling	Signal transduction mechanisms	0V4A5	protein phosphatase 5, catalytic subunit	various		9.14169e-05	0
P07900		Eukaryota	Chordata	Mammalia	Rodentia	Sciuridae	Ictidomys	Ictidomys tridecemlineatus		unclassified	unclassified	unclassified	unclassified		CL0025	His_Kinase_A	His Kinase A (phospho-acceptor) domain	Histidine kinase-, DNA gyrase B-, and HSP90-like ATPase	PF13589		cellular processes and signaling	Posttranslational modification, protein turnover, chaperones	KOG0019	heat shock protein	8364.ENSXETP00000022599		0.00121601	0.00104623
P22894		Eukaryota	Chordata	Mammalia	Primates	Hominidae	Homo	Homo sapiens		unclassified	unclassified	unclassified	unclassified		CL0244	PGBD	PGBD superfamily	Putative peptidoglycan binding domain	PF01471		cellular processes and signaling	Posttranslational modification, protein turnover, chaperones	0DGSQ	matrix metallopeptidase	9601.ENSPPYP00000004361		0.00150021	0.000735681
A0A087X1X7;B2RAR6;D3DWK1;E9PRY8;Q71RH4;Q9H7G6		Eukaryota	Chordata	Mammalia	Primates	Hominidae	Homo	Homo sapiens		unclassified	unclassified	unclassified	unclassified		unclassified	unclassified	unclassified	Eukaryotic elongation factor 1 beta central acidic region	PF10587		information storage and processing	Transcription	0RS3G	Eukaryotic translation elongation factor 1 delta (Guanine nucleotide exchange protein)	9606.ENSP00000391944		0.000199716	0.000143755
Q5JR94		Eukaryota	Chordata	Mammalia	Primates	Hominidae	Gorilla	Gorilla gorilla		Protein synthesis	Ribosomal proteins: synthesis and modification	ribosomal protein eS8	TIGR00307		unclassified	unclassified	unclassified	Ribosomal protein S8e	PF01201		information storage and processing	Translation, ribosomal structure and biogenesis	1CSPG	ribosomal protein S8	10116.ENSRNOP00000025796		0.000112482	0.000344156
P29590		Eukaryota	Chordata	Mammalia	Primates	Hylobatidae	Nomascus	Nomascus leucogenys		unclassified	unclassified	unclassified	unclassified		unclassified	unclassified	unclassified	B-box zinc finger	PF00643		cellular processes and signaling	Posttranslational modification, protein turnover, chaperones	KOG2177	tripartite motif containing	9606.ENSP00000268058		0	8.11614e-05
Q9UGM3		Eukaryota	Chordata	Mammalia	Primates	Hominidae	Pan	Pan paniscus		unclassified	unclassified	unclassified	unclassified		unclassified	unclassified	unclassified	Zona pellucida-like domain	PF00100		poorly characterized	Function unknown	0IHBC	scavenger receptor cysteine rich domain containing	9606.ENSP00000357905		0.000131359	0.00025214
O60493		Eukaryota	Chordata	Mammalia	Rodentia	Sciuridae	Ictidomys	Ictidomys tridecemlineatus		unclassified	unclassified	unclassified	unclassified		unclassified	unclassified	unclassified	PX domain	PF00787		cellular processes and signaling	Intracellular trafficking, secretion, and vesicular transport	195FI	PX	43179.ENSSTOP00000006492		0	0.00119301
D3DNF9;P54709		Eukaryota	Chordata	Mammalia	Primates	various	various	various		Transport and binding proteins	Cations and iron carrying compounds	Na+/K+ ATPase, beta subunit	TIGR01107		unclassified	unclassified	unclassified	Sodium / potassium ATPase beta chain	PF00287		metabolism	Inorganic ion transport and metabolism	1ASVI	ATPase, Na K transporting, beta 3 polypeptide	various		0	0.00035913
O60486		Eukaryota	Chordata	Mammalia	Primates	Cercopithecidae	Macaca	Macaca fascicularis		unclassified	unclassified	unclassified	unclassified		unclassified	unclassified	unclassified	Sema domain	PF01403		cellular processes and signaling	Intracellular trafficking, secretion, and vesicular transport	107MM	Plexin C1	9606.ENSP00000258526		0	3.19506e-05
X5D932		Eukaryota	Chordata	Mammalia	Primates	Hominidae	Homo	Homo sapiens		unclassified	unclassified	unclassified	unclassified		CL0172	Thioredoxin	Thioredoxin-like	Glutathione S-transferase, N-terminal domain	PF02798		cellular processes and signaling	Posttranslational modification, protein turnover, chaperones	0IN5J	Glutathione S-transferase, mu	9606.ENSP00000311469		0.000381289	0.000118706
V6A6E5		Eukaryota	Chordata	Mammalia	Primates	Hominidae	Homo	Homo sapiens		unclassified	unclassified	unclassified	unclassified		CL0011	Ig	Immunoglobulin superfamily	CD80-like C2-set immunoglobulin domain	PF08205		cellular processes and signaling	Intracellular trafficking, secretion, and vesicular transport	09WNN	Involved in the presentation of foreign antigens to the immune system (By similarity)	9606.ENSP00000365402		0	0.000136881
B4DDH8;Q96N66		Eukaryota	Chordata	Mammalia	Primates	Hominidae	various	various		unclassified	unclassified	unclassified	unclassified		CL0517	MBOAT-like	Membrane-bound O-acyltransferase,MBOAT,superfamily	MBOAT, membrane-bound O-acyltransferase family	PF03062		metabolism	Lipid transport and metabolism	16FS0	Membrane bound O-acyltransferase domain containing 7	9606.ENSP00000245615		0	0.000151662
Q04917		Eukaryota	Chordata	Mammalia	Primates	Hominidae	Homo	Homo sapiens		unclassified	unclassified	unclassified	unclassified		unclassified	unclassified	unclassified	14-3-3 protein	PF00244		cellular processes and signaling	Signal transduction mechanisms	COG5040	Tyrosine 3-monooxygenase tryptophan 5-monooxygenase activation protein	9601.ENSPPYP00000013101		0.00102706	0.00171656
P29508		Eukaryota	Chordata	Mammalia	Primates	Hominidae	Homo	Homo sapiens		unclassified	unclassified	unclassified	unclassified		unclassified	unclassified	unclassified	Serpin (serine protease inhibitor)	PF00079		unclassified	unclassified	unclassified	unclassified	unclassified		0.00269325	0.000256916
A0A1A7UP97;B2R6P1;P34059;Q6ZNJ9		Eukaryota	Chordata	Mammalia	Primates	Hominidae	Homo	Homo sapiens		unclassified	unclassified	unclassified	unclassified		CL0088	Alk_phosphatase	Alkaline phosphatase-like	Type I phosphodiesterase / nucleotide pyrophosphatase	PF01663		metabolism	Carbohydrate transport and metabolism	0UKBE	galactosamine (N-acetyl)-6-sulfate sulfatase	9606.ENSP00000268695		8.7389e-05	9.59743e-05
Q6ZNJ1		Eukaryota	Chordata	Mammalia	Primates	Hominidae	Gorilla	Gorilla gorilla		unclassified	unclassified	unclassified	unclassified		CL0186	Beta_propeller	Beta propeller clan	WD domain, G-beta repeat	PF00400		cellular processes and signaling	Intracellular trafficking, secretion, and vesicular transport	0RPTK	neurobeachin-like 2	9606.ENSP00000415034		0	0.000148156
D3DVA5;Q92974;V9GYM8		Eukaryota	Chordata	Mammalia	Primates	Hominidae	various	various		unclassified	unclassified	unclassified	unclassified		unclassified	unclassified	unclassified	RhoGEF domain	PF00621		cellular processes and signaling	Signal transduction mechanisms	13DR5	Rho rac guanine nucleotide exchange factor (GEF) 2	various		0	0.000138864
A0A0A0MSI0;Q06830		Eukaryota	Chordata	Mammalia	Primates	Hominidae	various	various		unclassified	unclassified	unclassified	unclassified		various	various	various	various	various		cellular processes and signaling	Posttranslational modification, protein turnover, chaperones	12TFB	PeRoxireDoXin	9606.ENSP00000262746		0.00115797	0.000971192
D6RDX7;Q6PCB8		Eukaryota	Chordata	Mammalia	Primates	Hominidae	various	various		unclassified	unclassified	unclassified	unclassified		CL0011	Ig	Immunoglobulin superfamily	Immunoglobulin domain	various		poorly characterized	Function unknown	0DJYI	embigin-like	9606.ENSP00000302289		0	0.000218912
Q6ZNB1		Eukaryota	Chordata	Mammalia	Rodentia	Sciuridae	Ictidomys	Ictidomys tridecemlineatus		Purines, pyrimidines, nucleosides, and nucleotides	Purine ribonucleotide biosynthesis	inosine-5'-monophosphate dehydrogenase	TIGR01302		CL0036	TIM_barrel	Common phosphate binding-site TIM barrel superfamily	Histidine biosynthesis protein	PF00977		metabolism	Nucleotide transport and metabolism	0DGS0	Catalyzes the conversion of inosine 5'-phosphate (IMP) to xanthosine 5'-phosphate (XMP), the first committed and rate- limiting step in the de novo synthesis of guanine nucleotides, and therefore plays an important role in the regulation of cell growth	43179.ENSSTOP00000001940		0	0.000513167
P12532		Eukaryota	Chordata	Amphibia	Anura	Pipidae	Xenopus	Xenopus tropicalis		unclassified	unclassified	unclassified	unclassified		unclassified	unclassified	unclassified	ATP:guanido phosphotransferase, N-terminal domain	PF02807		metabolism	Energy production and conversion	04EH2	ATP:guanido phosphotransferase, C-terminal catalytic domain	9031.ENSGALP00000013585		0.000112212	0
P07858		Eukaryota	Chordata	Mammalia	Primates	Aotidae	Aotus	Aotus nancymaae		unclassified	unclassified	unclassified	unclassified		unclassified	unclassified	unclassified	Peptidase family C1 propeptide	PF08127		cellular processes and signaling	Posttranslational modification, protein turnover, chaperones	0DGBV	cathepsin B	9606.ENSP00000342070		0.000465771	0
Q9UHL4		Eukaryota	Chordata	Mammalia	Primates	Cebidae	Cebus	Cebus capucinus		unclassified	unclassified	unclassified	unclassified		CL0028	AB_hydrolase	Alpha/Beta hydrolase fold	alpha/beta hydrolase fold	PF00561		cellular processes and signaling	Posttranslational modification, protein turnover, chaperones	16D34	dipeptidyl-peptidase 7	9606.ENSP00000360635		0.000235378	0.000247323
Q6EVJ6;Q6EVJ7		Eukaryota	Chordata	Mammalia	Primates	Hominidae	various	various		unclassified	unclassified	unclassified	unclassified		CL0026	CU_oxidase	Multicopper oxidase-like domain	Protein-arginine deiminase (PAD) N-terminal domain	PF08526		information storage and processing	Transcription	0UQRD	Peptidyl arginine deiminase type IV	9593.ENSGGOP00000018233		0	0.000477129
P22748		Eukaryota	Chordata	Mammalia	Primates	Hominidae	Pan	Pan troglodytes		unclassified	unclassified	unclassified	unclassified		unclassified	unclassified	unclassified	Eukaryotic-type carbonic anhydrase	PF00194		metabolism	Inorganic ion transport and metabolism	13KKB	Carbonic anhydrase IV	9606.ENSP00000300900		7.12204e-05	0.000550582
A8K5N5;B0AZN7;P22735		Eukaryota	Chordata	Mammalia	Primates	Hominidae	Homo	Homo sapiens		unclassified	unclassified	unclassified	unclassified		CL0125	Peptidase_CA	Peptidase clan CA	Transglutaminase-like superfamily	PF01841		unclassified	unclassified	unclassified	unclassified	unclassified		5.72736e-05	2.62984e-05
Q6GMW4		Eukaryota	Chordata	Mammalia	Primates	Hominidae	Homo	Homo sapiens		unclassified	unclassified	unclassified	unclassified		CL0011	Ig	Immunoglobulin superfamily	CD80-like C2-set immunoglobulin domain	PF08205		poorly characterized	Function unknown	0VJWG	immunoglobulin lambda-like polypeptide	9593.ENSGGOP00000019918		0	0.000215015
Q6GMV8		Eukaryota	Chordata	Mammalia	Primates	Hominidae	Homo	Homo sapiens		unclassified	unclassified	unclassified	unclassified		CL0011	Ig	Immunoglobulin superfamily	CD80-like C2-set immunoglobulin domain	PF08205		poorly characterized	Function unknown	0VGIB	antigen binding	61853.ENSNLEP00000018738		0.00301913	0.00204915
J3KNB4;P49913		Eukaryota	Chordata	Mammalia	Primates	Hominidae	Homo	Homo sapiens		unclassified	unclassified	unclassified	unclassified		CL0121	Cystatin	Cystatin-like superfamily	Secreted phosphoprotein 24 (Spp-24) cystatin-like domain	PF07448		cellular processes and signaling	Posttranslational modification, protein turnover, chaperones	0A8PJ	Cathelicidin antimicrobial peptide	9606.ENSP00000458149		0.00118317	0.00157213
A0A024R5X2;B2R7T6;Q9UHS8		Eukaryota	Chordata	Mammalia	Primates	Hominidae	various	various		unclassified	unclassified	unclassified	unclassified		CL0063	NADP_Rossmann	FAD/NAD(P)-binding Rossmann fold Superfamily	Pyridine nucleotide-disulphide oxidoreductase	PF07992		metabolism	Energy production and conversion	0V7QN	Sulfide quinone	9478.ENSTSYP00000011986		0.000101371	0.0013681
P29401		Eukaryota	Chordata	Mammalia	Primates	Cercopithecidae	Rhinopithecus	Rhinopithecus roxellana		unclassified	unclassified	unclassified	unclassified		CL0254	THDP-binding	Thiamin diphosphate-binding superfamily	Thiamine pyrophosphate enzyme, C-terminal TPP binding domain	PF02775		unclassified	unclassified	unclassified	unclassified	unclassified		0.0037962	0.00176913
Q96M27		Eukaryota	Chordata	Mammalia	Primates	Cebidae	Callithrix	Callithrix jacchus		unclassified	unclassified	unclassified	unclassified		CL0269	Maf	Maf/Ham1 superfamily	Protein of unknown function DUF84	PF01931		poorly characterized	Function unknown	0IHF5	Proline-rich coiled-coil 1	9606.ENSP00000296666		0.000155086	0
Q9H5X1		Eukaryota	Chordata	Mammalia	Primates	Cercopithecidae	Cercocebus	Cercocebus atys		unclassified	unclassified	unclassified	unclassified		CL0232	NifU	NifU C-terminal domain-like superfamily	Iron-sulfur cluster assembly protein	PF01883		poorly characterized	Function unknown	0RQX6	Family with sequence similarity 96, member A	9606.ENSP00000300030		0.000146227	0.000626232
A0A024RAD5;A0A0C4DGS1;P39656		Eukaryota	Chordata	Mammalia	Rodentia	Sciuridae	Ictidomys	Ictidomys tridecemlineatus		unclassified	unclassified	unclassified	unclassified		unclassified	unclassified	unclassified	Oligosaccharyltransferase 48 kDa subunit beta	PF03345		cellular processes and signaling	Posttranslational modification, protein turnover, chaperones	KOG2754	Dolichyl-diphosphooligosaccharide--protein glycosyltransferase	various		4.87297e-05	0.000596444
Q96LJ7		Eukaryota	Chordata	Mammalia	Primates	Cebidae	Cebus	Cebus capucinus		unclassified	unclassified	unclassified	unclassified		CL0063	NADP_Rossmann	FAD/NAD(P)-binding Rossmann fold Superfamily	KR domain	PF08659		unclassified	unclassified	unclassified	unclassified	unclassified		0	6.86446e-05
A8K2X9;Q9NQS5		Eukaryota	Chordata	Mammalia	Primates	Hominidae	Homo	Homo sapiens		unclassified	unclassified	unclassified	unclassified		CL0192	GPCR_A	Family A G protein-coupled receptor-like superfamily	Serpentine type 7TM GPCR chemoreceptor Srsx	PF10320		cellular processes and signaling	Signal transduction mechanisms	KOG3656	receptor	9606.ENSP00000267015		0	0.000126512
P12429		Eukaryota	Chordata	Mammalia	Rodentia	Sciuridae	Ictidomys	Ictidomys tridecemlineatus		unclassified	unclassified	unclassified	unclassified		unclassified	unclassified	unclassified	Annexin	PF00191		cellular processes and signaling	Intracellular trafficking, secretion, and vesicular transport	12TQB	Annexin A3	9913.ENSBTAP00000042843		0.00325191	0.00596047
Q9NQR4		Eukaryota	Chordata	Mammalia	Rodentia	Caviidae	Cavia	Cavia porcellus		unclassified	unclassified	unclassified	unclassified		unclassified	unclassified	unclassified	Carbon-nitrogen hydrolase	PF00795		metabolism	Amino acid transport and metabolism	KOG0806	Nitrilase family, member 2	43179.ENSSTOP00000021811		0.000826396	0.000622397
Q06187;Q5JY90		Eukaryota	Chordata	Mammalia	various	various	various	various		unclassified	unclassified	unclassified	unclassified		CL0010	SH3	Src homology-3 domain	Variant SH3 domain	PF07653		cellular processes and signaling	Signal transduction mechanisms	COG0515	Serine Threonine protein kinase	various		0	7.60221e-05
A0A024RBT2;A0A0S2Z5P6;Q502X2;Q9NR28		Eukaryota	Chordata	Mammalia	Primates	Hominidae	various	various		unclassified	unclassified	unclassified	unclassified		unclassified	unclassified	unclassified	Second Mitochondria-derived Activator of Caspases	PF09057		poorly characterized	Function unknown	12U8N	Diablo, IAP-binding mitochondrial protein	various		9.78924e-05	0.000389415
A0A0X9V9C4		Eukaryota	Chordata	Mammalia	Primates	Hominidae	Homo	Homo sapiens		unclassified	unclassified	unclassified	unclassified		CL0011	Ig	Immunoglobulin superfamily	Immunoglobulin V-set domain	PF07686		poorly characterized	Function unknown	1DGMS	IGv	9371.ENSETEP00000016240		0.000575111	0
Q9NR12		Eukaryota	Chordata	Mammalia	Primates	Hominidae	Gorilla	Gorilla gorilla		unclassified	unclassified	unclassified	unclassified		CL0466	PDZ-like	PDZ domain-like peptide-binding superfamily	PDZ domain (Also known as DHR or GLGF)	PF00595		cellular processes and signaling	Signal transduction mechanisms	0DGFZ	LIM domain	9606.ENSP00000348099		9.98185e-05	0.000109625
P07741		Eukaryota	Chordata	Mammalia	Primates	Hominidae	Pan	Pan paniscus		Purines, pyrimidines, nucleosides, and nucleotides	Salvage of nucleosides and nucleotides	adenine phosphoribosyltransferase	TIGR01090		CL0533	PRTase-like	PRPP synthetase-associated protein 1	Phosphoribosyl transferase domain	PF00156		metabolism	Nucleotide transport and metabolism	0DS93	Adenine phosphoribosyltransferase	9598.ENSPTRP00000014433		0.000636835	0.000834976
A0A0X9V9B3		Eukaryota	Chordata	Mammalia	Primates	Hominidae	Homo	Homo sapiens		unclassified	unclassified	unclassified	unclassified		CL0011	Ig	Immunoglobulin superfamily	Immunoglobulin V-set domain	PF07686		unclassified	unclassified	unclassified	unclassified	unclassified		0.00081459	0
O00116		Eukaryota	Chordata	Mammalia	Primates	Cercopithecidae	Mandrillus	Mandrillus leucophaeus		unclassified	unclassified	unclassified	unclassified		CL0077	FAD_PCMH	PCMH-like FAD binding	FAD binding domain	PF01565		metabolism	Energy production and conversion	12Q6X	alkylglycerone phosphate synthase	9606.ENSP00000264167		0	0.000282888
P07737		Eukaryota	Chordata	Mammalia	Primates	Cercopithecidae	Cercocebus	Cercocebus atys		unclassified	unclassified	unclassified	unclassified		CL0431	PF	Profilin-like superfamily	Profilin	PF00235		cellular processes and signaling	Cytoskeleton	0V8PQ	profilin	61853.ENSNLEP00000021166		0.0073523	0.00552192
P0DOX7		Eukaryota	Chordata	Mammalia	Primates	Hominidae	Homo	Homo sapiens		unclassified	unclassified	unclassified	unclassified		CL0011	Ig	Immunoglobulin superfamily	CD80-like C2-set immunoglobulin domain	PF08205		poorly characterized	Function unknown	16HN4	IGv	9544.ENSMMUP00000036342		0.00107131	0.000669013
P0DOX2		Eukaryota	Chordata	Mammalia	Primates	Hominidae	Homo	Homo sapiens		unclassified	unclassified	unclassified	unclassified		CL0011	Ig	Immunoglobulin superfamily	Immunoglobulin I-set domain	PF07679		poorly characterized	Function unknown	0V8MJ	IGc1	9483.ENSCJAP00000047404		0.000452449	0
Q96FZ7		Eukaryota	Chordata	Mammalia	Primates	Cercopithecidae	Macaca	Macaca mulatta		unclassified	unclassified	unclassified	unclassified		CL0235	PspA	PspA/ESCRT-III	Snf7	PF03357		cellular processes and signaling	Intracellular trafficking, secretion, and vesicular transport	1ATYA	Charged multivesicular body protein 6	9606.ENSP00000317468		0	0.000605388
O15143		Eukaryota	Chordata	Mammalia	Primates	Hominidae	Homo	Homo sapiens		unclassified	unclassified	unclassified	unclassified		CL0186	Beta_propeller	Beta propeller clan	Eukaryotic translation initiation factor eIF2A	PF08662		cellular processes and signaling	Cytoskeleton	1CREG	actin related protein 2 3 complex, subunit	9606.ENSP00000252725		0.00208149	0.00101963
A5PLM9;B3KQK4;P07711		Eukaryota	Chordata	Mammalia	Primates	Hominidae	Homo	Homo sapiens		unclassified	unclassified	unclassified	unclassified		CL0125	Peptidase_CA	Peptidase clan CA	Peptidase C1-like family	PF03051		unclassified	unclassified	unclassified	unclassified	unclassified		0.000481223	0
P12273		Eukaryota	Chordata	Mammalia	Primates	Hominidae	Pan	Pan troglodytes		unclassified	unclassified	unclassified	unclassified		CL0159	E-set	Ig-like fold superfamily (E-set)	Seminal vesicle autoantigen (SVA)	PF05326		cellular processes and signaling	Posttranslational modification, protein turnover, chaperones	13TFQ	prolactin-induced protein	9606.ENSP00000291009		0.00356494	0.00132375
A8MXV4		Eukaryota	Chordata	Mammalia	Primates	Hominidae	Pan	Pan troglodytes		unclassified	unclassified	unclassified	unclassified		unclassified	unclassified	unclassified	unclassified	unclassified		information storage and processing	Replication, recombination and repair	0DINN	nudix (nucleoside diphosphate linked moiety X)-type motif 19	9606.ENSP00000380251		0	0.000133596
P22695		Eukaryota	Chordata	Mammalia	Primates	Cercopithecidae	Rhinopithecus	Rhinopithecus bieti		unclassified	unclassified	unclassified	unclassified		CL0094	Peptidase_ME	LuxS/MPP-like metallohydrolase	Peptidase M16 inactive domain	PF05193		cellular processes and signaling	Posttranslational modification, protein turnover, chaperones	COG0612	peptidase'	9606.ENSP00000268379		5.16474e-05	0.000790114
O75368		Eukaryota	Chordata	Mammalia	Primates	Cercopithecidae	Chlorocebus	Chlorocebus sabaeus		unclassified	unclassified	unclassified	unclassified		CL0172	Thioredoxin	Thioredoxin-like	SH3-binding, glutamic acid-rich protein	PF04908		cellular processes and signaling	Posttranslational modification, protein turnover, chaperones	KOG4023	SH3 domain binding glutamic acid-rich protein	9601.ENSPPYP00000022956		0.00100553	0.00131838
P17987		Eukaryota	Chordata	Mammalia	Rodentia	Sciuridae	Ictidomys	Ictidomys tridecemlineatus		unclassified	unclassified	T-complex protein 1, alpha subunit	TIGR02340		unclassified	unclassified	unclassified	TCP-1/cpn60 chaperonin family	PF00118		cellular processes and signaling	Posttranslational modification, protein turnover, chaperones	09YQ2	t-complex protein 1 subunit	9103.ENSMGAP00000013151		0.00049227	0.000579276
P22626		Eukaryota	Chordata	Mammalia	Rodentia	Bathyergidae	Heterocephalus	Heterocephalus glaber		unclassified	unclassified	unclassified	unclassified		CL0221	RRM	RRM-like clan	RNA recognition motif	PF16367		unclassified	unclassified	unclassified	unclassified	unclassified		0.000258453	0.000486633
Q96L92		Eukaryota	Chordata	Mammalia	Primates	Hominidae	Pan	Pan troglodytes		unclassified	unclassified	unclassified	unclassified		CL0072	Ubiquitin	Ubiquitin superfamily	Ras association (RalGDS/AF-6) domain	PF00788		cellular processes and signaling	Signal transduction mechanisms	16NFT	sorting nexin family member 27	9593.ENSGGOP00000028633		0	0.000172033
A8K2M4;B4DL57;O60235		Eukaryota	Chordata	Mammalia	Primates	Hominidae	Homo	Homo sapiens		unclassified	unclassified	unclassified	unclassified		CL0124	Peptidase_PA	Peptidase clan PA	Domain of unknown function (DUF1986)	PF09342		cellular processes and signaling	Posttranslational modification, protein turnover, chaperones	0UU6E	transmembrane protease, serine 11D	various		5.59719e-05	0
P17900		Eukaryota	Chordata	Mammalia	Primates	Indriidae	Propithecus	Propithecus coquereli		unclassified	unclassified	unclassified	unclassified		CL0532	LIG	Lipid-binding Ig-like superfamily	ML domain	PF02221		cellular processes and signaling	Posttranslational modification, protein turnover, chaperones	1CWVZ	GM2 ganglioside activator	9606.ENSP00000349687		0.000121224	0.000148253
B4DV28;Q96KP4		Eukaryota	Chordata	Mammalia	various	various	various	various		unclassified	unclassified	unclassified	unclassified		unclassified	unclassified	unclassified	Peptidase dimerisation domain	PF07687		metabolism	Amino acid transport and metabolism	0UG5C	CNDP dipeptidase 2 (Metallopeptidase M20 family)	various		4.67806e-05	0.000105471
A0A024QZ30;Q0QF12		Eukaryota	Chordata	Mammalia	various	various	various	various		Energy metabolism	TCA cycle	succinate dehydrogenase or fumarate reductase, flavoprotein subunit	TIGR01812		unclassified	unclassified	unclassified	Fumarate reductase flavoprotein C-term	PF02910		metabolism	Energy production and conversion	COG1053	Succinate DeHydrogenase	various		0	0.000441965
A0A0U1RQT9;A8K865;C9JYN0;Q16563		Eukaryota	Chordata	Mammalia	Primates	Hominidae	various	various		unclassified	unclassified	unclassified	unclassified		CL0396	Marvel-like	MARVEL domain containing superfamily	Membrane-associating domain	PF01284		cellular processes and signaling	Intracellular trafficking, secretion, and vesicular transport	0UFQN	Synaptophysin-like 1	9606.ENSP00000011473		0.000176128	0.000193431
P07686		Eukaryota	Chordata	Mammalia	Primates	Hominidae	Homo	Homo sapiens		unclassified	unclassified	unclassified	unclassified		CL0546	Hexosaminidase	beta-N-acetylhexosaminidase-like domain	beta-acetyl hexosaminidase like	PF14845		metabolism	Carbohydrate transport and metabolism	09XUT	beta-hexosaminidase	9606.ENSP00000261416		0.000410225	3.86435e-05
A0A0A6YYL4		Eukaryota	Chordata	Mammalia	Primates	Hominidae	Homo	Homo sapiens		unclassified	unclassified	unclassified	unclassified		CL0186	Beta_propeller	Beta propeller clan	Anaphase-promoting complex subunit 4 WD40 domain	PF12894		cellular processes and signaling	Cytoskeleton	0VC5Z	coronin 7	9606.ENSP00000460885		4.35277e-05	0.000218518
Q5VZM2		Eukaryota	Chordata	Mammalia	Primates	Hominidae	Pan	Pan troglodytes		unclassified	unclassified	unclassified	unclassified		CL0023	P-loop_NTPase	P-loop containing nucleoside triphosphate hydrolase superfamily	ADP-ribosylation factor family	PF00025		cellular processes and signaling	Intracellular trafficking, secretion, and vesicular transport	09YIM	ras-related GTP binding	9606.ENSP00000262850		0.000181384	0.000325355
P12314		Eukaryota	Chordata	Mammalia	Primates	Cercopithecidae	Colobus	Colobus angolensis		unclassified	unclassified	unclassified	unclassified		CL0011	Ig	Immunoglobulin superfamily	Immunoglobulin I-set domain	PF07679		unclassified	unclassified	unclassified	unclassified	unclassified		0	7.65049e-05
E5RH81;E5RHP7;P00915		Eukaryota	Chordata	Mammalia	Primates	Hominidae	Homo	Homo sapiens		unclassified	unclassified	unclassified	unclassified		unclassified	unclassified	unclassified	Eukaryotic-type carbonic anhydrase	PF00194		metabolism	Inorganic ion transport and metabolism	13HPY	Carbonic AnHydrase	various		0.000349556	0
A0A286YF15;Q9UMR7		Eukaryota	Chordata	Mammalia	Primates	Hominidae	various	various		unclassified	unclassified	unclassified	unclassified		various	various	various	various	various		cellular processes and signaling	Signal transduction mechanisms	0DMIX	C-type lectin domain family 4, member	9606.ENSP00000229332		0	0.000211386
Q6ICQ8		Eukaryota	Chordata	Mammalia	Rodentia	Muridae	Rattus	Rattus norvegicus		Unknown function	General	small GTP-binding protein domain	TIGR00231		CL0023	P-loop_NTPase	P-loop containing nucleoside triphosphate hydrolase superfamily	ADP-ribosylation factor family	PF00025		poorly characterized	Function unknown	COG1100	GTP-binding Protein	10090.ENSMUSP00000095832		0.0013105	0.00164895
A0A0C4DGN4;C3PTT6;G8H6I3		Eukaryota	Chordata	Mammalia	Primates	Hominidae	Homo	Homo sapiens		unclassified	unclassified	unclassified	unclassified		CL0568	Man_lectin	Mannoase-binding lectin superfamily	Jacalin-like lectin domain	PF01419		poorly characterized	Function unknown	0VJI5	zymogen granule protein 16 homolog B (rat)	9606.ENSP00000371715		0.00317156	0.00130759
P49788		Eukaryota	Chordata	Mammalia	Primates	Hominidae	Pan	Pan troglodytes		unclassified	unclassified	unclassified	unclassified		CL0121	Cystatin	Cystatin-like superfamily	Latexin	PF06907		cellular processes and signaling	Signal transduction mechanisms	0RUG6	retinoic acid receptor responder (tazarotene induced) 1	9606.ENSP00000237696		0.000234739	7.30808e-05
P01833		Eukaryota	Chordata	Mammalia	Primates	Hominidae	Pongo	Pongo abelii		unclassified	unclassified	unclassified	unclassified		CL0011	Ig	Immunoglobulin superfamily	Immunoglobulin domain	PF13895		cellular processes and signaling	Signal transduction mechanisms	0RKKY	polymeric immunoglobulin receptor	9606.ENSP00000348888		0.00151563	0.000552715
P02774		Eukaryota	Chordata	Mammalia	Primates	Hominidae	Homo	Homo sapiens		unclassified	unclassified	unclassified	unclassified		CL0282	Serum_albumin	Serum albumin superfamily	Vitamin D binding protein, domain III	PF09164		cellular processes and signaling	Intracellular trafficking, secretion, and vesicular transport	0DNWC	Group-specific component (Vitamin D binding protein)	9593.ENSGGOP00000014038		0.000957425	6.03646e-05
P05546		Eukaryota	Chordata	Mammalia	Primates	Hominidae	Homo	Homo sapiens		unclassified	unclassified	unclassified	unclassified		unclassified	unclassified	unclassified	Serpin (serine protease inhibitor)	PF00079		cellular processes and signaling	Defense mechanisms	1AW4Z	serpin peptidase inhibitor, clade D (heparin cofactor), member 1	9606.ENSP00000215727		9.14169e-05	0.000100398
H0Y3C5;J3KPD6;P08631		Eukaryota	Chordata	Mammalia	Rodentia	Muridae	Mus	Mus musculus		unclassified	unclassified	unclassified	unclassified		CL0010	SH3	Src homology-3 domain	Variant SH3 domain	PF07653		cellular processes and signaling	Signal transduction mechanisms	various	various	various		0.000131204	0.000571467
A0A087WYR0;P09132		Eukaryota	Chordata	Mammalia	Primates	Hominidae	Pan	Pan troglodytes		unclassified	unclassified	unclassified	unclassified		unclassified	unclassified	unclassified	SRP19 protein	PF01922		cellular processes and signaling	Intracellular trafficking, secretion, and vesicular transport	0VHM8	signal recognition particle	various		0	0.000347907
A0A087X027;P0DME0		Eukaryota	Chordata	Mammalia	Primates	Hominidae	various	various		unclassified	unclassified	unclassified	unclassified		unclassified	unclassified	unclassified	Nucleosome assembly protein (NAP)	PF00956		information storage and processing	Replication, recombination and repair	1CXPG	SET nuclear oncogene	various		0.000154942	0.000165889
A0A0C4DH38		Eukaryota	Chordata	Mammalia	Primates	Hominidae	Pan	Pan troglodytes		unclassified	unclassified	unclassified	unclassified		CL0011	Ig	Immunoglobulin superfamily	Immunoglobulin V-set domain	PF07686		poorly characterized	Function unknown	1DGMS	IGv	9371.ENSETEP00000013846		0.00272922	0.000734556
P13073		Eukaryota	Chordata	Mammalia	Primates	Hominidae	Pan	Pan paniscus		unclassified	unclassified	unclassified	unclassified		unclassified	unclassified	unclassified	Cytochrome c oxidase subunit IV	PF02936		metabolism	Energy production and conversion	1AV02	Cytochrome c oxidase subunit IV isoform 1	9606.ENSP00000253452		0	0.0016943
P15153		Eukaryota	Chordata	Aves	Galliformes	Phasianidae	Meleagris	Meleagris gallopavo		Unknown function	General	small GTP-binding protein domain	TIGR00231		CL0023	P-loop_NTPase	P-loop containing nucleoside triphosphate hydrolase superfamily	ADP-ribosylation factor family	PF00025		poorly characterized	Function unknown	0V62F	Ras-related C3 botulinum toxin substrate	9544.ENSMMUP00000024809		0.000828499	0.00171461
P17050		Eukaryota	Chordata	Mammalia	Primates	Hominidae	Homo	Homo sapiens		unclassified	unclassified	unclassified	unclassified		unclassified	unclassified	unclassified	Alpha galactosidase A C-terminal beta sandwich domain	PF17450		metabolism	Carbohydrate transport and metabolism	138BF	Galactosidase, alpha	9606.ENSP00000379680		0	0.000121894
P19827		Eukaryota	Chordata	Mammalia	Primates	Indriidae	Propithecus	Propithecus coquereli		unclassified	unclassified	unclassified	unclassified		CL0128	vWA-like	von Willebrand factor type A	von Willebrand factor type A domain	PF13519		unclassified	unclassified	unclassified	unclassified	unclassified		0.00042369	6.28163e-05
B2RBP7;B3KSI1;Q9H4E7		Eukaryota	Chordata	Mammalia	Primates	Hominidae	Homo	Homo sapiens		unclassified	unclassified	unclassified	unclassified		various	various	various	various	various		cellular processes and signaling	Signal transduction mechanisms	0DND8	Differentially expressed in FDCP 6 homolog	9606.ENSP00000319831		0	0.000385683
A0A087WW23;P20292		Eukaryota	Chordata	Mammalia	Primates	Hominidae	various	various		unclassified	unclassified	unclassified	unclassified		unclassified	unclassified	unclassified	MAPEG family	PF01124		metabolism	Lipid transport and metabolism	12TQF	arachidonate 5-lipoxygenase-activating protein	various		0.000107322	0.000328369
A8K2Z9;P23469		Eukaryota	Chordata	Mammalia	Primates	various	various	various		unclassified	unclassified	unclassified	unclassified		CL0031	Phosphatase	Phosphatase superfamily	Inositol hexakisphosphate	PF14566		cellular processes and signaling	Signal transduction mechanisms	0V9ZZ	protein tyrosine phosphatase receptor type	various		3.34232e-05	6.13879e-05
P26022		Eukaryota	Chordata	Mammalia	Primates	Cercopithecidae	Colobus	Colobus angolensis		unclassified	unclassified	unclassified	unclassified		CL0004	Concanavalin	Concanavalin-like lectin/glucanase superfamily	Concanavalin A-like lectin/glucanases superfamily	PF13385		cellular processes and signaling	Signal transduction mechanisms	0RUP0	Pentraxin 3, long	9606.ENSP00000295927		0.000359189	0.000319378
B7Z322;H7BXD5;P28676		Eukaryota	Chordata	Mammalia	Primates	Hominidae	various	various		unclassified	unclassified	unclassified	unclassified		CL0220	EF_hand	EF-hand like superfamily	various	various		cellular processes and signaling	Signal transduction mechanisms	0VBCJ	grancalcin, EF-hand calcium binding protein	9606.ENSP00000394842		0.000307199	0.0026719
A8K249;A8K257;B2R8U9;G3V169;P29466		Eukaryota	Chordata	Mammalia	Primates	Hominidae	Homo	Homo sapiens		unclassified	unclassified	unclassified	unclassified		CL0041	Death	Death Domain Superfamily	Caspase recruitment domain	PF00619		cellular processes and signaling	Cell cycle control, cell division, chromosome partitioning	0RTZM	caspase 1, apoptosis-related cysteine peptidase	9606.ENSP00000410076		5.79116e-05	0.000124006
P49748		Eukaryota	Chordata	Mammalia	Primates	Cebidae	Saimiri	Saimiri boliviensis		unclassified	unclassified	unclassified	unclassified		CL0087	Acyl-CoA_dh	Acyl-CoA dehydrogenase, C-terminal domain-like	Acyl-CoA dehydrogenase, C-terminal domain	PF08028		metabolism	Lipid transport and metabolism	12RRZ	acyl-CoA dehydrogenase	9606.ENSP00000349297		3.57195e-05	0.000710299
A8K4I6;P32121		Eukaryota	Chordata	Mammalia	various	various	various	various		unclassified	unclassified	unclassified	unclassified		CL0135	Arrestin_N-like	Arrestin_N-like	Arrestin (or S-antigen), C-terminal domain	PF02752		cellular processes and signaling	Signal transduction mechanisms	0V7QR	arrestin	various		0	0.000192448
P36871		Eukaryota	Chordata	Mammalia	Rodentia	Castoridae	Castor	Castor canadensis		unclassified	unclassified	unclassified	unclassified		unclassified	unclassified	unclassified	Phosphoglucomutase/phosphomannomutase, C-terminal domain	PF00408		metabolism	Carbohydrate transport and metabolism	1AWJX	Phosphoglucomutase 1	43179.ENSSTOP00000006771		0.00218947	0.000675102
P38919		Eukaryota	Chordata	Mammalia	Rodentia	Bathyergidae	Heterocephalus	Heterocephalus glaber		unclassified	unclassified	unclassified	unclassified		CL0023	P-loop_NTPase	P-loop containing nucleoside triphosphate hydrolase superfamily	Helicase conserved C-terminal domain	PF00271		information storage and processing	Translation, ribosomal structure and biogenesis	1CWMK	eukaryotic translation initiation factor 4A3	9823.ENSSSCP00000018178		0.00010813	0.000243789
B2R6N9;C9IZQ1;C9J3L8;C9J5W0;E9PAL7;P43307		Eukaryota	Chordata	Mammalia	Primates	various	various	various		unclassified	unclassified	unclassified	unclassified		unclassified	unclassified	unclassified	Translocon-associated protein (TRAP), alpha subunit	PF03896		cellular processes and signaling	Intracellular trafficking, secretion, and vesicular transport	various	various	various		0	0.000168116
P47929		Eukaryota	Chordata	Mammalia	Primates	Hominidae	Gorilla	Gorilla gorilla		unclassified	unclassified	unclassified	unclassified		CL0004	Concanavalin	Concanavalin-like lectin/glucanase superfamily	Galactoside-binding lectin	PF00337		unclassified	unclassified	unclassified	unclassified	unclassified		0.000688126	0
Q6XQN6		Eukaryota	Chordata	Mammalia	Primates	Hominidae	Homo	Homo sapiens		Biosynthesis of cofactors, prosthetic groups, and carriers	Pyridine nucleotides	nicotinate phosphoribosyltransferase	TIGR01513		CL0036	TIM_barrel	Common phosphate binding-site TIM barrel superfamily	Nicotinate phosphoribosyltransferase (NAPRTase) family	PF04095		metabolism	Coenzyme transport and metabolism	1AW4G	Nicotinate phosphoribosyltransferase domain containing 1	9606.ENSP00000401508		0.000676135	0.000505537
P48047		Eukaryota	Chordata	Mammalia	Primates	Hominidae	Gorilla	Gorilla gorilla		Energy metabolism	ATP-proton motive force interconversion	ATP synthase F1, delta subunit	TIGR01145		CL0255	ATP_synthase	ATP synthase F0 subunit	ATP synthase delta (OSCP) subunit	PF00213		metabolism	Energy production and conversion	0USC0	ATP synthase, H transporting, mitochondrial F1 complex, O subunit	9593.ENSGGOP00000012303		0.000109842	0.00171384
P49721		Eukaryota	Chordata	Mammalia	Primates	Hominidae	Homo	Homo sapiens		unclassified	unclassified	unclassified	unclassified		CL0052	NTN	NTN hydrolase superfamily	Proteasome subunit	PF00227		cellular processes and signaling	Posttranslational modification, protein turnover, chaperones	KOG0177	The proteasome is a multicatalytic proteinase complex which is characterized by its ability to cleave peptides with Arg, Phe, Tyr, Leu, and Glu adjacent to the leaving group at neutral or slightly basic pH. The proteasome has an ATP-dependent proteolytic activity (By similarity)	61853.ENSNLEP00000013474		0.00146641	0.000249247
P49720		Eukaryota	Chordata	Mammalia	Primates	Hominidae	Pan	Pan troglodytes		unclassified	unclassified	unclassified	unclassified		CL0052	NTN	NTN hydrolase superfamily	Proteasome subunit	PF00227		unclassified	unclassified	unclassified	unclassified	unclassified		0.00110688	0.000558809
P50749		Eukaryota	Chordata	Mammalia	Primates	Hominidae	Pan	Pan troglodytes		unclassified	unclassified	unclassified	unclassified		CL0072	Ubiquitin	Ubiquitin superfamily	Ras association (RalGDS/AF-6) domain	PF00788		poorly characterized	Function unknown	0Y2N1	Ras association (RalGDS AF-6) domain family member	9606.ENSP00000368684		0	0.000658752
E9PN17;O75964		Eukaryota	Chordata	Mammalia	Primates	various	various	various		unclassified	unclassified	unclassified	unclassified		unclassified	unclassified	unclassified	Mitochondrial ATP synthase g subunit	PF04718		metabolism	Energy production and conversion	0UW01	Mitochondrial membrane ATP synthase (F(1)F(0) ATP synthase or Complex V) produces ATP from ADP in the presence of a proton gradient across the membrane which is generated by electron transport complexes of the respiratory chain. F-type ATPases consist of two structural domains, F(1) - containing the extramembraneous catalytic core, and F(0) - containing the membrane proton channel, linked togethe…	9601.ENSPPYP00000004504		0.000227148	0.00194558
P55160		Eukaryota	Chordata	Mammalia	Primates	Hominidae	Gorilla	Gorilla gorilla		unclassified	unclassified	unclassified	unclassified		unclassified	unclassified	unclassified	Membrane-associated apoptosis protein	PF09735		cellular processes and signaling	Cell cycle control, cell division, chromosome partitioning	12Q2E	Nck-associated protein	9483.ENSCJAP00000035353		0	0.000101647
P59665		Eukaryota	Chordata	Mammalia	Primates	Hominidae	Homo	Homo sapiens		unclassified	unclassified	unclassified	unclassified		CL0075	Defensin	Defensin/myotoxin-like superfamily	Mammalian defensin	PF00323		cellular processes and signaling	Posttranslational modification, protein turnover, chaperones	0VNYD	Defensin alpha	9606.ENSP00000372126		0.00145586	0.00319778
Q7RU04;Q9H4A4		Eukaryota	Chordata	Mammalia	Primates	Hominidae	Pan	Pan troglodytes		unclassified	unclassified	unclassified	unclassified		CL0020	TPR	Tetratrico peptide repeat superfamily	Leukotriene A4 hydrolase, C-terminal	PF09127		metabolism	Amino acid transport and metabolism	16ES4	Arginyl aminopeptidase (Aminopeptidase B)	9606.ENSP00000295640		0.000863905	0.000152275
P19012		Eukaryota	Chordata	Mammalia	Primates	Cercopithecidae	Mandrillus	Mandrillus leucophaeus		unclassified	unclassified	unclassified	unclassified		unclassified	unclassified	unclassified	Intermediate filament protein	PF00038		unclassified	unclassified	unclassified	unclassified	unclassified		0.000307846	0
O75955		Eukaryota	Chordata	Mammalia	Rodentia	Sciuridae	Ictidomys	Ictidomys tridecemlineatus		unclassified	unclassified	unclassified	unclassified		unclassified	unclassified	unclassified	Flotillin	PF15975		cellular processes and signaling	Intracellular trafficking, secretion, and vesicular transport	12ZQW	Flotillin	9305.ENSSHAP00000009177		5.47922e-05	0.00330209
P17858		Eukaryota	Chordata	Mammalia	Primates	Cercopithecidae	Macaca	Macaca mulatta		Energy metabolism	Glycolysis/gluconeogenesis	6-phosphofructokinase	TIGR02482		CL0240	PFK	PFK-like superfamily	Phosphofructokinase	PF00365		metabolism	Carbohydrate transport and metabolism	0CGU9	phosphofructokinase, liver	9615.ENSCAFP00000016108		8.99857e-05	0.000431328
P60842		Eukaryota	Chordata	Amphibia	Anura	Pipidae	Xenopus	Xenopus laevis		unclassified	unclassified	unclassified	unclassified		CL0023	P-loop_NTPase	P-loop containing nucleoside triphosphate hydrolase superfamily	Type III restriction enzyme, res subunit	PF04851		information storage and processing	Translation, ribosomal structure and biogenesis	0DJUC	eukaryotic translation initiation factor	9598.ENSPTRP00000014825		0.000169984	0.00105764
P61626		Eukaryota	Chordata	Mammalia	Primates	Hominidae	Pan	Pan troglodytes		unclassified	unclassified	unclassified	unclassified		CL0037	Lysozyme	Lysozyme-like superfamily	C-type lysozyme/alpha-lactalbumin family	PF00062		unclassified	unclassified	unclassified	unclassified	unclassified		0.00567433	0.00236953
P63218		Eukaryota	Chordata	Mammalia	Carnivora	Phocidae	Leptonychotes	Leptonychotes weddellii		unclassified	unclassified	unclassified	unclassified		unclassified	unclassified	unclassified	GGL domain	PF00631		cellular processes and signaling	Signal transduction mechanisms	13U6S	Guanine nucleotide-binding proteins (G proteins) are involved as a modulator or transducer in various transmembrane signaling systems. The beta and gamma chains are required for the GTPase activity, for replacement of GDP by GTP, and for G protein- effector interaction	43179.ENSSTOP00000007737		0.000344063	0.00221023
P68366		Eukaryota	Chordata	Mammalia	Rodentia	Cricetidae	Neotoma	Neotoma lepida		unclassified	unclassified	unclassified	unclassified		CL0442	Tubulin_C	Tubulin, FtsZ and Misato and their C-termini,	Tubulin C-terminal domain	PF03953		cellular processes and signaling	Cytoskeleton	1D1KE	Tubulin is the major constituent of microtubules. It binds two moles of GTP, one at an exchangeable site on the beta chain and one at a non-exchangeable site on the alpha chain (By similarity)	7955.ENSDARP00000040203		5.22238e-05	0.000159786
O75947		Eukaryota	Chordata	Mammalia	Primates	Hominidae	Pan	Pan troglodytes		unclassified	unclassified	unclassified	unclassified		unclassified	unclassified	unclassified	ATP synthase D chain, mitochondrial (ATP5H)	PF05873		unclassified	unclassified	unclassified	unclassified	unclassified		0.000145318	0.00106697
P80723		Eukaryota	Chordata	Mammalia	Primates	Hominidae	Pan	Pan troglodytes		unclassified	unclassified	unclassified	unclassified		unclassified	unclassified	unclassified	Brain acid soluble protein 1 (BASP1 protein)	PF05466		information storage and processing	Transcription	0UVVA	Brain abundant, membrane attached signal protein 1	9483.ENSCJAP00000021703		0.000499801	0.00220699
Q9NPA2		Eukaryota	Chordata	Mammalia	Primates	Cercopithecidae	Mandrillus	Mandrillus leucophaeus		unclassified	unclassified	unclassified	unclassified		CL0244	PGBD	PGBD superfamily	Putative peptidoglycan binding domain	PF01471		cellular processes and signaling	Posttranslational modification, protein turnover, chaperones	KOG1565	matrix metallopeptidase	9606.ENSP00000337816		4.16304e-05	0.000140056
Q96K68		Eukaryota	Chordata	Mammalia	Primates	Hominidae	Homo	Homo sapiens		unclassified	unclassified	unclassified	unclassified		CL0011	Ig	Immunoglobulin superfamily	Immunoglobulin domain	PF13927		poorly characterized	Function unknown	0V8MJ	IGc1	9483.ENSCJAP00000047404		0.00253108	0.00114462
O75923		Eukaryota	Chordata	Mammalia	Primates	Hominidae	Pongo	Pongo abelii		unclassified	unclassified	unclassified	unclassified		unclassified	unclassified	unclassified	FerI (NUC094) domain	PF08151		unclassified	unclassified	unclassified	unclassified	unclassified		3.31795e-05	0.000433646
Q5JWF2		Eukaryota	Chordata	Mammalia	Primates	Hominidae	Pan	Pan troglodytes		unclassified	unclassified	unclassified	unclassified		CL0023	P-loop_NTPase	P-loop containing nucleoside triphosphate hydrolase superfamily	ADP-ribosylation factor family	PF00025		cellular processes and signaling	Signal transduction mechanisms	1CQP8	Guanine nucleotide binding protein (G protein), alpha activating activity polypeptide, olfactory type	9606.ENSP00000360141		4.39894e-05	0.000144933
P98066		Eukaryota	Chordata	Mammalia	Primates	Hominidae	Pan	Pan troglodytes		unclassified	unclassified	unclassified	unclassified		CL0056	C_Lectin	C-type lectin-like superfamily	Extracellular link domain	PF00193		cellular processes and signaling	Posttranslational modification, protein turnover, chaperones	0UIBF	tumor necrosis factor alpha-induced protein 6	9606.ENSP00000243347		0	0.000180861
B3KQB4;B4DWQ6;B4DZZ0;C9JQU6;F8WF33;F8WF90;O75915		Eukaryota	Chordata	Mammalia	Primates	various	various	various		unclassified	unclassified	unclassified	unclassified		unclassified	unclassified	unclassified	PRA1 family protein	PF03208		cellular processes and signaling	Intracellular trafficking, secretion, and vesicular transport	16D77	ADP-ribosylation-like factor 6 interacting protein 5	various		0	0.000266482
P59998		Eukaryota	Chordata	Mammalia	Rodentia	Muridae	Rattus	Rattus norvegicus		unclassified	unclassified	unclassified	unclassified		unclassified	unclassified	unclassified	ARP2/3 complex 20 kDa subunit (ARPC4)	PF05856		cellular processes and signaling	Cytoskeleton	KOG1876	protein 2 3 complex subunit	43179.ENSSTOP00000015026		0.00353689	0.00174681
Q5VYY1		Eukaryota	Chordata	Mammalia	Primates	Hominidae	Pan	Pan troglodytes		unclassified	unclassified	unclassified	unclassified		CL0465	Ank	Ankyrin repeat superfamily	Ankyrin repeat	PF13606		poorly characterized	Function unknown	1CRR3	Ankyrin repeat domain 22	30611.ENSOGAP00000005751		0	0.000112491
M0QZR4		Eukaryota	Chordata	Mammalia	Primates	Hominidae	Homo	Homo sapiens		unclassified	unclassified	unclassified	unclassified		unclassified	unclassified	unclassified	RhoGEF domain	PF00621		cellular processes and signaling	Signal transduction mechanisms	0XPQJ	Rho guanine nucleotide exchange factor (GEF)	43179.ENSSTOP00000003175		7.12947e-05	0.000251411
Q9H444		Eukaryota	Chordata	Mammalia	Rodentia	Castoridae	Castor	Castor canadensis		unclassified	unclassified	unclassified	unclassified		CL0235	PspA	PspA/ESCRT-III	Snf7	PF03357		unclassified	unclassified	unclassified	unclassified	unclassified		0	0.000766882
[truncated: 3,174 more rows]

## Sheet: Prophane Rawdata
level	#pg	members_count	min_seqlen	max_seqlen	min_rel_pairw_ident	max_rel_pairw_ident	members_identifier	task_0::tax_from_trembl_20180808_qcover90::superkingdom	task_0::tax_from_trembl_20180808_qcover90::phylum	task_0::tax_from_trembl_20180808_qcover90::class	task_0::tax_from_trembl_20180808_qcover90::order	task_0::tax_from_trembl_20180808_qcover90::family	task_0::tax_from_trembl_20180808_qcover90::genus	task_0::tax_from_trembl_20180808_qcover90::species	task_1::fun_from_TIGRFAMs_15_cut_tc::mainrole	task_1::fun_from_TIGRFAMs_15_cut_tc::subrole	task_1::fun_from_TIGRFAMs_15_cut_tc::descr	task_1::fun_from_TIGRFAMs_15_cut_tc::tigrfam	task_2::fun_from_PFAMs_31_cut_ga::clan	task_2::fun_from_PFAMs_31_cut_ga::clan symbol	task_2::fun_from_PFAMs_31_cut_ga::clan descr	task_2::fun_from_PFAMs_31_cut_ga::pfam descr	task_2::fun_from_PFAMs_31_cut_ga::pfam	task_3::fun_from_eggNog_4.5.1::main role	task_3::fun_from_eggNog_4.5.1::sub role	task_3::fun_from_eggNog_4.5.1::og	task_3::fun_from_eggNog_4.5.1::descr	task_3::fun_from_eggNog_4.5.1::prot	raw_quant::Control (mean)	raw_quant_sd::Control (mean)	quant::Control (mean)	quant_sd::Control (mean)	raw_quant::::A_TR1_Control	raw_quant_sd::::A_TR1_Control	quant::::A_TR1_Control	quant_sd::::A_TR1_Control	raw_quant::::A_TR2_Control	raw_quant_sd::::A_TR2_Control	quant::::A_TR2_Control	quant_sd::::A_TR2_Control	raw_quant::Enriched (mean)	raw_quant_sd::Enriched (mean)	quant::Enriched (mean)	quant_sd::Enriched (mean)	raw_quant::::A_TR1_Enriched	raw_quant_sd::::A_TR1_Enriched	quant::::A_TR1_Enriched	quant_sd::::A_TR_Enriched	raw_quant::::A_TR2_Enriched
[truncated: 16,238 more rows]
[truncated: 3 more columns]
