# Supplementary material for: An Innovative Protocol for Metaproteomic Analyses of Microbial Pathogens in Cystic Fibrosis Sputum
Source: Front Cell Infect Microbiol. 2021 Aug 27;11:724569. doi: 10.3389/fcimb.2021.724569 (PMC8432295; doi:10.3389/fcimb.2021.724569)
Supplement: Supplementary file 10 [file Table_3.xlsx]

## Sheet: Data Evaluation
Supplemental Table 4: Proteins and protein groups identified by metaproteome analyses in sputum sample derived from Patient B. Proteins and protein groups were taxonomically and functionally assigned by Prophane. Quantification is displayed as mean NSAF values of two technical replicates of control and enriched samples.
Members Identifier		Taxonomy TrEMBL								Function TIGRFAMs					Function PFAMs						Function EggNOG						Quantification (Mean NSAFs)
		Superkingdom	Phylum	Class	Order	Family	Genus	Species		Mainrole	Subrole	Description	Identifier		Clan	Clan Symbol	Clan Description	PFAM Description	Identifier		Main Role	Sub Role	OG	Description	Protein		Control	Enriched
D5UWN4		Bacteria	Actinobacteria	Actinobacteria	Corynebacteriales	Tsukamurellaceae	Tsukamurella	Tsukamurella paurometabola		unclassified	unclassified	unclassified	unclassified		CL0123	HTH	Helix-turn-helix clan	Bacterial regulatory helix-turn-helix protein, lysR family	PF00126		unclassified	unclassified	unclassified	unclassified	unclassified		9.71197e-05	0
D5UQ45		Bacteria	Actinobacteria	Actinobacteria	Corynebacteriales	Tsukamurellaceae	Tsukamurella	Tsukamurella paurometabola		unclassified	unclassified	unclassified	unclassified		unclassified	unclassified	unclassified	unclassified	unclassified		poorly characterized	Function unknown	0ZCPV	NA	521096.Tpau_0159		0.000142736	0
D5UNK0		Bacteria	Actinobacteria	Actinobacteria	Corynebacteriales	Tsukamurellaceae	Tsukamurella	Tsukamurella pulmonis		unclassified	unclassified	unclassified	unclassified		CL0063	NADP_Rossmann	FAD/NAD(P)-binding Rossmann fold Superfamily	FAD binding domain	PF00890		unclassified	unclassified	unclassified	unclassified	unclassified		0	0.000103681
A0A0K2RXY0;A0A2I1Z4J1		Bacteria	Actinobacteria	Actinobacteria	Micrococcales	Micrococcaceae	Rothia	various		Unknown function	Enzymes of unknown specificity	HAD hydrolase, family IIB	TIGR01484		CL0137	HAD	HAD superfamily	haloacid dehalogenase-like hydrolase	PF00702		unclassified	unclassified	unclassified	unclassified	unclassified		0	8.73938e-05
A0A0K2RZS0		Bacteria	Actinobacteria	Actinobacteria	Micrococcales	Micrococcaceae	Rothia	Rothia sp. HMSC071C12		Protein synthesis	Ribosomal proteins: synthesis and modification	ribosomal protein uL11	TIGR01632		unclassified	unclassified	unclassified	Ribosomal protein L11, RNA binding domain	PF00298		information storage and processing	Translation, ribosomal structure and biogenesis	08UIK	This protein binds directly to 23S ribosomal RNA (By similarity)	680646.RMDY18_04280		0	0.000180942
A0A0K2RX88;A0A291DDS8;A0A2I1Z3M0;C6R212;D2NU84;G5ESJ5		Bacteria	Actinobacteria	Actinobacteria	Micrococcales	Micrococcaceae	Rothia	various		unclassified	unclassified	unclassified	unclassified		CL0086	FAD_oxidored	FAD-linked oxidoreductase	Proline dehydrogenase	PF01619		unclassified	unclassified	unclassified	unclassified	unclassified		0	2.20927e-05
A0A0K2S1F9;A0A291DCY8;G5ERS1		Bacteria	Actinobacteria	Actinobacteria	Micrococcales	Micrococcaceae	Rothia	various		Energy metabolism	Glycolysis/gluconeogenesis	L-lactate dehydrogenase	TIGR01771		CL0341	LDH_C	LDH C-terminal domain-like superfamily	lactate/malate dehydrogenase, alpha/beta C-terminal domain	PF02866		metabolism	Energy production and conversion	00CEI	L-Lactate dehydrogenase	680646.RMDY18_10640		0	0.000169009
A0A291DH93;A0A2I1Z5Y4;C6R464;D2NSD4;G5EQY5		Bacteria	Actinobacteria	Actinobacteria	Micrococcales	Micrococcaceae	Rothia	Rothia mucilaginosa		Energy metabolism	TCA cycle	dihydrolipoyllysine-residue succinyltransferase, E2 component of oxoglutarate dehydrogenase (succinyl-transferring) complex	TIGR01347		CL0105	Hybrid	Barrel sandwich hybrid superfamily	Biotin-lipoyl like	PF13533		unclassified	unclassified	unclassified	unclassified	unclassified		0	0.000182404
A0A0K2S067;A0A2I1Z6I0;C6R3L9;G5EQC6		Bacteria	Actinobacteria	Actinobacteria	Micrococcales	Micrococcaceae	Rothia	various		unclassified	unclassified	unclassified	unclassified		CL0329	S5	Ribosomal protein S5 domain 2-like superfamily	Ribosomal protein S9/S16	PF00380		information storage and processing	Translation, ribosomal structure and biogenesis	00IDP	30S ribosomal protein S9	680646.RMDY18_05120		0	0.00033076
A0A0K2RZZ7;C6R3F0;D2NRI9		Bacteria	Actinobacteria	Actinobacteria	Micrococcales	Micrococcaceae	Rothia	various		unclassified	unclassified	unclassified	unclassified		unclassified	unclassified	unclassified	Ribosomal protein L10	PF00466		information storage and processing	Translation, ribosomal structure and biogenesis	08VZM	50s ribosomal protein L10	680646.RMDY18_04330		0	0.000242855
A0A0K2RYF2;A0A291DEK6;A0A2I1Z3D7;D2NPQ4;G5ETL0		Bacteria	Actinobacteria	Actinobacteria	Micrococcales	Micrococcaceae	Rothia	Rothia mucilaginosa		unclassified	unclassified	unclassified	unclassified		CL0177	PBP	Periplasmic binding protein clan	Bacterial extracellular solute-binding proteins, family 5 Middle	PF00496		unclassified	unclassified	unclassified	unclassified	unclassified		0	4.35488e-05
C6R4H1		Bacteria	Actinobacteria	Actinobacteria	Micrococcales	Micrococcaceae	Rothia	Rothia sp. HMSC071C12		unclassified	unclassified	unclassified	unclassified		CL0123	HTH	Helix-turn-helix clan	Bacterial regulatory proteins, crp family	PF00325		cellular processes and signaling	Signal transduction mechanisms	00CX3	CRP FNR family transcriptional regulator	680646.RMDY18_03240		0	0.000114195
A0A0K2S0Q7;A0A2I1Z5W2;C6R485		Bacteria	Actinobacteria	Actinobacteria	Micrococcales	Micrococcaceae	Rothia	various		Amino acid biosynthesis	Pyruvate family	ketol-acid reductoisomerase	TIGR00465		CL0063	NADP_Rossmann	FAD/NAD(P)-binding Rossmann fold Superfamily	S-adenosyl-L-homocysteine hydrolase, NAD binding domain	PF00670		metabolism	Amino acid transport and metabolism	05C6M	Alpha-keto-beta-hydroxylacyl reductoisomerase	various		0	7.5128e-05
A0A291DE75;A0A2I1Z4F0		Bacteria	Actinobacteria	Actinobacteria	Micrococcales	Micrococcaceae	Rothia	Rothia nasimurium		Energy metabolism	Glycolysis/gluconeogenesis	phosphopyruvate hydratase	TIGR01060		CL0256	Enolase_TIM	Enolase like TIM barrel	Methylaspartate ammonia-lyase C-terminus	PF07476		unclassified	unclassified	unclassified	unclassified	unclassified		0	6.62444e-05
C6R4Y0;G5ET83		Bacteria	Actinobacteria	Actinobacteria	Micrococcales	Micrococcaceae	Rothia	Rothia dentocariosa		Protein synthesis	Ribosomal proteins: synthesis and modification	ribosomal protein uS2	TIGR01011		CL0067	SIS	SIS domain fold	Ribosomal protein S2	PF00318		information storage and processing	Translation, ribosomal structure and biogenesis	COG0052	30S ribosomal protein S2	680646.RMDY18_14990		0	0.000106491
A0A0K2S1H0;A0A2I1Z5H5;C6R5R7;D2NTH0;G5ERX1		Bacteria	Actinobacteria	Actinobacteria	Micrococcales	Micrococcaceae	Rothia	Rothia aeria		unclassified	unclassified	unclassified	unclassified		unclassified	unclassified	unclassified	Phosphoglycerate kinase	PF00162		unclassified	unclassified	unclassified	unclassified	unclassified		0	6.68723e-05
A0A2I1Z6I1;D2NRM5		Bacteria	Actinobacteria	Actinobacteria	Micrococcales	Micrococcaceae	Rothia	Rothia sp. HMSC062F03		Unknown function	General	small GTP-binding protein domain	TIGR00231		CL0575	EFTPs	Translation proteins of Elongation Factors superfamily	Elongation factor Tu domain 2	PF03144		information storage and processing	Translation, ribosomal structure and biogenesis	05CEJ	Catalyzes the GTP-dependent ribosomal translocation step during translation elongation. During this step, the ribosome changes from the pre-translocational (PRE) to the post- translocational (POST) state as the newly formed A-site-bound peptidyl-tRNA and P-site-bound deacylated tRNA move to the P and E sites, respectively. Catalyzes the coordinated movement of the two tRNA molecules, the mRNA and…	378753.KRH_06130		0	4.00854e-05
A0A2R3S9I5		Bacteria	Actinobacteria	Actinobacteria	Corynebacteriales	Nocardiaceae	Rhodococcus	Rhodococcus hoagii		unclassified	unclassified	unclassified	unclassified		CL0023	P-loop_NTPase	P-loop containing nucleoside triphosphate hydrolase superfamily	AAA domain (dynein-related subfamily)	PF07728		unclassified	unclassified	unclassified	unclassified	unclassified		0.000135768	0.000126856
A0A286HAV1		Bacteria	Actinobacteria	Actinobacteria	Micrococcales	Microbacteriaceae	Rathayibacter	Rathayibacter rathayi		unclassified	unclassified	amino acid adenylation domain	TIGR01733		CL0531	AMP-binding_C	AMP-binding enzyme C-terminal domain superfamily	AMP-binding enzyme C-terminal domain	PF13193		metabolism	Lipid transport and metabolism	05CEY	Amp-dependent synthetase and ligase	1127134.NOCYR_4843		1.39259e-05	0
Q8FUE1		Bacteria	Actinobacteria	Actinobacteria	Micrococcales	Micrococcaceae	Pseudoglutamicibacter	Pseudoglutamicibacter cumminsii		unclassified	unclassified	unclassified	unclassified		CL0099	ALDH-like	ALDH-like superfamily	Aldehyde dehydrogenase family	PF00171		metabolism	Energy production and conversion	05C26	Dehydrogenase	196164.HMPREF0290_2654		5.66369e-05	0
B0RC48		Bacteria	Actinobacteria	Actinobacteria	Micrococcales	Microbacteriaceae	Plantibacter	Plantibacter cousiniae		unclassified	unclassified	unclassified	unclassified		CL0035	Peptidase_MH	Peptidase clan MH/MC/MF	Peptidase family M28	PF04389		metabolism	Amino acid transport and metabolism	07RHS	peptidase	312284.A20C1_02504		0	5.89307e-05
G5ESC5		Bacteria	Actinobacteria	Actinobacteria	Corynebacteriales	Mycobacteriaceae	Mycobacteroides	Mycobacteroides abscessus		Energy metabolism	ATP-proton motive force interconversion	ATP synthase F1, beta subunit	TIGR01039		CL0275	HAS-barrel	HAS-barrel superfamily	ATP synthase alpha/beta family, beta-barrel domain	PF02874		metabolism	Energy production and conversion	COG0055	Produces ATP from ADP in the presence of a proton gradient across the membrane. The catalytic sites are hosted primarily by the beta subunits (By similarity)	378753.KRH_09840		0	0.000110706
C6R3I3;D2NRM6;G5EQ90		Bacteria	Actinobacteria	Actinobacteria	Corynebacteriales	Mycobacteriaceae	Mycobacteroides	Mycobacteroides abscessus		Unknown function	General	small GTP-binding protein domain	TIGR00231		CL0575	EFTPs	Translation proteins of Elongation Factors superfamily	Elongation factor Tu domain 2	PF03144		information storage and processing	Translation, ribosomal structure and biogenesis	COG0050	This protein promotes the GTP-dependent binding of aminoacyl-tRNA to the A-site of ribosomes during protein biosynthesis (By similarity)	762948.HMPREF0733_10308		0	0.000328871
A0A104QWU1;A0A105Z4T8;A0A269SCS4		Bacteria	Actinobacteria	Actinobacteria	Propionibacteriales	Nocardioidaceae	Mumia	Mumia flava		Protein fate	Protein folding and stabilization	chaperonin GroL	TIGR02348		unclassified	unclassified	unclassified	TCP-1/cpn60 chaperonin family	PF00118		unclassified	unclassified	unclassified	unclassified	unclassified		5.38197e-05	0
A0A2P4RIJ5		Bacteria	Actinobacteria	Actinobacteria	Propionibacteriales	Nocardioidaceae	Mumia	Mumia flava		unclassified	unclassified	peptidoglycan-associated lipoprotein	TIGR02802		unclassified	unclassified	unclassified	OmpA family	PF00691		cellular processes and signaling	Cell wall/membrane/envelope biogenesis	COG2885	Ompa motb domain protein	402626.Rpic_0685		0	0.00046016
Q0BHT1		Bacteria	Actinobacteria	Actinobacteria	Propionibacteriales	Nocardioidaceae	Mumia	Mumia flava		Protein fate	Protein folding and stabilization	chaperonin GroL	TIGR02348		unclassified	unclassified	unclassified	TCP-1/cpn60 chaperonin family	PF00118		unclassified	unclassified	unclassified	unclassified	unclassified		0	4.70582e-05
A0A0X9GGY1		Bacteria	Actinobacteria	Actinobacteria	Micrococcales	Micrococcaceae	Micrococcus	Micrococcus sp. HMSC31B01		unclassified	unclassified	unclassified	unclassified		unclassified	unclassified	unclassified	Ribosomal protein S8	PF00410		unclassified	unclassified	unclassified	unclassified	unclassified		0	0.000213789
A0A160PTR1		Bacteria	Actinobacteria	Actinobacteria	Corynebacteriales	Corynebacteriaceae	Corynebacterium	Corynebacterium glutamicum		unclassified	unclassified	unclassified	unclassified		CL0174	TetR_C	TetR protein, C-terminal domain-like	Tetracyclin repressor, C-terminal all-alpha domain	PF02909		information storage and processing	Transcription	00MVE	TetR family Transcriptional regulator	196627.cg2309		0.000147968	0
C0E7Y8		Bacteria	Actinobacteria	Actinobacteria	Corynebacteriales	Corynebacteriaceae	Corynebacterium	Corynebacterium matruchotii		unclassified	unclassified	unclassified	unclassified		unclassified	unclassified	unclassified	unclassified	unclassified		unclassified	unclassified	unclassified	unclassified	unclassified		0.000565237	0
Q8NPS1		Bacteria	Actinobacteria	Actinobacteria	Corynebacteriales	Corynebacteriaceae	Corynebacterium	Corynebacterium glutamicum		unclassified	unclassified	unclassified	unclassified		unclassified	unclassified	unclassified	unclassified	unclassified		unclassified	unclassified	unclassified	unclassified	unclassified		2.23767e-05	4.26872e-05
A0A2A9DRT3		Bacteria	Actinobacteria	Actinobacteria	Corynebacteriales	Corynebacteriaceae	Corynebacterium	Corynebacterium renale		Unknown function	General	putative transcription antitermination factor YqgF	TIGR00250		CL0580	YqgF	YqgF-like family	Holliday junction resolvase	PF03652		information storage and processing	Replication, recombination and repair	080G3	Could be a nuclease that resolves Holliday junction intermediates in genetic recombination (By similarity)	585529.HMPREF0291_11510		0.000164313	0
A0A075TRK6		Bacteria	Actinobacteria	Actinobacteria	Corynebacteriales	Corynebacteriaceae	Corynebacterium	Corynebacterium frankenforstense		Purines, pyrimidines, nucleosides, and nucleotides	Pyrimidine ribonucleotide biosynthesis	dihydroorotate dehydrogenase (fumarate)	TIGR01036		CL0036	TIM_barrel	Common phosphate binding-site TIM barrel superfamily	Dihydroorotate dehydrogenase	PF01180		unclassified	unclassified	unclassified	unclassified	unclassified		7.74297e-05	0
A0A1L7CZY9		Bacteria	Actinobacteria	Actinobacteria	Corynebacteriales	Corynebacteriaceae	Corynebacterium	Corynebacterium amycolatum		Protein fate	Degradation of proteins, peptides, and glycopeptides	ATP-dependent metallopeptidase HflB	TIGR01241		CL0023	P-loop_NTPase	P-loop containing nucleoside triphosphate hydrolase superfamily	Holliday junction DNA helicase ruvB N-terminus	PF05496		unclassified	unclassified	unclassified	unclassified	unclassified		3.45499e-05	0
A0A2A9DMY6		Bacteria	Actinobacteria	Actinobacteria	Corynebacteriales	Corynebacteriaceae	Corynebacterium	Corynebacterium renale		unclassified	unclassified	unclassified	unclassified		CL0063	NADP_Rossmann	FAD/NAD(P)-binding Rossmann fold Superfamily	Prephenate dehydrogenase	PF02153		metabolism	Amino acid transport and metabolism	05EVN	Prephenate dehydrogenase	698964.CDPW8_0261		0.000182023	0.000170075
A0A077HMK2		Bacteria	Actinobacteria	Actinobacteria	Corynebacteriales	Corynebacteriaceae	Corynebacterium	Corynebacterium ureicelerivorans		unclassified	unclassified	non-ribosomal peptide synthetase terminal domain of unknown function	TIGR02353		CL0536	HEXAPEP	Hexapeptide repeat superfamily	Hexapeptide repeat of succinyl-transferase	PF14602		unclassified	unclassified	unclassified	unclassified	unclassified		4.56497e-05	4.26534e-05
B1VG79		Bacteria	Actinobacteria	Actinobacteria	Corynebacteriales	Corynebacteriaceae	Corynebacterium	Corynebacterium sp. HMSC22B11		unclassified	unclassified	unclassified	unclassified		CL0198	HHH	Helix-hairpin-helix superfamily	Helix-hairpin-helix motif	PF14635		information storage and processing	Transcription	00DSR	accessory protein	662755.CRES_1278		3.59108e-05	0
A0A0B5D2U3;A0A1X7JP80		Bacteria	Actinobacteria	Actinobacteria	Corynebacteriales	Corynebacteriaceae	Corynebacterium	various		unclassified	unclassified	unclassified	unclassified		unclassified	unclassified	unclassified	YceI-like domain	PF04264		poorly characterized	Function unknown	090Y6	secreted protein	various		0.000120777	0
S5TH17		Bacteria	Actinobacteria	Actinobacteria	Corynebacteriales	Corynebacteriaceae	Corynebacterium	Corynebacterium maris		unclassified	unclassified	unclassified	unclassified		CL0124	Peptidase_PA	Peptidase clan PA	Trypsin	PF00089		unclassified	unclassified	unclassified	unclassified	unclassified		7.98357e-05	0
A0A1I2RG33		Bacteria	Actinobacteria	Actinobacteria	Corynebacteriales	Corynebacteriaceae	Corynebacterium	Corynebacterium halotolerans		Protein fate	Protein and peptide secretion and trafficking	signal peptidase I	TIGR02227		CL0299	Peptidase_SF	Peptidase clan SF	Signal peptidase, peptidase S26	PF10502		cellular processes and signaling	Intracellular trafficking, secretion, and vesicular transport	COG0681	Signal peptidase i	196164.HMPREF0290_1959		0.000107459	0
E2MWA0		Bacteria	Actinobacteria	Actinobacteria	Corynebacteriales	Corynebacteriaceae	Corynebacterium	Corynebacterium lactis		Unknown function	General	GTP-binding protein YchF	TIGR00092		CL0023	P-loop_NTPase	P-loop containing nucleoside triphosphate hydrolase superfamily	Ferrous iron transport protein B	PF02421		information storage and processing	Translation, ribosomal structure and biogenesis	COG0012	gtp-binding protein	443218.AS9A_3391		0.000159396	0
F8E1Q5		Bacteria	Actinobacteria	Actinobacteria	Corynebacteriales	Corynebacteriaceae	Corynebacterium	Corynebacterium resistens		unclassified	unclassified	unclassified	unclassified		unclassified	unclassified	unclassified	unclassified	unclassified		information storage and processing	Transcription	0HYAK	NAC domain	7222.FBpp0144413		9.84662e-05	0
L1MCJ4		Bacteria	Actinobacteria	Actinobacteria	Corynebacteriales	Corynebacteriaceae	Corynebacterium	Corynebacterium durum		unclassified	unclassified	unclassified	unclassified		unclassified	unclassified	unclassified	Anti-sigma-K factor rskA	PF10099		poorly characterized	Function unknown	05RNG	membrane	680198.SCAB_10881		0.000129641	0
A0A075TRM6		Bacteria	Actinobacteria	Actinobacteria	Corynebacteriales	Corynebacteriaceae	Corynebacterium	Corynebacterium atypicum		unclassified	unclassified	unclassified	unclassified		unclassified	unclassified	unclassified	rRNA-processing arch domain	PF13234		unclassified	unclassified	unclassified	unclassified	unclassified		6.01681e-05	0
W5Y2U9		Bacteria	Actinobacteria	Actinobacteria	Corynebacteriales	Corynebacteriaceae	Corynebacterium	Corynebacterium vitaeruminis		unclassified	unclassified	unclassified	unclassified		unclassified	unclassified	unclassified	unclassified	unclassified		unclassified	unclassified	unclassified	unclassified	unclassified		0.000264129	0
A0A2N6TBC1;C4LH40		Bacteria	Actinobacteria	Actinobacteria	Corynebacteriales	Corynebacteriaceae	Corynebacterium	Corynebacterium kroppenstedtii		unclassified	unclassified	unclassified	unclassified		CL0061	PLP_aminotran	PLP dependent aminotransferase superfamily	Allinase	PF04864		metabolism	Amino acid transport and metabolism	COG0436	aminotransferase	645127.ckrop_0366		6.63423e-05	0
A0A1L7CDV8		Bacteria	Actinobacteria	Actinobacteria	Corynebacteriales	Corynebacteriaceae	Corynebacterium	Corynebacterium aquilae		unclassified	unclassified	unclassified	unclassified		unclassified	unclassified	unclassified	unclassified	unclassified		unclassified	unclassified	unclassified	unclassified	unclassified		0.000112597	0
A0A133Z315;A0A2W5SQR1;C4LG72		Bacteria	Actinobacteria	Actinobacteria	Corynebacteriales	Corynebacteriaceae	Corynebacterium	Corynebacterium argentoratense		Energy metabolism	Glycolysis/gluconeogenesis	L-lactate dehydrogenase	TIGR01771		CL0341	LDH_C	LDH C-terminal domain-like superfamily	lactate/malate dehydrogenase, alpha/beta C-terminal domain	PF02866		metabolism	Energy production and conversion	00CEI	L-Lactate dehydrogenase	645127.ckrop_0111		8.61641e-05	0
A0A0E3KTQ3;V6VA32		Bacteria	Actinobacteria	Actinobacteria	Corynebacteriales	Corynebacteriaceae	Corynebacterium	various		unclassified	unclassified	unclassified	unclassified		CL0142	Membrane_trans	Membrane and transport protein	FecCD transport family	PF01032		metabolism	Inorganic ion transport and metabolism	08IHU	transport system permease protein	945712.CULC22_01057		8.2396e-05	0.000157183
A0A1N7J2U7		Bacteria	Actinobacteria	Actinobacteria	Corynebacteriales	Corynebacteriaceae	Corynebacterium	Corynebacterium appendicis		unclassified	unclassified	unclassified	unclassified		unclassified	unclassified	unclassified	4TM region of DNA translocase FtsK/SpoIIIE	PF13491		unclassified	unclassified	unclassified	unclassified	unclassified		2.67631e-05	0
A0A2N0X9T0		Bacteria	Actinobacteria	Actinobacteria	Corynebacteriales	Corynebacteriaceae	Corynebacterium	Corynebacterium oculi		Unknown function	General	small GTP-binding protein domain	TIGR00231		CL0023	P-loop_NTPase	P-loop containing nucleoside triphosphate hydrolase superfamily	Ethanolamine utilisation - propanediol utilisation	PF10662		poorly characterized	Function unknown	00CDF	An essential GTPase that binds both GDP and GTP, with rapid nucleotide exchange. Plays a role in 16S rRNA processing and 30S ribosomal subunit biogenesis and possibly also in cell cycle regulation and energy metabolism (By similarity)	945712.CULC22_01623		9.26617e-05	0
A0A1F1YR27		Bacteria	Actinobacteria	Actinobacteria	Corynebacteriales	Corynebacteriaceae	Corynebacterium	Corynebacterium sp. HMSC30G07		Protein synthesis	Ribosomal proteins: synthesis and modification	ribosomal protein uS12	TIGR00981		CL0021	OB	OB fold	Ribosomal protein S12/S23	PF00164		unclassified	unclassified	unclassified	unclassified	unclassified		0.000229771	0.000438324
A0A2Z2IXF0		Bacteria	Actinobacteria	Actinobacteria	Corynebacteriales	Corynebacteriaceae	Corynebacterium	Corynebacterium renale		unclassified	unclassified	unclassified	unclassified		unclassified	unclassified	unclassified	unclassified	unclassified		poorly characterized	Function unknown	126VC	NA	945712.CULC22_01949		7.63833e-05	0
M1UU00		Bacteria	Actinobacteria	Actinobacteria	Corynebacteriales	Corynebacteriaceae	Corynebacterium	Corynebacterium glutamicum		Amino acid biosynthesis	Glutamate family	N-acetyl-gamma-glutamyl-phosphate reductase	TIGR01850		CL0063	NADP_Rossmann	FAD/NAD(P)-binding Rossmann fold Superfamily	Semialdehyde dehydrogenase, NAD binding domain	PF01118		unclassified	unclassified	unclassified	unclassified	unclassified		8.14462e-05	0
A0A1H1UDX0		Bacteria	Actinobacteria	Actinobacteria	Corynebacteriales	Corynebacteriaceae	Corynebacterium	Corynebacterium timonense		unclassified	unclassified	unclassified	unclassified		unclassified	unclassified	unclassified	unclassified	unclassified		unclassified	unclassified	unclassified	unclassified	unclassified		8.13242e-05	0
A0A0N8VZA4;A0A2N0X718		Bacteria	Actinobacteria	Actinobacteria	Corynebacteriales	Corynebacteriaceae	Corynebacterium	Corynebacterium oculi		unclassified	unclassified	unclassified	unclassified		CL0028	AB_hydrolase	Alpha/Beta hydrolase fold	Putative esterase	PF00756		poorly characterized	Function unknown	00VXE	Trehalose corynomycolyl transferase	various		8.65864e-05	7.55699e-05
A0A1Q9VZY2;X5ECB9		Bacteria	Actinobacteria	Actinobacteria	Corynebacteriales	Corynebacteriaceae	Corynebacterium	various		unclassified	unclassified	unclassified	unclassified		unclassified	unclassified	unclassified	Protein of unknown function (DUF2993)	PF11209		poorly characterized	Function unknown	05XQU	secreted protein	858619.CVAR_0576		0.000109848	0
A0A1L7D5P5		Bacteria	Actinobacteria	Actinobacteria	Corynebacteriales	Corynebacteriaceae	Corynebacterium	Corynebacterium phocae		unclassified	unclassified	HAD ATPase, P-type, family IC	TIGR01494		CL0137	HAD	HAD superfamily	haloacid dehalogenase-like hydrolase	PF08282		metabolism	Inorganic ion transport and metabolism	00BF1	p-type atpase	525268.HMPREF0308_1338		4.03832e-05	0
A0A097IHK0		Bacteria	Actinobacteria	Actinobacteria	Corynebacteriales	Corynebacteriaceae	Corynebacterium	Corynebacterium sp. 2189		unclassified	unclassified	unclassified	unclassified		CL0378	ANL	ANL superfamily	AMP-binding enzyme	PF00501		metabolism	Lipid transport and metabolism	014RE	Amp-dependent synthetase and ligase	196164.HMPREF0290_2232		4.66551e-05	0
A0A1V3DLM2		Bacteria	Actinobacteria	Actinobacteria	Corynebacteriales	Corynebacteriaceae	Corynebacterium	Corynebacterium jeikeium		unclassified	unclassified	unclassified	unclassified		unclassified	unclassified	unclassified	Sporulation related domain	PF05036		unclassified	unclassified	unclassified	unclassified	unclassified		0.000474829	0
A0A1F1L9A6		Bacteria	Actinobacteria	Actinobacteria	Corynebacteriales	Corynebacteriaceae	Corynebacterium	Corynebacterium sp. HMSC04H06		unclassified	unclassified	unclassified	unclassified		unclassified	unclassified	unclassified	RDD family	PF06271		poorly characterized	Function unknown	11WIF	RDD domain containing protein	525268.HMPREF0308_0906		0.000187512	0
A0A177IWP6;A0A2S8CGQ1;D5NV17;W5XUH8		Bacteria	Actinobacteria	Actinobacteria	Corynebacteriales	Corynebacteriaceae	Corynebacterium	various		Energy metabolism	Other	glycerate kinase	TIGR00045		unclassified	unclassified	unclassified	Glycerate kinase family	PF02595		unclassified	unclassified	unclassified	unclassified	unclassified		0	6.25153e-05
A0A2I1VV16		Bacteria	Actinobacteria	Actinobacteria	Corynebacteriales	Corynebacteriaceae	Corynebacterium	Corynebacterium pyruviciproducens		unclassified	unclassified	unclassified	unclassified		CL0477	TRD	DNA methylase specificity domain	Type I restriction modification DNA specificity domain	PF01420		unclassified	unclassified	unclassified	unclassified	unclassified		0	6.74377e-05
A0A172QRK6		Bacteria	Actinobacteria	Actinobacteria	Corynebacteriales	Corynebacteriaceae	Corynebacterium	Corynebacterium crudilactis		unclassified	unclassified	unclassified	unclassified		CL0063	NADP_Rossmann	FAD/NAD(P)-binding Rossmann fold Superfamily	RmlD substrate binding domain	PF04321		unclassified	unclassified	unclassified	unclassified	unclassified		0	5.0678e-05
A0A1Q2HUA1		Bacteria	Actinobacteria	Actinobacteria	Corynebacteriales	Corynebacteriaceae	Corynebacterium	Corynebacterium glaucum		Protein fate	Protein and peptide secretion and trafficking	type VII secretion protein EccCb	TIGR03925		CL0023	P-loop_NTPase	P-loop containing nucleoside triphosphate hydrolase superfamily	50S ribosome-binding GTPase	PF01926		cellular processes and signaling	Cell cycle control, cell division, chromosome partitioning	05EC2	ftsk spoIIIe	525263.HMPREF0298_2192		0	2.07208e-05
A0A0N8VZQ6		Bacteria	Actinobacteria	Actinobacteria	Corynebacteriales	Corynebacteriaceae	Corynebacterium	Corynebacterium oculi		unclassified	unclassified	unclassified	unclassified		CL0061	PLP_aminotran	PLP dependent aminotransferase superfamily	Aminotransferase class-V	PF00266		unclassified	unclassified	unclassified	unclassified	unclassified		0	6.43954e-05
X5DQB9		Bacteria	Actinobacteria	Actinobacteria	Corynebacteriales	Corynebacteriaceae	Corynebacterium	Corynebacterium glyciniphilum		unclassified	unclassified	unclassified	unclassified		CL0023	P-loop_NTPase	P-loop containing nucleoside triphosphate hydrolase superfamily	AAA domain, putative AbiEii toxin, Type IV TA system	PF13304		unclassified	unclassified	unclassified	unclassified	unclassified		0	0.000176189
A0A0Q0Z206		Bacteria	Actinobacteria	Actinobacteria	Corynebacteriales	Corynebacteriaceae	Corynebacterium	Corynebacterium oculi		unclassified	unclassified	unclassified	unclassified		CL0261	NUDIX	NUDIX superfamily	NUDIX domain	PF00293		unclassified	unclassified	unclassified	unclassified	unclassified		0	0.000152034
A0A1H9RAC7		Bacteria	Actinobacteria	Actinobacteria	Corynebacteriales	Corynebacteriaceae	Corynebacterium	Corynebacterium casei		unclassified	unclassified	unclassified	unclassified		CL0063	NADP_Rossmann	FAD/NAD(P)-binding Rossmann fold Superfamily	FAD binding domain	PF00890		metabolism	Secondary metabolites biosynthesis, transport and catabolism	05E7V	fad dependent oxidoreductase	525260.HMPREF0276_0869		0	5.36404e-05
A0A1F1Y2E8		Bacteria	Actinobacteria	Actinobacteria	Corynebacteriales	Corynebacteriaceae	Corynebacterium	Corynebacterium sp. HMSC14B06		unclassified	unclassified	unclassified	unclassified		unclassified	unclassified	unclassified	unclassified	unclassified		unclassified	unclassified	unclassified	unclassified	unclassified		0	0.000254311
A0A075U3S1;W5Y6E9		Bacteria	Actinobacteria	Actinobacteria	Corynebacteriales	Corynebacteriaceae	Corynebacterium	various		unclassified	unclassified	unclassified	unclassified		unclassified	unclassified	unclassified	Phage head-tail joining protein	PF05521		poorly characterized	Function unknown	08VC2	Phage head-tail adaptor	585198.HMPREF0574_1016		0	0.000229409
A0A1F1Y908		Bacteria	Actinobacteria	Actinobacteria	Corynebacteriales	Corynebacteriaceae	Corynebacterium	Corynebacterium sp. HFH0082		unclassified	unclassified	unclassified	unclassified		CL0015	MFS	Major Facilitator Superfamily	Sugar (and other) transporter	PF00083		unclassified	unclassified	unclassified	unclassified	unclassified		0	5.90661e-05
A0A1G9MV50		Bacteria	Actinobacteria	Actinobacteria	Corynebacteriales	Corynebacteriaceae	Corynebacterium	Corynebacterium mycetoides		unclassified	unclassified	HAD ATPase, P-type, family IC	TIGR01494		CL0137	HAD	HAD superfamily	haloacid dehalogenase-like hydrolase	PF08282		unclassified	unclassified	unclassified	unclassified	unclassified		0	2.79584e-05
W5WTS0		Bacteria	Actinobacteria	Actinobacteria	Corynebacteriales	Corynebacteriaceae	Corynebacterium	Corynebacterium jeikeium		unclassified	unclassified	unclassified	unclassified		CL0036	TIM_barrel	Common phosphate binding-site TIM barrel superfamily	Delta-aminolevulinic acid dehydratase	PF00490		unclassified	unclassified	unclassified	unclassified	unclassified		0	7.62426e-05
A0A2W5NGN8		Bacteria	Actinobacteria	Actinobacteria	Corynebacteriales	Corynebacteriaceae	Corynebacterium	Corynebacterium pseudodiphtheriticum		unclassified	unclassified	unclassified	unclassified		CL0124	Peptidase_PA	Peptidase clan PA	Trypsin	PF00089		unclassified	unclassified	unclassified	unclassified	unclassified		0	6.39148e-05
A0A095ZA15		Bacteria	Actinobacteria	Actinobacteria	Corynebacteriales	Corynebacteriaceae	Corynebacterium	Corynebacterium freneyi		unclassified	unclassified	unclassified	unclassified		unclassified	unclassified	unclassified	unclassified	unclassified		unclassified	unclassified	unclassified	unclassified	unclassified		0	8.15675e-05
A0A2W5L9X6		Bacteria	Actinobacteria	Actinobacteria	Corynebacteriales	Corynebacteriaceae	Corynebacterium	Corynebacterium sp. EPI-003-04-2554_SCH2473622		unclassified	unclassified	unclassified	unclassified		CL0028	AB_hydrolase	Alpha/Beta hydrolase fold	alpha/beta hydrolase fold	PF07859		unclassified	unclassified	unclassified	unclassified	unclassified		0	5.79995e-05
A0A1F1UQQ3		Bacteria	Actinobacteria	Actinobacteria	Corynebacteriales	Corynebacteriaceae	Corynebacterium	Corynebacterium sp. HMSC08D02		unclassified	unclassified	unclassified	unclassified		unclassified	unclassified	unclassified	unclassified	unclassified		unclassified	unclassified	unclassified	unclassified	unclassified		0	3.41219e-05
A0A097IDU1;A0A0G3HAF1;A0A2U1T9S5		Bacteria	Actinobacteria	Actinobacteria	Corynebacteriales	Corynebacteriaceae	Corynebacterium	various		Protein synthesis	Ribosomal proteins: synthesis and modification	ribosomal protein uS3	TIGR01009		CL0007	KH	K-Homology (KH) domain Superfamily	KH domain	PF07650		unclassified	unclassified	unclassified	unclassified	unclassified		0	0.000111103
A0A1V3DQD4;A0A2X4TDS4;Q4JXN8		Bacteria	Actinobacteria	Actinobacteria	Corynebacteriales	Corynebacteriaceae	Corynebacterium	various		Protein fate	Protein folding and stabilization	chaperonin GroL	TIGR02348		unclassified	unclassified	unclassified	TCP-1/cpn60 chaperonin family	PF00118		unclassified	unclassified	unclassified	unclassified	unclassified		0	5.15907e-05
A0A072Z3F9		Bacteria	Actinobacteria	Actinobacteria	Corynebacteriales	Corynebacteriaceae	Corynebacterium	Corynebacterium glutamicum		unclassified	unclassified	unclassified	unclassified		unclassified	unclassified	unclassified	Resolvase, N terminal domain	PF00239		information storage and processing	Replication, recombination and repair	08C33	Resolvase	321955.BlinB_010200011541		0	0.000215421
A0A2I1VRC2;S2Z766		Bacteria	Actinobacteria	Actinobacteria	Corynebacteriales	Corynebacteriaceae	Corynebacterium	Corynebacterium sp. HMSC070E08		Energy metabolism	Fermentation	formate acetyltransferase	TIGR01255		CL0339	PFL-like	PFL-like glycyl radical enzyme superfamily	Glycine radical	PF01228		metabolism	Energy production and conversion	05C6N	Formate acetyltransferase	698964.CDPW8_0382		0	4.02569e-05
X5ECK3		Bacteria	Actinobacteria	Actinobacteria	Corynebacteriales	Corynebacteriaceae	Corynebacterium	Corynebacterium glyciniphilum		unclassified	unclassified	unclassified	unclassified		unclassified	unclassified	unclassified	unclassified	unclassified		unclassified	unclassified	unclassified	unclassified	unclassified		0	0.000179746
A0A2S9Z3Q5		Bacteria	Actinobacteria	Actinobacteria	Corynebacteriales	Corynebacteriaceae	Corynebacterium	Corynebacterium sp. 13CS0277		Hypothetical proteins	Conserved	conserved hypothetical protein, YceG family	TIGR00247		unclassified	unclassified	unclassified	YceG-like family	PF02618		unclassified	unclassified	unclassified	unclassified	unclassified		0	7.44594e-05
S5TH57		Bacteria	Actinobacteria	Actinobacteria	Corynebacteriales	Corynebacteriaceae	Corynebacterium	Corynebacterium maris		Protein synthesis	Ribosomal proteins: synthesis and modification	ribosomal protein uS3	TIGR01009		CL0007	KH	K-Homology (KH) domain Superfamily	KH domain	PF07650		unclassified	unclassified	unclassified	unclassified	unclassified		0	0.000113334
A0A1H1MLF4		Bacteria	Actinobacteria	Actinobacteria	Corynebacteriales	Corynebacteriaceae	Corynebacterium	Corynebacterium mycetoides		Cell envelope	Biosynthesis and degradation of murein sacculus and peptidoglycan	phospho-N-acetylmuramoyl-pentapeptide-transferase	TIGR00445		unclassified	unclassified	unclassified	Phospho-N-acetylmuramoyl-pentapeptide-transferase signature 1	PF10555		unclassified	unclassified	unclassified	unclassified	unclassified		0	7.66851e-05
A0A1F1GIZ7		Bacteria	Actinobacteria	Actinobacteria	Corynebacteriales	Corynebacteriaceae	Corynebacterium	Corynebacterium sp. HMSC078H07		unclassified	unclassified	unclassified	unclassified		unclassified	unclassified	unclassified	unclassified	unclassified		poorly characterized	Function unknown	0WJDD	Inherit from NOG: Cuticular protein	7222.FBpp0155846		0	4.69553e-05
A0A1F2F4R3		Bacteria	Actinobacteria	Actinobacteria	Corynebacteriales	Corynebacteriaceae	Corynebacterium	Corynebacterium sp. HMSC11E11		unclassified	unclassified	unclassified	unclassified		CL0123	HTH	Helix-turn-helix clan	Bacterial regulatory proteins, lacI family	PF00356		unclassified	unclassified	unclassified	unclassified	unclassified		0	7.79561e-05
A0A0B6F3W7;A0A1F1XKL9		Bacteria	Actinobacteria	Actinobacteria	Corynebacteriales	Corynebacteriaceae	Corynebacterium	various		unclassified	unclassified	unclassified	unclassified		various	various	various	various	various		information storage and processing	Translation, ribosomal structure and biogenesis	COG2265	catalyzes the formation of 5-methyl-uridine at position	548476.CaurA7_010100009694		0	6.60893e-05
A0A0M4L4F2;A0A1Y0HDV1;V6V8C6		Bacteria	Actinobacteria	Actinobacteria	Corynebacteriales	Corynebacteriaceae	Corynebacterium	Corynebacterium pseudotuberculosis		unclassified	unclassified	unclassified	unclassified		CL0356	AMP_N-like	Creatinase/prolidase N-terminal domain superfamily	Creatinase/Prolidase N-terminal domain	PF01321		unclassified	unclassified	unclassified	unclassified	unclassified		0	7.75278e-05
A0A133Z393;C4LGM4		Bacteria	Actinobacteria	Actinobacteria	Corynebacteriales	Corynebacteriaceae	Corynebacterium	Corynebacterium kroppenstedtii		unclassified	unclassified	unclassified	unclassified		unclassified	unclassified	unclassified	unclassified	unclassified		unclassified	unclassified	unclassified	unclassified	unclassified		0	0.000470335
A0A1H9PNX2		Bacteria	Actinobacteria	Actinobacteria	Corynebacteriales	Corynebacteriaceae	Corynebacterium	Corynebacterium cystitidis		unclassified	unclassified	unclassified	unclassified		CL0035	Peptidase_MH	Peptidase clan MH/MC/MF	M42 glutamyl aminopeptidase	PF05343		metabolism	Amino acid transport and metabolism	COG1362	M18 family aminopeptidase	585529.HMPREF0291_11616		0	6.86621e-05
A0A0B6TJE9		Bacteria	Actinobacteria	Actinobacteria	Corynebacteriales	Corynebacteriaceae	Corynebacterium	Corynebacterium marinum		unclassified	unclassified	unclassified	unclassified		unclassified	unclassified	unclassified	unclassified	unclassified		unclassified	unclassified	unclassified	unclassified	unclassified		0	0.000135025
A0A0F6QZ15		Bacteria	Actinobacteria	Actinobacteria	Corynebacteriales	Corynebacteriaceae	Corynebacterium	Corynebacterium camporealensis		unclassified	unclassified	unclassified	unclassified		CL0023	P-loop_NTPase	P-loop containing nucleoside triphosphate hydrolase superfamily	AAA domain, putative AbiEii toxin, Type IV TA system	PF13304		cellular processes and signaling	Defense mechanisms	08IY5	(ABC) transporter	944560.HMPREF9058_2182		0	9.79865e-05
A0A0E3KU96		Bacteria	Actinobacteria	Actinobacteria	Corynebacteriales	Corynebacteriaceae	Corynebacterium	Corynebacterium pseudotuberculosis		unclassified	unclassified	unclassified	unclassified		CL0260	NTP_transf	Nucleotidyltransferase superfamily	Putative nucleotidyltransferase DUF294	PF03445		cellular processes and signaling	Posttranslational modification, protein turnover, chaperones	05CE6	Adenylation and deadenylation of glutamate--ammonia ligase (By similarity)	889513.CpI19_1488		0	2.77757e-05
A0A2I1X2Y5		Bacteria	Actinobacteria	Actinobacteria	Corynebacteriales	Corynebacteriaceae	Corynebacterium	Corynebacterium coyleae		unclassified	unclassified	unclassified	unclassified		CL0116	Calycin	Calycin superfamily	META domain	PF03724		unclassified	unclassified	unclassified	unclassified	unclassified		0	0.000118076
A0A1F1X5G5		Bacteria	Actinobacteria	Actinobacteria	Corynebacteriales	Corynebacteriaceae	Corynebacterium	Corynebacterium sp. HMSC05E07		Transcription	Degradation of RNA	ribonuclease, Rne/Rng family	TIGR00757		CL0123	HTH	Helix-turn-helix clan	Translation initiation factor IF-2, N-terminal region	PF04760		information storage and processing	Translation, ribosomal structure and biogenesis	00C07	ribonuclease	548476.CaurA7_010100011939		0	2.62513e-05
A0A0B6F0T0;A0A1F1X9P7		Bacteria	Actinobacteria	Actinobacteria	Corynebacteriales	Corynebacteriaceae	Corynebacterium	various		unclassified	unclassified	unclassified	unclassified		CL0123	HTH	Helix-turn-helix clan	various	various		unclassified	unclassified	unclassified	unclassified	unclassified		0	0.000130047
A0A0G3H6C0		Bacteria	Actinobacteria	Actinobacteria	Corynebacteriales	Corynebacteriaceae	Corynebacterium	Corynebacterium mustelae		unclassified	unclassified	unclassified	unclassified		unclassified	unclassified	unclassified	unclassified	unclassified		unclassified	unclassified	unclassified	unclassified	unclassified		0	0.000111542
A0A1F0Q907		Bacteria	Actinobacteria	Actinobacteria	Corynebacteriales	Corynebacteriaceae	Corynebacterium	Corynebacterium sp. HMSC074C01		Transcription	Transcription factors	transcription termination factor Rho	TIGR00767		CL0306	HeH	LEM/SAP HeH motif	Rho termination factor, N-terminal domain	PF07498		unclassified	unclassified	unclassified	unclassified	unclassified		0	4.36844e-05
B0RJ02		Bacteria	Actinobacteria	Actinobacteria	Micrococcales	Microbacteriaceae	Clavibacter	Clavibacter michiganensis subsp. sepedonicus (strain ATCC 33113 / DSM 20744 / JCM 9667 / LMG 2889 / C-1)		unclassified	unclassified	unclassified	unclassified		unclassified	unclassified	unclassified	unclassified	unclassified		unclassified	unclassified	unclassified	unclassified	unclassified		4.03832e-05	0
A0A2X4L017		Bacteria	Actinobacteria	Actinobacteria	Actinomycetales	Actinomycetaceae	Arcanobacterium	Arcanobacterium haemolyticum		Protein synthesis	tRNA and rRNA base modification	23S rRNA (adenine(2503)-C(2))-methyltransferase	TIGR00048		CL0036	TIM_barrel	Common phosphate binding-site TIM barrel superfamily	Radical SAM superfamily	PF04055		unclassified	unclassified	unclassified	unclassified	unclassified		6.91065e-05	0
P68371;Q8IZ29		Eukaryota	Chordata	Actinopteri	various	various	various	various		unclassified	unclassified	unclassified	unclassified		CL0442	Tubulin_C	Tubulin, FtsZ and Misato and their C-termini,	Tubulin C-terminal domain	PF03953		unclassified	unclassified	unclassified	unclassified	unclassified		0.00259331	0.00314435
B2R4R0		Eukaryota	Chordata	Actinopteri	Tetraodontiformes	Tetraodontidae	Takifugu	Takifugu rubripes		unclassified	unclassified	unclassified	unclassified		CL0012	Histone	Histone superfamily	Histone-like transcription factor (CBF/NF-Y) and archaeal histone	PF00808		information storage and processing	Chromatin structure and dynamics	KOG3467	Core component of nucleosome. Nucleosomes wrap and compact DNA into chromatin, limiting DNA accessibility to the cellular machineries which require DNA as a template. Histones thereby play a central role in transcription regulation, DNA repair, DNA replication and chromosomal stability. DNA accessibility is regulated via a complex set of post-translational modifications of histones, also called h…	59729.ENSTGUP00000014754		0.0145768	0.00707865
P08754		Eukaryota	Chordata	Actinopteri	Osteoglossiformes	Osteoglossidae	Scleropages	Scleropages formosus		unclassified	unclassified	unclassified	unclassified		CL0023	P-loop_NTPase	P-loop containing nucleoside triphosphate hydrolase superfamily	Gtr1/RagA G protein conserved region	PF04670		cellular processes and signaling	Signal transduction mechanisms	0V44R	Guanine nucleotide binding protein (G protein), alpha	30611.ENSOGAP00000012174		0.000325995	0.000152299
Q8IWP6		Eukaryota	Chordata	Actinopteri	Osteoglossiformes	Osteoglossidae	Scleropages	Scleropages formosus		unclassified	unclassified	unclassified	unclassified		CL0442	Tubulin_C	Tubulin, FtsZ and Misato and their C-termini,	Tubulin C-terminal domain	PF03953		unclassified	unclassified	unclassified	unclassified	unclassified		0	5.77388e-05
B2RBD5;Q13509		Eukaryota	Chordata	Actinopteri	Osteoglossiformes	Osteoglossidae	Scleropages	Scleropages formosus		unclassified	unclassified	unclassified	unclassified		CL0566	Tubulin	Tubulin nucleotide-binding domain-like, GTPase	Misato Segment II tubulin-like domain	PF10644		cellular processes and signaling	Cytoskeleton	0UFQ4	Tubulin is the major constituent of microtubules. It binds two moles of GTP, one at an exchangeable site on the beta chain and one at a non-exchangeable site on the alpha chain (By similarity)	9669.ENSMPUP00000004469		0	0.000119809
Q6I9V5		Eukaryota	Chordata	Actinopteri	Cyprinodontiformes	Poeciliidae	Poecilia	Poecilia formosa		unclassified	unclassified	unclassified	unclassified		unclassified	unclassified	unclassified	Mitochondrial carrier protein	PF00153		metabolism	Energy production and conversion	1CTEU	solute carrier family 25 (mitochondrial carrier)	13616.ENSMODP00000002634		0.000193628	0.00026714
A0A0B4J207;P21108		Eukaryota	Chordata	Actinopteri	Cichliformes	Cichlidae	Oreochromis	Oreochromis niloticus		Purines, pyrimidines, nucleosides, and nucleotides	Purine ribonucleotide biosynthesis	ribose-phosphate diphosphokinase	TIGR01251		CL0533	PRTase-like	PRPP synthetase-associated protein 1	Phosphoribosyl transferase domain	PF00156		unclassified	unclassified	unclassified	unclassified	unclassified		0	0.000169541
A0A087WUZ3;Q01082		Eukaryota	Chordata	Actinopteri	Semionotiformes	Lepisosteidae	Lepisosteus	Lepisosteus oculatus		unclassified	unclassified	unclassified	unclassified		CL0188	CH	Calponin homology domain	CAMSAP CH domain	PF11971		cellular processes and signaling	Cytoskeleton	0V45E	Spectrin beta	various		6.07203e-05	0.000158441
O75367		Eukaryota	Chordata	Actinopteri	Semionotiformes	Lepisosteidae	Lepisosteus	Lepisosteus oculatus		unclassified	unclassified	unclassified	unclassified		CL0012	Histone	Histone superfamily	Core histone H2A/H2B/H3/H4	PF00125		information storage and processing	Chromatin structure and dynamics	12TFT	H2A histone family, member	9669.ENSMPUP00000009936		0.000930665	0.000427998
P50148		Eukaryota	Chordata	Actinopteri	Semionotiformes	Lepisosteidae	Lepisosteus	Lepisosteus oculatus		unclassified	unclassified	unclassified	unclassified		CL0023	P-loop_NTPase	P-loop containing nucleoside triphosphate hydrolase superfamily	ADP-ribosylation factor family	PF00025		cellular processes and signaling	Signal transduction mechanisms	09V84	Guanine nucleotide binding protein (G protein)	7955.ENSDARP00000044410		0.000482183	0.000450534
B4DSQ5		Eukaryota	Chordata	Actinopteri	Semionotiformes	Lepisosteidae	Lepisosteus	Lepisosteus oculatus		unclassified	unclassified	unclassified	unclassified		unclassified	unclassified	unclassified	Sec23/Sec24 zinc finger	PF04810		cellular processes and signaling	Intracellular trafficking, secretion, and vesicular transport	COG5047	transport protein	7897.ENSLACP00000008615		0	7.32526e-05
B3KPS3;B3KT06		Eukaryota	Chordata	Actinopteri	unclassified	Sciaenidae	Larimichthys	Larimichthys crocea		unclassified	unclassified	unclassified	unclassified		CL0442	Tubulin_C	Tubulin, FtsZ and Misato and their C-termini,	Tubulin C-terminal domain	PF03953		cellular processes and signaling	Cytoskeleton	0DGS2	Tubulin is the major constituent of microtubules. It binds two moles of GTP, one at an exchangeable site on the beta chain and one at a non-exchangeable site on the alpha chain (By similarity)	51511.ENSCSAVP00000016816		0.000138705	0.000129601
Q71U36		Eukaryota	Chordata	Actinopteri	Siluriformes	Ictaluridae	Ictalurus	Ictalurus punctatus		unclassified	unclassified	unclassified	unclassified		CL0442	Tubulin_C	Tubulin, FtsZ and Misato and their C-termini,	Tubulin C-terminal domain	PF03953		cellular processes and signaling	Cytoskeleton	0DGS2	Tubulin is the major constituent of microtubules. It binds two moles of GTP, one at an exchangeable site on the beta chain and one at a non-exchangeable site on the alpha chain (By similarity)	51511.ENSCSAVP00000016816		0.00127418	0.00184451
Q6FHM2		Eukaryota	Chordata	Actinopteri	Cypriniformes	Cyprinidae	Danio	Danio rerio		unclassified	unclassified	unclassified	unclassified		CL0186	Beta_propeller	Beta propeller clan	Eukaryotic translation initiation factor eIF2A	PF08662		poorly characterized	Function unknown	12NUC	guanine nucleotide binding protein (G protein), beta	9669.ENSMPUP00000015595		0.000169709	0.00015857
A0A218KN32		Bacteria	Proteobacteria	Alphaproteobacteria	Rickettsiales	Anaplasmataceae	Wolbachia	Wolbachia endosymbiont of Folsomia candida		Protein synthesis	Ribosomal proteins: synthesis and modification	ribosomal protein uS7	TIGR01029		unclassified	unclassified	unclassified	Ribosomal protein S7p/S5e	PF00177		information storage and processing	Translation, ribosomal structure and biogenesis	177XJ	One of the primary rRNA binding proteins, it binds directly to 16S rRNA where it nucleates assembly of the head domain of the 30S subunit. Is located at the subunit interface close to the decoding center, probably blocks exit of the E-site tRNA (By similarity)	163164.WD0015		0	0.000339081
A0A0K0WTQ8		Bacteria	Proteobacteria	Alphaproteobacteria	Rickettsiales	Anaplasmataceae	Wolbachia	Wolbachia endosymbiont of Dactylopius coccus		Protein synthesis	Ribosomal proteins: synthesis and modification	ribosomal protein uS7	TIGR01029		unclassified	unclassified	unclassified	Ribosomal protein S7p/S5e	PF00177		information storage and processing	Translation, ribosomal structure and biogenesis	177XJ	One of the primary rRNA binding proteins, it binds directly to 16S rRNA where it nucleates assembly of the head domain of the 30S subunit. Is located at the subunit interface close to the decoding center, probably blocks exit of the E-site tRNA (By similarity)	570417.WPa_0563		0	0.000169038
A0A2S6D1N8		Bacteria	Proteobacteria	Alphaproteobacteria	Sphingomonadales	Sphingomonadaceae	Sphingobium	Sphingobium sp. ba1		unclassified	unclassified	unclassified	unclassified		unclassified	unclassified	unclassified	Cytochrome C and Quinol oxidase polypeptide I	PF00115		metabolism	Energy production and conversion	COG0843	Cytochrome C oxidase subunit I	627192.SLG_08370		0	0.00012945
A0A024RD18;B2R6F9		Eukaryota	Chordata	Amphibia	Anura	Pipidae	Xenopus	Xenopus laevis		unclassified	unclassified	unclassified	unclassified		unclassified	unclassified	unclassified	Protein kinase C terminal domain	PF00433		cellular processes and signaling	Signal transduction mechanisms	09WFJ	Serine Threonine Kinase 38	various		6.07781e-05	0
P12814		Eukaryota	Chordata	Amphibia	Anura	Pipidae	Xenopus	Xenopus laevis		unclassified	unclassified	unclassified	unclassified		CL0188	CH	Calponin homology domain	CAMSAP CH domain	PF11971		cellular processes and signaling	Cytoskeleton	1CTZS	actinin, alpha	8364.ENSXETP00000038881		0.00206868	0.00150821
A8K3H8;B4DDF7;B4DQY1;P30153		Eukaryota	Chordata	Amphibia	Anura	Pipidae	Xenopus	Xenopus tropicalis		unclassified	unclassified	unclassified	unclassified		CL0020	TPR	Tetratrico peptide repeat superfamily	TAF6 C-terminal HEAT repeat domain	PF07571		cellular processes and signaling	Signal transduction mechanisms	0V6QK	protein phosphatase 2, regulatory subunit A	28377.ENSACAP00000010388		0.000289896	0.000270315
A8K7F6;P60842		Eukaryota	Chordata	Amphibia	Anura	Pipidae	Xenopus	Xenopus laevis		unclassified	unclassified	unclassified	unclassified		CL0023	P-loop_NTPase	P-loop containing nucleoside triphosphate hydrolase superfamily	Type III restriction enzyme, res subunit	PF04851		information storage and processing	Translation, ribosomal structure and biogenesis	0DJUC	eukaryotic translation initiation factor	various		0.000638095	0.000594456
A0A087WVQ6;Q00610		Eukaryota	Chordata	Amphibia	Anura	Pipidae	Xenopus	Xenopus laevis		unclassified	unclassified	unclassified	unclassified		various	various	various	various	various		cellular processes and signaling	Intracellular trafficking, secretion, and vesicular transport	KOG0985	clathrin heavy chain	59729.ENSTGUP00000009125		0.000463596	0.000429733
A8K8U1;Q86VP6		Eukaryota	Chordata	Amphibia	Anura	Pipidae	Xenopus	Xenopus tropicalis		unclassified	unclassified	unclassified	unclassified		unclassified	unclassified	unclassified	Required for nuclear transport of RNA pol II C-terminus 1	PF10363		cellular processes and signaling	Posttranslational modification, protein turnover, chaperones	0CE4N	cullin-associated and neddylation-dissociated 1	9669.ENSMPUP00000017403		6.98886e-05	0.000129443
Q9P265		Eukaryota	Chordata	Amphibia	Anura	Pipidae	Xenopus	Xenopus laevis		unclassified	unclassified	unclassified	unclassified		unclassified	unclassified	unclassified	DMAP1-binding Domain	PF06464		cellular processes and signaling	Cytoskeleton	0V83D	DIP2 disco-interacting protein 2 homolog	7897.ENSLACP00000021716		0	0.000118931
P04350		Eukaryota	Chordata	Amphibia	Anura	Pipidae	Xenopus	Xenopus laevis		unclassified	unclassified	unclassified	unclassified		CL0442	Tubulin_C	Tubulin, FtsZ and Misato and their C-termini,	Tubulin C-terminal domain	PF03953		cellular processes and signaling	Cytoskeleton	0S68N	Tubulin is the major constituent of microtubules. It binds two moles of GTP, one at an exchangeable site on the beta chain and one at a non-exchangeable site on the alpha chain (By similarity)	12957.ACEP_00014936-PA		0	0.000121428
B7Z3V1;P05023		Eukaryota	Chordata	Aves	various	various	various	various		unclassified	unclassified	HAD ATPase, P-type, family IC	TIGR01494		CL0137	HAD	HAD superfamily	haloacid dehalogenase-like hydrolase	PF08282		metabolism	Inorganic ion transport and metabolism	0DGSY	ATPase Na K transporting alpha	8128.ENSONIP00000015689		0.00028202	0.000604835
A0A024R1P2		Eukaryota	Chordata	Aves	Galliformes	Phasianidae	Meleagris	Meleagris gallopavo		Unknown function	General	small GTP-binding protein domain	TIGR00231		CL0023	P-loop_NTPase	P-loop containing nucleoside triphosphate hydrolase superfamily	ADP-ribosylation factor family	PF00025		poorly characterized	Function unknown	0V62F	Ras-related C3 botulinum toxin substrate	9544.ENSMMUP00000024809		0.00150264	0.00127019
A0A226E6A7		Eukaryota	Chordata	Aves	Galliformes	Phasianidae	Meleagris	Meleagris gallopavo		unclassified	unclassified	unclassified	unclassified		CL0012	Histone	Histone superfamily	Core histone H2A/H2B/H3/H4	PF00125		information storage and processing	Chromatin structure and dynamics	KOG1745	histone H3	45351.NEMVEDRAFT_v1g83858-PA		0.000216466	0.00037785
V9HW04		Eukaryota	Chordata	Aves	Charadriiformes	Scolopacidae	Limosa	Limosa lapponica		unclassified	unclassified	unclassified	unclassified		unclassified	unclassified	unclassified	Serine-threonine protein phosphatase N-terminal domain	PF16891		cellular processes and signaling	Signal transduction mechanisms	0T3PH	serine threonine-protein phosphatase	13037.EHJ70202		0.000352913	0.000329749
P61224		Eukaryota	Chordata	Aves	Gaviiformes	Gaviidae	Gavia	Gavia stellata		Unknown function	General	small GTP-binding protein domain	TIGR00231		CL0023	P-loop_NTPase	P-loop containing nucleoside triphosphate hydrolase superfamily	ADP-ribosylation factor family	PF00025		poorly characterized	Function unknown	COG1100	GTP-binding Protein	28377.ENSACAP00000003871		0.00202236	0.00131168
A0A024RAM0		Eukaryota	Chordata	Aves	Galliformes	Phasianidae	Gallus	Gallus gallus		unclassified	unclassified	unclassified	unclassified		unclassified	unclassified	unclassified	Myosin-binding striated muscle assembly central	PF11701		cellular processes and signaling	Intracellular trafficking, secretion, and vesicular transport	12PJH	Transportin	13735.ENSPSIP00000016284		6.42552e-05	0.000122889
Q9BVA1		Eukaryota	Chordata	Aves	Galliformes	Phasianidae	Gallus	Gallus gallus		unclassified	unclassified	unclassified	unclassified		CL0442	Tubulin_C	Tubulin, FtsZ and Misato and their C-termini,	Tubulin C-terminal domain	PF03953		unclassified	unclassified	unclassified	unclassified	unclassified		0	0.000121155
Q2NKY5		Eukaryota	Chordata	Aves	Cuculiformes	Cuculidae	Cuculus	Cuculus canorus		unclassified	unclassified	unclassified	unclassified		CL0442	Tubulin_C	Tubulin, FtsZ and Misato and their C-termini,	Tubulin C-terminal domain	PF03953		unclassified	unclassified	unclassified	unclassified	unclassified		6.58599e-05	0.000120613
Q09028		Eukaryota	Chordata	Aves	Galliformes	Odontophoridae	Callipepla	Callipepla squamata		unclassified	unclassified	unclassified	unclassified		CL0186	Beta_propeller	Beta propeller clan	Eukaryotic translation initiation factor eIF2A	PF08662		poorly characterized	Function unknown	0XNU9	retinoblastoma binding protein	61853.ENSNLEP00000003509		0.000135768	6.04559e-05
E5KNH5;G3V0I5		Eukaryota	Chordata	Aves	Galliformes	Phasianidae	Bambusicola	Bambusicola thoracicus		Energy metabolism	Electron transport	NADH oxidoreductase (quinone), F subunit	TIGR01959		CL0072	Ubiquitin	Ubiquitin superfamily	SLBB domain	PF10531		metabolism	Energy production and conversion	1CT9H	NADH dehydrogenase (ubiquinone) flavoprotein 1	8083.ENSXMAP00000015018		0	0.000293207
A0A0U0IN68		Bacteria	Firmicutes	Bacilli	Lactobacillales	Leuconostocaceae	Weissella	Weissella cibaria		DNA metabolism	DNA replication, recombination, and repair	excinuclease ABC subunit C	TIGR00194		CL0198	HHH	Helix-hairpin-helix superfamily	Helix-hairpin-helix motif	PF12826		unclassified	unclassified	unclassified	unclassified	unclassified		0	4.30381e-05
A0A0T8PRB8;A0A0U0CZH5;A0A0X9LWI2		Bacteria	Firmicutes	Bacilli	various	various	various	various		Energy metabolism	ATP-proton motive force interconversion	ATP synthase F0, A subunit	TIGR01131		unclassified	unclassified	unclassified	ATP synthase A chain	PF00119		unclassified	unclassified	unclassified	unclassified	unclassified		0.000115827	0
A0A0E8TSH4;A0A0T7KLD6;A0A0U0NF04		Bacteria	Firmicutes	Bacilli	various	various	various	various		Protein synthesis	Ribosomal proteins: synthesis and modification	ribosomal protein uL13	TIGR01066		unclassified	unclassified	unclassified	Ribosomal protein L13	PF00572		unclassified	unclassified	unclassified	unclassified	unclassified		0.000194909	0
A0A0V7YFV5;A0A132Z103;A0A133MQP2;A0A1S8HVV5;A0A1T4JE07;A0A1Y3JAC9;A0A2A4E565		Bacteria	Firmicutes	Bacilli	Lactobacillales	Enterococcaceae	various	various		Unknown function	General	small GTP-binding protein domain	TIGR00231		CL0023	P-loop_NTPase	P-loop containing nucleoside triphosphate hydrolase superfamily	50S ribosome-binding GTPase	PF01926		cellular processes and signaling	Signal transduction mechanisms	0NDNS	gtp-binding protein typa	various		9.26183e-05	0
A0A077UIR2;A0A0G7GJC0;A0A0U0DQ89;A0A0U0PUJ1;A0A0Y2C2D7;A0A1Q8DEH4;G5JHS8;Q5HNH0;Q7A531		Bacteria	Firmicutes	Bacilli	various	various	various	various		unclassified	unclassified	unclassified	unclassified		unclassified	unclassified	unclassified	Bacterial protein of unknown function (DUF948)	PF06103		unclassified	unclassified	unclassified	unclassified	unclassified		0.000175234	0
A0A1B4XRR4;A0A1X3ALB9;A0A1Y0M490;A0A2P6B6P7;A0A2S7LYL3;A0A2U3FZI5		Bacteria	Firmicutes	Bacilli	Lactobacillales	various	various	various		various	various	various	various		various	various	various	various	various		cellular processes and signaling	Cell wall/membrane/envelope biogenesis	05X52	RND family efflux transporter	226185.EF2987		7.58747e-05	0
A0A1T0C257		Bacteria	Firmicutes	Bacilli	Lactobacillales	Streptococcaceae	Streptococcus	Streptococcus mitis		unclassified	unclassified	unclassified	unclassified		unclassified	unclassified	unclassified	Domain of unknown function (DUF4767)	PF15983		unclassified	unclassified	unclassified	unclassified	unclassified		0.000147197	0
A0A1E9AEA2		Bacteria	Firmicutes	Bacilli	Lactobacillales	Streptococcaceae	Streptococcus	Streptococcus sp. HMSC034E03		unclassified	unclassified	unclassified	unclassified		unclassified	unclassified	unclassified	unclassified	unclassified		unclassified	unclassified	unclassified	unclassified	unclassified		0.000137193	0
F2CEB8		Bacteria	Firmicutes	Bacilli	Lactobacillales	Streptococcaceae	Streptococcus	Streptococcus sanguinis		unclassified	unclassified	unclassified	unclassified		CL0063	NADP_Rossmann	FAD/NAD(P)-binding Rossmann fold Superfamily	Methyltransferase domain	PF08241		unclassified	unclassified	unclassified	unclassified	unclassified		0.000307194	0
A0A2L0D6G5		Bacteria	Firmicutes	Bacilli	Lactobacillales	Streptococcaceae	Streptococcus	Streptococcus agalactiae		unclassified	unclassified	unclassified	unclassified		CL0236	PDDEXK	PD-(D/E)XK nuclease superfamily	RmuC family	PF02646		poorly characterized	Function unknown	07QSV	RmuC domain protein	904293.HMPREF9176_0322		6.66552e-05	0
A0A0E1EIC0;A0A0H1VHR1;E7S3J9;F3L7M2;G5K6V1;Q3S2X8;Q8E4F6;S8GES3		Bacteria	Firmicutes	Bacilli	Lactobacillales	Streptococcaceae	Streptococcus	various		Energy metabolism	Electron transport	glutathione-disulfide reductase	TIGR01421		CL0063	NADP_Rossmann	FAD/NAD(P)-binding Rossmann fold Superfamily	various	various		unclassified	unclassified	unclassified	unclassified	unclassified		0.00012851	0
A0A0D0H270;A0A1Q5Y2U1;A0A2S9RW83		Bacteria	Firmicutes	Bacilli	Lactobacillales	Streptococcaceae	Streptococcus	Streptococcus pneumoniae		Energy metabolism	Amino acids and amines	tryptophanase	TIGR02617		CL0061	PLP_aminotran	PLP dependent aminotransferase superfamily	Aminotransferase class I and II	PF00155		metabolism	Amino acid transport and metabolism	COG3033	tryptophanase EC 4.1.99.1	272843.PM1420		5.98767e-05	0.000745134
A0A0U0CEU2		Bacteria	Firmicutes	Bacilli	Lactobacillales	Streptococcaceae	Streptococcus	Streptococcus pneumoniae		DNA metabolism	DNA replication, recombination, and repair	protein RecA	TIGR02012		CL0023	P-loop_NTPase	P-loop containing nucleoside triphosphate hydrolase superfamily	KaiC	PF06745		information storage and processing	Replication, recombination and repair	05C68	Can catalyze the hydrolysis of ATP in the presence of single-stranded DNA, the ATP-dependent uptake of single-stranded DNA by duplex DNA, and the ATP-dependent hybridization of homologous single-stranded DNAs. It interacts with LexA causing its activation and leading to its autocatalytic cleavage (By similarity)	360911.EAT1b_0429		0.000325785	0
A0A0U0CPM2		Bacteria	Firmicutes	Bacilli	Lactobacillales	Streptococcaceae	Streptococcus	Streptococcus pneumoniae		unclassified	unclassified	unclassified	unclassified		CL0177	PBP	Periplasmic binding protein clan	Ligated ion channel L-glutamate- and glycine-binding site	PF10613		unclassified	unclassified	unclassified	unclassified	unclassified		0.00010277	0
A0A0T8PW87;A0A0T8PXG7		Bacteria	Firmicutes	Bacilli	Lactobacillales	Streptococcaceae	Streptococcus	Streptococcus pneumoniae		unclassified	unclassified	unclassified	unclassified		unclassified	unclassified	unclassified	Bacterial flagellin C-terminal helical region	PF00700		unclassified	unclassified	unclassified	unclassified	unclassified		0.00101719	0
A0A0F3H727;A0A1F0B3F0;A0A1F0KD46;A0A1F1CBU3;A0A1S1EA61;E8K701;T0TRH8;V8BED9		Bacteria	Firmicutes	Bacilli	Lactobacillales	Streptococcaceae	Streptococcus	various		Cellular processes	Pathogenesis	accessory Sec system protein Asp3	TIGR03711		unclassified	unclassified	unclassified	Accessory Sec secretory system ASP3	PF15432		unclassified	unclassified	unclassified	unclassified	unclassified		0.000369879	0.000345602
A0A0T8PWM4		Bacteria	Firmicutes	Bacilli	Lactobacillales	Streptococcaceae	Streptococcus	Streptococcus pneumoniae		Unknown function	General	small GTP-binding protein domain	TIGR00231		CL0023	P-loop_NTPase	P-loop containing nucleoside triphosphate hydrolase superfamily	50S ribosome-binding GTPase	PF01926		information storage and processing	Translation, ribosomal structure and biogenesis	COG0050	This protein promotes the GTP-dependent binding of aminoacyl-tRNA to the A-site of ribosomes during protein biosynthesis (By similarity)	441769.Bcoam_010100000921		0.000642314	0
A0A1E9XXD9		Bacteria	Firmicutes	Bacilli	Lactobacillales	Streptococcaceae	Streptococcus	Streptococcus sp. FDAARGOS_146		unclassified	unclassified	unclassified	unclassified		CL0153	dUTPase	dUTPase like superfamily	dUTPase	PF00692		metabolism	Nucleotide transport and metabolism	COG0756	This enzyme is involved in nucleotide metabolism it produces dUMP, the immediate precursor of thymidine nucleotides and it decreases the intracellular concentration of dUTP so that uracil cannot be incorporated into DNA (By similarity)	467705.SGO_0169		0.000192257	0.000366761
A0A0T8PQ09;A0A0U0CD91		Bacteria	Firmicutes	Bacilli	Lactobacillales	Streptococcaceae	Streptococcus	Streptococcus pneumoniae		Cellular processes	Chemotaxis and motility	flagellar basal-body rod protein FlgF	TIGR02490		unclassified	unclassified	unclassified	Flagella basal body rod protein	PF00460		cellular processes and signaling	Cell motility	COG4786	flagellar basal-body rod protein	various		0.000107052	0
A0A1X1IY27;A0A1X1JAC8		Bacteria	Firmicutes	Bacilli	Lactobacillales	Streptococcaceae	Streptococcus	various		Protein fate	Degradation of proteins, peptides, and glycopeptides	ATP-dependent metallopeptidase HflB	TIGR01241		CL0023	P-loop_NTPase	P-loop containing nucleoside triphosphate hydrolase superfamily	various	various		cellular processes and signaling	Posttranslational modification, protein turnover, chaperones	0NDGY	Acts as a processive, ATP-dependent zinc metallopeptidase for both cytoplasmic and membrane proteins. Plays a role in the quality control of integral membrane proteins (By similarity)	563037.HMPREF0850_00981		4.33464e-05	0
A0A0E1SU63;A0A0H3PCP3;A0A0Y0AKC8;A0A158SW86;A0A1Q5Y5H6;A0A2R3G894;A0A2S9RH65;A0A2S9RJI3;A4MVC9;A4NXY1;E7A568;F2C3Y5		Bacteria	Firmicutes	Bacilli	Lactobacillales	Streptococcaceae	Streptococcus	Streptococcus pneumoniae		Energy metabolism	Fermentation	acetate kinase	TIGR00016		CL0108	Actin_ATPase	Actin-like ATPase Superfamily	Acetokinase family	PF00871		metabolism	Energy production and conversion	16Q4Y	Catalyzes the formation of acetyl phosphate from acetate and ATP. Can also catalyze the reverse reaction (By similarity)	71421.HI1204		0.000130842	0.000244507
A0A2I1UUK5;S4W766		Bacteria	Firmicutes	Bacilli	Lactobacillales	Streptococcaceae	Streptococcus	Streptococcus anginosus		unclassified	unclassified	unclassified	unclassified		unclassified	unclassified	unclassified	unclassified	unclassified		unclassified	unclassified	unclassified	unclassified	unclassified		0.000156143	0
H1LQD0		Bacteria	Firmicutes	Bacilli	Lactobacillales	Streptococcaceae	Streptococcus	Streptococcus pneumoniae		Protein synthesis	Ribosomal proteins: synthesis and modification	ribosomal protein uL6	TIGR03654		unclassified	unclassified	unclassified	Ribosomal protein L6	PF00347		information storage and processing	Translation, ribosomal structure and biogenesis	0QK14	This protein binds to the 23S rRNA, and is important in its secondary structure. It is located near the subunit interface in the base of the L7 L12 stalk, and near the tRNA binding site of the peptidyltransferase center (By similarity)	1028805.GGC_0102		0.000325995	0.000913795
A0A0T8PS05		Bacteria	Firmicutes	Bacilli	Lactobacillales	Streptococcaceae	Streptococcus	Streptococcus pneumoniae		unclassified	unclassified	unclassified	unclassified		CL0105	Hybrid	Barrel sandwich hybrid superfamily	Biotin-lipoyl like	PF13533		metabolism	Energy production and conversion	04RSA	pyruvate dehydrogenase complex	224308.Bsubs1_010100008096		0.000127882	0
A0A0T8Q1S6		Bacteria	Firmicutes	Bacilli	Lactobacillales	Streptococcaceae	Streptococcus	Streptococcus pneumoniae		unclassified	unclassified	unclassified	unclassified		CL0043	Chelatase	Chelatase Superfamily	Periplasmic binding protein	PF01497		metabolism	Inorganic ion transport and metabolism	COG0614	Periplasmic binding protein	224308.Bsubs1_010100004678		8.69595e-05	0
A0A2N6S4A9		Bacteria	Firmicutes	Bacilli	Lactobacillales	Streptococcaceae	Streptococcus	Streptococcus sp. UMB1385		unclassified	unclassified	unclassified	unclassified		unclassified	unclassified	unclassified	unclassified	unclassified		poorly characterized	Function unknown	0QJZH	Pfam:DUF1994	592316.Pat9b_2355		0.00010787	0
A0A1X1IR79;A0A1X1J660;A0A1X1JWV5;E8JZ92		Bacteria	Firmicutes	Bacilli	Lactobacillales	Streptococcaceae	Streptococcus	various		unclassified	unclassified	CRISPR type III-A/MTUBE-associated protein Csm6	TIGR02672		CL0236	PDDEXK	PD-(D/E)XK nuclease superfamily	CRISPR-associated protein (Cas_Csm6)	PF09659		various	various	various	various	various		7.32172e-05	0
A0A0U0IR45		Bacteria	Firmicutes	Bacilli	Lactobacillales	Streptococcaceae	Streptococcus	Streptococcus pneumoniae		unclassified	unclassified	tape measure domain	TIGR02675		unclassified	unclassified	unclassified	unclassified	unclassified		poorly characterized	Function unknown	COG5283	Phage Tail Tape Measure Protein	272623.L72137		2.20279e-05	0
A0A0Z8VI97		Bacteria	Firmicutes	Bacilli	Lactobacillales	Streptococcaceae	Streptococcus	Streptococcus suis		unclassified	unclassified	unclassified	unclassified		unclassified	unclassified	unclassified	ApbE family	PF02424		metabolism	Coenzyme transport and metabolism	0NE48	ApbE family	391295.SSU05_1532		8.26369e-05	0
A0A0D0HQ86;A0A0Y0A6L6;A0A112X9M5;A0A1Q5Y639;A0A2S9S1F1;A4N2C1;E7A6Y8;P43733		Bacteria	Firmicutes	Bacilli	Lactobacillales	Streptococcaceae	Streptococcus	Streptococcus pneumoniae		Protein fate	Protein folding and stabilization	chaperonin GroL	TIGR02348		unclassified	unclassified	unclassified	TCP-1/cpn60 chaperonin family	PF00118		unclassified	unclassified	unclassified	unclassified	unclassified		0.000105294	0.00132587
A0A0T8KW69		Bacteria	Firmicutes	Bacilli	Lactobacillales	Streptococcaceae	Streptococcus	Streptococcus pneumoniae		unclassified	unclassified	HflK protein	TIGR01933		unclassified	unclassified	unclassified	Bacterial membrane protein N terminal	PF12221		cellular processes and signaling	Posttranslational modification, protein turnover, chaperones	COG0330	Band 7 protein	379731.PST_3666		7.20965e-05	0
A0A239SMK6		Bacteria	Firmicutes	Bacilli	Lactobacillales	Streptococcaceae	Streptococcus	Streptococcus merionis		Cell envelope	Other	LPXTG cell wall anchor domain	TIGR01167		unclassified	unclassified	unclassified	LPXTG cell wall anchor motif	PF00746		unclassified	unclassified	unclassified	unclassified	unclassified		1.64409e-05	0
F9HID8		Bacteria	Firmicutes	Bacilli	Lactobacillales	Streptococcaceae	Streptococcus	Streptococcus sp. oral taxon 056		unclassified	unclassified	unclassified	unclassified		CL0105	Hybrid	Barrel sandwich hybrid superfamily	Biotin-lipoyl like	PF13533		unclassified	unclassified	unclassified	unclassified	unclassified		6.77742e-05	0
A3CPN1;F3SG12		Bacteria	Firmicutes	Bacilli	Lactobacillales	Streptococcaceae	Streptococcus	Streptococcus sanguinis		unclassified	unclassified	unclassified	unclassified		unclassified	unclassified	unclassified	unclassified	unclassified		unclassified	unclassified	unclassified	unclassified	unclassified		0.000493173	0
F9PG40		Bacteria	Firmicutes	Bacilli	Lactobacillales	Streptococcaceae	Streptococcus	Streptococcus sp. HMSC071D03		Energy metabolism	Glycolysis/gluconeogenesis	glyceraldehyde-3-phosphate dehydrogenase, type I	TIGR01534		CL0063	NADP_Rossmann	FAD/NAD(P)-binding Rossmann fold Superfamily	Glyceraldehyde 3-phosphate dehydrogenase, NAD binding domain	PF00044		metabolism	Carbohydrate transport and metabolism	COG0057	glyceraldehyde3phosphate dehydrogenase	997830.HMPREF1124_0377		0.000255842	0.000320916
A0A139PFN7		Bacteria	Firmicutes	Bacilli	Lactobacillales	Streptococcaceae	Streptococcus	Streptococcus oralis		unclassified	unclassified	unclassified	unclassified		CL0123	HTH	Helix-turn-helix clan	Cro/C1-type HTH DNA-binding domain	PF13443		unclassified	unclassified	unclassified	unclassified	unclassified		0.000349704	0.00015572
A0A0F3HVS3		Bacteria	Firmicutes	Bacilli	Lactobacillales	Streptococcaceae	Streptococcus	Streptococcus sp. oral taxon 056		unclassified	unclassified	unclassified	unclassified		CL0304	CheY	CheY-like superfamily	Response regulator receiver domain	PF00072		unclassified	unclassified	unclassified	unclassified	unclassified		0.000123414	0
O68197		Bacteria	Firmicutes	Bacilli	Lactobacillales	Streptococcaceae	Streptococcus	Streptococcus pneumoniae		Protein fate	Degradation of proteins, peptides, and glycopeptides	peptidase Do	TIGR02037		CL0466	PDZ-like	PDZ domain-like peptide-binding superfamily	Tricorn protease PDZ domain	PF14685		cellular processes and signaling	Posttranslational modification, protein turnover, chaperones	0QHTY	protease	1028805.GGC_0533		0.000134734	0.000681441
A0A1V0GGG6;A0A2I1TPM9;A0A2N7TCP5;I0S520;T1ZEG3		Bacteria	Firmicutes	Bacilli	Lactobacillales	Streptococcaceae	Streptococcus	various		unclassified	unclassified	unclassified	unclassified		unclassified	unclassified	unclassified	unclassified	unclassified		poorly characterized	Function unknown	0NJES	NA	various		7.25108e-05	0
A0A2U3SP22		Bacteria	Firmicutes	Bacilli	Lactobacillales	Streptococcaceae	Streptococcus	Streptococcus mitis		Energy metabolism	Glycolysis/gluconeogenesis	phosphopyruvate hydratase	TIGR01060		CL0256	Enolase_TIM	Enolase like TIM barrel	Enolase C-terminal domain-like	PF13378		metabolism	Carbohydrate transport and metabolism	04RSN	Catalyzes the reversible conversion of 2- phosphoglycerate into phosphoenolpyruvate. It is essential for the degradation of carbohydrates via glycolysis (By similarity)	1069533.Sinf_1267		6.78327e-05	0.000118404
A0A116NWZ7		Bacteria	Firmicutes	Bacilli	Lactobacillales	Streptococcaceae	Streptococcus	Streptococcus suis		unclassified	unclassified	ParB/RepB/Spo0J family partition protein	TIGR00180		CL0248	ParBc	ParB-like superfamily	ParB-like nuclease domain	PF02195		unclassified	unclassified	unclassified	unclassified	unclassified		0.000115903	0
A0A1F0BPZ3;A0A1F1EIX9;A0A1X0WPQ9;A0A2N6P6E1;E6J2T5;E8JVW1;F9Q3G3;I2IYC5;J1P239;S7XA49;W1VIP3		Bacteria	Firmicutes	Bacilli	Lactobacillales	Streptococcaceae	Streptococcus	various		Protein synthesis	Ribosomal proteins: synthesis and modification	ribosomal protein uL29	TIGR00012		CL0346	Ribo_L29	Ribosomal protein L29, L29p, superfamily	Ribosomal L29 protein	PF00831		information storage and processing	Translation, ribosomal structure and biogenesis	COG0255	50s ribosomal protein l29	various		0.000291479	0
A0A0C5EYE0;A0A1Q5Y344;A4MZI3		Bacteria	Firmicutes	Bacilli	Lactobacillales	Streptococcaceae	Streptococcus	various		Biosynthesis of cofactors, prosthetic groups, and carriers	Pyridoxine	pyridoxal 5'-phosphate synthase, synthase subunit Pdx1	TIGR00343		CL0036	TIM_barrel	Common phosphate binding-site TIM barrel superfamily	Thiazole biosynthesis protein ThiG	PF05690		metabolism	Coenzyme transport and metabolism	COG0214	Involved in the production of pyridoxal phosphate, probably by incorporating ammonia into the pyridine ring (By similarity)	523794.Lebu_1508		0.000101166	0.00110294
A0A0T8M3C2;A0A0T8VSU0		Bacteria	Firmicutes	Bacilli	Lactobacillales	Streptococcaceae	Streptococcus	Streptococcus pneumoniae		Hypothetical proteins	Conserved	phage conserved hypothetical protein TIGR01671	TIGR01671		unclassified	unclassified	unclassified	YopX protein	PF09643		unclassified	unclassified	unclassified	unclassified	unclassified		0.000221349	0
A0A0E2P3Y3;A0A0T8EK16		Bacteria	Firmicutes	Bacilli	Lactobacillales	Streptococcaceae	Streptococcus	various		unclassified	unclassified	unclassified	unclassified		unclassified	unclassified	unclassified	unclassified	unclassified		various	various	various	various	various		2.66661e-05	0
G5KEE8		Bacteria	Firmicutes	Bacilli	Lactobacillales	Streptococcaceae	Streptococcus	Streptococcus troglodytae		unclassified	unclassified	unclassified	unclassified		unclassified	unclassified	unclassified	Voltage gated chloride channel	PF00654		metabolism	Inorganic ion transport and metabolism	07R4J	Chloride channel	764291.STRUR_0781		7.28697e-05	6.98518e-05
J0YA47		Bacteria	Firmicutes	Bacilli	Lactobacillales	Streptococcaceae	Streptococcus	Streptococcus infantis		unclassified	unclassified	unclassified	unclassified		CL0110	GT-A	Glycosyl transferase clan GT-A	Glycosyltransferase like family 2	PF10111		unclassified	unclassified	unclassified	unclassified	unclassified		0	7.69275e-05
E1XB45;Q4QMF5		Bacteria	Firmicutes	Bacilli	Lactobacillales	Streptococcaceae	Streptococcus	Streptococcus pneumoniae		unclassified	unclassified	unclassified	unclassified		unclassified	unclassified	unclassified	Phosphoglucomutase/phosphomannomutase, C-terminal domain	PF00408		metabolism	Carbohydrate transport and metabolism	COG1109	Catalyzes the conversion of glucosamine-6-phosphate to glucosamine-1-phosphate (By similarity)	71421.HI0740		0	0.000140148
A0A0T8KYG7		Bacteria	Firmicutes	Bacilli	Lactobacillales	Streptococcaceae	Streptococcus	Streptococcus pneumoniae		unclassified	unclassified	unclassified	unclassified		CL0296	GroES	GroES-like superfamily	Chaperonin 10 Kd subunit	PF00166		cellular processes and signaling	Posttranslational modification, protein turnover, chaperones	17FI0	Binds to Cpn60 in the presence of Mg-ATP and suppresses the ATPase activity of the latter (By similarity)	379731.PST_3146		0	0.000264884
A0A081Q7Y4;A0A081QJW1;A0A081R0L2;A0A133RTX4;A0A139PLS2;A0A150NLK0;A0A1F0C366;A0A1S1CSX1;A0A1X1K6D7;A0A1X1KL14;A0A231VYY6;A0A2I1UCA6;I0S6Z9		Bacteria	Firmicutes	Bacilli	Lactobacillales	Streptococcaceae	Streptococcus	various		unclassified	unclassified	unclassified	unclassified		CL0177	PBP	Periplasmic binding protein clan	Bacterial extracellular solute-binding protein	PF13343		metabolism	Carbohydrate transport and metabolism	0NG46	extracellular solute-binding protein, family 1	various		0	0.000127456
A0A1X1HQZ5		Bacteria	Firmicutes	Bacilli	Lactobacillales	Streptococcaceae	Streptococcus	Streptococcus oralis		unclassified	unclassified	CRISPR subtype II RNA-guided endonuclease Cas9	TIGR01865		unclassified	unclassified	unclassified	Bridge helix of CRISPR-associated endonuclease Cas9	PF16593		information storage and processing	Replication, recombination and repair	COG3513	Crispr-associated protein, Csn1 family	563038.HMPREF0851_01799		0	1.87136e-05
A0A072EKR4;A0A0D1A4L1;C0MHJ0;F1SX41		Bacteria	Firmicutes	Bacilli	Lactobacillales	Streptococcaceae	Streptococcus	various		Regulatory functions	DNA interactions	transcriptional activator, Rgg/GadR/MutR family, C-terminal domain	TIGR01716		various	various	various	various	various		unclassified	unclassified	unclassified	unclassified	unclassified		0	0.000186553
A0A116N0I2		Bacteria	Firmicutes	Bacilli	Lactobacillales	Streptococcaceae	Streptococcus	Streptococcus suis		unclassified	unclassified	putative dipeptidase	TIGR01887		unclassified	unclassified	unclassified	Peptidase dimerisation domain	PF07687		metabolism	Amino acid transport and metabolism	07QSE	Dipeptidase	391295.SSU05_0629		0	0.000120883
F9PXB3		Bacteria	Firmicutes	Bacilli	Lactobacillales	Streptococcaceae	Streptococcus	Streptococcus sp. VT-4		unclassified	unclassified	unclassified	unclassified		unclassified	unclassified	unclassified	Protein of unknown function (DUF402)	PF04167		information storage and processing	Translation, ribosomal structure and biogenesis	05EVI	UPF0374 protein	1035189.HMPREF9954_1649		0	0.000145163
A0A0T8LWD3		Bacteria	Firmicutes	Bacilli	Lactobacillales	Streptococcaceae	Streptococcus	Streptococcus pneumoniae		Protein synthesis	Ribosomal proteins: synthesis and modification	ribosomal protein bL12	TIGR00855		unclassified	unclassified	unclassified	Ribosomal protein L7/L12 dimerisation domain	PF16320		information storage and processing	Translation, ribosomal structure and biogenesis	0QTKX	Seems to be the binding site for several of the factors involved in protein synthesis and appears to be essential for accurate translation (By similarity)	379731.PST_0776		0	0.000210605
A0A0K9L5V1		Bacteria	Firmicutes	Bacilli	Lactobacillales	Streptococcaceae	Streptococcus	Streptococcus pneumoniae		Energy metabolism	TCA cycle	dihydrolipoyllysine-residue succinyltransferase, E2 component of oxoglutarate dehydrogenase (succinyl-transferring) complex	TIGR01347		unclassified	unclassified	unclassified	e3 binding domain	PF02817		unclassified	unclassified	unclassified	unclassified	unclassified		0	0.000131819
F8DK57		Bacteria	Firmicutes	Bacilli	Lactobacillales	Streptococcaceae	Streptococcus	Streptococcus parasanguinis		unclassified	unclassified	unclassified	unclassified		CL0123	HTH	Helix-turn-helix clan	Bacterial regulatory helix-turn-helix protein, lysR family	PF00126		information storage and processing	Transcription	05WYP	Transcriptional regulator	1046629.Ssal_01057		0	8.95253e-05
A0A1F1A3I7;E3CEA7		Bacteria	Firmicutes	Bacilli	Lactobacillales	Streptococcaceae	Streptococcus	various		unclassified	unclassified	unclassified	unclassified		CL0023	P-loop_NTPase	P-loop containing nucleoside triphosphate hydrolase superfamily	ABC transporter	PF00005		unclassified	unclassified	unclassified	unclassified	unclassified		0	6.37563e-05
A0A264SHJ2		Bacteria	Firmicutes	Bacilli	Lactobacillales	Streptococcaceae	Streptococcus	Streptococcus pneumoniae		Unknown function	General	small GTP-binding protein domain	TIGR00231		CL0575	EFTPs	Translation proteins of Elongation Factors superfamily	Elongation factor Tu domain 2	PF03144		unclassified	unclassified	unclassified	unclassified	unclassified		0	3.13339e-05
A0A0T8LH95;A0A0T8M4G1		Bacteria	Firmicutes	Bacilli	Lactobacillales	Streptococcaceae	Streptococcus	Streptococcus pneumoniae		unclassified	unclassified	unclassified	unclassified		CL0085	FAD_DHS	DHS-like NAD/FAD-binding domain	Electron transfer flavoprotein FAD-binding domain	PF00766		metabolism	Energy production and conversion	0QIP8	Electron transfer flavoprotein	379731.PST_2604		0	0.000242394
A0A1F0AV16;A0A1F1A314;A0A1F1DLS2;A0A2I1TVA3;E8K3W8;F8DFS0;F9M2F4;I2NTT9;K8MKK4;W1VI62		Bacteria	Firmicutes	Bacilli	Lactobacillales	Streptococcaceae	Streptococcus	various		Energy metabolism	Glycolysis/gluconeogenesis	6-phosphofructokinase	TIGR02482		CL0240	PFK	PFK-like superfamily	Phosphofructokinase	PF00365		unclassified	unclassified	unclassified	unclassified	unclassified		0	0.000159982
F9LY53		Bacteria	Firmicutes	Bacilli	Lactobacillales	Streptococcaceae	Streptococcus	Streptococcus mitis		unclassified	unclassified	unclassified	unclassified		unclassified	unclassified	unclassified	unclassified	unclassified		unclassified	unclassified	unclassified	unclassified	unclassified		0	5.76093e-05
A0A0T8KM46		Bacteria	Firmicutes	Bacilli	Lactobacillales	Streptococcaceae	Streptococcus	Streptococcus pneumoniae		unclassified	unclassified	unclassified	unclassified		unclassified	unclassified	unclassified	Flagellin hook IN motif	PF07196		unclassified	unclassified	unclassified	unclassified	unclassified		0	5.33066e-05
F9HJX4		Bacteria	Firmicutes	Bacilli	Lactobacillales	Streptococcaceae	Streptococcus	Streptococcus sp. oral taxon 056		unclassified	unclassified	unclassified	unclassified		CL0025	His_Kinase_A	His Kinase A (phospho-acceptor) domain	GHKL domain	PF14501		unclassified	unclassified	unclassified	unclassified	unclassified		0	6.31323e-05
F9HJG8		Bacteria	Firmicutes	Bacilli	Lactobacillales	Streptococcaceae	Streptococcus	Streptococcus sanguinis		Protein fate	Protein folding and stabilization	chaperonin GroL	TIGR02348		unclassified	unclassified	unclassified	TCP-1/cpn60 chaperonin family	PF00118		unclassified	unclassified	unclassified	unclassified	unclassified		0	5.22595e-05
A0A139NTZ1		Bacteria	Firmicutes	Bacilli	Lactobacillales	Streptococcaceae	Streptococcus	Streptococcus sp. DD11		Cellular processes	Pathogenesis	accessory Sec system protein Asp3	TIGR03711		unclassified	unclassified	unclassified	Accessory Sec secretory system ASP3	PF15432		unclassified	unclassified	unclassified	unclassified	unclassified		0	0.000177485
A0A0T8SR88		Bacteria	Firmicutes	Bacilli	Lactobacillales	Streptococcaceae	Streptococcus	Streptococcus pneumoniae		unclassified	unclassified	unclassified	unclassified		CL0036	TIM_barrel	Common phosphate binding-site TIM barrel superfamily	Orotidine 5'-phosphate decarboxylase / HUMPS family	PF00215		metabolism	Secondary metabolites biosynthesis, transport and catabolism	0NFKG	decarboxylase	171101.spr1846		0	0.000127693
A0A0T8PZU3		Bacteria	Firmicutes	Bacilli	Lactobacillales	Streptococcaceae	Streptococcus	Streptococcus pneumoniae		unclassified	unclassified	unclassified	unclassified		CL0063	NADP_Rossmann	FAD/NAD(P)-binding Rossmann fold Superfamily	NAD dependent epimerase/dehydratase family	PF01370		poorly characterized	Function unknown	07S9F	NmrA family	224308.Bsubs1_010100003878		0	0.000100071
A0A111VVR3		Bacteria	Firmicutes	Bacilli	Lactobacillales	Streptococcaceae	Streptococcus	Streptococcus mitis		DNA metabolism	DNA replication, recombination, and repair	excinuclease ABC subunit B	TIGR00631		unclassified	unclassified	unclassified	UvrB/uvrC motif	PF02151		information storage and processing	Replication, recombination and repair	COG0556	damaged site, the DNA wraps around one UvrB monomer. DNA wrap is dependent on ATP binding by UvrB and probably causes local melting of the DNA helix, facilitating insertion of UvrB beta-hairpin between the DNA strands. Then UvrB probes one DNA strand for the presence of a lesion. If a lesion is found the UvrA subunits dissociate and the UvrB-DNA preincision complex is formed. This complex is subs…	420890.LCGL_1607		0	4.26286e-05
A0A0U1MZR3;A0A2T8AMH8;W8TT57		Bacteria	Firmicutes	Bacilli	Bacillales	Staphylococcaceae	Staphylococcus	Staphylococcus aureus		unclassified	unclassified	unclassified	unclassified		unclassified	unclassified	unclassified	Iron/manganese superoxide dismutases, alpha-hairpin domain	PF00081		unclassified	unclassified	unclassified	unclassified	unclassified		0.000437892	0
A0A033U975		Bacteria	Firmicutes	Bacilli	Bacillales	Staphylococcaceae	Staphylococcus	Staphylococcus vitulinus		unclassified	unclassified	unclassified	unclassified		CL0163	Calcineurin	Calcineurin-like phosphoesterase superfamily	Firmicute fructose-1,6-bisphosphatase	PF06874		metabolism	Carbohydrate transport and metabolism	COG3855	D-fructose-1,6-bisphosphate 1-phosphohydrolase class 3	596319.STAWA0001_1830		4.34129e-05	0
A0A0G7HGS4		Bacteria	Firmicutes	Bacilli	Bacillales	Staphylococcaceae	Staphylococcus	Staphylococcus edaphicus		Energy metabolism	Other	hydroxymethylglutaryl-CoA reductase, degradative	TIGR00532		unclassified	unclassified	unclassified	Hydroxymethylglutaryl-coenzyme A reductase	PF00368		metabolism	Lipid transport and metabolism	0NDYQ	hydroxymethylglutaryl-CoA reductase	342451.SSP0326		6.61869e-05	0
A0A077ULP0;P99157		Bacteria	Firmicutes	Bacilli	Bacillales	Staphylococcaceae	Staphylococcus	various		unclassified	unclassified	unclassified	unclassified		unclassified	unclassified	unclassified	Asp23 family, cell envelope-related function	PF03780		poorly characterized	Function unknown	05VBF	alkaline shock protein	various		0.000522592	0
Q59820		Bacteria	Firmicutes	Bacilli	Bacillales	Staphylococcaceae	Staphylococcus	Staphylococcus aureus		unclassified	unclassified	unclassified	unclassified		CL0591	TKC_like	Transketolase C-terminal domain-like superfamily	Transketolase, C-terminal domain	PF02780		unclassified	unclassified	unclassified	unclassified	unclassified		0.000191165	0
A0A077VKJ3;A0A0U1MWN1;A0A0Y9ZQE3;Q2YV53;T1Y619		Bacteria	Firmicutes	Bacilli	Bacillales	Staphylococcaceae	Staphylococcus	Staphylococcus xylosus		Energy metabolism	Fermentation	formate acetyltransferase	TIGR01255		CL0339	PFL-like	PFL-like glycyl radical enzyme superfamily	Glycine radical	PF01228		metabolism	Energy production and conversion	05C6N	Formate acetyltransferase	984892.SPSE_0362		0	6.81532e-05
A0A077UVM0;A0A2U0FVX5;Q6GJR7		Bacteria	Firmicutes	Bacilli	Bacillales	Staphylococcaceae	Staphylococcus	various		Cellular processes	Adaptations to atypical conditions	peroxiredoxin	TIGR03137		various	various	various	various	various		unclassified	unclassified	unclassified	unclassified	unclassified		0	0.000285259
A0A0D1JN98;A0A0E0VUC8;A0A0S3E3E9;A0A2S6D2C4;Q2YWF3		Bacteria	Firmicutes	Bacilli	Bacillales	Staphylococcaceae	Staphylococcus	Staphylococcus aureus		unclassified	unclassified	unclassified	unclassified		CL0035	Peptidase_MH	Peptidase clan MH/MC/MF	Fructose-bisphosphate aldolase class-I	PF00274		metabolism	Carbohydrate transport and metabolism	05WYW	fructose-bisphosphate aldolase	158878.SAV2606		0	0.000274696
Q6G6Q1		Bacteria	Firmicutes	Bacilli	Bacillales	Staphylococcaceae	Staphylococcus	Staphylococcus aureus		Cellular processes	Toxin production and resistance	beta-channel forming cytolysin	TIGR01002		CL0636	Leukocidin	Leukocidin-like superfamily	Leukocidin/Hemolysin toxin family	PF07968		unclassified	unclassified	unclassified	unclassified	unclassified		0	0.000171155
A0A0U1MQC1;A0A224B472		Bacteria	Firmicutes	Bacilli	Bacillales	Staphylococcaceae	Staphylococcus	Staphylococcus aureus		unclassified	unclassified	unclassified	unclassified		CL0636	Leukocidin	Leukocidin-like superfamily	Leukocidin/Hemolysin toxin family	PF07968		unclassified	unclassified	unclassified	unclassified	unclassified		0	0.000234
A0A0E1X8Q1;A0A0U1MQM8;A0A229LTH2		Bacteria	Firmicutes	Bacilli	Bacillales	Staphylococcaceae	Staphylococcus	Staphylococcus aureus		Cellular processes	Toxin production and resistance	beta-channel forming cytolysin	TIGR01002		CL0636	Leukocidin	Leukocidin-like superfamily	Leukocidin/Hemolysin toxin family	PF07968		unclassified	unclassified	unclassified	unclassified	unclassified		0	8.32452e-05
A0A0U0F2W0;A0A0U1MDT7;A0A1S5Z744;A5IW27;T1YCW9		Bacteria	Firmicutes	Bacilli	Bacillales	Staphylococcaceae	Staphylococcus	various		Energy metabolism	Glycolysis/gluconeogenesis	L-lactate dehydrogenase	TIGR01771		CL0341	LDH_C	LDH C-terminal domain-like superfamily	lactate/malate dehydrogenase, alpha/beta C-terminal domain	PF02866		unclassified	unclassified	unclassified	unclassified	unclassified		0	8.84643e-05
A0A0V8DQX5		Bacteria	Firmicutes	Bacilli	Lactobacillales	Streptococcaceae	Lactococcus	Lactococcus lactis		unclassified	unclassified	unclassified	unclassified		unclassified	unclassified	unclassified	unclassified	unclassified		unclassified	unclassified	unclassified	unclassified	unclassified		0.000226095	0
A0A1V0PDI7		Bacteria	Firmicutes	Bacilli	Lactobacillales	Streptococcaceae	Lactococcus	Lactococcus lactis		DNA metabolism	Degradation of DNA	exodeoxyribonuclease VII, large subunit	TIGR00237		CL0021	OB	OB fold	OB-fold nucleic acid binding domain	PF01336		unclassified	unclassified	unclassified	unclassified	unclassified		6.40858e-05	0
A0A0B8R607;A0A0V8C0U2;A0A1V0NKF7		Bacteria	Firmicutes	Bacilli	Lactobacillales	Streptococcaceae	Lactococcus	Lactococcus lactis		unclassified	unclassified	unclassified	unclassified		unclassified	unclassified	unclassified	unclassified	unclassified		unclassified	unclassified	unclassified	unclassified	unclassified		0.00010035	0
A0A1S1ZRH3		Bacteria	Firmicutes	Bacilli	Lactobacillales	Streptococcaceae	Lactococcus	Lactococcus lactis		unclassified	unclassified	unclassified	unclassified		CL0469	l-integrase_N	lambda integrase N-terminal domain	Phage integrase, N-terminal SAM-like domain	PF13495		information storage and processing	Replication, recombination and repair	04SFY	Phage integrase family	764298.STRMA_0402		8.94814e-05	0
A0A0V8ANC6;A0A0V8DC50		Bacteria	Firmicutes	Bacilli	Lactobacillales	Streptococcaceae	Lactococcus	Lactococcus lactis		unclassified	unclassified	unclassified	unclassified		CL0123	HTH	Helix-turn-helix clan	Helix-turn-helix domain	PF12844		information storage and processing	Transcription	04TY7	Transcriptional regulator	220668.lp_2003		0	7.58605e-05
A0A0V8DVQ0;A0A1V0P4G4		Bacteria	Firmicutes	Bacilli	Lactobacillales	Streptococcaceae	Lactococcus	Lactococcus lactis		unclassified	unclassified	unclassified	unclassified		unclassified	unclassified	unclassified	unclassified	unclassified		unclassified	unclassified	unclassified	unclassified	unclassified		0	0.000273982
A0A2I5KI14		Bacteria	Firmicutes	Bacilli	Lactobacillales	Lactobacillaceae	Lactobacillus	Lactobacillus paracasei		unclassified	unclassified	unclassified	unclassified		CL0088	Alk_phosphatase	Alkaline phosphatase-like	Domain of unknown function (DUF4976)	PF16347		metabolism	Inorganic ion transport and metabolism	04V0W	Sulfatase	626369.HMPREF0446_01150		0	5.29768e-05
C8NH26		Bacteria	Firmicutes	Bacilli	Lactobacillales	Carnobacteriaceae	Granulicatella	Granulicatella balaenopterae		Unknown function	General	small GTP-binding protein domain	TIGR00231		CL0023	P-loop_NTPase	P-loop containing nucleoside triphosphate hydrolase superfamily	50S ribosome-binding GTPase	PF01926		information storage and processing	Translation, ribosomal structure and biogenesis	0EP2K	This protein promotes the GTP-dependent binding of aminoacyl-tRNA to the A-site of ribosomes during protein biosynthesis (By similarity)	592026.GCWU000282_01897		0.000143098	0
A0A1F1SJD3		Bacteria	Firmicutes	Bacilli	Lactobacillales	Carnobacteriaceae	Granulicatella	Granulicatella elegans		Cellular processes	Adaptations to atypical conditions	RelA/SpoT family protein	TIGR00691		CL0237	HD_PDEase	HD/PDEase superfamily	HD domain	PF01966		unclassified	unclassified	unclassified	unclassified	unclassified		3.82952e-05	0
D0BNQ5		Bacteria	Firmicutes	Bacilli	Lactobacillales	Carnobacteriaceae	Granulicatella	Granulicatella elegans		unclassified	unclassified	gram-positive signal peptide, YSIRK family	TIGR01168		CL0159	E-set	Ig-like fold superfamily (E-set)	Rib/alpha-like repeat	PF08428		poorly characterized	Function unknown	08Z6C	surface protein	626369.HMPREF0446_01590		0	1.30293e-05
A0A133ZWM4;A0A2N6SGS2		Bacteria	Firmicutes	Bacilli	Bacillales	unclassified	Gemella	various		Protein synthesis	Ribosomal proteins: synthesis and modification	ribosomal protein uS7	TIGR01029		unclassified	unclassified	unclassified	Ribosomal protein S7p/S5e	PF00177		information storage and processing	Translation, ribosomal structure and biogenesis	08UHY	One of the primary rRNA binding proteins, it binds directly to 16S rRNA where it nucleates assembly of the head domain of the 30S subunit. Is located at the subunit interface close to the decoding center, probably blocks exit of the E-site tRNA (By similarity)	various		0.000369879	0.000164704
A0A0V7YMX4;A0A111V742;A0A132P6N2;A0A1A7T5R1;A0A2N8Q1T7;A0A2S7RPI5		Bacteria	Firmicutes	Bacilli	Lactobacillales	Enterococcaceae	Enterococcus	various		unclassified	unclassified	unclassified	unclassified		CL0089	GlnB-like	GlnB-like superfamily	Cyclic-di-AMP receptor	PF06153		poorly characterized	Function unknown	04V0M	function DUF970	various		0.000270086	0
A0A1B4XNE0;A0A1Q1FTR2;A0A1Y0LZG5;A0A2S7M2S1		Bacteria	Firmicutes	Bacilli	Lactobacillales	Enterococcaceae	Enterococcus	Enterococcus faecalis		unclassified	unclassified	unclassified	unclassified		CL0177	PBP	Periplasmic binding protein clan	Bacterial extracellular solute-binding protein	various		metabolism	Carbohydrate transport and metabolism	0NFDP	ABC transporter	226185.EF1345		7.07677e-05	0
A0A132P682;A0A132Z7N9;A0A2S7MS29;A0A2S7RA10;A0A2S7RK08		Bacteria	Firmicutes	Bacilli	Lactobacillales	Enterococcaceae	Enterococcus	Enterococcus faecium		unclassified	unclassified	unclassified	unclassified		CL0020	TPR	Tetratrico peptide repeat superfamily	DNA alkylation repair enzyme	PF08713		unclassified	unclassified	unclassified	unclassified	unclassified		0.000139523	0
A0A1A7U9K1		Bacteria	Firmicutes	Bacilli	Lactobacillales	Enterococcaceae	Enterococcus	Enterococcus faecium		unclassified	unclassified	chlamydial polymorphic outer membrane protein repeat	TIGR01376		CL0287	Transthyretin	Transthyretin superfamily	Carboxypeptidase regulatory-like domain	PF13620		poorly characterized	Function unknown	0XNUF	Extracellular nuclease	340101.Vvad_PD2489		2.10884e-05	0
A0A2N8PZB0		Bacteria	Firmicutes	Bacilli	Lactobacillales	Enterococcaceae	Enterococcus	Enterococcus sp. 9E7_DIV0242		Energy metabolism	Glycolysis/gluconeogenesis	L-lactate dehydrogenase	TIGR01771		CL0341	LDH_C	LDH C-terminal domain-like superfamily	lactate/malate dehydrogenase, alpha/beta C-terminal domain	PF02866		unclassified	unclassified	unclassified	unclassified	unclassified		0	8.20887e-05
A0A2S7LZW1		Bacteria	Firmicutes	Bacilli	Lactobacillales	Enterococcaceae	Enterococcus	Enterococcus faecalis		Energy metabolism	Entner-Doudoroff	2-dehydro-3-deoxyphosphogluconate aldolase/4-hydroxy-2-oxoglutarate aldolase	TIGR01182		CL0036	TIM_barrel	Common phosphate binding-site TIM barrel superfamily	KDPG and KHG aldolase	PF01081		metabolism	Carbohydrate transport and metabolism	08UHU	Aldolase	226185.EF0423		0	0.000250762
A0A132P3T4;A0A1Y3JMS3;A0A2S7M971		Bacteria	Firmicutes	Bacilli	Lactobacillales	Enterococcaceae	Enterococcus	Enterococcus faecium		unclassified	unclassified	unclassified	unclassified		unclassified	unclassified	unclassified	unclassified	unclassified		metabolism	Amino acid transport and metabolism	04V8T	Glyoxalase Bleomycin resistance protein (Dioxygenase	565664.EFXG_01615		0	0.000210605
A0A242BGV7;A0A242FP51;A0A242IJV8;A0A2A4D7M0;A0A2A7SWR5;A0A2S7LR52;A0A2S7RAS7;A0A2S7RJM8		Bacteria	Firmicutes	Bacilli	Lactobacillales	Enterococcaceae	Enterococcus	Enterococcus faecium		unclassified	unclassified	unclassified	unclassified		CL0108	Actin_ATPase	Actin-like ATPase Superfamily	ROK family	PF00480		unclassified	unclassified	unclassified	unclassified	unclassified		0	9.28293e-05
A0A1Y3H0L5		Bacteria	Firmicutes	Bacilli	Lactobacillales	Enterococcaceae	Enterococcus	Enterococcus faecium		unclassified	unclassified	unclassified	unclassified		unclassified	unclassified	unclassified	unclassified	unclassified		unclassified	unclassified	unclassified	unclassified	unclassified		0	0.000513093
A0A0X9MJ70		Bacteria	Firmicutes	Bacilli	Bacillales	Bacillaceae	Bacillus	Bacillus licheniformis		Energy metabolism	Glycolysis/gluconeogenesis	glyceraldehyde-3-phosphate dehydrogenase, type I	TIGR01534		CL0063	NADP_Rossmann	FAD/NAD(P)-binding Rossmann fold Superfamily	Dihydrodipicolinate reductase, N-terminus	PF01113		metabolism	Carbohydrate transport and metabolism	COG0057	glyceraldehyde3phosphate dehydrogenase	272558.BH3560		0.000168727	0
A0A0T8Q2L8;A0A0U0CE94		Bacteria	Firmicutes	Bacilli	Bacillales	Bacillaceae	Bacillus	various		Protein synthesis	Ribosomal proteins: synthesis and modification	ribosomal protein uS2	TIGR01011		CL0067	SIS	SIS domain fold	Ribosomal protein S2	PF00318		information storage and processing	Translation, ribosomal structure and biogenesis	COG0052	30S ribosomal protein S2	491915.Aflv_1709		0.000114885	0
A0A0T8PJK1;A0A0U0CMF4		Bacteria	Firmicutes	Bacilli	Bacillales	Bacillaceae	Bacillus	Bacillus licheniformis		Energy metabolism	TCA cycle	succinate dehydrogenase or fumarate reductase, flavoprotein subunit	TIGR01811		various	various	various	various	various		metabolism	Energy production and conversion	COG1053	Succinate DeHydrogenase	720555.BATR1942_11985		9.64567e-05	0
A0A0T8PIT8;A0A0U0CJJ2		Bacteria	Firmicutes	Bacilli	Bacillales	Bacillaceae	Bacillus	various		Amino acid biosynthesis	Aromatic amino acid family	chorismate mutase	TIGR01801		CL0036	TIM_barrel	Common phosphate binding-site TIM barrel superfamily	NeuB family	PF03102		metabolism	Amino acid transport and metabolism	COG1605	Chorismate mutase	various		7.89436e-05	0
A0A0T8PK47;A0A0U0CMX0		Bacteria	Firmicutes	Bacilli	Bacillales	Bacillaceae	Bacillus	various		Cell envelope	Biosynthesis and degradation of murein sacculus and peptidoglycan	cell shape determining protein, MreB/Mrl family	TIGR00904		CL0108	Actin_ATPase	Actin-like ATPase Superfamily	Hsp70 protein	PF00012		unclassified	unclassified	unclassified	unclassified	unclassified		8.3863e-05	0
A0A0T8PVL9		Bacteria	Firmicutes	Bacilli	Bacillales	Bacillaceae	Bacillus	Bacillus subtilis		Transport and binding proteins	Amino acids, peptides and amines	amino ABC transporter, permease protein, 3-TM region, His/Glu/Gln/Arg/opine family	TIGR01726		CL0404	BPD_transp_1	BPD transporter like	Binding-protein-dependent transport system inner membrane component	PF00528		metabolism	Amino acid transport and metabolism	0NDPN	ABC transporter	224308.Bsubs1_010100013151		0.000129049	0
A0A0T8PV85		Bacteria	Firmicutes	Bacilli	Bacillales	Bacillaceae	Bacillus	Bacillus subtilis		unclassified	unclassified	unclassified	unclassified		CL0433	SPFH	SPFH superfamily	SPFH domain / Band 7 family	PF01145		unclassified	unclassified	unclassified	unclassified	unclassified		8.74979e-05	0
A0A0X9LVN2		Bacteria	Firmicutes	Bacilli	Bacillales	Bacillaceae	Bacillus	Bacillus cohnii		Energy metabolism	Glycolysis/gluconeogenesis	ketose-bisphosphate aldolase	TIGR00167		CL0036	TIM_barrel	Common phosphate binding-site TIM barrel superfamily	Fructose-bisphosphate aldolase class-II	PF01116		metabolism	Carbohydrate transport and metabolism	05D2N	Aldolase	315750.BPUM_3357		0.00020246	0
A0A0T8PU80		Bacteria	Firmicutes	Bacilli	Bacillales	Bacillaceae	Bacillus	Bacillus subtilis		unclassified	unclassified	unclassified	unclassified		CL0165	Cache	Cache-like domain	Cache 3/Cache 2 fusion domain	PF17201		poorly characterized	Function unknown	COG0840	Methyl-accepting chemotaxis	720555.BATR1942_13450		4.26916e-05	0
A0A0T8PTP3		Bacteria	Firmicutes	Bacilli	Bacillales	Bacillaceae	Bacillus	Bacillus subtilis		unclassified	unclassified	non-ribosomal peptide synthase domain TIGR01720	TIGR01720		CL0149	CoA-acyltrans	CoA-dependent acyltransferase superfamily	Condensation domain	PF00668		metabolism	Lipid transport and metabolism	05CEY	Amp-dependent synthetase and ligase	720555.BATR1942_20430		6.45247e-05	0
A0A0T8PQK0		Bacteria	Firmicutes	Bacilli	Bacillales	Bacillaceae	Bacillus	Bacillus subtilis		Purines, pyrimidines, nucleosides, and nucleotides	Pyrimidine ribonucleotide biosynthesis	carbamoyl-phosphate synthase, large subunit	TIGR01369		CL0179	ATP-grasp	ATP-grasp superfamily	RimK-like ATP-grasp domain	PF08443		metabolism	Nucleotide transport and metabolism	04SB4	Carbamoyl-phosphate synthetase ammonia chain	471223.GWCH70_1047		2.63883e-05	0
A0A0T8Q1Y0		Bacteria	Firmicutes	Bacilli	Bacillales	Bacillaceae	Bacillus	Bacillus subtilis		unclassified	unclassified	unclassified	unclassified		CL0177	PBP	Periplasmic binding protein clan	NLPA lipoprotein	PF03180		metabolism	Inorganic ion transport and metabolism	0NE4D	lipoprotein	224308.Bsubs1_010100017761		0.000206291	0
A0A120QDD4		Bacteria	Firmicutes	Bacilli	Bacillales	Bacillaceae	Bacillus	Bacillus pumilus		Cell envelope	Biosynthesis and degradation of murein sacculus and peptidoglycan	cell shape determining protein, MreB/Mrl family	TIGR00904		CL0108	Actin_ATPase	Actin-like ATPase Superfamily	Ethanolamine utilisation protein EutA	PF06277		unclassified	unclassified	unclassified	unclassified	unclassified		8.48703e-05	0
A0A0T8PJL9		Bacteria	Firmicutes	Bacilli	Bacillales	Bacillaceae	Bacillus	Bacillus vallismortis		Amino acid biosynthesis	Pyruvate family	3-isopropylmalate dehydrogenase	TIGR00169		CL0270	Iso_DH	Isocitrate/Isopropylmalate dehydrogenase-like superfamily	Isocitrate/isopropylmalate dehydrogenase	PF00180		metabolism	Amino acid transport and metabolism	COG0473	3-isopropylmalate dehydrogenase activity	326423.RBAM_025330		7.74297e-05	0
A0A0T8PJK8		Bacteria	Firmicutes	Bacilli	Bacillales	Bacillaceae	Bacillus	Bacillus subtilis		Amino acid biosynthesis	Pyruvate family	2-isopropylmalate synthase	TIGR00973		unclassified	unclassified	unclassified	LeuA allosteric (dimerisation) domain	PF08502		unclassified	unclassified	unclassified	unclassified	unclassified		0.000163679	0
A0A110E7W9		Bacteria	Firmicutes	Bacilli	Bacillales	Bacillaceae	Bacillus	Bacillus subtilis		Amino acid biosynthesis	Serine family	phosphoglycerate dehydrogenase	TIGR01327		CL0063	NADP_Rossmann	FAD/NAD(P)-binding Rossmann fold Superfamily	NAD binding domain of 6-phosphogluconate dehydrogenase	PF03446		unclassified	unclassified	unclassified	unclassified	unclassified		5.39348e-05	0
A0A0T8PVB1		Bacteria	Firmicutes	Bacilli	Bacillales	Bacillaceae	Bacillus	Bacillus subtilis		unclassified	unclassified	unclassified	unclassified		CL0144	Periplas_BP	Periplasmic binding protein like	ABC transporter substrate-binding protein PnrA-like	PF02608		poorly characterized	Function unknown	05DIH	basic membrane	224308.Bsubs1_010100017141		8.07481e-05	0
A0A0T8PXI6		Bacteria	Firmicutes	Bacilli	Bacillales	Bacillaceae	Bacillus	Bacillus sp. CC120222-01		Signal transduction	PTS	PTS system, glucose-like IIB component	TIGR00826		unclassified	unclassified	unclassified	phosphotransferase system, EIIB	PF00367		unclassified	unclassified	unclassified	unclassified	unclassified		0.000202159	0
A0A0T8PU48;A0A0U0CSI6		Bacteria	Firmicutes	Bacilli	Bacillales	Bacillaceae	Bacillus	Bacillus subtilis		unclassified	unclassified	unclassified	unclassified		unclassified	unclassified	unclassified	Flotillin	PF15975		poorly characterized	Function unknown	COG2268	Band 7 protein	various		5.55242e-05	0
A0A0X9VFC2		Bacteria	Firmicutes	Bacilli	Bacillales	Bacillaceae	Bacillus	Bacillus sp. 7788		Protein synthesis	Ribosomal proteins: synthesis and modification	ribosomal protein uS7	TIGR01029		unclassified	unclassified	unclassified	Ribosomal protein S7p/S5e	PF00177		information storage and processing	Translation, ribosomal structure and biogenesis	08UHY	One of the primary rRNA binding proteins, it binds directly to 16S rRNA where it nucleates assembly of the head domain of the 30S subunit. Is located at the subunit interface close to the decoding center, probably blocks exit of the E-site tRNA (By similarity)	315750.BPUM_0097		0	0.000345602
A0A0T8GP22		Bacteria	Firmicutes	Bacilli	Bacillales	Bacillaceae	Bacillus	Bacillus pseudomycoides		unclassified	unclassified	unclassified	unclassified		unclassified	unclassified	unclassified	Phosphoglycerate kinase	PF00162		metabolism	Carbohydrate transport and metabolism	0ND8W	Phosphoglycerate kinase	665959.HMPREF1013_01259		0	7.16247e-05
D9RVN0		Bacteria	Bacteroidetes	Bacteroidia	Bacteroidales	Prevotellaceae	Prevotella	Prevotella melaninogenica		Energy metabolism	Amino acids and amines	glycine cleavage system T protein	TIGR00528		unclassified	unclassified	unclassified	Glycine cleavage T-protein C-terminal barrel domain	PF08669		unclassified	unclassified	unclassified	unclassified	unclassified		7.82876e-05	0
D9RTK3		Bacteria	Bacteroidetes	Bacteroidia	Bacteroidales	Prevotellaceae	Prevotella	Prevotella melaninogenica		Protein synthesis	Ribosomal proteins: synthesis and modification	ribosomal protein uS12	TIGR00981		CL0021	OB	OB fold	Ribosomal protein S12/S23	PF00164		unclassified	unclassified	unclassified	unclassified	unclassified		0.00045434	0.000424519
A0A096ASA9;A0A250KEB6;D9RR80;G6AHS1		Bacteria	Bacteroidetes	Bacteroidia	Bacteroidales	Prevotellaceae	Prevotella	various		Protein synthesis	Ribosomal proteins: synthesis and modification	ribosomal protein uL13	TIGR01066		unclassified	unclassified	unclassified	Ribosomal protein L13	PF00572		unclassified	unclassified	unclassified	unclassified	unclassified		0.000374683	0
A0A096BMI7;D9RTM6;G6AD94		Bacteria	Bacteroidetes	Bacteroidia	Bacteroidales	Prevotellaceae	Prevotella	various		Protein synthesis	Ribosomal proteins: synthesis and modification	ribosomal protein uL15	TIGR01071		CL0588	Ribos_L15p_L18e	Ribosomal proteins L15 bacteria, L18e archaea	Ribosomal proteins 50S-L15, 50S-L18e, 60S-L27A	PF00828		information storage and processing	Translation, ribosomal structure and biogenesis	09FEM	Binds to the 23S rRNA (By similarity)	553174.HMPREF0659_A5334		0.000389873	0.000364283
D3I6L1		Bacteria	Bacteroidetes	Bacteroidia	Bacteroidales	Prevotellaceae	Prevotella	Prevotella melaninogenica		unclassified	unclassified	Por secretion system C-terminal sorting domain	TIGR04183		CL0058	Glyco_hydro_tim	Tim barrel glycosyl hydrolase superfamily	Glycosyl hydrolase family 85	PF03644		unclassified	unclassified	unclassified	unclassified	unclassified		0	2.54646e-05
D9RSR4		Bacteria	Bacteroidetes	Bacteroidia	Bacteroidales	Prevotellaceae	Prevotella	Prevotella histicola		Protein synthesis	Translation factors	peptide chain release factor 2	TIGR00020		CL0337	RF	Release factor superfamily	RF-1 domain	PF00472		information storage and processing	Translation, ribosomal structure and biogenesis	COG1186	Peptide chain release factor 2 directs the termination of translation in response to the peptide chain termination codons UGA and UAA (By similarity)	553174.HMPREF0659_A6241		0	6.92554e-05
A0A250KKH6		Bacteria	Bacteroidetes	Bacteroidia	Bacteroidales	Prevotellaceae	Prevotella	Prevotella melaninogenica		unclassified	unclassified	CRISPR type III-A/MTUBE-associated RAMP protein Csm5	TIGR01899		CL0362	RAMPS-Cas5-like	CRISPR-associated (Cas) Repair Associated Mysterious Proteins	RAMP superfamily	PF03787		unclassified	unclassified	unclassified	unclassified	unclassified		0	6.94426e-05
G6AJU4		Bacteria	Bacteroidetes	Bacteroidia	Bacteroidales	Prevotellaceae	Prevotella	Prevotella fusca		unclassified	unclassified	unclassified	unclassified		CL0531	AMP-binding_C	AMP-binding enzyme C-terminal domain superfamily	AMP-binding enzyme C-terminal domain	PF13193		metabolism	Lipid transport and metabolism	08IQF	Catalyzes the conversion of acetate into acetyl-CoA (AcCoA), an essential intermediate at the junction of anabolic and catabolic pathways. AcsA undergoes a two-step reaction. In the first half reaction, AcsA combines acetate with ATP to form acetyl-adenylate (AcAMP) intermediate. In the second half reaction, it can then transfer the acetyl group from AcAMP to the sulfhydryl group of CoA, forming …	553174.HMPREF0659_A6199		0	4.61289e-05
D3I701;G6AJ36		Bacteria	Bacteroidetes	Bacteroidia	Bacteroidales	Prevotellaceae	Prevotella	various		unclassified	unclassified	unclassified	unclassified		CL0236	PDDEXK	PD-(D/E)XK nuclease superfamily	PD-(D/E)XK nuclease superfamily	PF14281		unclassified	unclassified	unclassified	unclassified	unclassified		0	6.81645e-05
A0A0N0ZH16;A0A1U9MR93;A0A235FFI6;A0A2S9L2D1;A0A2S9P0T7;B1F947;B1SY79;B1Z633;Q0B2P9		Bacteria	Proteobacteria	Betaproteobacteria	Burkholderiales	Burkholderiaceae	various	various		unclassified	unclassified	unclassified	unclassified		CL0123	HTH	Helix-turn-helix clan	Bacterial regulatory helix-turn-helix proteins, AraC family	PF00165		unclassified	unclassified	unclassified	unclassified	unclassified		8.26369e-05	0
A0A0M5LJH0;A0A211YWX7;B2JJ67		Bacteria	Proteobacteria	Betaproteobacteria	Burkholderiales	Burkholderiaceae	various	various		unclassified	unclassified	unclassified	unclassified		CL0318	Cytochrome-c	Cytochrome c superfamily	Cytochrome C1 family	PF02167		metabolism	Energy production and conversion	05MPD	Cytochrome	various		8.85951e-05	0
A0A0C1ZJR7;A0A2U3IBU2;K8RE35		Bacteria	Proteobacteria	Betaproteobacteria	Burkholderiales	Burkholderiaceae	various	various		Unknown function	Enzymes of unknown specificity	RNA helicase HrpA	TIGR01967		CL0023	P-loop_NTPase	P-loop containing nucleoside triphosphate hydrolase superfamily	Helicase conserved C-terminal domain	PF00271		information storage and processing	Replication, recombination and repair	0B7G8	ATP-dependent Helicase	1097668.BYI23_A008780		1.79554e-05	0
A0A063BGK8;A0A081V0X3;A0A0P0K1V5;A0A0U3TIX4;A0A103EJ60;A0A103HZ56;A0A104NLV6;A0A104TW11;A0A161I764;A0A1B4S4M3;A0A1G6YBU4;A0A228J400;A0A235GSU2;A0A290YC61;A0A2C8ZZM6;A0A2J6MNY2;A0A2N7VUD2;A9ADK6;B1YRP2;B2JI52;B5WTG1;D5W5P1;E1TBE1;F2LHT4		Bacteria	Proteobacteria	Betaproteobacteria	Burkholderiales	Burkholderiaceae	various	various		unclassified	unclassified	unclassified	unclassified		unclassified	unclassified	unclassified	Ribosomal protein S14p/S29e	PF00253		various	various	various	various	various		0.00027982	0.000254394
A0A088WUQ0;A0A0H3HT18;A0A0J7JR33;A0A0L0TLU9;A0A0L1L1Y6;A0A0M4NNT7;A0A126YL84;A0A1G6YDL2;A0A1G8PA71;A0A1J9NXK6;A0A1Q8ISJ1;A0A1R3WJ40;A0A211YVI8;A0A228HZU7;A0A291EHG6;A0A2C8ZC18;A0A2C8ZZL5;A0A2C9AAG2;A0A2N7VUA9;A0A2U3ICL3;A2WDE3;A8EM48;C5A9H6;D5W5N6;E5APP0;E8YH83;F2LHT9;G8M929;R4WYH9		Bacteria	Proteobacteria	Betaproteobacteria	Burkholderiales	Burkholderiaceae	various	various		Protein synthesis	Ribosomal proteins: synthesis and modification	ribosomal protein uL30	TIGR01308		unclassified	unclassified	unclassified	Ribosomal protein L30p/L7e	PF00327		information storage and processing	Translation, ribosomal structure and biogenesis	0BFF2	50S ribosomal protein L30	various		0.000901581	0
A0A103R276;A0A1R1JE56;A0A2A4FGA7;A0A2S9NED6;B1T260;B1YWE8;J7J482		Bacteria	Proteobacteria	Betaproteobacteria	Burkholderiales	Burkholderiaceae	various	various		unclassified	unclassified	unclassified	unclassified		CL0087	Acyl-CoA_dh	Acyl-CoA dehydrogenase, C-terminal domain-like	Acyl-CoA dehydrogenase, C-terminal domain	PF08028		metabolism	Lipid transport and metabolism	0B81X	acyl-CoA dehydrogenase	various		0	4.31828e-05
A0A063BJV9;A0A088UQ85;A0A0H3KDI7;A0A102K1N0;A0A119AQR1;A0A1B4BQL4;A0A228QEI1;A0A2S9MS74;B9BAA8;J5BS50		Bacteria	Proteobacteria	Betaproteobacteria	Burkholderiales	Burkholderiaceae	various	various		unclassified	unclassified	unclassified	unclassified		CL0039	HUP	HUP - HIGH-signature proteins, UspA, and PP-ATPase.	Electron transfer flavoprotein domain	PF01012		unclassified	unclassified	unclassified	unclassified	unclassified		0	0.000317162
A0A0H3KXV1;A0A1W0YX50;B9B6E9;B9BPM5;F0G1F0		Bacteria	Proteobacteria	Betaproteobacteria	Burkholderiales	Burkholderiaceae	various	various		unclassified	unclassified	unclassified	unclassified		CL0404	BPD_transp_1	BPD transporter like	Binding-protein-dependent transport system inner membrane component	PF00528		unclassified	unclassified	unclassified	unclassified	unclassified		0	8.73938e-05
A0A0B6RXS2;A0A0K9JZM9;A0A0L0MDH0;A0A0L0TN22;A0A0L1L2W8;A0A125SFY1;A0A1G6YEC0;A0A228J3N0		Bacteria	Proteobacteria	Betaproteobacteria	Burkholderiales	Burkholderiaceae	various	various		Protein synthesis	Ribosomal proteins: synthesis and modification	ribosomal protein uS10	TIGR01049		unclassified	unclassified	unclassified	Ribosomal protein S10p/S20e	PF00338		information storage and processing	Translation, ribosomal structure and biogenesis	COG0051	tRNA binding	various		0	0.000523436
A0A063B3Z8;A0A095W822;A0A0B6RHM0;A0A0D0HHA8;A0A104MII9;A0A104NLU4;A0A107J2S3;A0A118DR71;A0A2U3ICL4;B9BVF4;K8RH40;Q3JMT9		Bacteria	Proteobacteria	Betaproteobacteria	Burkholderiales	Burkholderiaceae	various	various		Transcription	DNA-dependent RNA polymerase	DNA-directed RNA polymerase, alpha subunit	TIGR02027		CL0509	RBP11-like	RBP11-like subunits of RNA polymerase	RNA polymerase Rpb3/Rpb11 dimerisation domain	PF01193		information storage and processing	Transcription	16PMT	DNA-dependent RNA polymerase catalyzes the transcription of DNA into RNA using the four ribonucleoside triphosphates as substrates (By similarity)	various		0	0.000244947
A0A063BJ03;A0A084DGY6;A0A087NM94;A0A088WVH2;A0A095VWH0;A0A0B6RSL3;A0A0D8E7Q7;A0A0G3WRA5;A0A0J5WJM9;A0A0J5XAZ1;A0A0M1IP16;A0A0U4BHW0;A0A103L873;A0A104N4Y0;A0A106SL07;A0A118FS73;A0A125CU47;A0A132C4Q9;A0A132EEJ5;A0A1B4BS51;A0A1B4F2Y3;A0A1B4FDR6;A0A1B4NRU4;A0A1B4S8R2;A0A1D2PJL4;A0A1D7ZA70;A0A228HWT5;A0A228RAW6;A0A2A4CCH6;A0A2A9KJX0;A0A2J9HAA0;A0A2R7YGI5;B1K108;B1YPN8;B9BMH5;F0GKF2;I2DMC9;J7J799;Q39GS0		Bacteria	Proteobacteria	Betaproteobacteria	Burkholderiales	various	various	various		unclassified	unclassified	unclassified	unclassified		unclassified	unclassified	unclassified	PrkA serine protein kinase C-terminal domain	PF06798		cellular processes and signaling	Signal transduction mechanisms	16QF9	Serine protein kinase	various		0	8.42405e-05
A0A103EE20;A0A118DNF4;A0A1G6HYC5;A0A1Q8IV63;A0A1R3VRX2;A0A2J6MTB9;E5AQI5		Bacteria	Proteobacteria	Betaproteobacteria	Burkholderiales	Burkholderiaceae	various	various		unclassified	unclassified	unclassified	unclassified		unclassified	unclassified	unclassified	Nucleoside diphosphate kinase	PF00334		unclassified	unclassified	unclassified	unclassified	unclassified		0	0.000162619
A0A088U1N0;A0A095E3E7;A0A095FJW6;A0A0D8E387;A0A0G3WS10;A0A0G3YWB9;A0A0J5WG59;A0A0N7J199;A0A104PFD7;A0A104TKC0;A0A118LHJ2;A0A118WCS7;A0A124XLB7;A0A132EBH7;A0A1B4HQT1;A0A1B4MRE7;A0A1G6GR18;A0A1I0IC68;A0A1J9P5X4;A0A1R1JG32;A0A228QF31;A0A2A4CBD3;A0A2A9LVA5;A0A2J6MUQ7;A0A2R7YM38;A0A2S4NGP2;A0A2S8J2Y3;A0A2S9LW21;B1FJE3;B1T9L8;C5AAY9;F2L947;Q0BIC5;Q39JP2		Bacteria	Proteobacteria	Betaproteobacteria	Burkholderiales	Burkholderiaceae	various	various		Energy metabolism	Glycolysis/gluconeogenesis	glyceraldehyde-3-phosphate dehydrogenase, type I	TIGR01534		CL0063	NADP_Rossmann	FAD/NAD(P)-binding Rossmann fold Superfamily	Glyceraldehyde 3-phosphate dehydrogenase, NAD binding domain	PF00044		metabolism	Carbohydrate transport and metabolism	COG0057	glyceraldehyde3phosphate dehydrogenase	various		0	0.000557844
A0A088UFQ7;A0A095GKT8;A0A0U4D811;A0A132EFQ1;A0A132F0U1;A0A1D7ZIL8;A0A1I0LP26;A0A1W0YTF4;A0A228PDV4;A0A2N9CRX8;A0A2S9MQ16;B9B6S3;B9BJA9		Bacteria	Proteobacteria	Betaproteobacteria	Burkholderiales	Burkholderiaceae	various	various		Central intermediary metabolism	Other	sulfoacetaldehyde acetyltransferase	TIGR03457		CL0085	FAD_DHS	DHS-like NAD/FAD-binding domain	Thiamine pyrophosphate enzyme, central domain	PF00205		metabolism	Amino acid transport and metabolism	0B93Q	Sulfoacetaldehyde acetyltransferase	various		0	0.000271517
A0A095W7J4;A0A0H3HT23;A0A0K9JZB5;A0A0L1L2G6;A0A0P0KS77;A0A160FNT9;A0A1N6H7X6;A0A1X0MG77;A0A290YC13;A0A2C9AAJ0;A0A2N7VU96;A2WDE8;E8YH89;R4X0C5		Bacteria	Proteobacteria	Betaproteobacteria	Burkholderiales	various	various	various		unclassified	unclassified	unclassified	unclassified		CL0652	S24e_L23_L15e	Ribosomal S24e, L23 and L15e superfamily	Ribosomal protein L5	PF00281		information storage and processing	Translation, ribosomal structure and biogenesis	0B7CD	This is 1 of the proteins that binds and probably mediates the attachment of the 5S RNA into the large ribosomal subunit, where it forms part of the central protuberance. In the 70S ribosome it contacts protein S13 of the 30S subunit (bridge B1b), connecting the 2 subunits	various		0	0.000143541
A0A088U6E7;A0A0D8DV02;A0A132ER10;A0A2S9LX20;A0A2S9M5M2;B9BEV5		Bacteria	Proteobacteria	Betaproteobacteria	Burkholderiales	Burkholderiaceae	various	various		unclassified	unclassified	unclassified	unclassified		CL0591	TKC_like	Transketolase C-terminal domain-like superfamily	Transketolase, C-terminal domain	PF02780		various	various	various	various	various		0	0.000238346
A0A081V2Z6;A0A087NPY8;A0A088U3S9;A0A096YJC4;A0A0G3WSF0;A0A0J5XIW2;A0A0U4C6R2;A0A103BBN9;A0A103KDX2;A0A118DQI3;A0A124PD33;A0A132C965;A0A132ED17;A0A132F610;A0A144RR03;A0A1B4FBI2;A0A1B4FZ48;A0A1B4HR68;A0A1B4S5U2;A0A1J9PHG3;A0A1Q8J2M3;A0A1U9MMW8;A0A1V0WAQ7;A0A1X1PB22;A0A1Y1BL88;A0A228HUP9;A0A228IZY5;A0A228QFV1;A0A238HCU0;A0A2G1SH38;A0A2N8QVA1;A0A2U3I4J0;A1V0V7;A3ND57;A9AGA9;B1JW28;B9BCS1;B9BT81;F0G6I…		Bacteria	Proteobacteria	Betaproteobacteria	Burkholderiales	Burkholderiaceae	various	various		Purines, pyrimidines, nucleosides, and nucleotides	Purine ribonucleotide biosynthesis	phosphoribosylformylglycinamidine cyclo-ligase	TIGR00878		unclassified	unclassified	unclassified	AIR synthase related protein, N-terminal domain	PF00586		unclassified	unclassified	unclassified	unclassified	unclassified		0	7.32016e-05
A0A095E3L8;A0A095S0W1;A0A1B4HXZ1;A0A1B4NW42;A0A1S0SNZ2;A0A1X1PJ17;A0A228R8D2;A0A2R7YDH5;A2W9V0;A3NA54;B1TCY2;B1YR44;B9BLY7;C4B1P4;J7J6R4;Q0BEW7;Q62JW4		Bacteria	Proteobacteria	Betaproteobacteria	Burkholderiales	Burkholderiaceae	various	various		Biosynthesis of cofactors, prosthetic groups, and carriers	Other	4-hydroxy-3-methylbut-2-en-1-yl diphosphate synthase	TIGR00612		unclassified	unclassified	unclassified	GcpE protein	PF04551		unclassified	unclassified	unclassified	unclassified	unclassified		0	0.000240414
A0A0C1ZHU2;A0A0H3HJ13;A0A0L0MH84;A0A103EM96;A0A118DQH2;A0A1B4FD45;A0A1B4S7L5;A0A1R3VNY8;A0A1R3VTQ5;A0A1W6FF69;A0A238GZS3;A0A2K9CLL9;A0A2N8QT62;A0A2U3I8T8;A3NAS6;B2JIA9;E5AR08;G8M855;K8R3B4;Q2SWX9;R4WVJ9		Bacteria	Proteobacteria	Betaproteobacteria	Burkholderiales	Burkholderiaceae	various	various		Energy metabolism	Glycolysis/gluconeogenesis	phosphoenolpyruvate synthase	TIGR01418		CL0364	Leu-IlvD	LeuD/IlvD-like	PEP-utilising enzyme, mobile domain	PF00391		metabolism	Carbohydrate transport and metabolism	various	various	various		0	2.98418e-05
A0A063BNE0;A0A084DNA5;A0A087NN36;A0A088WWK9;A0A095DMX8;A0A095EU38;A0A096YR51;A0A0B1YSA1;A0A0D0HAP4;A0A0D5J3H2;A0A0D8DRI2;A0A0F6G9G9;A0A0G3WQY1;A0A0G3YX20;A0A0H2XTG3;A0A0H3HV70;A0A0J5U4U4;A0A0J5WT39;A0A0U4DQJ6;A0A102ET01;A0A103B553;A0A103NGE8;A0A103T735;A0A103U973;A0A104CU69;A0A104MRL8;A0A104QIB2;A0A104XTS4;A0A104ZFZ9;A0A105U3G4;A0A107FBT0;A0A107JWM8;A0A108EJN3;A0A109E7R5;A0A117XX94;A0A118FQV0;A0A…		Bacteria	Proteobacteria	Betaproteobacteria	Burkholderiales	Burkholderiaceae	various	various		Energy metabolism	Amino acids and amines	glycine cleavage system T protein	TIGR00528		unclassified	unclassified	unclassified	various	various		unclassified	unclassified	unclassified	unclassified	unclassified		0	4.39962e-05
A0A063BBQ0;A0A0B6S2L5;A0A0C2CPQ4;A0A0D0H2D7;A0A0D5L6J1;A0A0F6L4I3;A0A0G3YQT1;A0A0J5ZE06;A0A0J7JRC1;A0A0L0MC49;A0A0L1KLC7;A0A0M4NQH5;A0A102IAD1;A0A103E615;A0A103ECM3;A0A103L6V4;A0A104DCK3;A0A104NQW6;A0A104SJH4;A0A105KEP4;A0A109ECX1;A0A109EFD1;A0A132EEX0;A0A132EZ53;A0A1B4F881;A0A1B4FRV9;A0A1B4I2G0;A0A1B4K2W2;A0A1B4SFE2;A0A1C0XL10;A0A1D7ZQK5;A0A1J9P8C7;A0A1P9Y4D7;A0A1Q8IM90;A0A1R3W0U0;A0A1X0MUD5;A0A…		Bacteria	Proteobacteria	Betaproteobacteria	Burkholderiales	Burkholderiaceae	various	various		Energy metabolism	TCA cycle	succinate dehydrogenase and fumarate reductase iron-sulfur protein	TIGR00384		various	various	various	various	various		unclassified	unclassified	unclassified	unclassified	unclassified		0	0.000109802
A0A063BI30;A0A1B4MTP7;B2JG73		Bacteria	Proteobacteria	Betaproteobacteria	Burkholderiales	Burkholderiaceae	various	various		Protein fate	Protein and peptide secretion and trafficking	outer membrane assembly lipoprotein YfiO	TIGR03302		CL0020	TPR	Tetratrico peptide repeat superfamily	Tetratricopeptide repeat	various		cellular processes and signaling	Cell wall/membrane/envelope biogenesis	COG4105	Part of the outer membrane protein assembly complex, which is involved in assembly and insertion of beta-barrel proteins into the outer membrane	various		0	9.01536e-05
A0A119NAM8;A0A1B4HQR8;A0A1B4NPC4;A0A1R3WKI0;A0A2R7YMS1;A0A2S9MPC8;E5AM10;J4SFP4		Bacteria	Proteobacteria	Betaproteobacteria	Burkholderiales	Burkholderiaceae	various	various		Fatty acid and phospholipid metabolism	Biosynthesis	acetyl-CoA carboxylase, biotin carboxyl carrier protein	TIGR00531		CL0105	Hybrid	Barrel sandwich hybrid superfamily	Biotin-lipoyl like	PF13533		metabolism	Lipid transport and metabolism	COG0511	Acetyl-CoA carboxylase, biotin carboxyl carrier protein	various		0	0.000336962
A0A063BJB0;A0A084D9V3;A0A0J5XBE3;A0A0M3TVP9;A0A0N0IE38;A0A103HW81;A0A106BAK9;A0A1B4F3I3;A0A1G5P2N4;A0A1G7YJ43;A0A1K1RUS7;A0A1N6IT42;A0A1W1A1J9;A0A1X0MSP4;A0A1Y1BIL2;A0A221AAR9;A0A2A4C8E4;A0A2A4F2F0;A0A2C8YS76;A0A2C8Z133;A0A2S8IWM5;A0A2S9L0H0;A0A2S9MAA3;B2SZF8;B9BE52;B9BMY1;E1T495;E8YJQ3;I2II50;J4RAU8;J7JBU2		Bacteria	Proteobacteria	Betaproteobacteria	Burkholderiales	Burkholderiaceae	various	various		Protein synthesis	tRNA aminoacylation	phenylalanine--tRNA ligase, alpha subunit	TIGR00468		CL0298	tRNA_bind_arm	tRNA-binding arm superfamily	Aminoacyl tRNA synthetase class II, N-terminal domain	PF02912		information storage and processing	Translation, ribosomal structure and biogenesis	COG0016	phenylalanyL-tRNA synthetase, alpha subunit	various		0	0.00023807
A0A0M4PPN8;A0A0N0ZD49;A0A160FKE8;A0A1G7XXL6;A0A1H4QND3;A0A1N6JQQ6;A0A211YU59;A0A221A0D5;A0A235GP50;A0A2C8YAF7;A0A2C9A3E5;B2JHT4;B2T506;E8YM60;I2IJW3		Bacteria	Proteobacteria	Betaproteobacteria	Burkholderiales	Burkholderiaceae	various	various		unclassified	unclassified	unclassified	unclassified		CL0063	NADP_Rossmann	FAD/NAD(P)-binding Rossmann fold Superfamily	various	various		metabolism	Amino acid transport and metabolism	05DTK	saccharopine dehydrogenase	various		0	0.000146505
A0A088U8U3;A0A088X0G0;A0A0D5LAM9;A0A0E1UGT4;A0A0M5LMF1;A0A0P0KKG5;A0A103EFS8;A0A104MZI3;A0A1B4FFT0;A0A1B4G040;A0A1B4S6Q1;A0A1C0XIY8;A0A1G6VHM3;A0A1G7YXE3;A0A1H5FIE8;A0A1R3VT06;A0A1R3WSC4;A0A1X0ME66;A0A211ZAP0;A0A221A942;A0A291EMN1;A0A2J6MQE7;A0A2N7VQR7;A2S4N7;B1HD32;B2JF32;B2T604;B5WTX1;B9BSD3;D5WAV8;E5ANS6;E8YLP4;F0G8G7;I2IHJ2		Bacteria	Proteobacteria	Betaproteobacteria	Burkholderiales	Burkholderiaceae	various	various		Protein synthesis	Ribosomal proteins: synthesis and modification	ribosomal protein bL19	TIGR01024		CL0107	KOW	KOW domain	Ribosomal protein L19	PF01245		information storage and processing	Translation, ribosomal structure and biogenesis	various	various	various		0	0.00028986
A0A060P0W0;A0A0C2C8Z6;A0A1G8GSX9;A0A1P9XYD3;A0A235GS33;A0A2C8ZFD1;A0A2U3I4M7;B2JGU1;K8R5E3		Bacteria	Proteobacteria	Betaproteobacteria	Burkholderiales	Burkholderiaceae	various	various		Purines, pyrimidines, nucleosides, and nucleotides	Purine ribonucleotide biosynthesis	phosphoribosylaminoimidazolecarboxamide formyltransferase/IMP cyclohydrolase	TIGR00355		unclassified	unclassified	unclassified	MGS-like domain	PF02142		metabolism	Nucleotide transport and metabolism	COG0138	bifunctional purine biosynthesis protein PURH	various		0	4.93163e-05
A0A088V3X2;A0A1B4BY71;A0A1B4P003;A0A1B4PYX6;A0A228JR56;A0A228QRQ0;A0A2J9HIU0;A2WDT0;B9B7H9;B9BJX1;F0G681;Q2T7J2		Bacteria	Proteobacteria	Betaproteobacteria	Burkholderiales	Burkholderiaceae	various	various		unclassified	unclassified	malate dehydrogenase	TIGR01759		CL0341	LDH_C	LDH C-terminal domain-like superfamily	lactate/malate dehydrogenase, alpha/beta C-terminal domain	PF02866		metabolism	Energy production and conversion	05D9Z	Catalyzes the reversible oxidation of malate to oxaloacetate (By similarity)	various		0	0.000485413
A0A1Q8ITM6;B5WHN1;D5WBT9		Bacteria	Proteobacteria	Betaproteobacteria	Burkholderiales	Burkholderiaceae	various	various		Unknown function	General	small GTP-binding protein domain	TIGR00231		CL0575	EFTPs	Translation proteins of Elongation Factors superfamily	Elongation factor Tu domain 2	PF03144		information storage and processing	Translation, ribosomal structure and biogenesis	05CEJ	Catalyzes the GTP-dependent ribosomal translocation step during translation elongation. During this step, the ribosome changes from the pre-translocational (PRE) to the post- translocational (POST) state as the newly formed A-site-bound peptidyl-tRNA and P-site-bound deacylated tRNA move to the P and E sites, respectively. Catalyzes the coordinated movement of the two tRNA molecules, the mRNA and…	various		0	3.66008e-05
A0A125SM73;A0A126YSJ2		Bacteria	Proteobacteria	Betaproteobacteria	Burkholderiales	Burkholderiaceae	various	various		unclassified	unclassified	unclassified	unclassified		unclassified	unclassified	unclassified	unclassified	unclassified		poorly characterized	Function unknown	06YJK	NA	626418.bglu_2g19170		0	0.000174788
A0A063BGP2;A0A069AXT9;A0A084D6Q9;A0A087P1Y2;A0A088U2E9;A0A088XJQ1;A0A095FHW4;A0A0B1YL15;A0A0C1YHR3;A0A0D0FSR1;A0A0D5J087;A0A0D8DU94;A0A0E1SJ12;A0A0G3Z188;A0A0J5WWA2;A0A0J5YJC7;A0A0L0MEI5;A0A0L1L2J2;A0A0M4PQ40;A0A0Q5NX68;A0A102X7Y7;A0A102ZLZ7;A0A103AR44;A0A103E259;A0A103QV16;A0A104F5S3;A0A104LXV8;A0A104NF52;A0A106DC74;A0A117VES9;A0A124QGR9;A0A124XJT8;A0A126YDF4;A0A132CJ34;A0A132F032;A0A160FGK5;A0A…		Bacteria	Proteobacteria	Betaproteobacteria	Burkholderiales	Burkholderiaceae	various	various		various	various	various	various		CL0340	PTase-anion_tr	Phosphotransferase/anion transport protein superfamily	various	various		unclassified	unclassified	unclassified	unclassified	unclassified		0	0.00013187
A0A0J7JRU7;A0A0L0MB99;A0A0L1L289;K8RH29		Bacteria	Proteobacteria	Betaproteobacteria	Burkholderiales	Burkholderiaceae	various	various		Protein synthesis	Ribosomal proteins: synthesis and modification	ribosomal protein uL18	TIGR00060		CL0267	S11_L18p	Ribosomal protein S11/L18p superfamily	Ribosomal L18 of archaea, bacteria, mitoch. and chloroplast	PF00861		information storage and processing	Translation, ribosomal structure and biogenesis	COG0256	This is one of the proteins that binds and probably mediates the attachment of the 5S RNA into the large ribosomal subunit, where it forms part of the central protuberance (By similarity)	1097668.BYI23_A024310		0	0.000233224
A0A095W886;A0A1R3VXG5;A0A228QKX7;E5APW8		Bacteria	Proteobacteria	Betaproteobacteria	Burkholderiales	Burkholderiaceae	various	various		unclassified	unclassified	unclassified	unclassified		CL0172	Thioredoxin	Thioredoxin-like	Glutaredoxin	PF00462		cellular processes and signaling	Posttranslational modification, protein turnover, chaperones	07MKT	Stringent starvation protein a	various		0	0.000123232
B5WRB2;D5WC58		Bacteria	Proteobacteria	Betaproteobacteria	Burkholderiales	Burkholderiaceae	various	various		Unknown function	Enzymes of unknown specificity	HAD phosphoserine phosphatase-like hydrolase, family IB	TIGR01488		CL0137	HAD	HAD superfamily	haloacid dehalogenase-like hydrolase	PF12710		unclassified	unclassified	unclassified	unclassified	unclassified		0	0.000123772
A0A2P4RHT5		Bacteria	Proteobacteria	Betaproteobacteria	Burkholderiales	Burkholderiaceae	Ralstonia	Ralstonia mannitolilytica		unclassified	unclassified	unclassified	unclassified		CL0063	NADP_Rossmann	FAD/NAD(P)-binding Rossmann fold Superfamily	Pyridine nucleotide-disulphide oxidoreductase	PF00070		metabolism	Inorganic ion transport and metabolism	0BA8H	monooxygenase	272560.BPSS1969		5.4771e-05	0
A0A2N4TQJ8		Bacteria	Proteobacteria	Betaproteobacteria	Burkholderiales	Burkholderiaceae	Ralstonia	Ralstonia pickettii		unclassified	unclassified	unclassified	unclassified		CL0104	Glyoxalase	VOC superfamily	Glyoxalase/Bleomycin resistance protein/Dioxygenase superfamily	PF00903		metabolism	Coenzyme transport and metabolism	05E6K	4-Hydroxyphenylpyruvate dioxygenase	402626.Rpic_4305		4.69528e-05	4.09789e-05
A0A1B4TYG1		Bacteria	Proteobacteria	Betaproteobacteria	Burkholderiales	Burkholderiaceae	Ralstonia	Ralstonia sp. A12		Energy metabolism	Glycolysis/gluconeogenesis	phosphopyruvate hydratase	TIGR01060		CL0227	Enolase_N	Enolase N-terminal domain-like superfamily	Enolase, N-terminal domain	PF03952		unclassified	unclassified	unclassified	unclassified	unclassified		6.89447e-05	0.000438959
A0A291ERT6		Bacteria	Proteobacteria	Betaproteobacteria	Burkholderiales	Burkholderiaceae	Ralstonia	Ralstonia pickettii		unclassified	unclassified	unclassified	unclassified		unclassified	unclassified	unclassified	unclassified	unclassified		unclassified	unclassified	unclassified	unclassified	unclassified		4.71785e-05	0
A0A1C0XFF7;A0A291ENN0;A0A2N4TW99;A0A2P4RHL8		Bacteria	Proteobacteria	Betaproteobacteria	Burkholderiales	Burkholderiaceae	Ralstonia	various		unclassified	unclassified	unclassified	unclassified		CL0177	PBP	Periplasmic binding protein clan	NMT1/THI5 like	PF09084		metabolism	Inorganic ion transport and metabolism	16PZ9	Extracellular solute-binding protein family 3	266264.Rmet_0399		0	8.50787e-05
A0A291EHF1		Bacteria	Proteobacteria	Betaproteobacteria	Burkholderiales	Burkholderiaceae	Ralstonia	Ralstonia pseudosolanacearum		Protein synthesis	Ribosomal proteins: synthesis and modification	ribosomal protein uS11	TIGR03632		CL0267	S11_L18p	Ribosomal protein S11/L18p superfamily	Ribosomal protein S11	PF00411		information storage and processing	Translation, ribosomal structure and biogenesis	08UHH	Located on the platform of the 30S subunit, it bridges several disparate RNA helices of the 16S rRNA. Forms part of the Shine-Dalgarno cleft in the 70S ribosome (By similarity)	267608.RSc2995		0	0.000405368
A0A2P4RBG1		Bacteria	Proteobacteria	Betaproteobacteria	Burkholderiales	Burkholderiaceae	Ralstonia	Ralstonia sp. 5_2_56FAA		unclassified	unclassified	unclassified	unclassified		unclassified	unclassified	unclassified	Subtilase family	PF00082		cellular processes and signaling	Posttranslational modification, protein turnover, chaperones	COG4934	peptidase	350701.BDAG_02903		0	4.47627e-05
A0A1C0XC34;A0A291EQ06		Bacteria	Proteobacteria	Betaproteobacteria	Burkholderiales	Burkholderiaceae	Ralstonia	Ralstonia solanacearum		Cell envelope	Biosynthesis and degradation of murein sacculus and peptidoglycan	cell shape determining protein, MreB/Mrl family	TIGR00904		CL0108	Actin_ATPase	Actin-like ATPase Superfamily	Actin	PF00022		cellular processes and signaling	Cell cycle control, cell division, chromosome partitioning	0B7CT	rod shape-determining protein MreB	various		0	0.000236697
B9BFM6		Bacteria	Proteobacteria	Betaproteobacteria	Burkholderiales	Burkholderiaceae	Paraburkholderia	Paraburkholderia caryophylli		Energy metabolism	TCA cycle	isocitrate lyase	TIGR01346		CL0151	PK_TIM	Pyruvate kinase-like TIM barrel superfamily	Phosphoenolpyruvate phosphomutase	PF13714		metabolism	Energy production and conversion	COG2224	Isocitrate lyase	626418.bglu_1g12420		6.49697e-05	0.000613892
A0A1R3WGD6;E5APK0		Bacteria	Proteobacteria	Betaproteobacteria	Burkholderiales	Burkholderiaceae	Paraburkholderia	Paraburkholderia rhizoxinica		Unknown function	General	small GTP-binding protein domain	TIGR00231		CL0023	P-loop_NTPase	P-loop containing nucleoside triphosphate hydrolase superfamily	50S ribosome-binding GTPase	PF01926		information storage and processing	Translation, ribosomal structure and biogenesis	COG0050	This protein promotes the GTP-dependent binding of aminoacyl-tRNA to the A-site of ribosomes during protein biosynthesis (By similarity)	various		0.000356841	0
B2JEX1		Bacteria	Proteobacteria	Betaproteobacteria	Burkholderiales	Burkholderiaceae	Paraburkholderia	Paraburkholderia phymatum		Purines, pyrimidines, nucleosides, and nucleotides	Other	xanthine dehydrogenase accessory protein XdhC	TIGR02964		unclassified	unclassified	unclassified	XdhC and CoxI family	PF02625		unclassified	unclassified	unclassified	unclassified	unclassified		0.00017173	0.000160458
A0A095DSI7;A0A103ZNE4;A0A107EPU4;A0A1B4MTC3;A0A1B4PSH0;A0A1D7Z9E1;A4JF05;B9BEK8;U2F9G5		Bacteria	Proteobacteria	Betaproteobacteria	Burkholderiales	Burkholderiaceae	Paraburkholderia	Candidatus Paraburkholderia calva		Protein fate	Degradation of proteins, peptides, and glycopeptides	ATP-dependent Clp endopeptidase, proteolytic subunit ClpP	TIGR00493		CL0127	ClpP_crotonase	ClpP/Crotonase superfamily	Clp protease	PF00574		unclassified	unclassified	unclassified	unclassified	unclassified		0.000129049	0.000128859
A0A2C9AWM7		Bacteria	Proteobacteria	Betaproteobacteria	Burkholderiales	Burkholderiaceae	Paraburkholderia	Paraburkholderia phymatum		Energy metabolism	ATP-proton motive force interconversion	ATP synthase F1, beta subunit	TIGR01039		CL0275	HAS-barrel	HAS-barrel superfamily	ATP synthase alpha/beta family, beta-barrel domain	PF02874		metabolism	Energy production and conversion	0BIAE	Produces ATP from ADP in the presence of a proton gradient across the membrane. The catalytic sites are hosted primarily by the beta subunits (By similarity)	266265.Bxe_C0049		0.00023648	0.000220959
A0A0C2CJU2		Bacteria	Proteobacteria	Betaproteobacteria	Burkholderiales	Burkholderiaceae	Paraburkholderia	Paraburkholderia monticola		unclassified	unclassified	unclassified	unclassified		CL0063	NADP_Rossmann	FAD/NAD(P)-binding Rossmann fold Superfamily	NAD(P)-binding Rossmann-like domain	PF13450		unclassified	unclassified	unclassified	unclassified	unclassified		6.60323e-05	0
A0A1G6IR78		Bacteria	Proteobacteria	Betaproteobacteria	Burkholderiales	Burkholderiaceae	Paraburkholderia	Paraburkholderia silvatlantica		unclassified	unclassified	unclassified	unclassified		unclassified	unclassified	unclassified	Plasmid replication region DNA-binding N-term	PF11740		poorly characterized	Function unknown	05FGA	Plasmid replication region DNA-binding N-term	216591.BCAM1534		7.06546e-05	0
A0A0M4NTM9;A0A1G8B7U6;A0A1N6LJR2;A0A1X0MT33;A0A2C9AMW9		Bacteria	Proteobacteria	Betaproteobacteria	Burkholderiales	Burkholderiaceae	Paraburkholderia	various		Transport and binding proteins	Amino acids, peptides and amines	lysine-arginine-ornithine-binding periplasmic protein	TIGR01096		CL0177	PBP	Periplasmic binding protein clan	NMT1/THI5 like	PF09084		metabolism	Amino acid transport and metabolism	16RER	(ABC) transporter	various		0.000108699	9.88222e-05
B2JRU0		Bacteria	Proteobacteria	Betaproteobacteria	Burkholderiales	Burkholderiaceae	Paraburkholderia	Paraburkholderia diazotrophica		unclassified	unclassified	unclassified	unclassified		CL0063	NADP_Rossmann	FAD/NAD(P)-binding Rossmann fold Superfamily	KR domain	PF08659		poorly characterized	Function unknown	0XNUN	Short-chain dehydrogenase reductase Sdr	398527.Bphyt_2025		0.00010222	0
A0A211Z016		Bacteria	Proteobacteria	Betaproteobacteria	Burkholderiales	Burkholderiaceae	Paraburkholderia	Paraburkholderia phenoliruptrix		unclassified	unclassified	unclassified	unclassified		CL0531	AMP-binding_C	AMP-binding enzyme C-terminal domain superfamily	AMP-binding enzyme C-terminal domain	PF13193		metabolism	Lipid transport and metabolism	05CEY	Amp-dependent synthetase and ligase	640510.BC1001_2860		5.66142e-05	0
B2JNY0		Bacteria	Proteobacteria	Betaproteobacteria	Burkholderiales	Burkholderiaceae	Paraburkholderia	Paraburkholderia diazotrophica		Energy metabolism	TCA cycle	isocitrate dehydrogenase, NADP-dependent	TIGR00178		CL0270	Iso_DH	Isocitrate/Isopropylmalate dehydrogenase-like superfamily	Monomeric isocitrate dehydrogenase	PF03971		metabolism	Energy production and conversion	0B89T	Isocitrate dehydrogenase	264198.Reut_B4201		3.94101e-05	0
A0A0M4PYK7		Bacteria	Proteobacteria	Betaproteobacteria	Burkholderiales	Burkholderiaceae	Paraburkholderia	Paraburkholderia aspalathi		Transport and binding proteins	Porins	efflux transporter, outer membrane factor (OMF) lipoprotein, NodT family	TIGR01845		CL0105	Hybrid	Barrel sandwich hybrid superfamily	Outer membrane efflux protein	PF02321		cellular processes and signaling	Cell wall/membrane/envelope biogenesis	05ENJ	RND efflux system, outer membrane lipoprotein	640512.BC1003_5277		5.5651e-05	0
A0A235GGB8;A0A2C9ASX3		Bacteria	Proteobacteria	Betaproteobacteria	Burkholderiales	Burkholderiaceae	Paraburkholderia	Paraburkholderia terrae		unclassified	unclassified	unclassified	unclassified		CL0023	P-loop_NTPase	P-loop containing nucleoside triphosphate hydrolase superfamily	AAA domain, putative AbiEii toxin, Type IV TA system	PF13304		cellular processes and signaling	Defense mechanisms	0B7G9	ABC transporter related	391038.Bphy_3627		0.000124743	0
A0A221A9R3		Bacteria	Proteobacteria	Betaproteobacteria	Burkholderiales	Burkholderiaceae	Paraburkholderia	Paraburkholderia fungorum		unclassified	unclassified	unclassified	unclassified		unclassified	unclassified	unclassified	Putative modulator of DNA gyrase	PF01523		poorly characterized	Function unknown	05CMS	peptidase U62, modulator of DNA gyrase	391038.Bphy_0781		0	0.000118232
A0A095F2R5		Bacteria	Proteobacteria	Betaproteobacteria	Burkholderiales	Burkholderiaceae	Paraburkholderia	Paraburkholderia symbiotica		Energy metabolism	Amino acids and amines	urocanate hydratase	TIGR01228		unclassified	unclassified	unclassified	Urocanase N-terminal domain	PF17391		metabolism	Amino acid transport and metabolism	COG2987	Urocanate hydratase	243365.CV_0323		0	9.59322e-05
A0A2C8ZBS7		Bacteria	Proteobacteria	Betaproteobacteria	Burkholderiales	Burkholderiaceae	Paraburkholderia	Paraburkholderia terrae		Protein synthesis	Ribosomal proteins: synthesis and modification	50S ribosomal protein uL4	TIGR03953		unclassified	unclassified	unclassified	Ribosomal protein L4/L1 family	PF00573		information storage and processing	Translation, ribosomal structure and biogenesis	COG0088	One of the primary rRNA binding proteins, this protein initially binds near the 5'-end of the 23S rRNA. It is important during the early stages of 50S assembly. It makes multiple contacts with different domains of the 23S rRNA in the assembled 50S subunit and ribosome (By similarity)	391038.Bphy_2839		0	0.000261718
E5AKG3		Bacteria	Proteobacteria	Betaproteobacteria	Burkholderiales	Burkholderiaceae	Paraburkholderia	Paraburkholderia rhizoxinica		unclassified	unclassified	unclassified	unclassified		CL0548	IHF-likeDNA-bdg	IHF-like DNA-binding protein supewrfamily	Bacterial DNA-binding protein	PF00216		unclassified	unclassified	unclassified	unclassified	unclassified		0	0.00117204
B2JIH2		Bacteria	Proteobacteria	Betaproteobacteria	Burkholderiales	Burkholderiaceae	Paraburkholderia	Paraburkholderia terrae		DNA metabolism	DNA replication, recombination, and repair	ATP-dependent DNA helicase, RecQ family	TIGR00614		CL0023	P-loop_NTPase	P-loop containing nucleoside triphosphate hydrolase superfamily	Helicase conserved C-terminal domain	PF00271		information storage and processing	Replication, recombination and repair	COG0514	atp-dependent dna helicase	640512.BC1003_3247		0	4.17785e-05
E1T4W6;E8YHL7		Bacteria	Proteobacteria	Betaproteobacteria	Burkholderiales	Burkholderiaceae	Paraburkholderia	Paraburkholderia susongensis		Protein fate	Protein and peptide secretion and trafficking	outer membrane protein assembly complex, YaeT protein	TIGR03303		CL0191	POTRA	POTRA domain superfamily	POTRA domain, ShlB-type	PF08479		cellular processes and signaling	Cell wall/membrane/envelope biogenesis	16QB0	Part of the outer membrane protein assembly complex, which is involved in assembly and insertion of beta-barrel proteins into the outer membrane	1097668.BYI23_A010670		0	0.000106668
B2JEM9		Bacteria	Proteobacteria	Betaproteobacteria	Burkholderiales	Burkholderiaceae	Paraburkholderia	Paraburkholderia piptadeniae		Biosynthesis of cofactors, prosthetic groups, and carriers	Pyridine nucleotides	NAD+ synthetase	TIGR00552		unclassified	unclassified	unclassified	Carbon-nitrogen hydrolase	PF00795		metabolism	Coenzyme transport and metabolism	COG0171	nh(3)-dependent nad( ) synthetase	391038.Bphy_2169		0	3.75092e-05
A0A0M4NZ50		Bacteria	Proteobacteria	Betaproteobacteria	Burkholderiales	Burkholderiaceae	Paraburkholderia	Paraburkholderia phytofirmans		unclassified	unclassified	unclassified	unclassified		CL0087	Acyl-CoA_dh	Acyl-CoA dehydrogenase, C-terminal domain-like	Acyl-CoA dehydrogenase, C-terminal domain	PF08028		metabolism	Lipid transport and metabolism	COG1960	acyl-CoA dehydrogenase	398527.Bphyt_2983		0	4.31104e-05
A0A124K672		Bacteria	Proteobacteria	Betaproteobacteria	Burkholderiales	Burkholderiaceae	Paraburkholderia	Paraburkholderia insulsa		Energy metabolism	TCA cycle	isocitrate dehydrogenase, NADP-dependent	TIGR00178		CL0270	Iso_DH	Isocitrate/Isopropylmalate dehydrogenase-like superfamily	Monomeric isocitrate dehydrogenase	PF03971		metabolism	Energy production and conversion	0B89T	Isocitrate dehydrogenase	999541.bgla_1g32290		0	0.000221385
I2IVN1		Bacteria	Proteobacteria	Betaproteobacteria	Burkholderiales	Burkholderiaceae	Paraburkholderia	Paraburkholderia xenovorans		unclassified	unclassified	unclassified	unclassified		CL0125	Peptidase_CA	Peptidase clan CA	Transglutaminase-like superfamily	PF01841		unclassified	unclassified	unclassified	unclassified	unclassified		0	2.22072e-05
A0A103JVR8		Bacteria	Proteobacteria	Betaproteobacteria	Burkholderiales	Burkholderiaceae	Paraburkholderia	Paraburkholderia monticola		Energy metabolism	Electron transport	NADH dehydrogenase (quinone), D subunit	TIGR01962		unclassified	unclassified	unclassified	Respiratory-chain NADH dehydrogenase, 49 Kd subunit	PF00346		unclassified	unclassified	unclassified	unclassified	unclassified		0	0.00012929
A0A1G8BWX0;A0A235GH42;A0A2C9ASI2		Bacteria	Proteobacteria	Betaproteobacteria	Burkholderiales	Burkholderiaceae	Paraburkholderia	Paraburkholderia hospita		unclassified	unclassified	unclassified	unclassified		CL0123	HTH	Helix-turn-helix clan	Bacterial regulatory helix-turn-helix protein, lysR family	PF00126		information storage and processing	Transcription	0ZZVB	LysR family (Transcriptional regulator	339670.Bamb_5996		0	8.10529e-05
A0A235GH17;A0A2C9AS54		Bacteria	Proteobacteria	Betaproteobacteria	Burkholderiales	Burkholderiaceae	Paraburkholderia	Paraburkholderia terrae		unclassified	unclassified	unclassified	unclassified		CL0193	MBB	Outer membrane beta-barrel protein superfamily	Gram-negative porin	PF00267		cellular processes and signaling	Cell wall/membrane/envelope biogenesis	08K52	Porin Gram-negative type	640510.BC1001_4032		0	6.83345e-05
A0A1R1JH13		Bacteria	Proteobacteria	Betaproteobacteria	Burkholderiales	Burkholderiaceae	Paraburkholderia	Paraburkholderia piptadeniae		Amino acid biosynthesis	Glutamate family	glutamine synthetase, type I	TIGR00653		unclassified	unclassified	unclassified	Glutamine synthetase, beta-Grasp domain	PF03951		metabolism	Amino acid transport and metabolism	COG0174	glutamine synthetase	452638.Pnec_0697		0	0.000114467
A0A2A4CFC6		Bacteria	Proteobacteria	Betaproteobacteria	Burkholderiales	Burkholderiaceae	Paraburkholderia	Paraburkholderia sp. BL21I4N1		Protein fate	Degradation of proteins, peptides, and glycopeptides	endopeptidase La	TIGR00763		CL0023	P-loop_NTPase	P-loop containing nucleoside triphosphate hydrolase superfamily	PrkA AAA domain	PF08298		cellular processes and signaling	Posttranslational modification, protein turnover, chaperones	05C6P	ATP-dependent serine protease that mediates the selective degradation of mutant and abnormal proteins as well as certain short-lived regulatory proteins. Required for cellular homeostasis and for survival from DNA damage and developmental changes induced by stress. Degrades polypeptides processively to yield small peptide fragments that are 5 to 10 amino acids long. Binds to DNA in a double-stran…	381666.H16_A1485		0	3.17992e-05
A0A0M4PF99;A0A0N0ZGD8;A0A167W3X7;A0A1H5EBF3;A0A1Q8ISV9;A0A1X0MNI1;A0A211YZK8;I2IGD2		Bacteria	Proteobacteria	Betaproteobacteria	Burkholderiales	Burkholderiaceae	Paraburkholderia	various		Energy metabolism	Glycolysis/gluconeogenesis	ketose-bisphosphate aldolase	TIGR00167		CL0036	TIM_barrel	Common phosphate binding-site TIM barrel superfamily	Fructose-bisphosphate aldolase class-II	PF01116		metabolism	Carbohydrate transport and metabolism	05D2N	Aldolase	various		0	7.25813e-05
B2T8H5		Bacteria	Proteobacteria	Betaproteobacteria	Burkholderiales	Burkholderiaceae	Paraburkholderia	Paraburkholderia phytofirmans		unclassified	unclassified	unclassified	unclassified		CL0193	MBB	Outer membrane beta-barrel protein superfamily	Gram-negative porin	PF00267		unclassified	unclassified	unclassified	unclassified	unclassified		0	6.60508e-05
A0A0D0G2I7;A0A102HRW6;A0A103LEN2;A0A103PW13;A0A104J2R5;A0A107IUE8;A0A119I5S3;A0A2R7YPP1;A0A2S9NH92;A9AFI4;J4JK69;J7JCM7;Q0BHS4		Bacteria	Proteobacteria	Betaproteobacteria	Burkholderiales	Burkholderiaceae	Paraburkholderia	Paraburkholderia eburnea		Purines, pyrimidines, nucleosides, and nucleotides	Pyrimidine ribonucleotide biosynthesis	aspartate carbamoyltransferase	TIGR00670		CL0399	Asp-glut_race	Aspartate/glutamate racemase superfamily	Aspartate/ornithine carbamoyltransferase, Asp/Orn binding domain	PF00185		unclassified	unclassified	unclassified	unclassified	unclassified		0	8.22744e-05
B2JWE8		Bacteria	Proteobacteria	Betaproteobacteria	Burkholderiales	Burkholderiaceae	Paraburkholderia	Paraburkholderia phymatum		unclassified	unclassified	unclassified	unclassified		CL0165	Cache	Cache-like domain	Two-component sensor kinase N-terminal	PF08521		cellular processes and signaling	Signal transduction mechanisms	174CG	Histidine kinase	269482.Bcep1808_6287		0	6.14817e-05
A0A1Q8IY49		Bacteria	Proteobacteria	Betaproteobacteria	Burkholderiales	Burkholderiaceae	Paraburkholderia	Paraburkholderia monticola		Cell envelope	Biosynthesis and degradation of surface polysaccharides and lipopolysaccharides	mannose-1-phosphate guanylyltransferase/mannose-6-phosphate isomerase	TIGR01479		CL0110	GT-A	Glycosyl transferase clan GT-A	MobA-like NTP transferase domain	PF12804		unclassified	unclassified	unclassified	unclassified	unclassified		0	5.5771e-05
A0A235FSX2;A0A2C9AM98		Bacteria	Proteobacteria	Betaproteobacteria	Burkholderiales	Burkholderiaceae	Paraburkholderia	various		unclassified	unclassified	unclassified	unclassified		unclassified	unclassified	unclassified	Domain of unknown function (DUF1989)	PF09347		unclassified	unclassified	unclassified	unclassified	unclassified		0	0.000133745
A0A0D8E5W9;A0A0H3KKD1;A0A103LCD5;A0A108EEE1;A0A2R7YMA6;A2WCX4		Bacteria	Proteobacteria	Betaproteobacteria	Burkholderiales	Burkholderiaceae	Pandoraea	Pandoraea sp. 64-18		Cellular processes	Cell division	cell division protein FtsA	TIGR01174		CL0108	Actin_ATPase	Actin-like ATPase Superfamily	Ethanolamine utilisation protein EutA	PF06277		cellular processes and signaling	Cell cycle control, cell division, chromosome partitioning	COG0849	This protein may be involved in anomalous filament growth. May be a component of the septum (By similarity)	381666.H16_A3269		0	6.1215e-05
A0A2I1Y7P7;D2ZSK5;E5UI31		Bacteria	Proteobacteria	Betaproteobacteria	Neisseriales	Neisseriaceae	Neisseria	various		unclassified	unclassified	unclassified	unclassified		CL0063	NADP_Rossmann	FAD/NAD(P)-binding Rossmann fold Superfamily	Glucose inhibited division protein A	PF01134		metabolism	Energy production and conversion	COG1053	Succinate DeHydrogenase	various		0.00010646	0
X5EKD4		Bacteria	Proteobacteria	Betaproteobacteria	Neisseriales	Neisseriaceae	Neisseria	Neisseria meningitidis		unclassified	unclassified	unclassified	unclassified		CL0036	TIM_barrel	Common phosphate binding-site TIM barrel superfamily	Nitronate monooxygenase	PF03060		poorly characterized	Function unknown	16VD7	2-Nitropropane dioxygenase	489653.NLA_8740		7.22809e-05	0
D2ZWQ6		Bacteria	Proteobacteria	Betaproteobacteria	Neisseriales	Neisseriaceae	Neisseria	Neisseria sp. HMSC03D10		unclassified	unclassified	outer membrane insertion C-terminal signal	TIGR03304		CL0193	MBB	Outer membrane beta-barrel protein superfamily	Gram-negative porin	PF13609		unclassified	unclassified	unclassified	unclassified	unclassified		0.000316412	0.000597384
A0A2R4AX76;D2ZX06		Bacteria	Proteobacteria	Betaproteobacteria	Neisseriales	Neisseriaceae	Neisseria	various		Protein synthesis	Ribosomal proteins: synthesis and modification	ribosomal protein uL15	TIGR01071		CL0588	Ribos_L15p_L18e	Ribosomal proteins L15 bacteria, L18e archaea	Ribosomal proteins 50S-L15, 50S-L18e, 60S-L27A	PF00828		information storage and processing	Translation, ribosomal structure and biogenesis	0BCDE	Binds to the 23S rRNA (By similarity)	546266.NEIMUCOT_05154		0.000400703	0
A0A2R4AVY9		Bacteria	Proteobacteria	Betaproteobacteria	Neisseriales	Neisseriaceae	Neisseria	Neisseria sp. HMSC055F11		unclassified	unclassified	unclassified	unclassified		unclassified	unclassified	unclassified	unclassified	unclassified		poorly characterized	Function unknown	0YVGK	NA	546274.EIKCOROL_02081		0.000239345	0
A0A2R4AWW9;Q462L9		Bacteria	Proteobacteria	Betaproteobacteria	Neisseriales	Neisseriaceae	Neisseria	Neisseria mucosa		Protein fate	Protein and peptide secretion and trafficking	prepilin-type N-terminal cleavage/methylation domain	TIGR02532		various	various	various	various	various		cellular processes and signaling	Intracellular trafficking, secretion, and vesicular transport	08ZUW	Major pilin subunit	546268.NEISUBOT_03902		0	0.000173607
X5EGH0		Bacteria	Proteobacteria	Betaproteobacteria	Neisseriales	Neisseriaceae	Neisseria	Neisseria meningitidis		unclassified	unclassified	unclassified	unclassified		CL0193	MBB	Outer membrane beta-barrel protein superfamily	Gram-negative porin	PF13609		cellular processes and signaling	Cell wall/membrane/envelope biogenesis	0BDJM	Outer membrane porin	122586.NMB2039		0	0.000163872
A0A2R4AZ36		Bacteria	Proteobacteria	Betaproteobacteria	Neisseriales	Neisseriaceae	Neisseria	Neisseria mucosa		unclassified	unclassified	unclassified	unclassified		CL0193	MBB	Outer membrane beta-barrel protein superfamily	YadA-like membrane anchor domain	PF03895		unclassified	unclassified	unclassified	unclassified	unclassified		0	2.55152e-05
Q9JPT2		Bacteria	Proteobacteria	Betaproteobacteria	Neisseriales	Neisseriaceae	Neisseria	Neisseria meningitidis		unclassified	unclassified	outer membrane insertion C-terminal signal	TIGR03304		CL0193	MBB	Outer membrane beta-barrel protein superfamily	Gram-negative porin	PF13609		unclassified	unclassified	unclassified	unclassified	unclassified		0	0.000280072
D2ZYR8		Bacteria	Proteobacteria	Betaproteobacteria	Neisseriales	Neisseriaceae	Neisseria	Neisseria mucosa		unclassified	unclassified	unclassified	unclassified		CL0193	MBB	Outer membrane beta-barrel protein superfamily	YadA-like membrane anchor domain	PF03895		unclassified	unclassified	unclassified	unclassified	unclassified		0	0.000242744
D2ZY78		Bacteria	Proteobacteria	Betaproteobacteria	Neisseriales	Neisseriaceae	Neisseria	Neisseria mucosa		unclassified	unclassified	unclassified	unclassified		unclassified	unclassified	unclassified	OmpA family	PF00691		cellular processes and signaling	Cell wall/membrane/envelope biogenesis	COG2885	Ompa motb domain protein	546266.NEIMUCOT_05586		0	0.000101556
A0A2R4AYP0;D2ZYP8		Bacteria	Proteobacteria	Betaproteobacteria	Neisseriales	Neisseriaceae	Neisseria	various		Cell envelope	Surface structures	type IV pilus secretin PilQ	TIGR02515		unclassified	unclassified	unclassified	AMIN domain	PF11741		unclassified	unclassified	unclassified	unclassified	unclassified		0	0.000187794
D2ZTH2		Bacteria	Proteobacteria	Betaproteobacteria	Neisseriales	Neisseriaceae	Neisseria	Neisseria mucosa		unclassified	unclassified	prolyl aminopeptidase	TIGR01249		CL0028	AB_hydrolase	Alpha/Beta hydrolase fold	Alpha/beta hydrolase family	PF12697		metabolism	Amino acid transport and metabolism	1727N	Proline imino-peptidase	546266.NEIMUCOT_03907		0	7.93018e-05
A0A1B1ZDP0;A0A1B1ZG92		Bacteria	Proteobacteria	Betaproteobacteria	Neisseriales	Neisseriaceae	Neisseria	Neisseria meningitidis		unclassified	unclassified	unclassified	unclassified		CL0193	MBB	Outer membrane beta-barrel protein superfamily	Outer membrane protein beta-barrel domain	PF13505		cellular processes and signaling	Cell wall/membrane/envelope biogenesis	COG3637	Membrane	489653.NLA_13360		0	0.000113188
A0A2I1QWV2;E5UM98		Bacteria	Proteobacteria	Betaproteobacteria	Neisseriales	Neisseriaceae	Neisseria	Neisseria mucosa		unclassified	unclassified	unclassified	unclassified		CL0142	Membrane_trans	Membrane and transport protein	FecCD transport family	PF01032		metabolism	Inorganic ion transport and metabolism	05CM4	permease protein	489653.NLA_19340		0	8.73688e-05
A0A2I1Y7U9		Bacteria	Proteobacteria	Betaproteobacteria	Neisseriales	Neisseriaceae	Neisseria	Neisseria perflava		unclassified	unclassified	unclassified	unclassified		unclassified	unclassified	unclassified	TonB-dependent Receptor Plug Domain	PF07715		cellular processes and signaling	Cell wall/membrane/envelope biogenesis	16YDZ	TonB-dependent Receptor Plug Domain	546268.NEISUBOT_04355		0	4.043e-05
A0A0Y5Y9F2		Bacteria	Proteobacteria	Betaproteobacteria	Neisseriales	Neisseriaceae	Neisseria	Neisseria meningitidis		unclassified	unclassified	unclassified	unclassified		unclassified	unclassified	unclassified	Neisseria toxin MafB	PF06255		poorly characterized	Function unknown	06WPA	NA	122586.NMB0643		0	4.64147e-05
A0A103BKR2		Bacteria	Proteobacteria	Betaproteobacteria	Burkholderiales	Burkholderiaceae	Cupriavidus	Cupriavidus necator		Amino acid biosynthesis	Pyruvate family	ketol-acid reductoisomerase	TIGR00465		CL0063	NADP_Rossmann	FAD/NAD(P)-binding Rossmann fold Superfamily	D-isomer specific 2-hydroxyacid dehydrogenase, NAD binding domain	PF02826		metabolism	Amino acid transport and metabolism	0B7ZJ	Alpha-keto-beta-hydroxylacyl reductoisomerase	977880.RALTA_A1021		0	0.000319017
A0A2C8YG38		Bacteria	Proteobacteria	Betaproteobacteria	Burkholderiales	Burkholderiaceae	Caballeronia	Caballeronia choica		Energy metabolism	ATP-proton motive force interconversion	ATP synthase F1, alpha subunit	TIGR00962		CL0275	HAS-barrel	HAS-barrel superfamily	HAS barrel domain	PF09378		metabolism	Energy production and conversion	COG0056	Produces ATP from ADP in the presence of a proton gradient across the membrane. The alpha chain is a regulatory subunit (By similarity)	269482.Bcep1808_0113		5.50913e-05	0
A0A0Q5PE16		Bacteria	Proteobacteria	Betaproteobacteria	Burkholderiales	Burkholderiaceae	Caballeronia	Caballeronia udeis		DNA metabolism	DNA replication, recombination, and repair	chromosomal replication initiator protein DnaA	TIGR00362		CL0023	P-loop_NTPase	P-loop containing nucleoside triphosphate hydrolase superfamily	ATPase family associated with various cellular activities (AAA)	PF00004		information storage and processing	Replication, recombination and repair	COG0593	it binds specifically double-stranded DNA at a 9 bp consensus (dnaA box) 5'-TTATC CA A CA A-3'. DnaA binds to ATP and to acidic phospholipids (By similarity)	398527.Bphyt_0001		0.000110327	0
U2FC21		Bacteria	Proteobacteria	Betaproteobacteria	Burkholderiales	Burkholderiaceae	Caballeronia	Caballeronia peredens		unclassified	unclassified	unclassified	unclassified		unclassified	unclassified	unclassified	impB/mucB/samB family	PF00817		unclassified	unclassified	unclassified	unclassified	unclassified		5.80325e-05	0
A0A2C8YYJ8		Bacteria	Proteobacteria	Betaproteobacteria	Burkholderiales	Burkholderiaceae	Caballeronia	Caballeronia mineralivorans		unclassified	unclassified	unclassified	unclassified		CL0302	Arginase	Arginase/deacetylase superfamily	Histone deacetylase domain	PF00850		information storage and processing	Chromatin structure and dynamics	067B5	Histone deacetylase superfamily protein	350701.BDAG_01975		8.3123e-05	7.55699e-05
A0A2C9B1A4		Bacteria	Proteobacteria	Betaproteobacteria	Burkholderiales	Burkholderiaceae	Caballeronia	Caballeronia choica		unclassified	unclassified	unclassified	unclassified		CL0063	NADP_Rossmann	FAD/NAD(P)-binding Rossmann fold Superfamily	FAD binding domain	PF00890		metabolism	Amino acid transport and metabolism	05CZ6	Can catalyze the oxidation of choline to betaine aldehyde and betaine aldehyde to glycine betaine (By similarity)	1037409.BJ6T_25830		4.92366e-05	0
A0A2C9ACK0		Bacteria	Proteobacteria	Betaproteobacteria	Burkholderiales	Burkholderiaceae	Caballeronia	Caballeronia terrestris		Cell envelope	Biosynthesis and degradation of surface polysaccharides and lipopolysaccharides	bifunctional protein RfaE, domain I	TIGR02198		CL0118	Ribokinase	Ribokinase-like superfamily	Phosphomethylpyrimidine kinase	PF08543		metabolism	Coenzyme transport and metabolism	0B8VR	Bifunctional protein	350701.BDAG_02168		8.94814e-05	0
K8RJ40		Bacteria	Proteobacteria	Betaproteobacteria	Burkholderiales	Burkholderiaceae	Caballeronia	Caballeronia temeraria		unclassified	unclassified	HipA N-terminal domain	TIGR03071		unclassified	unclassified	unclassified	HipA N-terminal domain	PF13657		poorly characterized	Function unknown	05CAF	HipA N-terminal domain protein	266265.Bxe_C1366		6.66049e-05	0.000121977
A0A0L0MGQ2		Bacteria	Proteobacteria	Betaproteobacteria	Burkholderiales	Burkholderiaceae	Caballeronia	Caballeronia temeraria		Unknown function	Enzymes of unknown specificity	RNA helicase HrpA	TIGR01967		CL0023	P-loop_NTPase	P-loop containing nucleoside triphosphate hydrolase superfamily	Helicase conserved C-terminal domain	PF00271		information storage and processing	Replication, recombination and repair	0B7G8	ATP-dependent Helicase	1097668.BYI23_A008780		1.99589e-05	0
A0A2C8ZYD6		Bacteria	Proteobacteria	Betaproteobacteria	Burkholderiales	Burkholderiaceae	Caballeronia	Caballeronia turbans		unclassified	unclassified	unclassified	unclassified		unclassified	unclassified	unclassified	Transposase	PF01548		information storage and processing	Replication, recombination and repair	16SAJ	Transposase IS116 IS110 IS902	350701.BDAG_02440		0	0.000143388
A0A2U3HY45		Bacteria	Proteobacteria	Betaproteobacteria	Burkholderiales	Burkholderiaceae	Caballeronia	Caballeronia jiangsuensis		unclassified	unclassified	unclassified	unclassified		CL0063	NADP_Rossmann	FAD/NAD(P)-binding Rossmann fold Superfamily	Polysaccharide biosynthesis protein	PF02719		unclassified	unclassified	unclassified	unclassified	unclassified		0	0.000104023
E5AL24		Bacteria	Proteobacteria	Betaproteobacteria	Burkholderiales	Burkholderiaceae	Caballeronia	Caballeronia mineralivorans		Energy metabolism	Other	glycerol kinase	TIGR01311		CL0108	Actin_ATPase	Actin-like ATPase Superfamily	FGGY family of carbohydrate kinases, C-terminal domain	PF02782		metabolism	Energy production and conversion	COG0554	Key enzyme in the regulation of glycerol uptake and metabolism (By similarity)	395019.BMULJ_02641		0	0.000107828
A0A2C8Z712		Bacteria	Proteobacteria	Betaproteobacteria	Burkholderiales	Burkholderiaceae	Caballeronia	Caballeronia sordidicola		Energy metabolism	Pyruvate dehydrogenase	dihydrolipoyllysine-residue acetyltransferase	TIGR01348		CL0105	Hybrid	Barrel sandwich hybrid superfamily	Na(+)-translocating NADH-quinone reductase subunit A (NQRA)	PF05896		metabolism	Energy production and conversion	07QSN	dihydrolipoamide acetyltransferase	1097668.BYI23_A009050		0	4.69722e-05
A0A0J7JPW0		Bacteria	Proteobacteria	Betaproteobacteria	Burkholderiales	Burkholderiaceae	Caballeronia	Caballeronia grimmiae		Amino acid biosynthesis	Serine family	cysteine synthase	TIGR01136		unclassified	unclassified	unclassified	Pyridoxal-phosphate dependent enzyme	PF00291		metabolism	Amino acid transport and metabolism	05C6T	cysteine synthase	1005048.CFU_3741		0	0.000171292
R4WYR6		Bacteria	Proteobacteria	Betaproteobacteria	Burkholderiales	Burkholderiaceae	Caballeronia	Caballeronia peredens		unclassified	unclassified	unclassified	unclassified		CL0048	LolA_LolB	LolA/B superfamily	Protein of unknown function (DUF1571)	PF07608		poorly characterized	Function unknown	11Y38	signal peptide transmembrane protein	1097668.BYI23_A016110		0	0.000178523
A0A1P9XRH7		Bacteria	Proteobacteria	Betaproteobacteria	Burkholderiales	Burkholderiaceae	Caballeronia	Caballeronia peredens		unclassified	unclassified	unclassified	unclassified		unclassified	unclassified	unclassified	Acyl-CoA dehydrogenase N terminal	PF12418		metabolism	Lipid transport and metabolism	0B81X	acyl-CoA dehydrogenase	1031711.RSPO_c02921		0	4.31828e-05
A0A1Q8IN35		Bacteria	Proteobacteria	Betaproteobacteria	Burkholderiales	Burkholderiaceae	Caballeronia	Caballeronia sordidicola		unclassified	unclassified	unclassified	unclassified		unclassified	unclassified	unclassified	Argininosuccinate lyase C-terminal	PF14698		unclassified	unclassified	unclassified	unclassified	unclassified		0	5.66669e-05
K8RMZ9		Bacteria	Proteobacteria	Betaproteobacteria	Burkholderiales	Burkholderiaceae	Caballeronia	Caballeronia sordidicola		unclassified	unclassified	unclassified	unclassified		unclassified	unclassified	unclassified	Acetamidase/Formamidase family	PF03069		metabolism	Energy production and conversion	COG2421	formamidase	1037409.BJ6T_53190		0	6.78368e-05
A0A0L0MH75		Bacteria	Proteobacteria	Betaproteobacteria	Burkholderiales	Burkholderiaceae	Caballeronia	Caballeronia turbans		unclassified	unclassified	unclassified	unclassified		CL0404	BPD_transp_1	BPD transporter like	Binding-protein-dependent transport system inner membrane component	PF00528		unclassified	unclassified	unclassified	unclassified	unclassified		0	7.927e-05
A0A084D8J9		Bacteria	Proteobacteria	Betaproteobacteria	Burkholderiales	Burkholderiaceae	Burkholderia	Burkholderia sp. MSh2		unclassified	unclassified	unclassified	unclassified		unclassified	unclassified	unclassified	Protein of unknown function (DUF962)	PF06127		poorly characterized	Function unknown	17GNW	PRS2 protein	339670.Bamb_2588		0.000162424	0
A0A095E0M1		Bacteria	Proteobacteria	Betaproteobacteria	Burkholderiales	Burkholderiaceae	Burkholderia	Burkholderia sp. MSMB1835		unclassified	unclassified	unclassified	unclassified		unclassified	unclassified	unclassified	OmpA family	PF00691		cellular processes and signaling	Cell wall/membrane/envelope biogenesis	COG2885	Ompa motb domain protein	395019.BMULJ_00973		0.000519831	0.000971421
A0A088UY53;A0A0D0GJB7;A0A0J5TP00;A0A103KSI7;A0A104MQV4;A0A118QNU7;A0A132EKP5;A0A1D7ZDA3		Bacteria	Proteobacteria	Betaproteobacteria	Burkholderiales	Burkholderiaceae	Burkholderia	various		Energy metabolism	ATP-proton motive force interconversion	ATP synthase F0, B subunit	TIGR01144		CL0255	ATP_synthase	ATP synthase F0 subunit	ATP synthase B/B' CF(0)	PF00430		metabolism	Energy production and conversion	17CGT	F(1)F(0) ATP synthase produces ATP from ADP in the presence of a proton or sodium gradient. F-type ATPases consist of two structural domains, F(1) containing the extramembraneous catalytic core and F(0) containing the membrane proton channel, linked together by a central stalk and a peripheral stalk. During catalysis, ATP synthesis in the catalytic domain of F(1) is coupled via a rotary mechanism…	various		0.000181166	0
A0A1B4SI36		Bacteria	Proteobacteria	Betaproteobacteria	Burkholderiales	Burkholderiaceae	Burkholderia	Burkholderia sp. MSMB617WGS		unclassified	unclassified	unclassified	unclassified		CL0123	HTH	Helix-turn-helix clan	Bacterial regulatory proteins, luxR family	PF00196		information storage and processing	Transcription	18BBC	Autoinducer binding domain	216591.BCAM2059		0.000194936	0.000182142
R4X3U3		Bacteria	Proteobacteria	Betaproteobacteria	Burkholderiales	Burkholderiaceae	Burkholderia	Burkholderia insecticola		unclassified	unclassified	unclassified	unclassified		CL0123	HTH	Helix-turn-helix clan	Transcriptional regulator PadR-like family	PF03551		unclassified	unclassified	unclassified	unclassified	unclassified		0.00011442	0
A0A103E3X8		Bacteria	Proteobacteria	Betaproteobacteria	Burkholderiales	Burkholderiaceae	Burkholderia	Burkholderia singularis		unclassified	unclassified	unclassified	unclassified		CL0172	Thioredoxin	Thioredoxin-like	AhpC/TSA family	PF00578		cellular processes and signaling	Posttranslational modification, protein turnover, chaperones	0BC5S	Has antioxidant activity. Could remove peroxides or H(2)O(2) (By similarity)	350701.BDAG_02558		0.000345516	0.000645675
A0A1N6GGE7		Bacteria	Proteobacteria	Betaproteobacteria	Burkholderiales	Burkholderiaceae	Burkholderia	Burkholderia sp. GAS332		unclassified	unclassified	unclassified	unclassified		unclassified	unclassified	unclassified	unclassified	unclassified		unclassified	unclassified	unclassified	unclassified	unclassified		3.05533e-05	2.7777e-05
Q39MK2		Bacteria	Proteobacteria	Betaproteobacteria	Burkholderiales	Burkholderiaceae	Burkholderia	Burkholderia lata (strain ATCC 17760 / DSM 23089 / LMG 22485 / NCIMB 9086 / R18194 / 383)		unclassified	unclassified	unclassified	unclassified		CL0063	NADP_Rossmann	FAD/NAD(P)-binding Rossmann fold Superfamily	NAD dependent epimerase/dehydratase family	PF01370		unclassified	unclassified	unclassified	unclassified	unclassified		0.000133942	0
E1T470		Bacteria	Proteobacteria	Betaproteobacteria	Burkholderiales	Burkholderiaceae	Burkholderia	Burkholderia sp. (strain CCGE1003)		unclassified	unclassified	unclassified	unclassified		CL0198	HHH	Helix-hairpin-helix superfamily	HhH-GPD superfamily base excision DNA repair protein	PF00730		information storage and processing	Replication, recombination and repair	07T61	Dna-3-methyladenine glycosylase	640512.BC1003_1236		7.67984e-05	0
A0A102JI04;A0A119AYJ8;A0A1B4BXV2;A0A1B4N387;A0A1B4NZQ1;B1T2G2;Q0B441		Bacteria	Proteobacteria	Betaproteobacteria	Burkholderiales	Burkholderiaceae	Burkholderia	various		unclassified	unclassified	unclassified	unclassified		CL0406	YjbJ-CsbD-like	YjbJ-CsbD-like superfamily	Bacterial protein of unknown function (DUF883)	PF05957		unclassified	unclassified	unclassified	unclassified	unclassified		0.000219084	0.000417937
A0A2S9L607;B9C0L2		Bacteria	Proteobacteria	Betaproteobacteria	Burkholderiales	Burkholderiaceae	Burkholderia	Burkholderia multivorans		unclassified	unclassified	unclassified	unclassified		CL0044	Ferritin	Ferritin-like Superfamily	Ferritin-like domain	PF00210		metabolism	Inorganic ion transport and metabolism	17B5T	ferritin dps family protein	various		0.000925688	0.000576619
A0A088UCC8;A0A2G1SBQ6;B4EMR4		Bacteria	Proteobacteria	Betaproteobacteria	Burkholderiales	Burkholderiaceae	Burkholderia	various		unclassified	unclassified	unclassified	unclassified		CL0193	MBB	Outer membrane beta-barrel protein superfamily	Gram-negative porin	PF13609		cellular processes and signaling	Cell wall/membrane/envelope biogenesis	0BDJM	Outer membrane porin	216591.BCAM1931		0.000160281	0.000149761
A0A1P9YBC6		Bacteria	Proteobacteria	Betaproteobacteria	Burkholderiales	Burkholderiaceae	Burkholderia	Burkholderia sp. KK1		unclassified	unclassified	unclassified	unclassified		CL0020	TPR	Tetratrico peptide repeat superfamily	Tetratricopeptide repeat	PF13429		unclassified	unclassified	unclassified	unclassified	unclassified		9.45212e-05	0
A0A228PFR6		Bacteria	Proteobacteria	Betaproteobacteria	Burkholderiales	Burkholderiaceae	Burkholderia	Burkholderia sp. HI2714		Biosynthesis of cofactors, prosthetic groups, and carriers	Menaquinone and ubiquinone	isochorismate synthase	TIGR00543		unclassified	unclassified	unclassified	chorismate binding enzyme	PF00425		unclassified	unclassified	unclassified	unclassified	unclassified		0.000120462	0.000112555
A0A1K1RHZ7		Bacteria	Proteobacteria	Betaproteobacteria	Burkholderiales	Burkholderiaceae	Burkholderia	Burkholderia stabilis		Fatty acid and phospholipid metabolism	Degradation	polyhydroxyalkanoate depolymerase, intracellular	TIGR01849		CL0028	AB_hydrolase	Alpha/Beta hydrolase fold	PHB de-polymerase C-terminus	PF06850		metabolism	Lipid transport and metabolism	05CMX	Polyhydroxyalkanoate depolymerase, intracellular	339670.Bamb_2363		0.000117758	5.24363e-05
A0A1W0YTG1;A0A2S9LAZ2;A0A2S9M1V1;B9B7V2;B9BJL5		Bacteria	Proteobacteria	Betaproteobacteria	Burkholderiales	Burkholderiaceae	Burkholderia	Burkholderia multivorans		unclassified	unclassified	unclassified	unclassified		CL0193	MBB	Outer membrane beta-barrel protein superfamily	Gram-negative porin	PF13609		cellular processes and signaling	Cell wall/membrane/envelope biogenesis	08K52	Porin Gram-negative type	264198.Reut_B3567		7.4178e-05	0
A0A124K8B0;A0A1B4ETW7;A0A1B4P1U8		Bacteria	Proteobacteria	Betaproteobacteria	Burkholderiales	Burkholderiaceae	Burkholderia	various		unclassified	unclassified	unclassified	unclassified		CL0193	MBB	Outer membrane beta-barrel protein superfamily	Gram-negative porin	PF13609		cellular processes and signaling	Cell wall/membrane/envelope biogenesis	0BDJM	Outer membrane porin	216591.BCAM1931		0.000883182	0.000891547
A0A221AL23		Bacteria	Proteobacteria	Betaproteobacteria	Burkholderiales	Burkholderiaceae	Burkholderia	Burkholderia sp. AD24		unclassified	unclassified	ParB/RepB/Spo0J family partition protein	TIGR00180		CL0248	ParBc	ParB-like superfamily	ParB-like nuclease domain	PF02195		unclassified	unclassified	unclassified	unclassified	unclassified		7.76424e-05	0
A0A124Q9L1		Bacteria	Proteobacteria	Betaproteobacteria	Burkholderiales	Burkholderiaceae	Burkholderia	Burkholderia sp. AU17325		Biosynthesis of cofactors, prosthetic groups, and carriers	Heme, porphyrin, and cobalamin	alpha-ribazole phosphatase	TIGR03162		CL0071	His_phosphatase	Histidine phosphatase superfamily	Histidine phosphatase superfamily (branch 1)	PF00300		metabolism	Coenzyme transport and metabolism	0BF0P	phosphoglycerate mutase	216591.BCAL2661		0.00014568	0
F2LGT5;Q3JV79		Bacteria	Proteobacteria	Betaproteobacteria	Burkholderiales	Burkholderiaceae	Burkholderia	various		unclassified	unclassified	unclassified	unclassified		CL0021	OB	OB fold	'Cold-shock' DNA-binding domain	PF00313		information storage and processing	Transcription	05VEQ	Cold shock protein	626418.bglu_1g28830		0.000712361	0.000665604
A0A0D8E6F9;A0A105ESY6;A0A124K6Q1;A0A1B4C3M5;A0A2S9KTZ4;A0A2S9NYM8;B1FI69;B1TCP6;B1Z4N9;Q0B174		Bacteria	Proteobacteria	Betaproteobacteria	Burkholderiales	Burkholderiaceae	Burkholderia	various		unclassified	unclassified	unclassified	unclassified		unclassified	unclassified	unclassified	PTS HPr component phosphorylation site	PF00381		unclassified	unclassified	unclassified	unclassified	unclassified		0.000239507	0
A0A2S9MHM8;A0A2S9N2Y3;B9B4M0		Bacteria	Proteobacteria	Betaproteobacteria	Burkholderiales	Burkholderiaceae	Burkholderia	various		unclassified	unclassified	unclassified	unclassified		CL0500	Glycine-zipper	Glycine-zipper TM superfamily	Glycine zipper	PF13488		cellular processes and signaling	Cell wall/membrane/envelope biogenesis	08ZG0	Ompa motb domain protein	395019.BMULJ_02400		0.000808895	0.0011278
A0A0D0G1A1;A0A104X1A1;A0A105YLH6;A0A107EQT1;A0A108IWP2		Bacteria	Proteobacteria	Betaproteobacteria	Burkholderiales	Burkholderiaceae	Burkholderia	various		unclassified	unclassified	unclassified	unclassified		unclassified	unclassified	unclassified	CBS domain	PF00571		metabolism	Inorganic ion transport and metabolism	173HE	CBS domain protein	various		0.000133877	5.96143e-05
A0A2S9LAT1		Bacteria	Proteobacteria	Betaproteobacteria	Burkholderiales	Burkholderiaceae	Burkholderia	Burkholderia lata (strain ATCC 17760 / DSM 23089 / LMG 22485 / NCIMB 9086 / R18194 / 383)		unclassified	unclassified	unclassified	unclassified		CL0193	MBB	Outer membrane beta-barrel protein superfamily	Gram-negative porin	PF00267		unclassified	unclassified	unclassified	unclassified	unclassified		7.28398e-05	0.000205174
A0A1B4FVK6		Bacteria	Proteobacteria	Betaproteobacteria	Burkholderiales	Burkholderiaceae	Burkholderia	Burkholderia sp. BDU8		unclassified	unclassified	unclassified	unclassified		CL0064	CPA_AT	CPA/AT transporter superfamily	Sodium/hydrogen exchanger family	PF00999		metabolism	Inorganic ion transport and metabolism	COG0475	Sodium hydrogen exchanger	272560.BPSL1616		6.36528e-05	0
A0A0H3KKM9;A0A2S9MPH2;B9BD29		Bacteria	Proteobacteria	Betaproteobacteria	Burkholderiales	Burkholderiaceae	Burkholderia	various		unclassified	unclassified	unclassified	unclassified		CL0177	PBP	Periplasmic binding protein clan	NMT1/THI5 like	PF09084		metabolism	Inorganic ion transport and metabolism	16PZ9	Extracellular solute-binding protein family 3	339670.Bamb_0564		0.000380064	0.00063849
A0A0H3KBL2		Bacteria	Proteobacteria	Betaproteobacteria	Burkholderiales	Burkholderiaceae	Burkholderia	Burkholderia pyrrocinia		unclassified	unclassified	unclassified	unclassified		CL0021	OB	OB fold	'Cold-shock' DNA-binding domain	PF00313		information storage and processing	Transcription	0BG0A	'Cold-shock' DNA-binding domain protein	395019.Bmul_2894		0.000861212	0.000804685
A0A2S9L8Y8;B9BBL3		Bacteria	Proteobacteria	Betaproteobacteria	Burkholderiales	Burkholderiaceae	Burkholderia	Burkholderia ambifaria		unclassified	unclassified	unclassified	unclassified		CL0177	PBP	Periplasmic binding protein clan	Bacterial extracellular solute-binding protein	PF13531		metabolism	Inorganic ion transport and metabolism	0BARC	extracellular solute-binding protein	various		8.14462e-05	0.000932229
A0A117VKW3		Bacteria	Proteobacteria	Betaproteobacteria	Burkholderiales	Burkholderiaceae	Burkholderia	Burkholderia territorii		Transport and binding proteins	Unknown substrate	efflux transporter, RND family, MFP subunit	TIGR01730		CL0105	Hybrid	Barrel sandwich hybrid superfamily	Biotin-lipoyl like	PF13533		cellular processes and signaling	Defense mechanisms	16UV3	Efflux transporter, RND family, MFP subunit	339670.Bamb_0223		0.000143893	0
B9BB16		Bacteria	Proteobacteria	Betaproteobacteria	Burkholderiales	Burkholderiaceae	Burkholderia	Burkholderia multivorans		Protein fate	Protein folding and stabilization	chaperonin GroL	TIGR02348		unclassified	unclassified	unclassified	TCP-1/cpn60 chaperonin family	PF00118		unclassified	unclassified	unclassified	unclassified	unclassified		0.000265278	0.0018715
A0A103EBT6;A0A1B4MQI1;A0A246MNV4;A0A2R7YAI9;A0A2S9MCF7;B9BA73		Bacteria	Proteobacteria	Betaproteobacteria	Burkholderiales	Burkholderiaceae	Burkholderia	various		Unknown function	General	small GTP-binding protein domain	TIGR00231		CL0023	P-loop_NTPase	P-loop containing nucleoside triphosphate hydrolase superfamily	50S ribosome-binding GTPase	PF01926		information storage and processing	Translation, ribosomal structure and biogenesis	COG0050	This protein promotes the GTP-dependent binding of aminoacyl-tRNA to the A-site of ribosomes during protein biosynthesis (By similarity)	various		0.000220052	0.00115405
B9BA61		Bacteria	Proteobacteria	Betaproteobacteria	Burkholderiales	Burkholderiaceae	Burkholderia	Candidatus Burkholderia pumila		Unknown function	General	small GTP-binding protein domain	TIGR00231		CL0575	EFTPs	Translation proteins of Elongation Factors superfamily	Elongation factor Tu domain 2	PF03144		information storage and processing	Translation, ribosomal structure and biogenesis	05CEJ	Catalyzes the GTP-dependent ribosomal translocation step during translation elongation. During this step, the ribosome changes from the pre-translocational (PRE) to the post- translocational (POST) state as the newly formed A-site-bound peptidyl-tRNA and P-site-bound deacylated tRNA move to the P and E sites, respectively. Catalyzes the coordinated movement of the two tRNA molecules, the mRNA and…	999541.bgla_1g02990		8.24303e-05	0.000495215
A0A118Q3I4;A0A119RQL8		Bacteria	Proteobacteria	Betaproteobacteria	Burkholderiales	Burkholderiaceae	Burkholderia	Burkholderia sp. RF2-non_BP3		unclassified	unclassified	unclassified	unclassified		unclassified	unclassified	unclassified	Las17-binding protein actin regulator	PF04366		poorly characterized	Function unknown	0BCMS	(Lipo)protein	various		0.000295904	0.000276481
A0A075E6C1		Bacteria	Proteobacteria	Betaproteobacteria	Burkholderiales	Burkholderiaceae	Burkholderia	Burkholderia sp. FERM BP-3421		unclassified	unclassified	unclassified	unclassified		CL0063	NADP_Rossmann	FAD/NAD(P)-binding Rossmann fold Superfamily	FAD-NAD(P)-binding	PF13454		metabolism	Secondary metabolites biosynthesis, transport and catabolism	07V2W	synthase	457427.SSOG_01852		5.74544e-06	0
A0A211Z6P7		Bacteria	Proteobacteria	Betaproteobacteria	Burkholderiales	Burkholderiaceae	Burkholderia	Burkholderia sp. Bk		unclassified	unclassified	unclassified	unclassified		CL0123	HTH	Helix-turn-helix clan	Bacterial regulatory helix-turn-helix protein, lysR family	PF00126		unclassified	unclassified	unclassified	unclassified	unclassified		0.000169709	7.55699e-05
A0A118PU69;A0A1B4S4W4		Bacteria	Proteobacteria	Betaproteobacteria	Burkholderiales	Burkholderiaceae	Burkholderia	various		Amino acid biosynthesis	Histidine family	phosphoribosyl-ATP diphosphatase	TIGR03188		CL0231	MazG	all-alpha NTP pyrophosphohydrolase superfamily	Phosphoribosyl-ATP pyrophosphohydrolase	PF01503		metabolism	Amino acid transport and metabolism	17FQD	phosphoribosyl-atp pyrophosphatase	243160.BMA2706		0.000231654	0
A0A228JTJ7		Bacteria	Proteobacteria	Betaproteobacteria	Burkholderiales	Burkholderiaceae	Burkholderia	Burkholderia sp. AU27893		unclassified	unclassified	unclassified	unclassified		unclassified	unclassified	unclassified	Hpt domain	PF01627		unclassified	unclassified	unclassified	unclassified	unclassified		2.82054e-05	0
A0A132C3G8		Bacteria	Proteobacteria	Betaproteobacteria	Burkholderiales	Burkholderiaceae	Burkholderia	Burkholderia ubonensis		unclassified	unclassified	integrating conjugative element relaxase, PFGI-1 class	TIGR03760		CL0123	HTH	Helix-turn-helix clan	Putative conjugal transfer nickase/helicase TraI C-term	PF07515		unclassified	unclassified	unclassified	unclassified	unclassified		9.21744e-05	0
U2HJF5		Bacteria	Proteobacteria	Betaproteobacteria	Burkholderiales	Burkholderiaceae	Burkholderia	Burkholderia catarinensis		unclassified	unclassified	unclassified	unclassified		CL0144	Periplas_BP	Periplasmic binding protein like	Periplasmic binding protein domain	PF13433		metabolism	Amino acid transport and metabolism	COG0683	(ABC) transporter	339670.Bamb_3768		7.5769e-05	0
A0A0B6RKA6;A0A0P0KK40		Bacteria	Proteobacteria	Betaproteobacteria	Burkholderiales	Burkholderiaceae	Burkholderia	Burkholderia gladioli		Purines, pyrimidines, nucleosides, and nucleotides	Pyrimidine ribonucleotide biosynthesis	carbamoyl-phosphate synthase, large subunit	TIGR01369		CL0179	ATP-grasp	ATP-grasp superfamily	D-ala D-ala ligase C-terminus	PF07478		unclassified	unclassified	unclassified	unclassified	unclassified		5.32299e-05	0
A0A2A4CET2;A0A2A9LXC4		Bacteria	Proteobacteria	Betaproteobacteria	Burkholderiales	Burkholderiaceae	Burkholderia	various		unclassified	unclassified	unclassified	unclassified		CL0187	LysM	LysM-like domain	LysM domain	PF01476		unclassified	unclassified	unclassified	unclassified	unclassified		0.000115827	0
I2DTE6		Bacteria	Proteobacteria	Betaproteobacteria	Burkholderiales	Burkholderiaceae	Burkholderia	Burkholderia sp. KJ006		unclassified	unclassified	unclassified	unclassified		unclassified	unclassified	unclassified	unclassified	unclassified		unclassified	unclassified	unclassified	unclassified	unclassified		0.000614388	0
B1TE65;B1YPG2		Bacteria	Proteobacteria	Betaproteobacteria	Burkholderiales	Burkholderiaceae	Burkholderia	Burkholderia sp. LA-2-3-30-S1-D2		unclassified	unclassified	unclassified	unclassified		CL0023	P-loop_NTPase	P-loop containing nucleoside triphosphate hydrolase superfamily	AAA domain (dynein-related subfamily)	PF07728		information storage and processing	Transcription	16TA7	sigma54 specific transcriptional regulator Fis family	339670.Bamb_1411		6.10407e-05	0
B9B2V1		Bacteria	Proteobacteria	Betaproteobacteria	Burkholderiales	Burkholderiaceae	Burkholderia	Burkholderia multivorans		unclassified	unclassified	unclassified	unclassified		unclassified	unclassified	unclassified	unclassified	unclassified		unclassified	unclassified	unclassified	unclassified	unclassified		0.000421818	0
A0A095DNZ0;A0A118LED1;A0A228Q484		Bacteria	Proteobacteria	Betaproteobacteria	Burkholderiales	Burkholderiaceae	Burkholderia	various		unclassified	unclassified	unclassified	unclassified		CL0186	Beta_propeller	Beta propeller clan	SMP-30/Gluconolaconase/LRE-like region	PF08450		unclassified	unclassified	unclassified	unclassified	unclassified		9.42061e-05	0
A0A103GIC4		Bacteria	Proteobacteria	Betaproteobacteria	Burkholderiales	Burkholderiaceae	Burkholderia	Burkholderia vietnamiensis		unclassified	unclassified	unclassified	unclassified		CL0193	MBB	Outer membrane beta-barrel protein superfamily	Gram-negative porin	PF13609		cellular processes and signaling	Cell wall/membrane/envelope biogenesis	0BDJM	Outer membrane porin	269482.Bcep1808_5274		0.000159396	0.000148933
A0A221AI74		Bacteria	Proteobacteria	Betaproteobacteria	Burkholderiales	Burkholderiaceae	Burkholderia	Burkholderia sp. AD24		unclassified	unclassified	unclassified	unclassified		unclassified	unclassified	unclassified	unclassified	unclassified		poorly characterized	Function unknown	11RPP	Putative trans-membrane protein	391038.Bphy_5286		6.02598e-05	0
A0A132E6G8;A0A2S9L8D8;B4E772		Bacteria	Proteobacteria	Betaproteobacteria	Burkholderiales	Burkholderiaceae	Burkholderia	various		unclassified	unclassified	unclassified	unclassified		unclassified	unclassified	unclassified	unclassified	unclassified		unclassified	unclassified	unclassified	unclassified	unclassified		0.000157224	0
A0A211Z6I0		Bacteria	Proteobacteria	Betaproteobacteria	Burkholderiales	Burkholderiaceae	Burkholderia	Burkholderia sp. Bk		unclassified	unclassified	unclassified	unclassified		CL0063	NADP_Rossmann	FAD/NAD(P)-binding Rossmann fold Superfamily	KR domain	PF08659		poorly characterized	Function unknown	0BJNB	KR domain	398527.Bphyt_5111		0.000113959	0.000217395
A0A0E1U1L4		Bacteria	Proteobacteria	Betaproteobacteria	Burkholderiales	Burkholderiaceae	Burkholderia	Burkholderia pseudomallei		unclassified	unclassified	unclassified	unclassified		unclassified	unclassified	unclassified	unclassified	unclassified		unclassified	unclassified	unclassified	unclassified	unclassified		0.000455836	0
A0A1B4FES2		Bacteria	Proteobacteria	Betaproteobacteria	Burkholderiales	Burkholderiaceae	Burkholderia	Burkholderia sp. BDU6		unclassified	unclassified	non-ribosomal peptide synthase domain TIGR01720	TIGR01720		CL0531	AMP-binding_C	AMP-binding enzyme C-terminal domain superfamily	AMP-binding enzyme C-terminal domain	PF13193		metabolism	Secondary metabolites biosynthesis, transport and catabolism	16PMV	Peptide synthetase	640512.BC1003_2219		1.56839e-05	0
A0A088XPQ5;A0A0D5LKE1;A0A132C5V8;A2SBE0;A2W9I4		Bacteria	Proteobacteria	Betaproteobacteria	Burkholderiales	Burkholderiaceae	Burkholderia	various		unclassified	unclassified	unclassified	unclassified		CL0172	Thioredoxin	Thioredoxin-like	Redoxin	PF08534		unclassified	unclassified	unclassified	unclassified	unclassified		0.000634079	0.000437405
A0A095S653;A0A0E1TWR0;A3NN70;A3P8M6;C4AX72;C4I9F2		Bacteria	Proteobacteria	Betaproteobacteria	Burkholderiales	Burkholderiaceae	Burkholderia	Burkholderia thailandensis		Energy metabolism	Fermentation	acetate kinase	TIGR00016		CL0108	Actin_ATPase	Actin-like ATPase Superfamily	Acetokinase family	PF00871		metabolism	Energy production and conversion	16Q4Y	Catalyzes the formation of acetyl phosphate from acetate and ATP. Can also catalyze the reverse reaction (By similarity)	266265.Bxe_B0356		7.20965e-05	0
A0A0G3Z009		Bacteria	Proteobacteria	Betaproteobacteria	Burkholderiales	Burkholderiaceae	Burkholderia	Burkholderia contaminans		unclassified	unclassified	unclassified	unclassified		CL0123	HTH	Helix-turn-helix clan	Bacterial regulatory protein, arsR family	PF01022		information storage and processing	Transcription	COG1414	Iclr family transcriptional regulator	216591.BCAM0156		0.000196932	0
A3NDC4		Bacteria	Proteobacteria	Betaproteobacteria	Burkholderiales	Burkholderiaceae	Burkholderia	Burkholderia pseudomallei		unclassified	unclassified	unclassified	unclassified		unclassified	unclassified	unclassified	YceI-like domain	PF04264		poorly characterized	Function unknown	08R47	YceI family	272560.BPSL2874		0.000300527	0.000133822
A0A0U4C711		Bacteria	Proteobacteria	Betaproteobacteria	Burkholderiales	Burkholderiaceae	Burkholderia	Burkholderia contaminans		unclassified	unclassified	unclassified	unclassified		CL0123	HTH	Helix-turn-helix clan	Bacterial regulatory helix-turn-helix protein, lysR family	PF00126		information storage and processing	Transcription	17XGG	transcriptional regulator	216591.BCAL3387		9.54791e-05	0
A0A117XVE1;A0A1R1JJI4		Bacteria	Proteobacteria	Betaproteobacteria	Burkholderiales	Burkholderiaceae	Burkholderia	Burkholderia ubonensis		unclassified	unclassified	unclassified	unclassified		CL0159	E-set	Ig-like fold superfamily (E-set)	Pilus formation protein N terminal region	PF13629		unclassified	unclassified	unclassified	unclassified	unclassified		4.08408e-05	0
A0A0G3X541		Bacteria	Proteobacteria	Betaproteobacteria	Burkholderiales	Burkholderiaceae	Burkholderia	Burkholderia sp. LA-2-3-30-S1-D2		unclassified	unclassified	unclassified	unclassified		unclassified	unclassified	unclassified	unclassified	unclassified		poorly characterized	Function unknown	16UZT	Metal dependent phosphohydrolase	266265.Bxe_B2386		0.00025875	0
A0A1B4SA14;A0A1E3FQK8;Q1BV08		Bacteria	Proteobacteria	Betaproteobacteria	Burkholderiales	Burkholderiaceae	Burkholderia	various		Protein synthesis	Ribosomal proteins: synthesis and modification	ribosomal protein uS15	TIGR00952		CL0600	S15_NS1	S15/NS1 RNA-binding domain superfamily	Ribosomal protein S15	PF00312		information storage and processing	Translation, ribosomal structure and biogenesis	COG0184	Forms an intersubunit bridge (bridge B4) with the 23S rRNA of the 50S subunit in the ribosome (By similarity)	339670.Bamb_2292		0.000317549	0
A0A0E1U479;A3P7Y8		Bacteria	Proteobacteria	Betaproteobacteria	Burkholderiales	Burkholderiaceae	Burkholderia	Burkholderia pseudomallei		unclassified	unclassified	unclassified	unclassified		unclassified	unclassified	unclassified	unclassified	unclassified		unclassified	unclassified	unclassified	unclassified	unclassified		0.000392525	0
A0A1Q8IS21		Bacteria	Proteobacteria	Betaproteobacteria	Burkholderiales	Burkholderiaceae	Burkholderia	Burkholderia sp. SRS-W-2-2016		unclassified	unclassified	unclassified	unclassified		CL0087	Acyl-CoA_dh	Acyl-CoA dehydrogenase, C-terminal domain-like	Acyl-CoA dehydrogenase, C-terminal domain	PF08028		metabolism	Lipid transport and metabolism	0B9WK	acyl-CoA dehydrogenase	640511.BC1002_2979		5.01986e-05	0
B9BNH4		Bacteria	Proteobacteria	Betaproteobacteria	Burkholderiales	Burkholderiaceae	Burkholderia	Burkholderia sp. LK4		Transport and binding proteins	Anions	phosphate ABC transporter, phosphate-binding protein PstS	TIGR00975		CL0177	PBP	Periplasmic binding protein clan	PBP superfamily domain	PF12727		metabolism	Inorganic ion transport and metabolism	07QMV	Part of the ABC transporter complex PstSACB involved in phosphate import (By similarity)	266265.Bxe_A1266		0.000504675	0.000785917
A0A063BQA3;A0A132D897;A0A132DVW6;A0A2S9N0Q2;A4JS31		Bacteria	Proteobacteria	Betaproteobacteria	Burkholderiales	Burkholderiaceae	Burkholderia	various		Transport and binding proteins	Porins	efflux transporter, outer membrane factor (OMF) lipoprotein, NodT family	TIGR01845		CL0105	Hybrid	Barrel sandwich hybrid superfamily	Outer membrane efflux protein	PF02321		cellular processes and signaling	Cell wall/membrane/envelope biogenesis	0BK46	system, outer membrane	various		0.000113585	0
A0A103I1Q6		Bacteria	Proteobacteria	Betaproteobacteria	Burkholderiales	Burkholderiaceae	Burkholderia	Burkholderia vietnamiensis		unclassified	unclassified	unclassified	unclassified		CL0025	His_Kinase_A	His Kinase A (phospho-acceptor) domain	His Kinase A (phospho-acceptor) domain	PF00512		unclassified	unclassified	unclassified	unclassified	unclassified		2.47693e-05	0
A0A132CGF4;A0A1D7Z9V2;A0A1V2WYX4;A0A2S9KYG4;B1TC57;Q2SWG0		Bacteria	Proteobacteria	Betaproteobacteria	Burkholderiales	Burkholderiaceae	Burkholderia	various		Energy metabolism	Electron transport	thioredoxin	TIGR01068		CL0172	Thioredoxin	Thioredoxin-like	various	various		unclassified	unclassified	unclassified	unclassified	unclassified		0.000395214	0.000369273
A0A2S9L5X8;B9C0K9		Bacteria	Proteobacteria	Betaproteobacteria	Burkholderiales	Burkholderiaceae	Burkholderia	Burkholderia multivorans		Cellular processes	Detoxification	catalase/peroxidase HPI	TIGR00198		CL0617	Peroxidase	Heme-dependent peroxidases superfamily	Peroxidase	PF00141		metabolism	Inorganic ion transport and metabolism	COG0376	Bifunctional enzyme with both catalase and broad- spectrum peroxidase activity (By similarity)	350701.BDAG_02445		3.88212e-05	0.000405581
B2T8B5		Bacteria	Proteobacteria	Betaproteobacteria	Burkholderiales	Burkholderiaceae	Burkholderia	Burkholderia sp. WP9		unclassified	unclassified	HAD hydrolase, family IA, variant 2	TIGR01493		CL0137	HAD	HAD superfamily	haloacid dehalogenase-like hydrolase	PF00702		poorly characterized	Function unknown	17BKU	HAD-superfamily hydrolase, subfamily IA, variant 2	398527.Bphyt_6150		0.000119248	0
A0A069B5C6;A0A0D5LDW1;A0A0H3HE88;A0A104LYH4;B9B9T9;Q2SUD0		Bacteria	Proteobacteria	Betaproteobacteria	Burkholderiales	Burkholderiaceae	Burkholderia	various		Cellular processes	Pathogenesis	type VI secretion system effector, Hcp1 family	TIGR03344		unclassified	unclassified	unclassified	Type VI secretion system effector, Hcp	PF05638		unclassified	unclassified	unclassified	unclassified	unclassified		0.000667066	0.00046016
A0A1W0YUN6		Bacteria	Proteobacteria	Betaproteobacteria	Burkholderiales	Burkholderiaceae	Burkholderia	Burkholderia multivorans		unclassified	unclassified	unclassified	unclassified		unclassified	unclassified	unclassified	unclassified	unclassified		unclassified	unclassified	unclassified	unclassified	unclassified		0.000115827	0
I2DX29		Bacteria	Proteobacteria	Betaproteobacteria	Burkholderiales	Burkholderiaceae	Burkholderia	Burkholderia sp. KJ006		unclassified	unclassified	unclassified	unclassified		CL0193	MBB	Outer membrane beta-barrel protein superfamily	Gram-negative porin	PF00267		cellular processes and signaling	Cell wall/membrane/envelope biogenesis	0BDJM	Outer membrane porin	269482.Bcep1808_5274		0.000157224	0.000293809
A0A103HPK1;A0A132DE58;A0A132E4R2;A0A1B4LPK9;A0A1G5M8I4;A4JPI2;I2DWY9		Bacteria	Proteobacteria	Betaproteobacteria	Burkholderiales	Burkholderiaceae	Burkholderia	various		unclassified	unclassified	unclassified	unclassified		unclassified	unclassified	unclassified	Domain of unknown function (DUF2341)	PF10102		poorly characterized	Function unknown	COG5306	MotA TolQ ExbB proton channel	269482.Bcep1808_5236		4.55836e-05	0
A0A119UUE2		Bacteria	Proteobacteria	Betaproteobacteria	Burkholderiales	Burkholderiaceae	Burkholderia	Burkholderia ubonensis		unclassified	unclassified	unclassified	unclassified		unclassified	unclassified	unclassified	unclassified	unclassified		unclassified	unclassified	unclassified	unclassified	unclassified		7.3028e-05	0
A0A132EGX1		Bacteria	Proteobacteria	Betaproteobacteria	Burkholderiales	Burkholderiaceae	Burkholderia	Burkholderia cenocepacia		unclassified	unclassified	unclassified	unclassified		unclassified	unclassified	unclassified	PapC C-terminal domain	PF13953		unclassified	unclassified	unclassified	unclassified	unclassified		7.34112e-05	0
B9BZU1		Bacteria	Proteobacteria	Betaproteobacteria	Burkholderiales	Burkholderiaceae	Burkholderia	Burkholderia multivorans		unclassified	unclassified	phasin family protein	TIGR01841		unclassified	unclassified	unclassified	Phasin protein	PF09361		unclassified	unclassified	unclassified	unclassified	unclassified		0.000150329	0.000723659
A0A1V2XPM7;A0A1V6L358;A0A228Q450;A0A2N9D2E8		Bacteria	Proteobacteria	Betaproteobacteria	Burkholderiales	Burkholderiaceae	Burkholderia	various		unclassified	unclassified	unclassified	unclassified		unclassified	unclassified	unclassified	unclassified	unclassified		unclassified	unclassified	unclassified	unclassified	unclassified		9.51577e-05	0
A0A2N9D280		Bacteria	Proteobacteria	Betaproteobacteria	Burkholderiales	Burkholderiaceae	Burkholderia	Burkholderia cenocepacia		unclassified	unclassified	unclassified	unclassified		CL0123	HTH	Helix-turn-helix clan	Helix-turn-helix	PF01381		unclassified	unclassified	unclassified	unclassified	unclassified		0.000244497	0.000119577
A8EMR9		Bacteria	Proteobacteria	Betaproteobacteria	Burkholderiales	Burkholderiaceae	Burkholderia	Burkholderia pseudomallei		unclassified	unclassified	unclassified	unclassified		CL0177	PBP	Periplasmic binding protein clan	Bacterial extracellular solute-binding protein	PF13343		metabolism	Carbohydrate transport and metabolism	0XPV5	extracellular solute-binding protein, family 1	272560.BPSS2084		5.56335e-05	0
A0A1B4MZJ9;A0A2S9LXC3		Bacteria	Proteobacteria	Betaproteobacteria	Burkholderiales	Burkholderiaceae	Burkholderia	Burkholderia multivorans		unclassified	unclassified	unclassified	unclassified		CL0408	PUP	Purine and uridine phosphorylase superfamily	Purine nucleoside permease (NUP)	PF06516		metabolism	Nucleotide transport and metabolism	COG5042	Purine nucleoside permease	395019.Bmul_3369		0.000161628	0.000151019
A0A221A1M5		Bacteria	Proteobacteria	Betaproteobacteria	Burkholderiales	Burkholderiaceae	Burkholderia	Burkholderia sp. AD24		unclassified	unclassified	unclassified	unclassified		unclassified	unclassified	unclassified	Transport and Golgi organisation 2	PF05742		unclassified	unclassified	unclassified	unclassified	unclassified		0.00020246	0
A0A1G8RCM0		Bacteria	Proteobacteria	Betaproteobacteria	Burkholderiales	Burkholderiaceae	Burkholderia	Burkholderia sp. yr281		unclassified	unclassified	unclassified	unclassified		unclassified	unclassified	unclassified	unclassified	unclassified		poorly characterized	Function unknown	17BYJ	Plasmid segregation actin-type ATPase ParM	395019.Bmul_5577		0.000265672	0
A0A103RQD9		Bacteria	Proteobacteria	Betaproteobacteria	Burkholderiales	Burkholderiaceae	Burkholderia	Burkholderia ubonensis		unclassified	unclassified	type VI secretion system Vgr family protein	TIGR03361		unclassified	unclassified	unclassified	Putative type VI secretion system Rhs element Vgr	PF13296		unclassified	unclassified	unclassified	unclassified	unclassified		3.18623e-05	0
A0A102PSD7		Bacteria	Proteobacteria	Betaproteobacteria	Burkholderiales	Burkholderiaceae	Burkholderia	Burkholderia sp. A9		unclassified	unclassified	unclassified	unclassified		CL0382	DNA-mend	DNA breaking-rejoining enzyme superfamily	Phage integrase family	PF00589		information storage and processing	Replication, recombination and repair	11A6V	phage integrase family protein	381666.H16_A1678		4.95612e-05	0
A0A291CR27		Bacteria	Proteobacteria	Betaproteobacteria	Burkholderiales	Burkholderiaceae	Burkholderia	Burkholderia thailandensis		unclassified	unclassified	unclassified	unclassified		unclassified	unclassified	unclassified	unclassified	unclassified		unclassified	unclassified	unclassified	unclassified	unclassified		0.00081776	0
A0A126YCQ4		Bacteria	Proteobacteria	Betaproteobacteria	Burkholderiales	Burkholderiaceae	Burkholderia	Burkholderia sp. PAMC 28687		unclassified	unclassified	unclassified	unclassified		unclassified	unclassified	unclassified	unclassified	unclassified		poorly characterized	Function unknown	17NS9	NA	1097668.BYI23_A001440		0.000129689	0
A0A1N6K088		Bacteria	Proteobacteria	Betaproteobacteria	Burkholderiales	Burkholderiaceae	Burkholderia	Burkholderia sp. AD24		Central intermediary metabolism	Nitrogen metabolism	nitrite reductase [NAD(P)H], large subunit	TIGR02374		unclassified	unclassified	unclassified	Nitrite/Sulfite reductase ferredoxin-like half domain	PF03460		metabolism	Energy production and conversion	07QZF	nitrite reductase NADPH large subunit	640512.BC1003_1693		3.47983e-05	0
A0A104J483		Bacteria	Proteobacteria	Betaproteobacteria	Burkholderiales	Burkholderiaceae	Burkholderia	Burkholderia ubonensis		unclassified	unclassified	unclassified	unclassified		CL0172	Thioredoxin	Thioredoxin-like	Redoxin	PF08534		unclassified	unclassified	unclassified	unclassified	unclassified		4.71785e-05	4.11759e-05
A0A2S9L0A1		Bacteria	Proteobacteria	Betaproteobacteria	Burkholderiales	Burkholderiaceae	Burkholderia	Burkholderia ambifaria		DNA metabolism	DNA replication, recombination, and repair	ATP-dependent DNA helicase RecG	TIGR00643		CL0023	P-loop_NTPase	P-loop containing nucleoside triphosphate hydrolase superfamily	SNF2 family N-terminal domain	PF00176		unclassified	unclassified	unclassified	unclassified	unclassified		3.75024e-05	0
A0A228PBL8		Bacteria	Proteobacteria	Betaproteobacteria	Burkholderiales	Burkholderiaceae	Burkholderia	Burkholderia contaminans		unclassified	unclassified	unclassified	unclassified		unclassified	unclassified	unclassified	Protein of unknown function (DUF1351)	PF07083		unclassified	unclassified	unclassified	unclassified	unclassified		2.90043e-05	0
A0A1X0MR33		Bacteria	Proteobacteria	Betaproteobacteria	Burkholderiales	Burkholderiaceae	Burkholderia	Burkholderia sp. A27		unclassified	unclassified	unclassified	unclassified		CL0428	TolA-TonB-Cterm	TolA/TonB C-terminal	Gram-negative bacterial TonB protein C-terminal	PF03544		metabolism	Inorganic ion transport and metabolism	0BHAQ	Pfam:TonB	640512.BC1003_5813		0.000116361	0
Q3JKB4		Bacteria	Proteobacteria	Betaproteobacteria	Burkholderiales	Burkholderiaceae	Burkholderia	Burkholderia pseudomallei		unclassified	unclassified	unclassified	unclassified		CL0085	FAD_DHS	DHS-like NAD/FAD-binding domain	Sir2 family	PF02146		information storage and processing	Transcription	COG0846	NAD-dependent protein deacetylase which modulates the activities of several enzymes which are inactive in their acetylated form	272560.BPSS1751		7.38755e-05	6.7646e-05
A0A2J6MSN2		Bacteria	Proteobacteria	Betaproteobacteria	Burkholderiales	Burkholderiaceae	Burkholderia	Burkholderia sp. WAC0059		unclassified	unclassified	unclassified	unclassified		CL0193	MBB	Outer membrane beta-barrel protein superfamily	Gram-negative porin	PF00267		cellular processes and signaling	Cell wall/membrane/envelope biogenesis	0BDJM	Outer membrane porin	266265.Bxe_B0415		7.58747e-05	0
A0A104K1C3		Bacteria	Proteobacteria	Betaproteobacteria	Burkholderiales	Burkholderiaceae	Burkholderia	Burkholderia gladioli		unclassified	unclassified	methyltransferase, FkbM family	TIGR01444		unclassified	unclassified	unclassified	Domain of unknown function (DUF4214)	PF13946		metabolism	Secondary metabolites biosynthesis, transport and catabolism	0BD00	Methyltransferase FkbM	402626.Rpic_1160		3.19299e-05	0
C5A9A9		Bacteria	Proteobacteria	Betaproteobacteria	Burkholderiales	Burkholderiaceae	Burkholderia	Burkholderia glumae		Mobile and extrachromosomal element functions	Plasmid functions	conjugative relaxase domain	TIGR02686		CL0023	P-loop_NTPase	P-loop containing nucleoside triphosphate hydrolase superfamily	Viral (Superfamily 1) RNA helicase	PF01443		information storage and processing	Replication, recombination and repair	0BG3Q	ATP-dependent exoDNAse (exonuclease V)	626418.bglu_1g23920		2.60295e-05	0
A0A0H3KGU4;A0A1B4MRD6		Bacteria	Proteobacteria	Betaproteobacteria	Burkholderiales	Burkholderiaceae	Burkholderia	Burkholderia multivorans		unclassified	unclassified	unclassified	unclassified		CL0320	PepSY	PepSY domain-like superfamily	SmpA / OmlA family	PF04355		cellular processes and signaling	Cell wall/membrane/envelope biogenesis	COG2913	Part of the outer membrane protein assembly complex, which is involved in assembly and insertion of beta-barrel proteins into the outer membrane (By similarity)	395019.Bmul_2736		0.000107837	0.00059246
A2WHD4		Bacteria	Proteobacteria	Betaproteobacteria	Burkholderiales	Burkholderiaceae	Burkholderia	Burkholderia lata (strain ATCC 17760 / DSM 23089 / LMG 22485 / NCIMB 9086 / R18194 / 383)		unclassified	unclassified	unclassified	unclassified		CL0123	HTH	Helix-turn-helix clan	Bacterial regulatory helix-turn-helix protein, lysR family	PF00126		information storage and processing	Transcription	0XR42	transcriptional Regulator LysR family	350701.BDAG_04213		7.8505e-05	0
A0A2C8YZ52		Bacteria	Proteobacteria	Betaproteobacteria	Burkholderiales	Burkholderiaceae	Burkholderia	Burkholderia sp. OK233		unclassified	unclassified	unclassified	unclassified		unclassified	unclassified	unclassified	Transposase domain (DUF772)	PF05598		information storage and processing	Replication, recombination and repair	16QEP	transposase	543728.Vapar_2295		9.28687e-05	0
A0A235GSV5		Bacteria	Proteobacteria	Betaproteobacteria	Burkholderiales	Burkholderiaceae	Burkholderia	Burkholderia sp. yr281		Protein synthesis	Ribosomal proteins: synthesis and modification	ribosomal protein uL2	TIGR01171		CL0021	OB	OB fold	Ribosomal Proteins L2, RNA binding domain	PF00181		unclassified	unclassified	unclassified	unclassified	unclassified		0.000107052	0.000196051
A0A2S4NLH1		Bacteria	Proteobacteria	Betaproteobacteria	Burkholderiales	Burkholderiaceae	Burkholderia	Burkholderia gladioli		unclassified	unclassified	unclassified	unclassified		CL0172	Thioredoxin	Thioredoxin-like	Redoxin	PF08534		unclassified	unclassified	unclassified	unclassified	unclassified		4.10591e-05	0
A0A1B4PMY4		Bacteria	Proteobacteria	Betaproteobacteria	Burkholderiales	Burkholderiaceae	Burkholderia	Burkholderia cepacia		unclassified	unclassified	unclassified	unclassified		unclassified	unclassified	unclassified	unclassified	unclassified		unclassified	unclassified	unclassified	unclassified	unclassified		0.000221349	0
K8RCW3		Bacteria	Proteobacteria	Betaproteobacteria	Burkholderiales	Burkholderiaceae	Burkholderia	Burkholderia sp. SJ98		Regulatory functions	DNA interactions	putative regulatory protein, FmdB family	TIGR02605		CL0167	Zn_Beta_Ribbon	Zinc beta-ribbon	Zinc ribbon domain	PF09723		unclassified	unclassified	unclassified	unclassified	unclassified		0.000397829	0
A0A095EPB5;A0A124QHX2;A0A1B4BSN8;A0A1B4F2D9;A0A1V2WE89;A0A1V2WYV9;A0A228H4I3;A0A228R8G3;A0A2G1SK23		Bacteria	Proteobacteria	Betaproteobacteria	Burkholderiales	Burkholderiaceae	Burkholderia	various		Protein fate	Protein folding and stabilization	ATP-dependent chaperone protein ClpB	TIGR03346		CL0023	P-loop_NTPase	P-loop containing nucleoside triphosphate hydrolase superfamily	Magnesium chelatase, subunit ChlI	PF01078		cellular processes and signaling	Posttranslational modification, protein turnover, chaperones	05C2Z	ATP-dependent CLP protease ATP-binding subunit	various		3.4034e-05	0.000368128
A0A0D0GRS7;A0A102PK38;A0A125GPS6		Bacteria	Proteobacteria	Betaproteobacteria	Burkholderiales	Burkholderiaceae	Burkholderia	various		unclassified	unclassified	unclassified	unclassified		unclassified	unclassified	unclassified	Uncharacterized protein conserved in bacteria (DUF2059)	PF09832		poorly characterized	Function unknown	0BD83	Uncharacterized protein conserved in bacteria (DUF2059)	350701.BDAG_02179		0.000148684	0.000414818
A0A1B4TNN8;A0A1W0YLP5;B9B7H7		Bacteria	Proteobacteria	Betaproteobacteria	Burkholderiales	Burkholderiaceae	Burkholderia	Burkholderia multivorans		unclassified	unclassified	unclassified	unclassified		unclassified	unclassified	unclassified	unclassified	unclassified		poorly characterized	Function unknown	11YF2	NA	395019.Bmul_4653		0.000176284	0.000322838
A0A095GD64		Bacteria	Proteobacteria	Betaproteobacteria	Burkholderiales	Burkholderiaceae	Burkholderia	Burkholderia sp. MSMB1835		unclassified	unclassified	non-ribosomal peptide synthase domain TIGR01720	TIGR01720		CL0531	AMP-binding_C	AMP-binding enzyme C-terminal domain superfamily	AMP-binding enzyme C-terminal domain	PF13193		unclassified	unclassified	unclassified	unclassified	unclassified		9.13132e-06	0
A0A0G3YR29;A0A0H3KCD4;A0A0J5SWM3;A0A102V502;A0A108F6R6;A0A1E3FL08;A0A2A4CCR1;A0A2A9LME8		Bacteria	Proteobacteria	Betaproteobacteria	Burkholderiales	Burkholderiaceae	Burkholderia	various		unclassified	unclassified	unclassified	unclassified		unclassified	unclassified	unclassified	C-terminal domain of 1-Cys peroxiredoxin	PF10417		various	various	various	various	various		0.000138865	0.000387425
A0A108EVI2		Bacteria	Proteobacteria	Betaproteobacteria	Burkholderiales	Burkholderiaceae	Burkholderia	Burkholderia territorii		unclassified	unclassified	unclassified	unclassified		unclassified	unclassified	unclassified	unclassified	unclassified		unclassified	unclassified	unclassified	unclassified	unclassified		0.000181725	0
A0A107K7N1		Bacteria	Proteobacteria	Betaproteobacteria	Burkholderiales	Burkholderiaceae	Burkholderia	Burkholderia ubonensis		DNA metabolism	DNA replication, recombination, and repair	exodeoxyribonuclease V, beta subunit	TIGR00609		CL0023	P-loop_NTPase	P-loop containing nucleoside triphosphate hydrolase superfamily	UvrD-like helicase C-terminal domain	PF13538		information storage and processing	Replication, recombination and repair	0B778	Exodeoxyribonuclease V beta subunit	216591.BCAL1097		2.37606e-05	0
A0A2R7YQM0		Bacteria	Proteobacteria	Betaproteobacteria	Burkholderiales	Burkholderiaceae	Burkholderia	Burkholderia dolosa		unclassified	unclassified	unclassified	unclassified		CL0172	Thioredoxin	Thioredoxin-like	Redoxin	PF08534		unclassified	unclassified	unclassified	unclassified	unclassified		4.74829e-05	0.000173916
A0A1R1JCK2		Bacteria	Proteobacteria	Betaproteobacteria	Burkholderiales	Burkholderiaceae	Burkholderia	Burkholderia ubonensis		unclassified	unclassified	RNA polymerase sigma factor, sigma-70 family	TIGR02937		unclassified	unclassified	unclassified	Sigma-70 factor, region 1.2	PF00140		information storage and processing	Transcription	0B7ZC	Sigma factors are initiation factors that promote the attachment of RNA polymerase to specific initiation sites and are then released (By similarity)	391038.Bphy_3690		4.52218e-05	0
A0A1G6YC53		Bacteria	Proteobacteria	Betaproteobacteria	Burkholderiales	Burkholderiaceae	Burkholderia	Burkholderia sp. TNe-862		Amino acid biosynthesis	Aspartate family	diaminopimelate decarboxylase	TIGR01048		CL0036	TIM_barrel	Common phosphate binding-site TIM barrel superfamily	Alanine racemase, N-terminal domain	PF01168		metabolism	Amino acid transport and metabolism	COG0019	Specifically catalyzes the decarboxylation of meso- diaminopimelate (meso-DAP) to L-lysine (By similarity)	266265.Bxe_A0351		6.95966e-05	0.000127456
F0G8G4;J5BXI8		Bacteria	Proteobacteria	Betaproteobacteria	Burkholderiales	Burkholderiaceae	Burkholderia	Burkholderia sp. Bk		Protein synthesis	Ribosomal proteins: synthesis and modification	ribosomal protein bS16	TIGR00002		unclassified	unclassified	unclassified	Ribosomal protein S16	PF00886		unclassified	unclassified	unclassified	unclassified	unclassified		0.000350469	0.000335954
A0A104MSQ9		Bacteria	Proteobacteria	Betaproteobacteria	Burkholderiales	Burkholderiaceae	Burkholderia	Burkholderia ubonensis		unclassified	unclassified	unclassified	unclassified		unclassified	unclassified	unclassified	Phage-related minor tail protein	PF10145		poorly characterized	Function unknown	0XYVK	tail tape measure protein	999541.bgla_1g27240		3.63449e-05	0
A0A125GV73		Bacteria	Proteobacteria	Betaproteobacteria	Burkholderiales	Burkholderiaceae	Burkholderia	Burkholderia sp. MSHR3999		unclassified	unclassified	unclassified	unclassified		CL0323	Patatin	Patatin/FabD/lysophospholipase-like superfamily	Patatin-like phospholipase	PF01734		unclassified	unclassified	unclassified	unclassified	unclassified		5.6075e-05	5.37526e-05
A0A088U474		Bacteria	Proteobacteria	Betaproteobacteria	Burkholderiales	Burkholderiaceae	Burkholderia	Burkholderia cenocepacia		unclassified	unclassified	unclassified	unclassified		CL0209	Bet_V_1_like	Bet V 1 like	NlpB/DapX lipoprotein	PF06804		cellular processes and signaling	Cell wall/membrane/envelope biogenesis	COG3317	Part of the outer membrane protein assembly complex, which is involved in assembly and insertion of beta-barrel proteins into the outer membrane (By similarity)	350701.BDAG_01783		0	6.35984e-05
A0A119SXT9;A0A124UWX0		Bacteria	Proteobacteria	Betaproteobacteria	Burkholderiales	Burkholderiaceae	Burkholderia	Burkholderia multivorans		Fatty acid and phospholipid metabolism	Biosynthesis	3-oxoacyl-[acyl-carrier-protein] reductase	TIGR01830		CL0063	NADP_Rossmann	FAD/NAD(P)-binding Rossmann fold Superfamily	various	various		metabolism	Lipid transport and metabolism	0B85K	Reductase	various		0	0.000329855
A0A2S9M072;B9B9K5;B9BUY6		Bacteria	Proteobacteria	Betaproteobacteria	Burkholderiales	Burkholderiaceae	Burkholderia	Burkholderia cenocepacia		Fatty acid and phospholipid metabolism	Other	acetyl-CoA C-acyltransferase	TIGR01930		CL0046	Thiolase	Thiolase-like Superfamily	Beta-ketoacyl synthase, N-terminal domain	PF00109		metabolism	Lipid transport and metabolism	COG0183	acetyl-coa acetyltransferase	various		0	0.000333804
A0A0D8DVX6;A0A0H3KM54;A0A103L7L5;A0A117VI20;A0A119GF14;A0A125AA39;A0A1B4BV01;A0A1B4F042;A0A2S9LS21;A0A2S9M7S1;B1TDH6;B9B3R3;J7J472		Bacteria	Proteobacteria	Betaproteobacteria	Burkholderiales	Burkholderiaceae	Burkholderia	various		unclassified	unclassified	unclassified	unclassified		CL0051	NTF2	NTF2-like superfamily	Tim44-like domain	PF04280		unclassified	unclassified	unclassified	unclassified	unclassified		0	0.000470179
A0A2A4EV06		Bacteria	Proteobacteria	Betaproteobacteria	Burkholderiales	Burkholderiaceae	Burkholderia	Burkholderia lata (strain ATCC 17760 / DSM 23089 / LMG 22485 / NCIMB 9086 / R18194 / 383)		Protein fate	Protein folding and stabilization	trigger factor	TIGR00115		CL0487	FKBP	FKBP-like superfamily	FKBP-type peptidyl-prolyl cis-trans isomerase	PF00254		unclassified	unclassified	unclassified	unclassified	unclassified		0	5.73522e-05
A0A1W1A5F2;B9BSV9;J4SCI3		Bacteria	Proteobacteria	Betaproteobacteria	Burkholderiales	Burkholderiaceae	Burkholderia	Burkholderia cepacia		unclassified	unclassified	unclassified	unclassified		unclassified	unclassified	unclassified	Phosphoglucomutase/phosphomannomutase, C-terminal domain	PF00408		metabolism	Carbohydrate transport and metabolism	COG1109	Catalyzes the conversion of glucosamine-6-phosphate to glucosamine-1-phosphate (By similarity)	269482.Bcep1808_0826		0	0.000116194
A0A0D8DZ06;A0A105VFK1;A0A107H9F2;A0A124QHM0;A0A132ECW9;A0A2S9M719;F0GAY1;J7J913		Bacteria	Proteobacteria	Betaproteobacteria	Burkholderiales	Burkholderiaceae	Burkholderia	various		unclassified	unclassified	unclassified	unclassified		unclassified	unclassified	unclassified	Protein of unknown function (DUF541)	PF04402		poorly characterized	Function unknown	08YJH	exported protein	various		0	0.000438324
A0A2C9BRB4		Bacteria	Proteobacteria	Betaproteobacteria	Burkholderiales	Burkholderiaceae	Burkholderia	Burkholderia sp. ST111		Signal transduction	Other	diguanylate cyclase (GGDEF) domain	TIGR00254		CL0276	Nucleot_cyclase	Nucleotide cyclase superfamily	Diguanylate cyclase, GGDEF domain	PF00990		unclassified	unclassified	unclassified	unclassified	unclassified		0	6.74377e-05
A0A0H3KHU8;A0A1B4MWX8;A0A2S9LRY9;A0A2S9M814;B9BTT1;J5B5W9		Bacteria	Proteobacteria	Betaproteobacteria	Burkholderiales	Burkholderiaceae	Burkholderia	various		unclassified	unclassified	unclassified	unclassified		CL0193	MBB	Outer membrane beta-barrel protein superfamily	Organic solvent tolerance protein	PF04453		cellular processes and signaling	Cell wall/membrane/envelope biogenesis	16RV6	involved in the assembly of LPS in the outer leaflet of the outer membrane. Determines N-hexane tolerance and is involved in outer membrane permeability. Essential for envelope biogenesis (By similarity)	various		0	6.85927e-05
Q3JYB5		Bacteria	Proteobacteria	Betaproteobacteria	Burkholderiales	Burkholderiaceae	Burkholderia	Burkholderia pseudomallei		Purines, pyrimidines, nucleosides, and nucleotides	Pyrimidine ribonucleotide biosynthesis	orotate phosphoribosyltransferase	TIGR00336		CL0533	PRTase-like	PRPP synthetase-associated protein 1	Phosphoribosyl transferase domain	PF00156		unclassified	unclassified	unclassified	unclassified	unclassified		0	0.000140767
A0A063BJA6;A0A125PCI8;A0A2S9LHV4;A0A2S9LRX9;A0A2S9M7Q4;A0A2S9N3P8;B9B3S5;B9BTU0		Bacteria	Proteobacteria	Betaproteobacteria	Burkholderiales	Burkholderiaceae	Burkholderia	various		unclassified	unclassified	unclassified	unclassified		various	various	various	various	various		metabolism	Lipid transport and metabolism	COG1024	Enoyl-CoA hydratase	269482.Bcep1808_2826		0	0.000101275
A0A2A9L6C0		Bacteria	Proteobacteria	Betaproteobacteria	Burkholderiales	Burkholderiaceae	Burkholderia	Burkholderia lata (strain ATCC 17760 / DSM 23089 / LMG 22485 / NCIMB 9086 / R18194 / 383)		Transport and binding proteins	Amino acids, peptides and amines	lysine-arginine-ornithine-binding periplasmic protein	TIGR01096		CL0177	PBP	Periplasmic binding protein clan	NMT1/THI5 like	PF09084		metabolism	Amino acid transport and metabolism	16RER	(ABC) transporter	640511.BC1002_6183		0	0.000207361
A0A1W0ZKX1;A0A2S9LRP3;A0A2S9M7F6;A2W7T8;B9BTH5		Bacteria	Proteobacteria	Betaproteobacteria	Burkholderiales	Burkholderiaceae	Burkholderia	various		Transport and binding proteins	Unknown substrate	RND transporter, hydrophobe/amphiphile efflux-1 (HAE1) family	TIGR00915		CL0322	RND_permease	RND permease superfamily	various	various		metabolism	Inorganic ion transport and metabolism	COG0841	acriflavin resistance protein	999541.bgla_2g04780		0	7.46789e-05
B9BTH4		Bacteria	Proteobacteria	Betaproteobacteria	Burkholderiales	Burkholderiaceae	Burkholderia	Burkholderia multivorans		Transport and binding proteins	Porins	efflux transporter, outer membrane factor (OMF) lipoprotein, NodT family	TIGR01845		CL0105	Hybrid	Barrel sandwich hybrid superfamily	Outer membrane efflux protein	PF02321		cellular processes and signaling	Cell wall/membrane/envelope biogenesis	05ENJ	RND efflux system, outer membrane lipoprotein	350701.BDAG_00735		0	0.000476034
A0A160FT41		Bacteria	Proteobacteria	Betaproteobacteria	Burkholderiales	Burkholderiaceae	Burkholderia	Burkholderia sp. OLGA172		unclassified	unclassified	unclassified	unclassified		unclassified	unclassified	unclassified	unclassified	unclassified		unclassified	unclassified	unclassified	unclassified	unclassified		0	3.37189e-05
A0A0H3KCP5;A0A1W1A5G8;A0A2S9L4W2;A0A2S9LT54;A0A2S9MWZ2;B9BB08;B9BSZ0		Bacteria	Proteobacteria	Betaproteobacteria	Burkholderiales	Burkholderiaceae	Burkholderia	various		Purines, pyrimidines, nucleosides, and nucleotides	Pyrimidine ribonucleotide biosynthesis	dihydroorotase, multifunctional complex type	TIGR00857		CL0034	Amidohydrolase	Amidohydrolase superfamily	Amidohydrolase family	PF01979		unclassified	unclassified	unclassified	unclassified	unclassified		0	0.000125967
A0A2A4C7K7		Bacteria	Proteobacteria	Betaproteobacteria	Burkholderiales	Burkholderiaceae	Burkholderia	Burkholderia sp. IDO3		Cell envelope	Other	lipoprotein, YaeC family	TIGR00363		CL0177	PBP	Periplasmic binding protein clan	NLPA lipoprotein	PF03180		unclassified	unclassified	unclassified	unclassified	unclassified		0	0.000198944
A0A167WAH4		Bacteria	Proteobacteria	Betaproteobacteria	Burkholderiales	Burkholderiaceae	Burkholderia	Burkholderia sp. D7		Fatty acid and phospholipid metabolism	Other	acetyl-CoA C-acyltransferase	TIGR01930		CL0046	Thiolase	Thiolase-like Superfamily	Thiolase, C-terminal domain	PF02803		metabolism	Lipid transport and metabolism	COG0183	acetyl-coa acetyltransferase	216591.BCAS0737		0	0.000136491
A0A088UHG0;A0A0D0FMF8;A0A102NG27;A0A104J7G2;A0A106JZK1;A0A107EWP8;A0A108CTI0;A0A108GVV5;A0A118Q879;A0A132ENK3;A0A1R1J8A8;A0A269SIA4;F0G0B7		Bacteria	Proteobacteria	Betaproteobacteria	Burkholderiales	Burkholderiaceae	Burkholderia	various		unclassified	unclassified	unclassified	unclassified		CL0014	Glutaminase_I	Class-I Glutamine amidotransferase superfamily	various	various		unclassified	unclassified	unclassified	unclassified	unclassified		0	0.000236464
A0A2A4FE43		Bacteria	Proteobacteria	Betaproteobacteria	Burkholderiales	Burkholderiaceae	Burkholderia	[Pseudomonas] mesoacidophila		unclassified	unclassified	unclassified	unclassified		CL0063	NADP_Rossmann	FAD/NAD(P)-binding Rossmann fold Superfamily	Ketopantoate reductase PanE/ApbA	PF02558		metabolism	Energy production and conversion	0BATM	Dehydrogenase	350701.BDAG_00023		0	0.000186553
A0A2S9LBF1;B9BS30		Bacteria	Proteobacteria	Betaproteobacteria	Burkholderiales	Burkholderiaceae	Burkholderia	various		unclassified	unclassified	unclassified	unclassified		CL0013	Beta-lactamase	Serine beta-lactamase-like superfamily	Beta-lactamase	PF00144		cellular processes and signaling	Defense mechanisms	COG2367	Beta-lactamase	various		0	0.000620647
A0A063BFA7;A0A0D5J2A8;A0A0D8E3H2;A0A0G3WSJ1;A0A0H2XMV9;A0A0J5X695;A0A103BBR6;A0A104C895;A0A118G558;A0A2A4FA11;A0A2G1SH36;A0A2S8I9X8;A2WCD6;A4JBU4;F0GB30;Q39J75;U2HJD0		Bacteria	Proteobacteria	Betaproteobacteria	Burkholderiales	Burkholderiaceae	Burkholderia	various		Cellular processes	Pathogenesis	protein TolQ	TIGR02796		unclassified	unclassified	unclassified	MotA/TolQ/ExbB proton channel family	PF01618		unclassified	unclassified	unclassified	unclassified	unclassified		0	0.000219162
A0A2S9LBP9		Bacteria	Proteobacteria	Betaproteobacteria	Burkholderiales	Burkholderiaceae	Burkholderia	Burkholderia multivorans		unclassified	unclassified	unclassified	unclassified		CL0063	NADP_Rossmann	FAD/NAD(P)-binding Rossmann fold Superfamily	KR domain	PF08659		unclassified	unclassified	unclassified	unclassified	unclassified		0	0.000227485
A0A2S9M043;A0A2S9M9B3;B9B4V4;B9BQB1		Bacteria	Proteobacteria	Betaproteobacteria	Burkholderiales	Burkholderiaceae	Burkholderia	Burkholderia sp. TJI49		Energy metabolism	Pentose phosphate pathway	transaldolase	TIGR00874		CL0036	TIM_barrel	Common phosphate binding-site TIM barrel superfamily	Transaldolase/Fructose-6-phosphate aldolase	PF00923		metabolism	Carbohydrate transport and metabolism	COG0176	Transaldolase is important for the balance of metabolites in the pentose-phosphate pathway (By similarity)	339670.Bamb_2374		0	0.000332181
A0A2S9LIL8;A9AJP0;B9B545;B9BQ23		Bacteria	Proteobacteria	Betaproteobacteria	Burkholderiales	Burkholderiaceae	Burkholderia	Burkholderia oklahomensis		Transcription	Degradation of RNA	polyribonucleotide nucleotidyltransferase	TIGR03591		CL0007	KH	K-Homology (KH) domain Superfamily	KH domain	PF00013		information storage and processing	Translation, ribosomal structure and biogenesis	COG1185	Involved in mRNA degradation. Hydrolyzes single-stranded polyribonucleotides processively in the 3'- to 5'-direction (By similarity)	999541.bgla_1g29330		0	0.000301616
A0A071MBD8;A0A088WZJ5;A0A0B6S3F8;A0A0F6GE35;A0A104LK23;A0A108CI68;A0A118DSK9;A0A132CHF3;A0A1B4FEB3;A0A1B4S859;A0A2N7VLA3;A0A2S9MW13;A2S282;B1FKG3;C5AFH4		Bacteria	Proteobacteria	Betaproteobacteria	Burkholderiales	Burkholderiaceae	Burkholderia	various		Transcription	Transcription factors	transcription termination factor Rho	TIGR00767		various	various	various	various	various		information storage and processing	Transcription	0B7RW	Facilitates transcription termination by a mechanism that involves Rho binding to the nascent RNA, activation of Rho's RNA-dependent ATPase activity, and release of the mRNA from the DNA template (By similarity)	1097668.BYI23_A015690		0	0.000128366
A0A084D869		Bacteria	Proteobacteria	Betaproteobacteria	Burkholderiales	Burkholderiaceae	Burkholderia	Burkholderia sp. MSh2		unclassified	unclassified	unclassified	unclassified		CL0063	NADP_Rossmann	FAD/NAD(P)-binding Rossmann fold Superfamily	Pyridine nucleotide-disulphide oxidoreductase	PF00070		unclassified	unclassified	unclassified	unclassified	unclassified		0	0.000123373
A0A0H3KW48;A0A1W0YSF7;A0A2S9L8K9;A0A2S9LLQ8;B9BGH7;B9BWQ2;J4RES1		Bacteria	Proteobacteria	Betaproteobacteria	Burkholderiales	Burkholderiaceae	Burkholderia	various		Energy metabolism	Anaerobic	nitrate reductase, alpha subunit	TIGR01580		CL0344	4Fe-4S	4Fe-4S ferredoxins	Respiratory nitrate reductase alpha N-terminal	PF14710		metabolism	Energy production and conversion	05CRU	nitrate reductase, alpha subunit	various		0	4.28568e-05
A0A103RYB6;A0A104J8V4		Bacteria	Proteobacteria	Betaproteobacteria	Burkholderiales	Burkholderiaceae	Burkholderia	various		Cellular processes	Pathogenesis	type VI secretion-associated protein, BMA_A0400 family	TIGR03373		unclassified	unclassified	unclassified	Uncharacterized protein conserved in bacteria (DUF2094)	PF09867		poorly characterized	Function unknown	0Z5B7	Uncharacterized protein conserved in bacteria (DUF2094)	220341.STY0310		0	9.65931e-05
A0A1W0YN29;A0A2S9LQS7;A0A2S9MTE3;A0A2S9N067;B9BS06;J5CN94		Bacteria	Proteobacteria	Betaproteobacteria	Burkholderiales	Burkholderiaceae	Burkholderia	Burkholderia multivorans		Energy metabolism	Amino acids and amines	3-hydroxyisobutyrate dehydrogenase	TIGR01692		CL0063	NADP_Rossmann	FAD/NAD(P)-binding Rossmann fold Superfamily	UDP-glucose/GDP-mannose dehydrogenase family, NAD binding domain	PF03721		unclassified	unclassified	unclassified	unclassified	unclassified		0	0.000172801
A0A132CIR6		Bacteria	Proteobacteria	Betaproteobacteria	Burkholderiales	Burkholderiaceae	Burkholderia	Burkholderia oklahomensis		Protein synthesis	tRNA aminoacylation	aspartyl/glutamyl-tRNA(Asn/Gln) amidotransferase, A subunit	TIGR00132		unclassified	unclassified	unclassified	Amidase	PF01425		unclassified	unclassified	unclassified	unclassified	unclassified		0	5.1802e-05
A0A124NSM1		Bacteria	Proteobacteria	Betaproteobacteria	Burkholderiales	Burkholderiaceae	Burkholderia	Burkholderia sp. HI2714		unclassified	unclassified	unclassified	unclassified		CL0085	FAD_DHS	DHS-like NAD/FAD-binding domain	Electron transfer flavoprotein FAD-binding domain	PF00766		unclassified	unclassified	unclassified	unclassified	unclassified		0	0.00052007
A0A1W0YTQ3;A0A2S9LPL4;A0A2S9MXE0;B9BJZ4;J4SP08		Bacteria	Proteobacteria	Betaproteobacteria	Burkholderiales	Burkholderiaceae	Burkholderia	Burkholderia multivorans		unclassified	unclassified	unclassified	unclassified		CL0187	LysM	LysM-like domain	LysM domain	PF01476		unclassified	unclassified	unclassified	unclassified	unclassified		0	0.000751663
A0A1B4MQD4;A0A228EBB2;B9C036		Bacteria	Proteobacteria	Betaproteobacteria	Burkholderiales	Burkholderiaceae	Burkholderia	various		Energy metabolism	Amino acids and amines	adenosylhomocysteinase	TIGR00936		CL0063	NADP_Rossmann	FAD/NAD(P)-binding Rossmann fold Superfamily	Acetohydroxy acid isomeroreductase, NADPH-binding domain	PF07991		unclassified	unclassified	unclassified	unclassified	unclassified		0	0.000113983
A0A160FL48		Bacteria	Proteobacteria	Betaproteobacteria	Burkholderiales	Burkholderiaceae	Burkholderia	Burkholderia sp. OK233		unclassified	unclassified	unclassified	unclassified		unclassified	unclassified	unclassified	Uncharacterized ACR, YdiU/UPF0061 family	PF02696		poorly characterized	Function unknown	0B772	UPF0061 protein	398527.Bphyt_1924		0	4.96019e-05
A0A2C9BT95		Bacteria	Proteobacteria	Betaproteobacteria	Burkholderiales	Burkholderiaceae	Burkholderia	Burkholderia sp. OK233		Regulatory functions	Small molecule interactions	PAS domain S-box protein	TIGR00229		CL0183	PAS_Fold	PAS domain clan	PAS fold	PF08448		unclassified	unclassified	unclassified	unclassified	unclassified		0	0.000104446
A0A2S9LC22;B9BN49		Bacteria	Proteobacteria	Betaproteobacteria	Burkholderiales	Burkholderiaceae	Burkholderia	Burkholderia dolosa		Protein synthesis	tRNA aminoacylation	alanine--tRNA ligase	TIGR00344		CL0094	Peptidase_ME	LuxS/MPP-like metallohydrolase	Threonyl and Alanyl tRNA synthetase second additional domain	PF07973		information storage and processing	Translation, ribosomal structure and biogenesis	COG0013	Catalyzes the attachment of alanine to tRNA(Ala) in a two-step reaction alanine is first activated by ATP to form Ala- AMP and then transferred to the acceptor end of tRNA(Ala). Also edits incorrectly charged Ser-tRNA(Ala) and Gly-tRNA(Ala) via its editing domain (By similarity)	269482.Bcep1808_1373		0	6.16864e-05
A0A1W0Y8P8;A0A2S9MU21		Bacteria	Proteobacteria	Betaproteobacteria	Burkholderiales	Burkholderiaceae	Burkholderia	Burkholderia multivorans		unclassified	unclassified	unclassified	unclassified		CL0106	6PGD_C	6-phosphogluconate dehydrogenase C-terminal-like superfamily	3-hydroxyacyl-CoA dehydrogenase, C-terminal domain	PF00725		unclassified	unclassified	unclassified	unclassified	unclassified		0	7.66978e-05
A0A0H3KGK3;A0A1B4TYK6		Bacteria	Proteobacteria	Betaproteobacteria	Burkholderiales	Burkholderiaceae	Burkholderia	Burkholderia multivorans		unclassified	unclassified	unclassified	unclassified		unclassified	unclassified	unclassified	Biopolymer transport protein ExbD/TolR	PF02472		cellular processes and signaling	Intracellular trafficking, secretion, and vesicular transport	COG0848	Biopolymer transport protein exbD tolR	various		0	0.000556697
A0A2S9LDA6;B9BME7		Bacteria	Proteobacteria	Betaproteobacteria	Burkholderiales	Burkholderiaceae	Burkholderia	Burkholderia sp. AU29985		Transport and binding proteins	Other	cyclic peptide transporter	TIGR01194		CL0023	P-loop_NTPase	P-loop containing nucleoside triphosphate hydrolase superfamily	AAA domain, putative AbiEii toxin, Type IV TA system	PF13304		cellular processes and signaling	Defense mechanisms	16PE3	transporter	various		0	8.84467e-05
A0A0H3KFJ3;A0A2S9LGC3;A0A2S9MVZ4;A0A2S9N4M5;B9B838;B9BLZ6		Bacteria	Proteobacteria	Betaproteobacteria	Burkholderiales	Burkholderiaceae	Burkholderia	Burkholderia multivorans		unclassified	unclassified	HflK protein	TIGR01933		unclassified	unclassified	unclassified	Bacterial membrane protein N terminal	PF12221		cellular processes and signaling	Posttranslational modification, protein turnover, chaperones	COG0330	Band 7 protein	395019.Bmul_1470		0	0.000120344
A0A071MIJ5;A0A084DDM0;A0A087NR39;A0A088TJG8;A0A088U2H5;A0A095DRN0;A0A095E0G1;A0A0B6S005;A0A0D5J5C1;A0A0D8DR42;A0A0G3YS04;A0A0J5VU66;A0A0P0KE18;A0A0U4CNY5;A0A103B7E1;A0A103K4F5;A0A103QX13;A0A103UB00;A0A104IH19;A0A104MVE7;A0A104PCD1;A0A105J3F5;A0A105V397;A0A105W204;A0A108INR1;A0A109ENI6;A0A118G2J2;A0A119GUP6;A0A124K5V5;A0A125LK08;A0A132DIV5;A0A132EH97;A0A132F3I0;A0A1B4BQZ2;A0A1B4F456;A0A1B4HS87;A0A…		Bacteria	Proteobacteria	Betaproteobacteria	Burkholderiales	Burkholderiaceae	Burkholderia	various		Energy metabolism	Amino acids and amines	succinylarginine dihydrolase	TIGR03241		CL0197	GME	GME superfamily	Succinylarginine dihydrolase	PF04996		unclassified	unclassified	unclassified	unclassified	unclassified		0	5.38653e-05
B4E7L0		Bacteria	Proteobacteria	Betaproteobacteria	Burkholderiales	Burkholderiaceae	Burkholderia	Burkholderia sp. IDO3		Transcription	Transcription factors	transcription termination factor NusA, C-terminal duplication	TIGR01954		CL0021	OB	OB fold	S1 RNA binding domain	PF00575		information storage and processing	Transcription	0B77K	Transcription elongation factor NusA	640512.BC1003_1999		0	0.000109804
G8M9F1		Bacteria	Proteobacteria	Betaproteobacteria	Burkholderiales	Burkholderiaceae	Burkholderia	Burkholderia sp. RPE67		unclassified	unclassified	unclassified	unclassified		CL0465	Ank	Ankyrin repeat superfamily	Ankyrin repeat	PF13606		cellular processes and signaling	Cell wall/membrane/envelope biogenesis	KOG4177	Ankyrin Repeat Protein	67593.Physo131195		0	0.000101959
A0A2C8ZTJ7		Bacteria	Proteobacteria	Betaproteobacteria	Burkholderiales	Burkholderiaceae	Burkholderia	Burkholderia sp. yr281		Protein fate	Degradation of proteins, peptides, and glycopeptides	ATP-dependent Clp protease, ATP-binding subunit ClpX	TIGR00382		CL0023	P-loop_NTPase	P-loop containing nucleoside triphosphate hydrolase superfamily	Sigma-54 interaction domain	PF00158		unclassified	unclassified	unclassified	unclassified	unclassified		0	0.000321626
A0A1W0YM37;A0A228EGB2		Bacteria	Proteobacteria	Betaproteobacteria	Burkholderiales	Burkholderiaceae	Burkholderia	various		Biosynthesis of cofactors, prosthetic groups, and carriers	Thiamine	1-deoxy-D-xylulose-5-phosphate synthase	TIGR00204		CL0254	THDP-binding	Thiamin diphosphate-binding superfamily	Transketolase, thiamine diphosphate binding domain	PF00456		metabolism	Coenzyme transport and metabolism	05C2V	Catalyzes the acyloin condensation reaction between C atoms 2 and 3 of pyruvate and glyceraldehyde 3-phosphate to yield 1-deoxy-D-xylulose-5-phosphate (DXP) (By similarity)	640510.BC1001_4954		0	4.05265e-05
A0A1B4MQG5;A0A1W0ZCR7;A0A2S9L9U1;A0A2S9M649;J4SM35		Bacteria	Proteobacteria	Betaproteobacteria	Burkholderiales	Burkholderiaceae	Burkholderia	various		Amino acid biosynthesis	Glutamate family	N-acetyl-gamma-glutamyl-phosphate reductase	TIGR01851		CL0063	NADP_Rossmann	FAD/NAD(P)-binding Rossmann fold Superfamily	Semialdehyde dehydrogenase, NAD binding domain	PF01118		metabolism	Amino acid transport and metabolism	16PZ6	N-acetylglutamate semialdehyde dehydrogenase	various		0	0.000162882
A0A0H3KFB8;A0A1W0ZWC0;A0A2S9MW21;B9BEV6;B9BYG5;J5BFB9		Bacteria	Proteobacteria	Betaproteobacteria	Burkholderiales	Burkholderiaceae	Burkholderia	Burkholderia multivorans		unclassified	unclassified	unclassified	unclassified		CL0028	AB_hydrolase	Alpha/Beta hydrolase fold	Thioesterase domain	PF00975		various	various	various	various	various		0	0.000290641
B4EM48		Bacteria	Proteobacteria	Betaproteobacteria	Burkholderiales	Burkholderiaceae	Burkholderia	Burkholderia thailandensis		Amino acid biosynthesis	Glutamate family	argininosuccinate synthase	TIGR00032		CL0039	HUP	HUP - HIGH-signature proteins, UspA, and PP-ATPase.	Arginosuccinate synthase	PF00764		metabolism	Amino acid transport and metabolism	COG0137	Citrulline--aspartate ligase	391038.Bphy_5499		0	0.000121155
A0A1B4TW37		Bacteria	Proteobacteria	Betaproteobacteria	Burkholderiales	Burkholderiaceae	Burkholderia	Burkholderia multivorans		Protein fate	Degradation of proteins, peptides, and glycopeptides	ATP-dependent metallopeptidase HflB	TIGR01241		CL0023	P-loop_NTPase	P-loop containing nucleoside triphosphate hydrolase superfamily	Holliday junction DNA helicase ruvB N-terminus	PF05496		unclassified	unclassified	unclassified	unclassified	unclassified		0	8.5442e-05
A0A1B4TVR5		Bacteria	Proteobacteria	Betaproteobacteria	Burkholderiales	Burkholderiaceae	Burkholderia	Burkholderia sp. TSV86		Protein fate	Protein and peptide secretion and trafficking	signal peptidase I	TIGR02227		CL0299	Peptidase_SF	Peptidase clan SF	Signal peptidase, peptidase S26	PF10502		cellular processes and signaling	Intracellular trafficking, secretion, and vesicular transport	COG0681	Signal peptidase i	395019.Bmul_2171		0	8.6511e-05
A0A0H3KF94;A0A1W1A6X6;A0A2S9LDA4;A0A2S9MML3;A0A2S9MRZ7;B9B8J9;B9BME1;J4SKC7		Bacteria	Proteobacteria	Betaproteobacteria	Burkholderiales	Burkholderiaceae	Burkholderia	Burkholderia multivorans		Transport and binding proteins	Porins	TonB-dependent siderophore receptor	TIGR01783		CL0193	MBB	Outer membrane beta-barrel protein superfamily	Outer membrane protein beta-barrel family	PF14905		metabolism	Inorganic ion transport and metabolism	05E0K	tonB-dependent siderophore receptor	various		0	0.000434313
A0A0D5LGC5;A0A1B4S582;B1N2D1;Q3JNC8		Bacteria	Proteobacteria	Betaproteobacteria	Burkholderiales	Burkholderiaceae	Burkholderia	Burkholderia pseudomallei		unclassified	unclassified	unclassified	unclassified		CL0193	MBB	Outer membrane beta-barrel protein superfamily	Gram-negative porin	PF00267		cellular processes and signaling	Cell wall/membrane/envelope biogenesis	0BDJM	Outer membrane porin	various		0	0.000123656
A0A0H3KLM1;A0A1W0YHB0;A0A2S9LJA6;A0A2S9LSE7;A0A2S9MLB9;B9BIX0		Bacteria	Proteobacteria	Betaproteobacteria	Burkholderiales	Burkholderiaceae	Burkholderia	Burkholderia multivorans		Unknown function	Enzymes of unknown specificity	HAD hydrolase, family IA, variant 1	TIGR01549		CL0137	HAD	HAD superfamily	HAD-hyrolase-like	PF13242		unclassified	unclassified	unclassified	unclassified	unclassified		0	0.00010076
A0A2S9LG49;B9BEP8;J4SK08		Bacteria	Proteobacteria	Betaproteobacteria	Burkholderiales	Burkholderiaceae	Burkholderia	Burkholderia multivorans		unclassified	unclassified	unclassified	unclassified		unclassified	unclassified	unclassified	Mechanosensitive ion channel	PF00924		cellular processes and signaling	Cell wall/membrane/envelope biogenesis	0B9W9	Mechanosensitive ion channel	339670.Bamb_1825		0	6.5713e-05
A0A2R7YAJ2;A0A2S9MCF2;J4QRZ7		Bacteria	Proteobacteria	Betaproteobacteria	Burkholderiales	Burkholderiaceae	Burkholderia	Burkholderia multivorans		Transcription	DNA-dependent RNA polymerase	DNA-directed RNA polymerase, beta subunit	TIGR02013		unclassified	unclassified	unclassified	RNA polymerase Rpb2, domain 2	PF04561		information storage and processing	Transcription	0BRHD	DNA-dependent RNA polymerase catalyzes the transcription of DNA into RNA using the four ribonucleoside triphosphates as substrates (By similarity)	339670.Bamb_0259		0	0.00015949
A0A1W0YRE3;A0A2S9LEN6;A0A2S9MSN9;B9BIG7		Bacteria	Proteobacteria	Betaproteobacteria	Burkholderiales	Burkholderiaceae	Burkholderia	Burkholderia latens		unclassified	unclassified	unclassified	unclassified		CL0061	PLP_aminotran	PLP dependent aminotransferase superfamily	Aminotransferase class I and II	PF00155		metabolism	Amino acid transport and metabolism	COG1448	aminotransferase	339670.Bamb_3759		0	0.000269569
A0A1B4TUI0		Bacteria	Proteobacteria	Betaproteobacteria	Burkholderiales	Burkholderiaceae	Burkholderia	Burkholderia sp. IDO3		Transport and binding proteins	Carbohydrates, organic alcohols, and acids	transporter, gluconate:H+ symporter (GntP) family	TIGR00791		CL0182	IT	IT (Ion Transporter) superfamily	Citrate transporter	PF03600		metabolism	Amino acid transport and metabolism	05C6Z	Gluconate	216591.BCAL3365		0	5.67191e-05
A0A2A9KLR9		Bacteria	Proteobacteria	Betaproteobacteria	Burkholderiales	Burkholderiaceae	Burkholderia	Burkholderia pseudomultivorans		Amino acid biosynthesis	Histidine family	ATP phosphoribosyltransferase, regulatory subunit	TIGR00443		CL0040	tRNA_synt_II	Class II aminoacyl-tRNA and Biotin synthetases	Histidyl-tRNA synthetase	PF13393		unclassified	unclassified	unclassified	unclassified	unclassified		0	0.000141136
A0A063BK03;A0A071M6B2;A0A084DIJ1;A0A088U6B6;A0A088XL15;A0A095FFV1;A0A095SR31;A0A0B1YMS1;A0A0D8DXA2;A0A0E1U1U7;A0A0E1WAB9;A0A0G3WK70;A0A0G3Z2J8;A0A0H3HL47;A0A0J5WEJ6;A0A0U3L506;A0A103EQL5;A0A103KBJ6;A0A103LIW0;A0A103Z2L0;A0A104H0J2;A0A104M2P0;A0A104N5F8;A0A105HKI6;A0A105Z444;A0A106MB47;A0A107EDY8;A0A107H1B4;A0A108D1A0;A0A117VEG2;A0A118CUY1;A0A118DQD3;A0A118LFI3;A0A119FH60;A0A119P4A6;A0A120DSX3;A0A…		Bacteria	Proteobacteria	Betaproteobacteria	Burkholderiales	Burkholderiaceae	Burkholderia	various		unclassified	unclassified	unclassified	unclassified		CL0061	PLP_aminotran	PLP dependent aminotransferase superfamily	various	various		unclassified	unclassified	unclassified	unclassified	unclassified		0	6.42344e-05
A0A2S9LEG6;A0A2S9LKP8;B9B068;B9BI76		Bacteria	Proteobacteria	Betaproteobacteria	Burkholderiales	Burkholderiaceae	Burkholderia	various		unclassified	unclassified	unclassified	unclassified		unclassified	unclassified	unclassified	TonB-dependent Receptor Plug Domain	PF07715		unclassified	unclassified	unclassified	unclassified	unclassified		0	0.000117589
A0A1B4TUE8;A0A2S9L5Q4;A0A2S9MPG3;B9BXJ4;J4R391		Bacteria	Proteobacteria	Betaproteobacteria	Burkholderiales	Burkholderiaceae	Burkholderia	various		Energy metabolism	Pentose phosphate pathway	transketolase	TIGR00232		CL0254	THDP-binding	Thiamin diphosphate-binding superfamily	1-deoxy-D-xylulose-5-phosphate synthase	PF13292		metabolism	Carbohydrate transport and metabolism	0B8CV	Transketolase (EC 2.2.1.1)	243160.BMA2469		0	0.000196034
A0A2S9M082;J4RM54		Bacteria	Proteobacteria	Betaproteobacteria	Burkholderiales	Burkholderiaceae	Burkholderia	Burkholderia multivorans		unclassified	unclassified	unclassified	unclassified		CL0051	NTF2	NTF2-like superfamily	MlaC protein	PF05494		unclassified	unclassified	unclassified	unclassified	unclassified		0	0.00114928
A0A1Y1BIM1		Bacteria	Proteobacteria	Betaproteobacteria	Burkholderiales	Burkholderiaceae	Burkholderia	Burkholderia cenocepacia		Transport and binding proteins	Porins	TonB-dependent siderophore receptor	TIGR01783		unclassified	unclassified	unclassified	TonB-dependent Receptor Plug Domain	PF07715		metabolism	Inorganic ion transport and metabolism	0B7GM	receptor	216591.BCAL2281		0	7.42616e-05
A0A1B4N0Z8;A0A2S9LDR9;A0A2S9N1U7;B9BH25		Bacteria	Proteobacteria	Betaproteobacteria	Burkholderiales	Burkholderiaceae	Burkholderia	Burkholderia multivorans		unclassified	unclassified	unclassified	unclassified		CL0131	DoxD-like	DoxD-like	Protein of unknown function, DUF417	PF04224		poorly characterized	Function unknown	1784H	Membrane	various		0	0.000138885
B2TBB3		Bacteria	Proteobacteria	Betaproteobacteria	Burkholderiales	Burkholderiaceae	Burkholderia	Burkholderia sp. WP9		Protein synthesis	tRNA aminoacylation	L-seryl-tRNA(Sec) selenium transferase	TIGR00474		CL0061	PLP_aminotran	PLP dependent aminotransferase superfamily	Cys/Met metabolism PLP-dependent enzyme	PF01053		metabolism	Amino acid transport and metabolism	16PIQ	Converts seryl-tRNA(Sec) to selenocysteinyl-tRNA(Sec) required for selenoprotein biosynthesis (By similarity)	266265.Bxe_B2549		0	5.39785e-05
A0A071M749;A0A103KD25		Bacteria	Proteobacteria	Betaproteobacteria	Burkholderiales	Burkholderiaceae	Burkholderia	Burkholderia cenocepacia		Amino acid biosynthesis	Aspartate family	5-methyltetrahydropteroyltriglutamate--homocysteine S-methyltransferase	TIGR01371		CL0160	Methionine_synt	Cobalamin-independent synthase	Cobalamin-independent synthase, N-terminal domain	PF08267		unclassified	unclassified	unclassified	unclassified	unclassified		0	0.000107505
B9BES9		Bacteria	Proteobacteria	Betaproteobacteria	Burkholderiales	Burkholderiaceae	Burkholderia	Burkholderia multivorans		unclassified	unclassified	unclassified	unclassified		CL0063	NADP_Rossmann	FAD/NAD(P)-binding Rossmann fold Superfamily	RmlD substrate binding domain	PF04321		unclassified	unclassified	unclassified	unclassified	unclassified		0	0.000226802
A0A125PDH2		Bacteria	Proteobacteria	Betaproteobacteria	Burkholderiales	Burkholderiaceae	Burkholderia	Burkholderia pyrrocinia		unclassified	unclassified	unclassified	unclassified		unclassified	unclassified	unclassified	C-terminal region of band_7	PF16200		cellular processes and signaling	Posttranslational modification, protein turnover, chaperones	COG0330	Band 7 protein	640512.BC1003_1307		0	0.000173357
A0A2S9LFZ5;A0A2S9LWU2;A0A2S9M5J6;B9BEL7		Bacteria	Proteobacteria	Betaproteobacteria	Burkholderiales	Burkholderiaceae	Burkholderia	Burkholderia multivorans		unclassified	unclassified	unclassified	unclassified		CL0067	SIS	SIS domain fold	Phosphoglucose isomerase	PF00342		metabolism	Carbohydrate transport and metabolism	0B7NY	phosphohexose isomerase	216591.BCAL1990		0	0.0001521
A0A103L6R0;A0A2S9LHP3		Bacteria	Proteobacteria	Betaproteobacteria	Burkholderiales	Burkholderiaceae	Burkholderia	various		Energy metabolism	TCA cycle	succinate-CoA ligase, beta subunit	TIGR01016		CL0179	ATP-grasp	ATP-grasp superfamily	various	various		metabolism	Energy production and conversion	05CMV	Succinyl-CoA synthetase subunit beta	various		0	0.00041686
A0A2S9MBY6;A0A2S9MZF0		Bacteria	Proteobacteria	Betaproteobacteria	Burkholderiales	Burkholderiaceae	Burkholderia	Burkholderia pseudomultivorans		unclassified	unclassified	unclassified	unclassified		CL0296	GroES	GroES-like superfamily	Alcohol dehydrogenase GroES-like domain	PF08240		unclassified	unclassified	unclassified	unclassified	unclassified		0	7.57928e-05
A0A071MJZ3;A0A087NLZ4;A0A088U8R9;A0A095DTU0;A0A095E207;A0A0B1YSK1;A0A0D0GVF7;A0A0D8DXP9;A0A0G3WT86;A0A0G3YLW9;A0A0J5XBA9;A0A0U4CWG0;A0A102ELQ2;A0A103BLW7;A0A103L5S7;A0A103TAL0;A0A103V9M8;A0A104IKM2;A0A104ITE6;A0A107QYW2;A0A118LK85;A0A119KGC2;A0A125AC41;A0A125GJ28;A0A132EDD8;A0A1B4BRQ6;A0A1B4NRK6;A0A1B4TWR8;A0A1C8Z8C1;A0A1D7ZAD8;A0A1E3FWJ7;A0A1J9NWB2;A0A1K1RTU0;A0A1V2XWU1;A0A1Y1BGI6;A0A1Z3YVB7;A0A…		Bacteria	Proteobacteria	Betaproteobacteria	Burkholderiales	Burkholderiaceae	Burkholderia	various		unclassified	unclassified	dihydrolipoyl dehydrogenase	TIGR01350		CL0063	NADP_Rossmann	FAD/NAD(P)-binding Rossmann fold Superfamily	various	various		unclassified	unclassified	unclassified	unclassified	unclassified		0	0.000393772
A0A1B4MT24		Bacteria	Proteobacteria	Betaproteobacteria	Burkholderiales	Burkholderiaceae	Burkholderia	Burkholderia dolosa		Protein synthesis	Ribosomal proteins: synthesis and modification	ribosomal protein uS2	TIGR01011		CL0067	SIS	SIS domain fold	Ribosomal protein S2	PF00318		information storage and processing	Translation, ribosomal structure and biogenesis	COG0052	30S ribosomal protein S2	395019.Bmul_1257		0	0.000542771
A0A118F0T6;A0A132E0J5		Bacteria	Proteobacteria	Betaproteobacteria	Burkholderiales	Burkholderiaceae	Burkholderia	Burkholderia pyrrocinia		unclassified	unclassified	unclassified	unclassified		CL0193	MBB	Outer membrane beta-barrel protein superfamily	Gram-negative porin	PF00267		unclassified	unclassified	unclassified	unclassified	unclassified		0	0.000129114
A0A0H3KJH8;A0A2S9MRW0;J4SEI0		Bacteria	Proteobacteria	Betaproteobacteria	Burkholderiales	Burkholderiaceae	Burkholderia	Burkholderia multivorans		Transport and binding proteins	Unknown substrate	efflux transporter, RND family, MFP subunit	TIGR01730		CL0105	Hybrid	Barrel sandwich hybrid superfamily	Biotin-lipoyl like	PF13533		cellular processes and signaling	Defense mechanisms	16Q8Z	efflux transporter, rnd family, mfp subunit	various		0	0.000271607
A0A088U527;A0A1B4U139;A0A2S9LAF4;B9BC43;F0FXD9;J5CC93		Bacteria	Proteobacteria	Betaproteobacteria	Burkholderiales	Burkholderiaceae	Burkholderia	Burkholderia multivorans		unclassified	unclassified	unclassified	unclassified		unclassified	unclassified	unclassified	BON domain	PF04972		poorly characterized	Function unknown	05W4M	Transport-associated protein	various		0	0.000511458
A0A069B628;A0A104LW57;A0A2K9CRW0;A0A2R7YNX5;A0A2S9LA29;B9BCE5		Bacteria	Proteobacteria	Betaproteobacteria	Burkholderiales	Burkholderiaceae	Burkholderia	various		Energy metabolism	ATP-proton motive force interconversion	ATP synthase F1, beta subunit	TIGR01039		CL0275	HAS-barrel	HAS-barrel superfamily	ATP synthase alpha/beta family, beta-barrel domain	PF02874		metabolism	Energy production and conversion	COG0055	Produces ATP from ADP in the presence of a proton gradient across the membrane. The catalytic sites are hosted primarily by the beta subunits (By similarity)	391597.LMED105_04272		0	0.00047022
A0A0H3KG19;A0A2S9L3S9		Bacteria	Proteobacteria	Betaproteobacteria	Burkholderiales	Burkholderiaceae	Burkholderia	Burkholderia multivorans		Transport and binding proteins	Cations and iron carrying compounds	TonB family C-terminal domain	TIGR01352		CL0428	TolA-TonB-Cterm	TolA/TonB C-terminal	TonB C terminal	PF13103		cellular processes and signaling	Cell wall/membrane/envelope biogenesis	0BF45	TonB family	various		0	0.000217395
A0A2S9KRQ9		Bacteria	Proteobacteria	Betaproteobacteria	Burkholderiales	Burkholderiaceae	Burkholderia	Burkholderia ambifaria		unclassified	unclassified	unclassified	unclassified		CL0186	Beta_propeller	Beta propeller clan	SMP-30/Gluconolaconase/LRE-like region	PF08450		unclassified	unclassified	unclassified	unclassified	unclassified		0	0.000128673
A0A132C9B8;A0A1B4FEG8;A0A1B4G3E3;A0A1B4S909		Bacteria	Proteobacteria	Betaproteobacteria	Burkholderiales	Burkholderiaceae	Burkholderia	various		unclassified	unclassified	unclassified	unclassified		unclassified	unclassified	unclassified	Protein of unknown function (DUF2844)	PF11005		unclassified	unclassified	unclassified	unclassified	unclassified		0	0.00015572
A0A1B4MQI5		Bacteria	Proteobacteria	Betaproteobacteria	Burkholderiales	Burkholderiaceae	Burkholderia	Burkholderia sp. MSHR3999		Protein synthesis	Ribosomal proteins: synthesis and modification	ribosomal protein uL1	TIGR01169		unclassified	unclassified	unclassified	Ribosomal protein L1p/L10e family	PF00687		information storage and processing	Translation, ribosomal structure and biogenesis	05C64	Binds directly to 23S rRNA. The L1 stalk is quite mobile in the ribosome, and is involved in E site tRNA release (By similarity)	204773.HEAR3176		0	0.000343136
A0A0D0HDB2;A0A102EQZ2;A0A125JR45;A0A132DLQ6		Bacteria	Proteobacteria	Betaproteobacteria	Burkholderiales	Burkholderiaceae	Burkholderia	various		unclassified	unclassified	unclassified	unclassified		unclassified	unclassified	unclassified	Plasmid replication region DNA-binding N-term	PF11740		unclassified	unclassified	unclassified	unclassified	unclassified		0	7.78599e-05
B9BB62		Bacteria	Proteobacteria	Betaproteobacteria	Burkholderiales	Burkholderiaceae	Burkholderia	Burkholderia multivorans		unclassified	unclassified	unclassified	unclassified		unclassified	unclassified	unclassified	Isochorismatase family	PF00857		unclassified	unclassified	unclassified	unclassified	unclassified		0	0.000121197
A0A2C8ZIW0		Bacteria	Proteobacteria	Betaproteobacteria	Burkholderiales	Burkholderiaceae	Burkholderia	Burkholderia sp. WP9		Protein synthesis	tRNA aminoacylation	aspartyl/glutamyl-tRNA(Asn/Gln) amidotransferase, B subunit	TIGR00133		CL0279	GatB_YqeY	YqeY-like superfamily	GatB domain	PF02637		unclassified	unclassified	unclassified	unclassified	unclassified		0	5.23295e-05
A0A1W1A8T7;A0A2S9L4I4;B9BUY5		Bacteria	Proteobacteria	Betaproteobacteria	Burkholderiales	Burkholderiaceae	Burkholderia	Burkholderia pseudomultivorans		unclassified	unclassified	phenylacetic acid degradation protein paaN	TIGR02288		CL0099	ALDH-like	ALDH-like superfamily	Aldehyde dehydrogenase family	PF00171		unclassified	unclassified	unclassified	unclassified	unclassified		0	0.000189838
A0A228K7J4		Bacteria	Proteobacteria	Betaproteobacteria	Burkholderiales	Burkholderiaceae	Burkholderia	Burkholderia contaminans		Transport and binding proteins	Unknown substrate	efflux transporter, RND family, MFP subunit	TIGR01730		CL0105	Hybrid	Barrel sandwich hybrid superfamily	HlyD family secretion protein	PF13437		cellular processes and signaling	Defense mechanisms	05ENT	Efflux transporter rnd family, mfp subunit	216591.BCAL1081		0	5.78689e-05
A0A1B4MSU3;A0A2S9MH86		Bacteria	Proteobacteria	Betaproteobacteria	Burkholderiales	Burkholderiaceae	Burkholderia	Burkholderia multivorans		unclassified	unclassified	unclassified	unclassified		unclassified	unclassified	unclassified	unclassified	unclassified		unclassified	unclassified	unclassified	unclassified	unclassified		0	0.000223424
A0A095DUW4;A0A103ATP7;A0A124T5P7;A0A1V2WNQ5;A0A2N9CI53;B4EC28		Bacteria	Proteobacteria	Betaproteobacteria	Burkholderiales	Burkholderiaceae	Burkholderia	Burkholderia sp. AU16741		Cell envelope	Biosynthesis and degradation of murein sacculus and peptidoglycan	penicillin-binding protein, 1A family	TIGR02074		CL0021	OB	OB fold	Penicillin-binding protein OB-like domain	PF17092		cellular processes and signaling	Cell wall/membrane/envelope biogenesis	COG5009	penicillin-binding protein 1A	339670.Bamb_1935		0	6.41832e-05
A0A1K1SA08		Bacteria	Proteobacteria	Betaproteobacteria	Burkholderiales	Burkholderiaceae	Burkholderia	Burkholderia sp. NFACC33-1		unclassified	unclassified	TIGR02594 family protein	TIGR02594		CL0125	Peptidase_CA	Peptidase clan CA	CHAP domain	PF05257		unclassified	unclassified	unclassified	unclassified	unclassified		0	4.06547e-05
A0A095H8P9;A0A2S4NQZ7		Bacteria	Proteobacteria	Betaproteobacteria	Burkholderiales	Burkholderiaceae	Burkholderia	Burkholderia gladioli		unclassified	unclassified	unclassified	unclassified		CL0209	Bet_V_1_like	Bet V 1 like	NlpB/DapX lipoprotein	PF06804		cellular processes and signaling	Cell wall/membrane/envelope biogenesis	COG3317	Part of the outer membrane protein assembly complex, which is involved in assembly and insertion of beta-barrel proteins into the outer membrane (By similarity)	999541.bgla_1g17850		0	0.000132467
A0A2S8IV95		Bacteria	Proteobacteria	Betaproteobacteria	Burkholderiales	Burkholderiaceae	Burkholderia	Burkholderia sp. MSMB1835		unclassified	unclassified	putrescine-ornithine antiporter	TIGR04299		CL0062	APC	APC superfamily	Amino acid permease	PF00324		metabolism	Amino acid transport and metabolism	16R8X	antiporter	882884.SARI_02241		0	5.57349e-05
A0A1W0ZC07;B9BVF0		Bacteria	Proteobacteria	Betaproteobacteria	Burkholderiales	Burkholderiaceae	Burkholderia	Burkholderia contaminans		unclassified	unclassified	unclassified	unclassified		CL0036	TIM_barrel	Common phosphate binding-site TIM barrel superfamily	Delta-aminolevulinic acid dehydratase	PF00490		unclassified	unclassified	unclassified	unclassified	unclassified		0	0.000719346
A0A102EU68		Bacteria	Proteobacteria	Betaproteobacteria	Burkholderiales	Burkholderiaceae	Burkholderia	Burkholderia sp. RF2-non_BP3		Biosynthesis of cofactors, prosthetic groups, and carriers	Riboflavin, FMN, and FAD	6,7-dimethyl-8-ribityllumazine synthase	TIGR00114		unclassified	unclassified	unclassified	6,7-dimethyl-8-ribityllumazine synthase	PF00885		metabolism	Coenzyme transport and metabolism	08UTT	Catalyzes the formation of 6,7-dimethyl-8- ribityllumazine by condensation of 5-amino-6-(D- ribitylamino)uracil with 3,4-dihydroxy-2-butanone 4-phosphate. This is the penultimate step in the biosynthesis of riboflavin (By similarity)	216591.BCAL3054		0	0.000149382
A0A0H3KCY8;A0A1B4MYP6;A0A2A4CEX8;A0A2A9LM11;A0A2S9MRE6;J5CR13		Bacteria	Proteobacteria	Betaproteobacteria	Burkholderiales	Burkholderiaceae	Burkholderia	[Pseudomonas] mesoacidophila		Biosynthesis of cofactors, prosthetic groups, and carriers	Riboflavin, FMN, and FAD	riboflavin synthase, alpha subunit	TIGR00187		CL0076	FAD_Lum_binding	Riboflavin synthase/Ferredoxin reductase FAD binding domain	Lumazine binding domain	PF00677		unclassified	unclassified	unclassified	unclassified	unclassified		0	0.000257961
A0A132CIB0;A0A1B4FQZ7		Bacteria	Proteobacteria	Betaproteobacteria	Burkholderiales	Burkholderiaceae	Burkholderia	various		unclassified	unclassified	unclassified	unclassified		CL0408	PUP	Purine and uridine phosphorylase superfamily	Phosphorylase superfamily	PF01048		metabolism	Nucleotide transport and metabolism	07RHB	Catalyzes the reversible phosphorylation of S-methyl-5'- thioadenosine (MTA) to adenine and 5-methylthioribose-1-phosphate. Involved in the breakdown of MTA, a major by-product of polyamine biosynthesis. Responsible for the first step in the methionine salvage pathway after MTA has been generated from S- adenosylmethionine. Has broad substrate specificity with 6- aminopurine nucleosides as prefer…	887898.HMPREF0551_0956		0	9.4811e-05
A0A1W0ZDR5;A0A2S9LMI0;A0A2S9MHS8;J4JKS8		Bacteria	Proteobacteria	Betaproteobacteria	Burkholderiales	Burkholderiaceae	Burkholderia	Burkholderia ambifaria		unclassified	unclassified	unclassified	unclassified		CL0218	ox_reductase_C	Oxidoreductase C terminal like	Oxidoreductase family, C-terminal alpha/beta domain	PF02894		poorly characterized	Function unknown	16QI1	oxidoreductase	243160.BMA2998		0	7.34108e-05
A0A071MGX7;A0A084DKA4;A0A087NQG5;A0A088U912;A0A0D8DX96;A0A0G3YQL4;A0A0J6PJG7;A0A0U4BZ50;A0A103BHA0;A0A106NJL5;A0A117VL77;A0A118F1Q5;A0A124QHF5;A0A125HJB9;A0A132DBA3;A0A1B4BQD3;A0A1B4F4Y3;A0A1B4HRP9;A0A1B4NQ84;A0A1D7ZBT1;A0A1E3G0M9;A0A1I0L527;A0A1K1M8D3;A0A1X1PHF0;A0A1Y1BP52;A0A228HV57;A0A228J111;A0A228K6Y8;A0A228QFQ1;A0A2A9LTF4;A0A2S7HFN2;J7J9C1;U2H6P8		Bacteria	Proteobacteria	Betaproteobacteria	Burkholderiales	Burkholderiaceae	Burkholderia	various		unclassified	unclassified	unclassified	unclassified		CL0177	PBP	Periplasmic binding protein clan	Bacterial extracellular solute-binding protein	PF01547		unclassified	unclassified	unclassified	unclassified	unclassified		0	0.000129913
A0A088WYB4;A0A103EDR0;A0A132C977;A0A1B4S879		Bacteria	Proteobacteria	Betaproteobacteria	Burkholderiales	Burkholderiaceae	Burkholderia	various		unclassified	unclassified	acetoacetyl-CoA reductase	TIGR01829		CL0063	NADP_Rossmann	FAD/NAD(P)-binding Rossmann fold Superfamily	various	various		metabolism	Energy production and conversion	0B7RT	Acetoacetyl-CoA reductase	various		0	0.000657486
A0A104CV57;A0A106EFJ8;A0A118F045;A0A132E4L8;A0A1B4BSN9;A0A1B4F2G3;A0A1B4NSB9;A0A2S9LX24;A4JER7;B9BEV4;B9BYG3;J5B9U5		Bacteria	Proteobacteria	Betaproteobacteria	Burkholderiales	Burkholderiaceae	Burkholderia	various		unclassified	unclassified	unclassified	unclassified		CL0254	THDP-binding	Thiamin diphosphate-binding superfamily	various	various		unclassified	unclassified	unclassified	unclassified	unclassified		0	7.85742e-05
A2WDE6		Bacteria	Proteobacteria	Betaproteobacteria	Burkholderiales	Burkholderiaceae	Burkholderia	Burkholderia multivorans		Protein synthesis	Ribosomal proteins: synthesis and modification	ribosomal protein uL6	TIGR03654		unclassified	unclassified	unclassified	Ribosomal protein L6	PF00347		unclassified	unclassified	unclassified	unclassified	unclassified		0	0.000918987
B9B430;B9BTI2;J4JK43		Bacteria	Proteobacteria	Betaproteobacteria	Burkholderiales	Burkholderiaceae	Burkholderia	Burkholderia multivorans		Protein fate	Degradation of proteins, peptides, and glycopeptides	peptidase Do	TIGR02037		CL0466	PDZ-like	PDZ domain-like peptide-binding superfamily	GRASP55/65 PDZ-like domain	PF04495		unclassified	unclassified	unclassified	unclassified	unclassified		0	0.000166263
A0A2S9N0C9		Bacteria	Proteobacteria	Betaproteobacteria	Burkholderiales	Burkholderiaceae	Burkholderia	Burkholderia multivorans		unclassified	unclassified	unclassified	unclassified		CL0063	NADP_Rossmann	FAD/NAD(P)-binding Rossmann fold Superfamily	KR domain	PF08659		unclassified	unclassified	unclassified	unclassified	unclassified		0	0.000101157
A0A290YDL7;B1HG98		Bacteria	Proteobacteria	Betaproteobacteria	Burkholderiales	Burkholderiaceae	Burkholderia	Burkholderia pseudomallei		Protein fate	Protein modification and repair	C-terminal processing peptidase	TIGR00225		CL0466	PDZ-like	PDZ domain-like peptide-binding superfamily	PDZ domain (Also known as DHR or GLGF)	PF00595		cellular processes and signaling	Cell wall/membrane/envelope biogenesis	16QAK	protease	243160.BMA3209		0	4.84788e-05
A0A088U873		Bacteria	Proteobacteria	Betaproteobacteria	Burkholderiales	Burkholderiaceae	Burkholderia	Burkholderia pyrrocinia		Amino acid biosynthesis	Aromatic amino acid family	anthranilate synthase component I	TIGR00564		unclassified	unclassified	unclassified	Anthranilate synthase component I, N terminal region	PF04715		metabolism	Amino acid transport and metabolism	05CRQ	synthase (Component I)	350701.BDAG_02616		0	0.000222041
A0A2S9ME99		Bacteria	Proteobacteria	Betaproteobacteria	Burkholderiales	Burkholderiaceae	Burkholderia	Burkholderia sp. IDO3		unclassified	unclassified	unclassified	unclassified		unclassified	unclassified	unclassified	Voltage gated chloride channel	PF00654		unclassified	unclassified	unclassified	unclassified	unclassified		0	4.96978e-05
A0A063BK70;A0A0B1YQU9;A0A0B6RXC6;A0A0D0H5H8;A0A0D8DUZ1;A0A0E1RZU2;A0A0H2XTE2;A0A0J6M3A8;A0A0U3TJV0;A0A102I2H5;A0A104CS40;A0A104NFQ1;A0A118G7P4;A0A132CJI9;A0A132ED50;A0A1B4BVY5;A0A1B4NVL4;A0A1B4SCL1;A0A1D2PLP7;A0A1V6KUK8;A0A291CTH9;A0A2R7YDR6;A2VUJ4;A4JIR4;B1TAY4;B4E7Z0;B9BGR0;F2LGH3;Q0BAX7;Q2T278;Q39BX8;Q63YI5		Bacteria	Proteobacteria	Betaproteobacteria	Burkholderiales	Burkholderiaceae	Burkholderia	various		unclassified	unclassified	unclassified	unclassified		CL0123	HTH	Helix-turn-helix clan	Bacterial regulatory protein, Fis family	PF02954		unclassified	unclassified	unclassified	unclassified	unclassified		0	0.000218275
J4JHR9		Bacteria	Proteobacteria	Betaproteobacteria	Burkholderiales	Burkholderiaceae	Burkholderia	Burkholderia multivorans		DNA metabolism	DNA replication, recombination, and repair	DNA polymerase III, beta subunit	TIGR00663		CL0060	DNA_clamp	DNA clamp superfamily	DNA polymerase III beta subunit, C-terminal domain	PF02768		information storage and processing	Replication, recombination and repair	05CZ8	DNA polymerase III is a complex, multichain enzyme responsible for most of the replicative synthesis in bacteria. This DNA polymerase also exhibits 3' to 5' exonuclease activity. The beta chain is required for initiation of replication once it is clamped onto DNA, it slides freely (bidirectional and ATP- independent) along duplex DNA (By similarity)	339670.Bamb_0002		0	0.000216325
B1HE57		Bacteria	Proteobacteria	Betaproteobacteria	Burkholderiales	Burkholderiaceae	Burkholderia	Burkholderia sp. SRS-W-2-2016		Biosynthesis of cofactors, prosthetic groups, and carriers	Heme, porphyrin, and cobalamin	glutamate-1-semialdehyde-2,1-aminomutase	TIGR00713		CL0061	PLP_aminotran	PLP dependent aminotransferase superfamily	Aminotransferase class-III	PF00202		unclassified	unclassified	unclassified	unclassified	unclassified		0	4.60462e-05
A0A0F6L729;A0A2K9CPL0;B1HBR6;C4ATT5		Bacteria	Proteobacteria	Betaproteobacteria	Burkholderiales	Burkholderiaceae	Burkholderia	various		Transcription	Degradation of RNA	polyribonucleotide nucleotidyltransferase	TIGR03591		CL0007	KH	K-Homology (KH) domain Superfamily	KH domain	PF00013		information storage and processing	Translation, ribosomal structure and biogenesis	COG1185	Involved in mRNA degradation. Hydrolyzes single-stranded polyribonucleotides processively in the 3'- to 5'-direction (By similarity)	various		0	7.56156e-05
A0A1W0ZCD0;A0A2S9L5Y2;A0A2S9LVW0;A0A2S9MC36;A0A2S9MPL3;B9C0I7;J4JHE4		Bacteria	Proteobacteria	Betaproteobacteria	Burkholderiales	Burkholderiaceae	Burkholderia	Burkholderia multivorans		unclassified	unclassified	unclassified	unclassified		CL0342	TolB_N	TolB, N-terminal domain	ABC-type transport auxiliary lipoprotein component	PF03886		poorly characterized	Function unknown	0BDJG	Protein of unknown function (DUF330)	various		0	0.000105736
A0A0D0HKY6;A0A1B4JRR3;A2WDG8;A3NEI9;A3P0C7;A8EM24;A9ADI3		Bacteria	Proteobacteria	Betaproteobacteria	Burkholderiales	Burkholderiaceae	Burkholderia	various		unclassified	unclassified	unclassified	unclassified		unclassified	unclassified	unclassified	Ribosomal protein L10	PF00466		various	various	various	various	various		0	0.00029301
A0A2A9LUJ7		Bacteria	Proteobacteria	Betaproteobacteria	Burkholderiales	Burkholderiaceae	Burkholderia	Burkholderia sp. JKS000303		unclassified	unclassified	unclassified	unclassified		unclassified	unclassified	unclassified	Nickel/cobalt transporter regulator	PF11776		unclassified	unclassified	unclassified	unclassified	unclassified		0	0.000197644
A0A103LHD8;A0A1D7ZBL2;A0A2A4CA95;F0GK27		Bacteria	Proteobacteria	Betaproteobacteria	Burkholderiales	Burkholderiaceae	Burkholderia	various		unclassified	unclassified	unclassified	unclassified		unclassified	unclassified	unclassified	OmpA family	PF00691		cellular processes and signaling	Cell wall/membrane/envelope biogenesis	COG2885	Ompa motb domain protein	various		0	0.000115738
A0A2S9KJK8		Bacteria	Proteobacteria	Betaproteobacteria	Burkholderiales	Burkholderiaceae	Burkholderia	Burkholderia cenocepacia		unclassified	unclassified	3-hydroxybutyrate dehydrogenase	TIGR01963		CL0063	NADP_Rossmann	FAD/NAD(P)-binding Rossmann fold Superfamily	KR domain	PF08659		metabolism	Energy production and conversion	05DTD	Dehydrogenase	339670.Bamb_2250		0	9.80678e-05
A0A102EZR5		Bacteria	Proteobacteria	Betaproteobacteria	Burkholderiales	Burkholderiaceae	Burkholderia	Burkholderia sp. A9		Energy metabolism	Fermentation	probable AcnD-accessory protein PrpF	TIGR02334		CL0288	DAP_epimerase	DAP epimerase superfamily	PrpF protein	PF04303		unclassified	unclassified	unclassified	unclassified	unclassified		0	0.000136146
A0A104MTG5		Bacteria	Proteobacteria	Betaproteobacteria	Burkholderiales	Burkholderiaceae	Burkholderia	Burkholderia pyrrocinia		unclassified	unclassified	peptidoglycan-associated lipoprotein	TIGR02802		unclassified	unclassified	unclassified	OmpA family	PF00691		cellular processes and signaling	Cell wall/membrane/envelope biogenesis	COG2885	Ompa motb domain protein	395019.BMULJ_00650		0	0.000152034
B1Z0R0		Bacteria	Proteobacteria	Betaproteobacteria	Burkholderiales	Burkholderiaceae	Burkholderia	Burkholderia cenocepacia		Biosynthesis of cofactors, prosthetic groups, and carriers	Pyridine nucleotides	NAD+ synthetase	TIGR00552		CL0039	HUP	HUP - HIGH-signature proteins, UspA, and PP-ATPase.	NAD synthase	PF02540		metabolism	Coenzyme transport and metabolism	COG0171	nh(3)-dependent nad( ) synthetase	339670.Bamb_4638		0	9.11127e-05
A0A1W0ZWA8;A0A2S9LFX6;A0A2S9LWT6;A0A2S9M5E1;A0A2S9MWB7;B9BEL4;B9C0R0;J5B5B4		Bacteria	Proteobacteria	Betaproteobacteria	Burkholderiales	Burkholderiaceae	Burkholderia	various		unclassified	unclassified	unclassified	unclassified		CL0262	Trigger_C	Trigger factor/SurA domain	SurA N-terminal domain	PF13623		unclassified	unclassified	unclassified	unclassified	unclassified		0	3.98972e-05
A0A1B4FKZ4		Bacteria	Proteobacteria	Betaproteobacteria	Burkholderiales	Burkholderiaceae	Burkholderia	Burkholderia sp. BDU8		unclassified	unclassified	unclassified	unclassified		CL0193	MBB	Outer membrane beta-barrel protein superfamily	Gram-negative porin	PF00267		cellular processes and signaling	Cell wall/membrane/envelope biogenesis	0BDJM	Outer membrane porin	272560.BPSS0757		0	6.69109e-05
A0A269S3P9		Bacteria	Proteobacteria	Betaproteobacteria	Burkholderiales	Burkholderiaceae	Burkholderia	Burkholderia pyrrocinia		Energy metabolism	Pentose phosphate pathway	transketolase	TIGR00232		CL0254	THDP-binding	Thiamin diphosphate-binding superfamily	1-deoxy-D-xylulose-5-phosphate synthase	PF13292		metabolism	Carbohydrate transport and metabolism	0B8CV	Transketolase (EC 2.2.1.1)	216591.BCAL3389		0	7.98724e-05
A0A0D5IZU7;A0A2R7YPW1;A0A2S9L9H3;A2WCE0;B9BCQ3;Q83ZW6;Q83ZW7;Q83ZX0		Bacteria	Proteobacteria	Betaproteobacteria	Burkholderiales	Burkholderiaceae	Burkholderia	various		unclassified	unclassified	peptidoglycan-associated lipoprotein	TIGR02802		unclassified	unclassified	unclassified	OmpA family	PF00691		cellular processes and signaling	Cell wall/membrane/envelope biogenesis	COG2885	Ompa motb domain protein	various		0	0.00029623
A0A088UY97;A0A104DD29;A0A104MT30;A0A125K8H7;A0A132EDN1;A0A2R7YM01;A2WCN3;B9B972		Bacteria	Proteobacteria	Betaproteobacteria	Burkholderiales	Burkholderiaceae	Burkholderia	various		unclassified	unclassified	unclassified	unclassified		CL0603	AA_dh_N	Aminoacid dehydrogenase-like, N-terminal domain superfamily	Glu/Leu/Phe/Val dehydrogenase, dimerisation domain	PF02812		metabolism	Amino acid transport and metabolism	COG0334	oxidoreductase activity, acting on the CH-NH2 group of donors, NAD or NADP as acceptor	626418.bglu_1g05580		0	0.000246182
A0A1B4MUD8;A0A2S9LJ48;A0A2S9N259;B9B962		Bacteria	Proteobacteria	Betaproteobacteria	Burkholderiales	Burkholderiaceae	Burkholderia	Burkholderia multivorans		Energy metabolism	TCA cycle	dihydrolipoyllysine-residue succinyltransferase, E2 component of oxoglutarate dehydrogenase (succinyl-transferring) complex	TIGR01347		CL0105	Hybrid	Barrel sandwich hybrid superfamily	Biotin-lipoyl like	PF13533		unclassified	unclassified	unclassified	unclassified	unclassified		0	0.00030464
A0A105BA58;A0A107JDG8;A0A119FNN4;A0A2J9HCF7;A0A2S9KZD5;B1FIP9		Bacteria	Proteobacteria	Betaproteobacteria	Burkholderiales	Burkholderiaceae	Burkholderia	various		unclassified	unclassified	unclassified	unclassified		CL0063	NADP_Rossmann	FAD/NAD(P)-binding Rossmann fold Superfamily	various	various		metabolism	Energy production and conversion	COG1052	Dehydrogenase	various		0	0.000163872
A0A1R1JEH0;A0A228DWY8;A0A228J391;A0A228K8X6;A0A228QFP0;A0A2A4C8Y6;A0A2G1SIX5		Bacteria	Proteobacteria	Betaproteobacteria	Burkholderiales	Burkholderiaceae	Burkholderia	various		Protein synthesis	Translation factors	translation initiation factor IF-3	TIGR00168		unclassified	unclassified	unclassified	Translation initiation factor IF-3, N-terminal domain	PF05198		information storage and processing	Translation, ribosomal structure and biogenesis	0BBQJ	IF-3 binds to the 30S ribosomal subunit and shifts the equilibrum between 70S ribosomes and their 50S and 30S subunits in favor of the free subunits, thus enhancing the availability of 30S subunits on which protein synthesis initiation begins (By similarity)	272560.BPSL1944		0	0.000472035
B9BDS5;B9BYY1;J5B713		Bacteria	Proteobacteria	Betaproteobacteria	Burkholderiales	Burkholderiaceae	Burkholderia	Burkholderia sp. lig30		Energy metabolism	Amino acids and amines	histidine ammonia-lyase	TIGR01225		unclassified	unclassified	unclassified	Aromatic amino acid lyase	PF00221		metabolism	Amino acid transport and metabolism	COG2986	histidine ammonia-lyase	266265.Bxe_A2947		0	0.000193587
A0A071MKR9;A0A084DCF7;A0A0G3WWX1;A0A0G3YNZ7;A0A0J5WG50;A0A0U4D8J1;A0A103I0S3;A0A103KAT8;A0A103LP27;A0A103Z7X6;A0A106DQH2;A0A108EE47;A0A109EFA9;A0A124K771;A0A1B4EWA7;A0A1B4I2D3;A0A1D7ZQH4;A0A1I0DKG4;A0A1J9NVK0;A0A1K1QS69;A0A1U9MWY8;A0A1V6KZD1;A0A1X1PBR7;A0A1Y1BVN5;A0A228HNH9;A0A228PE78;A0A228Q5M9;A0A228QRX3;A0A2A4CDT4;A0A2A9LVF6;A0A2G1SAL5;A0A2S5E2D0;A0A2S8IG83;A0A2S9NC19;A2WDR1;B1FNU5;B1TA98;B1Z1…		Bacteria	Proteobacteria	Betaproteobacteria	Burkholderiales	Burkholderiaceae	Burkholderia	various		Energy metabolism	Pentose phosphate pathway	6-phosphogluconate dehydrogenase (decarboxylating)	TIGR00873		CL0063	NADP_Rossmann	FAD/NAD(P)-binding Rossmann fold Superfamily	various	various		unclassified	unclassified	unclassified	unclassified	unclassified		0	0.00011471
A0A0H3KTG9;A0A2S9L3T6;A0A2S9MPX0;B9BRA9;J4S8S6		Bacteria	Proteobacteria	Betaproteobacteria	Burkholderiales	Burkholderiaceae	Burkholderia	Burkholderia sp. ABCPW 11		Amino acid biosynthesis	Aspartate family	5-methyltetrahydropteroyltriglutamate--homocysteine S-methyltransferase	TIGR01371		CL0160	Methionine_synt	Cobalamin-independent synthase	Cobalamin-independent synthase, N-terminal domain	PF08267		unclassified	unclassified	unclassified	unclassified	unclassified		0	3.36306e-05
A0A109EH24;A0A119DJ53;A0A2G1SIN7		Bacteria	Proteobacteria	Betaproteobacteria	Burkholderiales	Burkholderiaceae	Burkholderia	various		unclassified	unclassified	unclassified	unclassified		unclassified	unclassified	unclassified	HAMP domain	PF00672		unclassified	unclassified	unclassified	unclassified	unclassified		0	2.09062e-05
A0A088UDU8;A0A132EXG1		Bacteria	Proteobacteria	Betaproteobacteria	Burkholderiales	Burkholderiaceae	Burkholderia	Burkholderia sp. ABCPW 11		unclassified	unclassified	unclassified	unclassified		CL0099	ALDH-like	ALDH-like superfamily	Aldehyde dehydrogenase family	PF00171		metabolism	Energy production and conversion	05C26	Dehydrogenase	350701.BDAG_03895		0	0.000163288
A0A0G3WP68;A0A0J5X861;A0A103BCN7;A0A104CNP0;A0A118G7S1;A0A1B4F6I7;A0A1B4HXH2;A0A1D7ZES6;A0A1Z3YQ74;A0A228HR35;A0A228QPV1;B1TAY3		Bacteria	Proteobacteria	Betaproteobacteria	Burkholderiales	Burkholderiaceae	Burkholderia	various		Protein fate	Protein folding and stabilization	ATP-dependent protease HslVU, ATPase subunit	TIGR00390		CL0023	P-loop_NTPase	P-loop containing nucleoside triphosphate hydrolase superfamily	various	various		cellular processes and signaling	Posttranslational modification, protein turnover, chaperones	16PVM	this subunit has chaperone activity. The binding of ATP and its subsequent hydrolysis by HslU are essential for unfolding of protein substrates subsequently hydrolyzed by HslV. HslU recognizes the N-terminal part of its protein substrates and unfolds these before they are guided to HslV for hydrolysis (By similarity)	various		0	5.74805e-05
A0A084DAZ6;A0A103J3E8;A0A118FNT9;A0A132DJY1;A0A1B4HU48;A0A1D7Z9S0;A0A1K1NUH4;A0A1W1AMF1;A0A2R7YD94;A0A2S8IJS9;A0A2S9MW48;B9B833;B9BLZ1;I2DMT5;J4S7I5		Bacteria	Proteobacteria	Betaproteobacteria	Burkholderiales	Burkholderiaceae	Burkholderia	various		Protein fate	Protein and peptide secretion and trafficking	outer membrane assembly lipoprotein YfgL	TIGR03300		CL0186	Beta_propeller	Beta propeller clan	PQQ enzyme repeat	PF01011		cellular processes and signaling	Cell wall/membrane/envelope biogenesis	0B897	Part of the outer membrane protein assembly complex, which is involved in assembly and insertion of beta-barrel proteins into the outer membrane (By similarity)	various		0	0.000141506
A0A063B2D1		Bacteria	Proteobacteria	Betaproteobacteria	Burkholderiales	Burkholderiaceae	Burkholderia	Burkholderia sp. lig30		unclassified	unclassified	unclassified	unclassified		CL0123	HTH	Helix-turn-helix clan	Bacterial regulatory helix-turn-helix protein, lysR family	PF00126		unclassified	unclassified	unclassified	unclassified	unclassified		0	6.77936e-05
A0A228QI72		Bacteria	Proteobacteria	Betaproteobacteria	Burkholderiales	Burkholderiaceae	Burkholderia	Burkholderia sp. IDO3		Purines, pyrimidines, nucleosides, and nucleotides	Purine ribonucleotide biosynthesis	phosphoribosylformylglycinamidine synthase	TIGR01735		unclassified	unclassified	unclassified	AIR synthase related protein, C-terminal domain	PF02769		unclassified	unclassified	unclassified	unclassified	unclassified		0	3.98182e-05
A0A069B9F5;A0A0H3HP28;A0A290YBY4		Bacteria	Proteobacteria	Betaproteobacteria	Burkholderiales	Burkholderiaceae	Burkholderia	various		unclassified	unclassified	unclassified	unclassified		CL0063	NADP_Rossmann	FAD/NAD(P)-binding Rossmann fold Superfamily	Malic enzyme, NAD binding domain	PF03949		metabolism	Energy production and conversion	05C6K	Malic enzyme	various		0	6.97463e-05
A0A1B4P393		Bacteria	Proteobacteria	Betaproteobacteria	Burkholderiales	Burkholderiaceae	Burkholderia	Burkholderia cepacia		Transport and binding proteins	Porins	TonB-dependent heme/hemoglobin receptor family protein	TIGR01785		CL0193	MBB	Outer membrane beta-barrel protein superfamily	Outer membrane protein beta-barrel family	PF14905		metabolism	Inorganic ion transport and metabolism	16UZH	receptor	216591.BCAM2626		0	3.39865e-05
J4RUR9		Bacteria	Proteobacteria	Betaproteobacteria	Burkholderiales	Burkholderiaceae	Burkholderia	Burkholderia cenocepacia		Cellular processes	Pathogenesis	Tol-Pal system beta propeller repeat protein TolB	TIGR02800		CL0186	Beta_propeller	Beta propeller clan	Eukaryotic translation initiation factor eIF2A	PF08662		unclassified	unclassified	unclassified	unclassified	unclassified		0	0.0010907
A0A1W0YXS1;A0A2S9L4E4;A0A2S9LYM9;A0A2S9M9F1;B9BGD5;B9BWL0;J5CQA3		Bacteria	Proteobacteria	Betaproteobacteria	Burkholderiales	Burkholderiaceae	Burkholderia	various		Fatty acid and phospholipid metabolism	Other	acetyl-CoA C-acyltransferase	TIGR01930		CL0046	Thiolase	Thiolase-like Superfamily	Thiolase, C-terminal domain	PF02803		metabolism	Lipid transport and metabolism	COG0183	acetyl-coa acetyltransferase	various		0	0.000136146
A0A2J9HDA3		Bacteria	Proteobacteria	Betaproteobacteria	Burkholderiales	Burkholderiaceae	Burkholderia	Burkholderia plantarii		Protein fate	Protein and peptide secretion and trafficking	protein-export membrane protein, SecD/SecF family	TIGR00916		unclassified	unclassified	unclassified	SecD/SecF GG Motif	PF07549		unclassified	unclassified	unclassified	unclassified	unclassified		0	3.79524e-05
A0A103LSL2;I2DL55		Bacteria	Proteobacteria	Betaproteobacteria	Burkholderiales	Burkholderiaceae	Burkholderia	Burkholderia territorii		Fatty acid and phospholipid metabolism	Biosynthesis	3-oxoacyl-[acyl-carrier-protein] synthase III	TIGR00747		CL0046	Thiolase	Thiolase-like Superfamily	FAE1/Type III polyketide synthase-like protein	PF08392		metabolism	Lipid transport and metabolism	COG0332	Catalyzes the condensation reaction of fatty acid synthesis by the addition to an acyl acceptor of two carbons from malonyl-ACP. Catalyzes the first condensation reaction which initiates fatty acid synthesis and may therefore play a role in governing the total rate of fatty acid production. Possesses both acetoacetyl-ACP synthase and acetyl transacylase activities. Its substrate specificity deter…	626418.bglu_1g09510		0	0.000163872
A0A063BPN7;A0A0D5LJA3;A0A0E1UNC8;A0A0J7J301;A0A1B4FB85;A0A1P9XRK1;A0A1Q8IT28;A0A2C9AHE6;A0A2N7W1D7;B2JGV1;B9C0H3;Q3JNR2;Q63QW4		Bacteria	Proteobacteria	Betaproteobacteria	Burkholderiales	Burkholderiaceae	Burkholderia	various		unclassified	unclassified	unclassified	unclassified		CL0329	S5	Ribosomal protein S5 domain 2-like superfamily	Ribosomal protein S9/S16	PF00380		information storage and processing	Translation, ribosomal structure and biogenesis	0BCI2	30S ribosomal protein S9	various		0	0.000829444
A0A0G3WL28;A0A2R7YJ49;A0A2S9MMU9;B9B4Z9		Bacteria	Proteobacteria	Betaproteobacteria	Burkholderiales	Burkholderiaceae	Burkholderia	various		Regulatory functions	DNA interactions	DNA-binding regulatory protein, YebC/PmpR family	TIGR01033		unclassified	unclassified	unclassified	Transcriptional regulator	PF01709		information storage and processing	Transcription	COG0217	transcriptional regulatory protein	various		0	0.000106173
A0A2S4NF68		Bacteria	Proteobacteria	Betaproteobacteria	Burkholderiales	Burkholderiaceae	Burkholderia	Burkholderia gladioli		Protein fate	Protein and peptide secretion and trafficking	Tat (twin-arginine translocation) pathway signal sequence	TIGR01409		CL0026	CU_oxidase	Multicopper oxidase-like domain	Multicopper oxidase	PF07731		metabolism	Secondary metabolites biosynthesis, transport and catabolism	16QAT	Multicopper oxidase	351746.Pput_0015		0	4.16431e-05
A0A0P0KDN8;A0A2J9H869		Bacteria	Proteobacteria	Betaproteobacteria	Burkholderiales	Burkholderiaceae	Burkholderia	Burkholderia ambifaria		Transport and binding proteins	Amino acids, peptides and amines	lysine-arginine-ornithine-binding periplasmic protein	TIGR01096		CL0177	PBP	Periplasmic binding protein clan	Bacterial extracellular solute-binding proteins, family 3	PF00497		unclassified	unclassified	unclassified	unclassified	unclassified		0	0.000208969
A0A102EHK4		Bacteria	Proteobacteria	Betaproteobacteria	Burkholderiales	Burkholderiaceae	Burkholderia	Burkholderia sp. RF2-non_BP3		unclassified	unclassified	unclassified	unclassified		unclassified	unclassified	unclassified	unclassified	unclassified		unclassified	unclassified	unclassified	unclassified	unclassified		0	6.96308e-05
A0A102LGG5;A0A117X2Z4;A0A124RCT9;A0A1R1JG99		Bacteria	Proteobacteria	Betaproteobacteria	Burkholderiales	Burkholderiaceae	Burkholderia	Burkholderia sp. LK4		unclassified	unclassified	methylisocitrate lyase	TIGR02317		CL0151	PK_TIM	Pyruvate kinase-like TIM barrel superfamily	Isocitrate lyase family	PF00463		metabolism	Carbohydrate transport and metabolism	005SM	Isocitrate lyase family	940615.AciX9_2188		0	8.6511e-05
A0A0J5TN96;A0A104CHD6;A0A118AF64;A0A1B4HUP9;A0A1Z3YTD5;A0A2R7YBR2;A2W972		Bacteria	Proteobacteria	Betaproteobacteria	Burkholderiales	Burkholderiaceae	Burkholderia	Burkholderia sp. AU16741		Energy metabolism	TCA cycle	malate synthase A	TIGR01344		CL0151	PK_TIM	Pyruvate kinase-like TIM barrel superfamily	Malate synthase	PF01274		metabolism	Energy production and conversion	0B9H9	malate synthase (EC 2.3.3.9)	various		0	0.000302887
A0A084DB21;A0A087NVU9;A0A088TH75;A0A095DTM7;A0A095EGQ4;A0A0H3KJX1;A0A0J5WP63;A0A0J6M870;A0A103AX28;A0A103D785;A0A104CHF4;A0A108J3E5;A0A118EJ70;A0A120DXG4;A0A132E2D0;A0A1B4PS48;A0A1I0H531;A0A1U9MRI4;A0A1V6KLD4;A0A1W0ZWN5;A0A1X1PIW4;A0A228HY89;A0A228QI39;A0A2R7YD83;A0A2S9LG88;A0A2S9LX21;A4JEP9;B1JTA1;B9B821;B9BLX8;I2DMU7		Bacteria	Proteobacteria	Betaproteobacteria	Burkholderiales	Burkholderiaceae	Burkholderia	various		unclassified	unclassified	unclassified	unclassified		CL0187	LysM	LysM-like domain	LysM domain	PF01476		various	various	various	various	various		0	0.00027287
A0A2U3I349		Bacteria	Proteobacteria	Betaproteobacteria	Burkholderiales	Burkholderiaceae	Burkholderia	Burkholderia novacaledonica		unclassified	unclassified	unclassified	unclassified		unclassified	unclassified	unclassified	unclassified	unclassified		poorly characterized	Function unknown	181PJ	NA	1097668.BYI23_C001990		0	9.88222e-05
A0A095F8A6;A0A118NT75;A0A2A7SJF9;F2LP38		Bacteria	Proteobacteria	Betaproteobacteria	Burkholderiales	Burkholderiaceae	Burkholderia	various		unclassified	unclassified	unclassified	unclassified		unclassified	unclassified	unclassified	Domain of unknown function (DUF1338)	PF07063		poorly characterized	Function unknown	16UIS	DUF1338	626418.bglu_2g18760		0	7.5128e-05
A0A0G3WX50		Bacteria	Proteobacteria	Betaproteobacteria	Burkholderiales	Burkholderiaceae	Burkholderia	Burkholderia cepacia		unclassified	unclassified	unclassified	unclassified		CL0063	NADP_Rossmann	FAD/NAD(P)-binding Rossmann fold Superfamily	KR domain	PF08659		unclassified	unclassified	unclassified	unclassified	unclassified		0	4.31828e-05
A0A103E4J0;A0A103EIR8;A0A238H173		Bacteria	Proteobacteria	Betaproteobacteria	Burkholderiales	Burkholderiaceae	Burkholderia	various		unclassified	unclassified	squalene synthase HpnD	TIGR03465		CL0613	Terp_synthase	Terpenoid synthases superfamily	Squalene/phytoene synthase	PF00494		unclassified	unclassified	unclassified	unclassified	unclassified		0	9.0471e-05
A0A088U559;F0GE56		Bacteria	Proteobacteria	Betaproteobacteria	Burkholderiales	Burkholderiaceae	Burkholderia	Burkholderia gladioli		Protein synthesis	tRNA aminoacylation	aspartate--tRNA ligase	TIGR00459		CL0021	OB	OB fold	OB-fold nucleic acid binding domain	PF01336		information storage and processing	Translation, ribosomal structure and biogenesis	COG0173	aspartyl-trna synthetase	640511.BC1002_0376		0	8.98565e-05
A0A2S9LKF1;B9BZ78;J5CCM0		Bacteria	Proteobacteria	Betaproteobacteria	Burkholderiales	Burkholderiaceae	Burkholderia	Burkholderia sp. AU29985		unclassified	unclassified	unclassified	unclassified		CL0497	GST_C	Glutathione S-transferase, C-terminal domain	Glutathione S-transferase, C-terminal domain	PF13410		unclassified	unclassified	unclassified	unclassified	unclassified		0	0.000119506
A0A095DQB6;A0A0H2XQE2;A0A132EKX8;A0A228QPF3;A0A228R256;A0A2S5DVL0;A2VVL6		Bacteria	Proteobacteria	Betaproteobacteria	Burkholderiales	Burkholderiaceae	Burkholderia	various		unclassified	unclassified	unclassified	unclassified		CL0278	AIG2	AIG2/ChaC-like superfamily	ChaC-like protein	PF04752		unclassified	unclassified	unclassified	unclassified	unclassified		0	0.000122351
A0A088UQC3;A0A108C2T6;A0A132EL67;A0A132F624;A0A1B4NVT5;B9BUZ7;Q845X9		Bacteria	Proteobacteria	Betaproteobacteria	Burkholderiales	Burkholderiaceae	Burkholderia	Burkholderia sp. lig30		Amino acid biosynthesis	Aromatic amino acid family	anthranilate phosphoribosyltransferase	TIGR01245		unclassified	unclassified	unclassified	Glycosyl transferase family, helical bundle domain	PF02885		unclassified	unclassified	unclassified	unclassified	unclassified		0	0.000157183
A0A0E1U3C9;A0A0H2WH73;A0A132CJA6;A0A1B4FH63;A0A1S0SCZ8;A0A1V2D6W5;A8E927;C4AYT6		Bacteria	Proteobacteria	Betaproteobacteria	Burkholderiales	Burkholderiaceae	Burkholderia	various		Energy metabolism	Electron transport	cytochrome c oxidase, subunit II	TIGR02866		CL0318	Cytochrome-c	Cytochrome c superfamily	Cytochrome c	PF00034		metabolism	Energy production and conversion	05CV4	Subunits I and II form the functional core of the enzyme complex. Electrons originating in cytochrome c are transferred via heme a and Cu(A) to the binuclear center formed by heme a3 and Cu(B) (By similarity)	various		0	4.89405e-05
A0A0G3YN12		Bacteria	Proteobacteria	Betaproteobacteria	Burkholderiales	Burkholderiaceae	Burkholderia	Burkholderia pyrrocinia		unclassified	unclassified	unclassified	unclassified		CL0063	NADP_Rossmann	FAD/NAD(P)-binding Rossmann fold Superfamily	KR domain	PF08659		unclassified	unclassified	unclassified	unclassified	unclassified		0	9.76949e-05
A0A1W1A623;A0A2S9LDD0;A0A2S9M2N5;A0A2S9MRT7;B9BME4;J4JHY7		Bacteria	Proteobacteria	Betaproteobacteria	Burkholderiales	Burkholderiaceae	Burkholderia	Burkholderia multivorans		unclassified	unclassified	amino acid adenylation domain	TIGR01733		various	various	various	various	various		unclassified	unclassified	unclassified	unclassified	unclassified		0	1.54968e-05
A0A2S9M7L2		Bacteria	Proteobacteria	Betaproteobacteria	Burkholderiales	Burkholderiaceae	Burkholderia	Burkholderia multivorans		Purines, pyrimidines, nucleosides, and nucleotides	Nucleotide and nucleoside interconversions	adenylate kinase	TIGR01351		unclassified	unclassified	unclassified	Adenylate kinase, active site lid	PF05191		metabolism	Nucleotide transport and metabolism	0B7ET	Catalyzes the reversible transfer of the terminal phosphate group between ATP and AMP. Plays an important role in cellular energy homeostasis and in adenine nucleotide metabolism (By similarity)	395019.BMULJ_02512		0	0.00023358
A0A0G3WWV2;A0A1X1PBU6;A0A1Y1BQU2;A0A228HNF3		Bacteria	Proteobacteria	Betaproteobacteria	Burkholderiales	Burkholderiaceae	Burkholderia	various		Energy metabolism	TCA cycle	succinate dehydrogenase or fumarate reductase, flavoprotein subunit	TIGR01812		unclassified	unclassified	unclassified	Fumarate reductase flavoprotein C-term	PF02910		metabolism	Energy production and conversion	16QPK	Succinate dehydrogenase (Flavoprotein subunit)	various		0	0.000138975
A0A2N8R796		Bacteria	Proteobacteria	Betaproteobacteria	Burkholderiales	Burkholderiaceae	Burkholderia	Burkholderia thailandensis		unclassified	unclassified	unclassified	unclassified		unclassified	unclassified	unclassified	unclassified	unclassified		unclassified	unclassified	unclassified	unclassified	unclassified		0	0.000309563
A0A2A4F2S5		Bacteria	Proteobacteria	Betaproteobacteria	Burkholderiales	Burkholderiaceae	Burkholderia	Burkholderia cepacia		Protein synthesis	tRNA aminoacylation	valine--tRNA ligase	TIGR00422		CL0039	HUP	HUP - HIGH-signature proteins, UspA, and PP-ATPase.	Leucyl-tRNA synthetase, Domain 2	PF13603		information storage and processing	Translation, ribosomal structure and biogenesis	05CA4	amino acids such as threonine, to avoid such errors, it has a posttransfer editing activity that hydrolyzes mischarged Thr-tRNA(Val) in a tRNA-dependent manner (By similarity)	339670.Bamb_1321		0	2.69045e-05
A0A0J7JRR2		Bacteria	Proteobacteria	Betaproteobacteria	Burkholderiales	Burkholderiaceae	Burkholderia	Candidatus Burkholderia pumila		Protein fate	Protein and peptide secretion and trafficking	protein-export chaperone SecB	TIGR00809		unclassified	unclassified	unclassified	Preprotein translocase subunit SecB	PF02556		cellular processes and signaling	Intracellular trafficking, secretion, and vesicular transport	175GA	One of the proteins required for the normal export of preproteins out of the cell cytoplasm. It is a molecular chaperone that binds to a subset of precursor proteins, maintaining them in a translocation-competent state. It also specifically binds to its receptor SecA (By similarity)	1097668.BYI23_A002070		0	0.000345602
A0A088UZT5;A2WDT7;J4S082		Bacteria	Proteobacteria	Betaproteobacteria	Burkholderiales	Burkholderiaceae	Burkholderia	Burkholderia sp. YR290		Energy metabolism	TCA cycle	citrate (Si)-synthase	TIGR01798		unclassified	unclassified	unclassified	Citrate synthase, C-terminal domain	PF00285		metabolism	Energy production and conversion	COG0372	citrate synthase	various		0	0.000254859
A0A088TZW4;A0A132EZ16;A0A1W0YZ95;A0A228Q264;F0GAL2		Bacteria	Proteobacteria	Betaproteobacteria	Burkholderiales	Burkholderiaceae	Burkholderia	various		unclassified	unclassified	unclassified	unclassified		CL0063	NADP_Rossmann	FAD/NAD(P)-binding Rossmann fold Superfamily	various	various		unclassified	unclassified	unclassified	unclassified	unclassified		0	0.000103188
J7JAT5		Bacteria	Proteobacteria	Betaproteobacteria	Burkholderiales	Burkholderiaceae	Burkholderia	Burkholderia ambifaria		Unknown function	General	YihY family inner membrane protein	TIGR00765		unclassified	unclassified	unclassified	Virulence factor BrkB	PF03631		poorly characterized	Function unknown	16QEN	UPF0761 membrane protein	339670.Bamb_1337		0	5.79995e-05
A0A0J5WG82;A0A1J9PY77;B1T9C6		Bacteria	Proteobacteria	Betaproteobacteria	Burkholderiales	Burkholderiaceae	Burkholderia	various		Energy metabolism	Entner-Doudoroff	2-dehydro-3-deoxyphosphogluconate aldolase/4-hydroxy-2-oxoglutarate aldolase	TIGR01182		CL0036	TIM_barrel	Common phosphate binding-site TIM barrel superfamily	KDPG and KHG aldolase	PF01081		metabolism	Carbohydrate transport and metabolism	08UHU	Aldolase	269482.Bcep1808_0629		0	0.000382729
A0A0D5LEF4;A0A103E425;A0A103ERJ9;A0A1B4S5J9;A0A238H1R7;Q2SZ53		Bacteria	Proteobacteria	Betaproteobacteria	Burkholderiales	Burkholderiaceae	Burkholderia	various		DNA metabolism	DNA replication, recombination, and repair	crossover junction endodeoxyribonuclease RuvC	TIGR00228		CL0219	RNase_H	Ribonuclease H-like superfamily	Crossover junction endodeoxyribonuclease RuvC	PF02075		unclassified	unclassified	unclassified	unclassified	unclassified		0	0.000299522
A0A2S9LHP0;J4RMM2		Bacteria	Proteobacteria	Betaproteobacteria	Burkholderiales	Burkholderiaceae	Burkholderia	various		unclassified	unclassified	unclassified	unclassified		CL0043	Chelatase	Chelatase Superfamily	Zinc-uptake complex component A periplasmic	PF01297		unclassified	unclassified	unclassified	unclassified	unclassified		0	0.000262409
J7JAA7		Bacteria	Proteobacteria	Betaproteobacteria	Burkholderiales	Burkholderiaceae	Burkholderia	Candidatus Burkholderia brachyanthoides		Purines, pyrimidines, nucleosides, and nucleotides	Nucleotide and nucleoside interconversions	UMP kinase	TIGR02075		unclassified	unclassified	unclassified	Amino acid kinase family	PF00696		metabolism	Nucleotide transport and metabolism	16Q8Q	Catalyzes the reversible phosphorylation of UMP to UDP (By similarity)	375286.mma_2056		0	0.000108413
J7JA66		Bacteria	Proteobacteria	Betaproteobacteria	Burkholderiales	Burkholderiaceae	Burkholderia	Burkholderia cepacia		unclassified	unclassified	unclassified	unclassified		CL0320	PepSY	PepSY domain-like superfamily	SmpA / OmlA family	PF04355		cellular processes and signaling	Cell wall/membrane/envelope biogenesis	COG2913	Part of the outer membrane protein assembly complex, which is involved in assembly and insertion of beta-barrel proteins into the outer membrane (By similarity)	269482.Bcep1808_0618		0	9.58723e-05
A0A228HJQ1		Bacteria	Proteobacteria	Betaproteobacteria	Burkholderiales	Burkholderiaceae	Burkholderia	Burkholderia stabilis		unclassified	unclassified	unclassified	unclassified		unclassified	unclassified	unclassified	Amidase	PF01425		unclassified	unclassified	unclassified	unclassified	unclassified		0	0.000109137
A0A0D8DR12		Bacteria	Proteobacteria	Betaproteobacteria	Burkholderiales	Burkholderiaceae	Burkholderia	Burkholderia vietnamiensis		unclassified	unclassified	unclassified	unclassified		CL0099	ALDH-like	ALDH-like superfamily	Aldehyde dehydrogenase family	PF00171		metabolism	Energy production and conversion	05C26	Dehydrogenase	596154.Alide2_4466		0	5.05783e-05
A0A125PC96		Bacteria	Proteobacteria	Betaproteobacteria	Burkholderiales	Burkholderiaceae	Burkholderia	Burkholderia cenocepacia		Amino acid biosynthesis	Aspartate family	5-methyltetrahydropteroyltriglutamate--homocysteine S-methyltransferase	TIGR01371		CL0160	Methionine_synt	Cobalamin-independent synthase	Cobalamin-independent synthase, N-terminal domain	PF08267		unclassified	unclassified	unclassified	unclassified	unclassified		0	7.05679e-05
A0A1G6YBR4;A0A2N7VUA0		Bacteria	Proteobacteria	Betaproteobacteria	Burkholderiales	Burkholderiaceae	Burkholderia	various		unclassified	unclassified	unclassified	unclassified		unclassified	unclassified	unclassified	Ribosomal protein S8	PF00410		information storage and processing	Translation, ribosomal structure and biogenesis	179ZI	One of the primary rRNA binding proteins, it binds directly to 16S rRNA central domain where it helps coordinate assembly of the platform of the 30S subunit (By similarity)	various		0	0.000607692
A0A063BDY3;A0A071MIR2;A0A087P1B5;A0A088TEQ0;A0A095DXL3;A0A095EH66;A0A0D8E4T8;A0A0G3WLS0;A0A0G3Z0P0;A0A0H2XQY0;A0A0J5X7R9;A0A0J6PYU4;A0A103AXN6;A0A103ZYN1;A0A104BSD1;A0A104CA52;A0A104DIJ2;A0A105VYF4;A0A118FQ14;A0A118G237;A0A120DV04;A0A124UK51;A0A1B4BUJ9;A0A1B4F0E6;A0A1B4PUM1;A0A1C8ZBC4;A0A1D7ZG92;A0A1E3FIH7;A0A1I0LMH8;A0A1K1S8R4;A0A1V2W1G0;A0A1V2WU34;A0A1V2XQU5;A0A1Y1BJR8;A0A1Z3YWD3;A0A228GX68;A0A…		Bacteria	Proteobacteria	Betaproteobacteria	Burkholderiales	Burkholderiaceae	Burkholderia	various		Energy metabolism	Amino acids and amines	kynureninase	TIGR01814		CL0061	PLP_aminotran	PLP dependent aminotransferase superfamily	Aminotransferase class-V	PF00266		unclassified	unclassified	unclassified	unclassified	unclassified		0	0.000128981
A0A088X3H5		Bacteria	Proteobacteria	Betaproteobacteria	Burkholderiales	Burkholderiaceae	Burkholderia	Burkholderia pseudomallei		unclassified	unclassified	unclassified	unclassified		CL0063	NADP_Rossmann	FAD/NAD(P)-binding Rossmann fold Superfamily	FAD binding domain	PF01494		unclassified	unclassified	unclassified	unclassified	unclassified		0	3.79524e-05
A0A063BAT3;A0A084DE34;A0A087NNL3;A0A088UXM7;A0A088X1C4;A0A095DXH3;A0A095W7M5;A0A0B1YLB2;A0A0P0KI43;A0A102EFZ2;A0A104IB75;A0A104NHU3;A0A105VYA5;A0A106EZZ9;A0A106MGI6;A0A117YC94;A0A118MF47;A0A1B4FY55;A0A1B4HQ50;A0A1B4JRX8;A0A1B4NN40;A0A1J9P9H5;A0A1R1JC20;A0A1U9MM53;A0A291CMP6;A0A2A4FA71;A0A2A9LLW5;A2WDB3;A4JAU3;B1T5U6;B4E611;B9BVC5;C5A9L2;I2DJ65;Q0BIZ3		Bacteria	Proteobacteria	Betaproteobacteria	Burkholderiales	Burkholderiaceae	Burkholderia	various		unclassified	unclassified	unclassified	unclassified		CL0481	HUH	His-hydrophobic-His tranposase Y1,Y2 superfamily	Transposase IS200 like	PF01797		unclassified	unclassified	unclassified	unclassified	unclassified		0	0.000211427
A0A2S9LHV0;J4QT92		Bacteria	Proteobacteria	Betaproteobacteria	Burkholderiales	Burkholderiaceae	Burkholderia	Burkholderia sp. LA-2-3-30-S1-D2		unclassified	unclassified	unclassified	unclassified		CL0262	Trigger_C	Trigger factor/SurA domain	SurA N-terminal domain	PF13623		cellular processes and signaling	Posttranslational modification, protein turnover, chaperones	16QA9	Chaperone involved in the correct folding and assembly of outer membrane proteins. Recognizes specific patterns of aromatic residues and the orientation of their side chains, which are found more frequently in integral outer membrane proteins. May act in both early periplasmic and late outer membrane-associated steps of protein maturation (By similarity)	various		0	0.000476061
A0A1G6YDW5		Bacteria	Proteobacteria	Betaproteobacteria	Burkholderiales	Burkholderiaceae	Burkholderia	Burkholderia sp. TNe-862		Transcription	DNA-dependent RNA polymerase	DNA-directed RNA polymerase, beta'' subunit	TIGR02388		CL0105	Hybrid	Barrel sandwich hybrid superfamily	Biotin-lipoyl like	PF13533		information storage and processing	Transcription	COG0086	DNA-dependent RNA polymerase catalyzes the transcription of DNA into RNA using the four ribonucleoside triphosphates as substrates (By similarity)	267608.RSc3033		0	0.00018859
A0A088X2G5		Bacteria	Proteobacteria	Betaproteobacteria	Burkholderiales	Burkholderiaceae	Burkholderia	Burkholderia thailandensis		unclassified	unclassified	unclassified	unclassified		CL0023	P-loop_NTPase	P-loop containing nucleoside triphosphate hydrolase superfamily	RNA helicase	PF00910		unclassified	unclassified	unclassified	unclassified	unclassified		0	4.84788e-05
A0A095FL38;A0A118NTU1;A0A2A7RZI8;A0A2S4NTI3;F2LGG9		Bacteria	Proteobacteria	Betaproteobacteria	Burkholderiales	Burkholderiaceae	Burkholderia	various		unclassified	unclassified	unclassified	unclassified		unclassified	unclassified	unclassified	Cobalamin synthesis protein cobW C-terminal domain	PF07683		poorly characterized	Function unknown	16R03	cobalamin synthesis protein, P47K	999541.bgla_1g37950		0	0.000148523
A0A0J5U4B5		Bacteria	Proteobacteria	Betaproteobacteria	Burkholderiales	Burkholderiaceae	Burkholderia	Burkholderia sp. LK4		unclassified	unclassified	unclassified	unclassified		unclassified	unclassified	unclassified	RES domain	PF08808		poorly characterized	Function unknown	0BFSY	RES domain	583345.Mmol_1458		0	6.01728e-05
A0A0H3KNH5;A0A1W1A659;A0A2S9LPA2;A0A2S9MRR1;J5BZS4		Bacteria	Proteobacteria	Betaproteobacteria	Burkholderiales	Burkholderiaceae	Burkholderia	Burkholderia multivorans		Transport and binding proteins	Porins	efflux transporter, outer membrane factor (OMF) lipoprotein, NodT family	TIGR01845		CL0105	Hybrid	Barrel sandwich hybrid superfamily	Outer membrane efflux protein	PF02321		cellular processes and signaling	Cell wall/membrane/envelope biogenesis	05ENJ	RND efflux system, outer membrane lipoprotein	339670.Bamb_1522		0	0.00027361
A0A0G3YY31;A0A0H2XLE3;A0A102EPL9;A0A103LFQ6;A0A105UZV3;A0A105VN65;A0A106LSV0;A0A1B4HQY7;A0A1B4NPI4;A0A1C8Z6E7;A0A1E3FMH9;A0A1J9NV87;A0A1X1PAZ5;A0A1Z3YNC9;A0A228HUL0;A0A228J100;A0A2G1SH05;A0A2S9L0E0;A0A2S9P4Y9;A2WCJ5;B1FR77;B1T9K5;Q0BI57		Bacteria	Proteobacteria	Betaproteobacteria	Burkholderiales	Burkholderiaceae	Burkholderia	various		unclassified	unclassified	unclassified	unclassified		unclassified	unclassified	unclassified	YceI-like domain	PF04264		poorly characterized	Function unknown	08R47	YceI family	various		0	0.000276481
A0A1W0ZCC5;A0A2S9L4P3;A0A2S9MWP4;B9C0M1;J5B133		Bacteria	Proteobacteria	Betaproteobacteria	Burkholderiales	Burkholderiaceae	Burkholderia	various		unclassified	unclassified	unclassified	unclassified		CL0091	NAD_Ferredoxin	Ferredoxin / Ferric reductase-like NAD binding	Ferric reductase NAD binding domain	PF08030		various	various	various	various	various		0	0.000204313
A0A221A9P0		Bacteria	Proteobacteria	Betaproteobacteria	Burkholderiales	Burkholderiaceae	Burkholderia	Burkholderia sp. OLGA172		Protein synthesis	Ribosomal proteins: synthesis and modification	ribosomal protein bS1	TIGR00717		CL0021	OB	OB fold	Penicillin-binding protein OB-like domain	PF17092		information storage and processing	Translation, ribosomal structure and biogenesis	16QAF	thus facilitating recognition of the initiation point. It is needed to translate mRNA with a short Shine-Dalgarno (SD) purine-rich sequence (By similarity)	640510.BC1001_2631		0	0.000280315
A0A088X2F0;A0A0D5J0G3;A0A103E2X6;A0A104LK53;A0A118NUL5;A0A124T5P3;A0A132CA42;A0A132EKV8;A0A132ERN1;A0A1B4FDA0;A0A1B4G0Y3;A0A1B4JWM6;A0A1B4NSP6;A0A2A7S9J5;A1V568;A2W9A3;B9BFQ7;B9BY24;C5AEV6;F2LG13		Bacteria	Proteobacteria	Betaproteobacteria	Burkholderiales	Burkholderiaceae	Burkholderia	various		Protein synthesis	Translation factors	translation elongation factor Ts	TIGR00116		unclassified	unclassified	unclassified	Elongation factor TS	PF00889		information storage and processing	Translation, ribosomal structure and biogenesis	16QAP	Associates with the EF-Tu.GDP complex and induces the exchange of GDP to GTP. It remains bound to the aminoacyl-tRNA.EF- Tu.GTP complex up to the GTP hydrolysis stage on the ribosome (By similarity)	various		0	0.000637536
E1TA57		Bacteria	Proteobacteria	Betaproteobacteria	Burkholderiales	Burkholderiaceae	Burkholderia	Burkholderia sp. HB1		unclassified	unclassified	unclassified	unclassified		CL0036	TIM_barrel	Common phosphate binding-site TIM barrel superfamily	Indole-3-glycerol phosphate synthase	PF00218		metabolism	Amino acid transport and metabolism	COG0134	indole-3-glycerol phosphate synthase	640512.BC1003_3085		0	9.69576e-05
A0A0P0L407;A0A2J9H8T4		Bacteria	Proteobacteria	Betaproteobacteria	Burkholderiales	Burkholderiaceae	Burkholderia	various		unclassified	unclassified	unclassified	unclassified		CL0061	PLP_aminotran	PLP dependent aminotransferase superfamily	Aminotransferase class I and II	PF00155		metabolism	Amino acid transport and metabolism	COG1448	aminotransferase	999541.bgla_1g28890		0	6.43954e-05
A0A087NUQ6;A0A0G3WYH4;A0A0H3KP40;A0A1K1R2Q8;A0A1W0YJ47;A0A1Y1BSN6;A0A2S8IYF6;A0A2S9L5D2;A0A2S9LVG9;A0A2S9MDX1;B9B2Y0;B9BYN1;J4RHB5		Bacteria	Proteobacteria	Betaproteobacteria	Burkholderiales	Burkholderiaceae	Burkholderia	various		unclassified	unclassified	unclassified	unclassified		unclassified	unclassified	unclassified	unclassified	unclassified		unclassified	unclassified	unclassified	unclassified	unclassified		0	5.4436e-05
A0A2C9AM82		Bacteria	Proteobacteria	Betaproteobacteria	Burkholderiales	Burkholderiaceae	Burkholderia	Burkholderia sp. YR290		unclassified	unclassified	unclassified	unclassified		CL0465	Ank	Ankyrin repeat superfamily	Ankyrin repeat	PF00023		unclassified	unclassified	unclassified	unclassified	unclassified		0	0.00107578
A0A1W1A244;A0A2S9LTZ5;B9BBP4;B9BXF5;J4R7Q6		Bacteria	Proteobacteria	Betaproteobacteria	Burkholderiales	Burkholderiaceae	Burkholderia	Burkholderia sp. AU29985		unclassified	unclassified	transaminase, acetylornithine/succinylornithine family	TIGR00707		CL0061	PLP_aminotran	PLP dependent aminotransferase superfamily	Aminotransferase class-III	PF00202		metabolism	Amino acid transport and metabolism	16Q45	Acetylornithine aminotransferase	various		0	0.000262995
A0A221A7M6		Bacteria	Proteobacteria	Betaproteobacteria	Burkholderiales	Burkholderiaceae	Burkholderia	Burkholderia sp. WP9		Purines, pyrimidines, nucleosides, and nucleotides	2'-Deoxyribonucleotide metabolism	ribonucleoside-diphosphate reductase, alpha subunit	TIGR02506		unclassified	unclassified	unclassified	Ribonucleotide reductase, all-alpha domain	PF00317		unclassified	unclassified	unclassified	unclassified	unclassified		0	2.57453e-05
A0A2A7S990;F2LE65		Bacteria	Proteobacteria	Betaproteobacteria	Burkholderiales	Burkholderiaceae	Burkholderia	Burkholderia oklahomensis		unclassified	unclassified	unclassified	unclassified		CL0013	Beta-lactamase	Serine beta-lactamase-like superfamily	Beta-lactamase enzyme family	PF13354		cellular processes and signaling	Cell wall/membrane/envelope biogenesis	COG1686	Carboxypeptidase	999541.bgla_1g35790		0	5.92022e-05
A0A1S0SJK9		Bacteria	Proteobacteria	Betaproteobacteria	Burkholderiales	Burkholderiaceae	Burkholderia	Burkholderia pseudomallei		unclassified	unclassified	unclassified	unclassified		unclassified	unclassified	unclassified	ImcF-related N-terminal domain	PF14331		unclassified	unclassified	unclassified	unclassified	unclassified		0	1.94502e-05
A0A063BDF0;A0A088WTF4;A0A0D5LLI3;A0A103EDP7;A0A108E8U0;A0A118Q3H7;A0A1B4TXK0;A0A2A4CFU1;A2W9P5;B2JG18;F2LDP9		Bacteria	Proteobacteria	Betaproteobacteria	Burkholderiales	Burkholderiaceae	Burkholderia	various		Protein synthesis	Ribosomal proteins: synthesis and modification	ribosomal protein bS6	TIGR00166		unclassified	unclassified	unclassified	Ribosomal protein S6	PF01250		unclassified	unclassified	unclassified	unclassified	unclassified		0	0.000405368
A0A0L0TLT0;A0A2C8ZNB0		Bacteria	Proteobacteria	Betaproteobacteria	Burkholderiales	Burkholderiaceae	Burkholderia	various		Energy metabolism	TCA cycle	dihydrolipoyllysine-residue succinyltransferase, E2 component of oxoglutarate dehydrogenase (succinyl-transferring) complex	TIGR01347		unclassified	unclassified	unclassified	e3 binding domain	PF02817		unclassified	unclassified	unclassified	unclassified	unclassified		0	5.96143e-05
B1T220		Bacteria	Proteobacteria	Betaproteobacteria	Burkholderiales	Burkholderiaceae	Burkholderia	Burkholderia ambifaria		unclassified	unclassified	unclassified	unclassified		CL0177	PBP	Periplasmic binding protein clan	Bacterial extracellular solute-binding proteins, family 5 Middle	PF00496		unclassified	unclassified	unclassified	unclassified	unclassified		0	9.94721e-05
A0A0D8E7S1;A0A0G3X1R1;A0A0H3KLN1;A0A102HYZ8;A0A118G6Z7;A0A119DS54;A0A1B4BZB5;A0A1B4P100;A0A1W0YDS3;A0A1X1PPA6;A0A2A4CLZ6;A0A2A9M387;A0A2R7YI52;A0A2S9LEG7;A0A2S9LSU8;A2WF06;J5C1C7;J7J9G9		Bacteria	Proteobacteria	Betaproteobacteria	Burkholderiales	Burkholderiaceae	Burkholderia	various		unclassified	unclassified	unclassified	unclassified		CL0099	ALDH-like	ALDH-like superfamily	Aldehyde dehydrogenase family	PF00171		metabolism	Energy production and conversion	05C26	Dehydrogenase	various		0	4.88475e-05
G8MHJ9		Bacteria	Proteobacteria	Betaproteobacteria	Burkholderiales	Burkholderiaceae	Burkholderia	Burkholderia sp. RPE67		Transport and binding proteins	Amino acids, peptides and amines	oligopeptide/dipeptide ABC transporter, ATP-binding protein, C-terminal domain	TIGR01727		CL0023	P-loop_NTPase	P-loop containing nucleoside triphosphate hydrolase superfamily	ATPase family associated with various cellular activities (AAA)	PF00004		poorly characterized	Function unknown	08JQ6	ABC transporter	640511.BC1002_4537		0	4.21901e-05
A0A1B4F7B2		Bacteria	Proteobacteria	Betaproteobacteria	Burkholderiales	Burkholderiaceae	Burkholderia	Burkholderia sp. USM B20		unclassified	unclassified	unclassified	unclassified		CL0199	DPBB	Double Psi beta barrel glucanase	3D domain	PF06725		cellular processes and signaling	Cell wall/membrane/envelope biogenesis	05CA3	membrane-bound lytic murein transglycosylase	339670.Bamb_0443		0	0.000131497
A0A1B4MQN6;F0FW53		Bacteria	Proteobacteria	Betaproteobacteria	Burkholderiales	Burkholderiaceae	Burkholderia	various		Protein synthesis	Ribosomal proteins: synthesis and modification	ribosomal protein uS4	TIGR01017		CL0492	S4	S4 domain superfamily	S4 domain	PF01479		information storage and processing	Translation, ribosomal structure and biogenesis	05G6W	One of the primary rRNA binding proteins, it binds directly to 16S rRNA where it nucleates assembly of the body of the 30S subunit (By similarity)	395019.BMULJ_02980		0	0.000520907
A0A2S9L9C1;B9BZN5		Bacteria	Proteobacteria	Betaproteobacteria	Burkholderiales	Burkholderiaceae	Burkholderia	Burkholderia multivorans		Protein fate	Degradation of proteins, peptides, and glycopeptides	peptidase Do	TIGR02037		CL0124	Peptidase_PA	Peptidase clan PA	Peptidase S46	PF10459		unclassified	unclassified	unclassified	unclassified	unclassified		0	0.000387677
A0A0J5ZNZ7;A0A2S9LA59;B9BZG8		Bacteria	Proteobacteria	Betaproteobacteria	Burkholderiales	Burkholderiaceae	Burkholderia	various		Energy metabolism	ATP-proton motive force interconversion	ATP synthase F1, alpha subunit	TIGR00962		CL0275	HAS-barrel	HAS-barrel superfamily	various	various		metabolism	Energy production and conversion	COG0056	Produces ATP from ADP in the presence of a proton gradient across the membrane. The alpha chain is a regulatory subunit (By similarity)	various		0	0.000420381
B9BUL8		Bacteria	Proteobacteria	Betaproteobacteria	Burkholderiales	Burkholderiaceae	Burkholderia	Burkholderia multivorans		unclassified	unclassified	unclassified	unclassified		CL0312	HemS_ChuX	Heme iron utilization protein-like superfamily	Haem utilisation ChuX/HutX	PF06228		metabolism	Inorganic ion transport and metabolism	0B9WE	hemin transport protein	395019.Bmul_3337		0	0.00022815
A0A084DAZ1		Bacteria	Proteobacteria	Betaproteobacteria	Burkholderiales	Burkholderiaceae	Burkholderia	Burkholderia metallica		Regulatory functions	Protein interactions	HflC protein	TIGR01932		CL0433	SPFH	SPFH superfamily	SPFH domain / Band 7 family	PF01145		cellular processes and signaling	Posttranslational modification, protein turnover, chaperones	COG0330	Band 7 protein	216591.BCAL1876		0	0.000180314
A0A084DHV6;A0A088X0X4;A0A095Y418;A0A0B1YQY3;A0A0D5LEA0;A0A0D8E3B5;A0A0G3WQQ8;A0A0H2WLT4;A0A0H3KBS9;A0A0J5W804;A0A0P0K878;A0A103E3X9;A0A103ERF4;A0A104M8X6;A0A107HXQ8;A0A118G403;A0A119DGR1;A0A124K703;A0A132C5D2;A0A132ECK7;A0A132F5Y6;A0A1B4BPF1;A0A1B4F5Q6;A0A1B4FB10;A0A1B4NPC6;A0A1B4S5D6;A0A1D7ZD52;A0A1J9NTQ4;A0A1W1A8Z5;A0A1X4K2B9;A0A1Y1BQ45;A0A291CN97;A0A2A4C5Y4;A0A2A9LVP0;A0A2J9HDJ8;A0A2S9KWX8;A0A…		Bacteria	Proteobacteria	Betaproteobacteria	Burkholderiales	Burkholderiaceae	Burkholderia	various		unclassified	unclassified	unclassified	unclassified		CL0118	Ribokinase	Ribokinase-like superfamily	pfkB family carbohydrate kinase	PF00294		metabolism	Nucleotide transport and metabolism	0B7V1	PfkB domain protein	various		0	8.0293e-05
A0A0H3KC43;B9B9E6;Q6H8I8		Bacteria	Proteobacteria	Betaproteobacteria	Burkholderiales	Burkholderiaceae	Burkholderia	Burkholderia multivorans		unclassified	unclassified	unclassified	unclassified		various	various	various	various	various		unclassified	unclassified	unclassified	unclassified	unclassified		0	0.000343401
A0A1W1A7P9;A0A2S9LJ69		Bacteria	Proteobacteria	Betaproteobacteria	Burkholderiales	Burkholderiaceae	Burkholderia	Burkholderia gladioli		Energy metabolism	TCA cycle	oxoglutarate dehydrogenase (succinyl-transferring), E1 component	TIGR00239		unclassified	unclassified	unclassified	2-oxoglutarate dehydrogenase N-terminus	PF16078		unclassified	unclassified	unclassified	unclassified	unclassified		0	5.38653e-05
A0A1B4S7J4		Bacteria	Proteobacteria	Betaproteobacteria	Burkholderiales	Burkholderiaceae	Burkholderia	Burkholderia sp. MSMB617WGS		Amino acid biosynthesis	Aspartate family	2,3,4,5-tetrahydropyridine-2,6-dicarboxylate N-succinyltransferase	TIGR00965		CL0536	HEXAPEP	Hexapeptide repeat superfamily	Bacterial transferase hexapeptide (six repeats)	PF00132		metabolism	Amino acid transport and metabolism	COG2171	Catalyzes the conversion of the cyclic tetrahydrodipicolinate (THDP) into the acyclic N-succinyl-L-2- amino-6-oxopimelate using succinyl-CoA (By similarity)	269482.Bcep1808_1936		0	0.00019324
A0A1B4F5B6		Bacteria	Proteobacteria	Betaproteobacteria	Burkholderiales	Burkholderiaceae	Burkholderia	Burkholderia cenocepacia		unclassified	unclassified	tol-pal system protein YbgF	TIGR02795		CL0020	TPR	Tetratrico peptide repeat superfamily	Tetratricopeptide repeat	PF14559		poorly characterized	Function unknown	17G76	tol-pal system protein YbgF	216591.BCAL3205		0	0.000536231
A0A2S9LFH4;B9BY33		Bacteria	Proteobacteria	Betaproteobacteria	Burkholderiales	Burkholderiaceae	Burkholderia	Burkholderia multivorans		unclassified	unclassified	unclassified	unclassified		unclassified	unclassified	unclassified	ZipA, C-terminal FtsZ-binding domain	PF04354		cellular processes and signaling	Cell cycle control, cell division, chromosome partitioning	08R18	receptor for the septal ring structure, may anchor it to the inner-membrane (By similarity)	269482.Bcep1808_1932		0	5.86616e-05
A0A2N7VR71		Bacteria	Proteobacteria	Betaproteobacteria	Burkholderiales	Burkholderiaceae	Burkholderia	Burkholderia sp. SJ98		unclassified	unclassified	unclassified	unclassified		CL0165	Cache	Cache-like domain	Two-component sensor kinase N-terminal	PF08521		unclassified	unclassified	unclassified	unclassified	unclassified		0	5.64698e-05
A0A088UTA9;A0A088WUB7;A0A0J5Z567;A0A103E2V7;A0A107ZVA1;A0A1B4FD28;A0A1B4JWL1;A0A1B4S7K1;A0A1V0W6D6;A0A1Z3YTH1;A0A228H509;A0A228HY21;A0A2G1SKF8;B1YS71;B9BY22		Bacteria	Proteobacteria	Betaproteobacteria	Burkholderiales	Burkholderiaceae	Burkholderia	various		Protein synthesis	Translation factors	ribosome recycling factor	TIGR00496		unclassified	unclassified	unclassified	Ribosome recycling factor	PF01765		unclassified	unclassified	unclassified	unclassified	unclassified		0	0.000138139
A0A095DS03;A0A102YC46;A0A104NE42;A0A104XXE5;A0A107JFY3;A0A107KPS3;A0A125I1Y6;A0A2R7YI25;B4ECM3;B9BY17		Bacteria	Proteobacteria	Betaproteobacteria	Burkholderiales	Burkholderiaceae	Burkholderia	various		Protein fate	Protein and peptide secretion and trafficking	outer membrane protein assembly complex, YaeT protein	TIGR03303		CL0191	POTRA	POTRA domain superfamily	various	various		cellular processes and signaling	Cell wall/membrane/envelope biogenesis	16QB0	Part of the outer membrane protein assembly complex, which is involved in assembly and insertion of beta-barrel proteins into the outer membrane	882378.RBRH_03567		0	3.34119e-05
A0A0D0HK55;A0A102MZV1;A0A104P8Q6;A0A105J4B7;A0A106PKC5;A0A108NDM2;A0A119UPL4		Bacteria	Proteobacteria	Betaproteobacteria	Burkholderiales	Burkholderiaceae	Burkholderia	Burkholderia sp. MSMB1835		Amino acid biosynthesis	Aspartate family	4-hydroxy-tetrahydrodipicolinate synthase	TIGR00674		CL0036	TIM_barrel	Common phosphate binding-site TIM barrel superfamily	Dihydrodipicolinate synthetase family	PF00701		unclassified	unclassified	unclassified	unclassified	unclassified		0	0.000179116
A0A0E1W6N0;A0A1W6FHL3;A0A2K9D0F7		Bacteria	Proteobacteria	Betaproteobacteria	Burkholderiales	Burkholderiaceae	Burkholderia	Burkholderia sp. 2002721687		Amino acid biosynthesis	Glutamate family	glutamate-5-semialdehyde dehydrogenase	TIGR00407		CL0099	ALDH-like	ALDH-like superfamily	Aldehyde dehydrogenase family	PF00171		metabolism	Amino acid transport and metabolism	05C2S	Catalyzes the NADPH dependent reduction of L-gamma- glutamyl 5-phosphate into L-glutamate 5-semialdehyde and phosphate. The product spontaneously undergoes cyclization to form 1-pyrroline-5-carboxylate (By similarity)	350701.BDAG_02506		0	0.000235432
A0A119H7C6		Bacteria	Proteobacteria	Betaproteobacteria	Burkholderiales	Burkholderiaceae	Burkholderia	Burkholderia cepacia		Transport and binding proteins	Unknown substrate	efflux transporter, RND family, MFP subunit	TIGR01730		CL0105	Hybrid	Barrel sandwich hybrid superfamily	HlyD membrane-fusion protein of T1SS	PF00529		cellular processes and signaling	Defense mechanisms	16Q8Z	efflux transporter, rnd family, mfp subunit	339670.Bamb_2656		0	0.000151019
A0A0B1Y759		Bacteria	Proteobacteria	Betaproteobacteria	Burkholderiales	Burkholderiaceae	Burkholderia	Burkholderia sp. A9		unclassified	unclassified	unclassified	unclassified		unclassified	unclassified	unclassified	GrpE	PF01025		unclassified	unclassified	unclassified	unclassified	unclassified		0	0.000141955
A0A063BGH8;A0A1B4LIC7;A0A1W0YSE8;A0A2S9L8J8;A0A2S9LLS2;A0A2S9MCD5;B9BGH3;B9BWP7		Bacteria	Proteobacteria	Betaproteobacteria	Burkholderiales	Burkholderiaceae	Burkholderia	various		unclassified	unclassified	unclassified	unclassified		CL0377	FAH	Fumarylacetoacetate hydrolase, C-terminal domain, superfamily	Fumarylacetoacetate (FAA) hydrolase family	PF01557		metabolism	Secondary metabolites biosynthesis, transport and catabolism	COG3971	2-oxopent-4-enoate hydratase activity	various		0	0.000101157
A0A071M507;A0A103RQU6;A0A105LQH9;A0A105Z3C6;A0A106VLC4;A0A108CEU5;A0A124LAH9;A0A125C780;A0A125G559;A0A1B4LIE0;A0A1W0YY43;A0A228Q1E8;A0A269SK57;A0A2A4FBL9;A0A2R7YF03;A0A2S5DNF8;A0A2S9L8M3;B9BWN2		Bacteria	Proteobacteria	Betaproteobacteria	Burkholderiales	Burkholderiaceae	Burkholderia	various		unclassified	unclassified	unclassified	unclassified		various	various	various	various	various		metabolism	Lipid transport and metabolism	0B7RE	3-hydroxybutyryl-CoA dehydrogenase (EC 1.1.1.157	various		0	0.000189838
B9BWM0		Bacteria	Proteobacteria	Betaproteobacteria	Burkholderiales	Burkholderiaceae	Burkholderia	Burkholderia multivorans		unclassified	unclassified	unclassified	unclassified		CL0172	Thioredoxin	Thioredoxin-like	Redoxin	PF08534		unclassified	unclassified	unclassified	unclassified	unclassified		0	8.61244e-05
A0A102EJ75;A0A1B4BR75;A0A1B4F3Y7		Bacteria	Proteobacteria	Betaproteobacteria	Burkholderiales	Burkholderiaceae	Burkholderia	Burkholderia sp. NFACC33-1		Purines, pyrimidines, nucleosides, and nucleotides	Pyrimidine ribonucleotide biosynthesis	carbamoyl-phosphate synthase, small subunit	TIGR01368		CL0014	Glutaminase_I	Class-I Glutamine amidotransferase superfamily	Peptidase C26	PF07722		unclassified	unclassified	unclassified	unclassified	unclassified		0	0.000141506
A0A063B4P8;A0A088U1R4;A0A0D0GUG3;A0A104E4V6;A0A104INF8;A0A105LD53;A0A107JEB9;A0A107RRB2;A0A119UPI3;A0A1W0ZQT5;A0A2S9MZH7;B9BYU4;J7J5K8		Bacteria	Proteobacteria	Betaproteobacteria	Burkholderiales	Burkholderiaceae	Burkholderia	various		unclassified	unclassified	unclassified	unclassified		CL0061	PLP_aminotran	PLP dependent aminotransferase superfamily	Aminotransferase class I and II	PF00155		metabolism	Amino acid transport and metabolism	COG1448	aminotransferase	various		0	0.000270245
A0A095E9H5;A0A1V2W1S6;A0A1V2X773;A0A1V2Y172;A0A1V6KU36;A0A2N9CQK8;V5BPD3		Bacteria	Proteobacteria	Betaproteobacteria	Burkholderiales	Burkholderiaceae	Burkholderia	various		unclassified	unclassified	unclassified	unclassified		unclassified	unclassified	unclassified	unclassified	unclassified		poorly characterized	Function unknown	067KR	NA	216591.BCAM0203		0	7.36211e-05
B1JYL9		Bacteria	Proteobacteria	Betaproteobacteria	Burkholderiales	Burkholderiaceae	Burkholderia	Burkholderia cenocepacia		Fatty acid and phospholipid metabolism	Other	acetyl-CoA C-acyltransferase	TIGR01930		CL0046	Thiolase	Thiolase-like Superfamily	Beta-ketoacyl synthase, N-terminal domain	PF00109		metabolism	Lipid transport and metabolism	COG0183	acetyl-coa acetyltransferase	398527.Bphyt_1844		0	6.53785e-05
A0A1B4F2X7		Bacteria	Proteobacteria	Betaproteobacteria	Burkholderiales	Burkholderiaceae	Burkholderia	Burkholderia sp. RF2-non_BP3		unclassified	unclassified	unclassified	unclassified		CL0023	P-loop_NTPase	P-loop containing nucleoside triphosphate hydrolase superfamily	AAA domain, putative AbiEii toxin, Type IV TA system	PF13304		metabolism	Inorganic ion transport and metabolism	05E0A	ABC, transporter	395019.Bmul_1603		0	0.000190508
A0A1W0ZEB2;A0A2S9L4K1;A0A2S9M016;A0A2S9MKT9;B9B9K6;B9BUY7		Bacteria	Proteobacteria	Betaproteobacteria	Burkholderiales	Burkholderiaceae	Burkholderia	various		unclassified	unclassified	phenylacetate degradation probable enoyl-CoA hydratase PaaB	TIGR02280		CL0127	ClpP_crotonase	ClpP/Crotonase superfamily	Enoyl-CoA hydratase/isomerase	PF16113		various	various	various	various	various		0	0.000107301
B1JV65		Bacteria	Proteobacteria	Betaproteobacteria	Burkholderiales	Burkholderiaceae	Burkholderia	Burkholderia cenocepacia		unclassified	unclassified	unclassified	unclassified		unclassified	unclassified	unclassified	unclassified	unclassified		unclassified	unclassified	unclassified	unclassified	unclassified		0	2.97367e-05
A0A1G6V3Z5		Bacteria	Proteobacteria	Betaproteobacteria	Burkholderiales	Burkholderiaceae	Burkholderia	Burkholderia sp. TNe-862		unclassified	unclassified	unclassified	unclassified		CL0570	PPP-I	Protease propeptides/inhibitors	Pro-kumamolisin, activation domain	PF09286		cellular processes and signaling	Posttranslational modification, protein turnover, chaperones	16T0Q	Peptidase S53 propeptide	640512.BC1003_3923		0	5.18752e-05
A0A132CIU3		Bacteria	Proteobacteria	Betaproteobacteria	Burkholderiales	Burkholderiaceae	Burkholderia	Burkholderia sp. ABCPW 14		unclassified	unclassified	unclassified	unclassified		unclassified	unclassified	unclassified	unclassified	unclassified		poorly characterized	Function unknown	11W23	Peptidoglycan-binding domain 1 protein	350701.BDAG_04199		0	9.9018e-05
A0A0H3KHJ2;A0A2S9LIT0;A0A2S9LLK3;A0A2S9N2Q8;B9B3I5;B9BU55		Bacteria	Proteobacteria	Betaproteobacteria	Burkholderiales	Burkholderiaceae	Burkholderia	Burkholderia sp. FL-7-2-10-S1-D7		Signal transduction	PTS	PTS system, glucose subfamily, IIA component	TIGR00830		unclassified	unclassified	unclassified	PTS HPr component phosphorylation site	PF00381		unclassified	unclassified	unclassified	unclassified	unclassified		0	3.28141e-05
A0A1Q8ISF5		Bacteria	Proteobacteria	Betaproteobacteria	Burkholderiales	Burkholderiaceae	Burkholderia	Burkholderia sp. SRS-W-2-2016		Unknown function	General	small GTP-binding protein domain	TIGR00231		CL0023	P-loop_NTPase	P-loop containing nucleoside triphosphate hydrolase superfamily	50S ribosome-binding GTPase	PF01926		information storage and processing	Translation, ribosomal structure and biogenesis	COG0050	This protein promotes the GTP-dependent binding of aminoacyl-tRNA to the A-site of ribosomes during protein biosynthesis (By similarity)	339670.Bamb_0265		0	7.12629e-05
A0A126YIR0		Bacteria	Proteobacteria	Betaproteobacteria	Burkholderiales	Burkholderiaceae	Burkholderia	Burkholderia sp. PAMC 28687		unclassified	unclassified	unclassified	unclassified		unclassified	unclassified	unclassified	unclassified	unclassified		unclassified	unclassified	unclassified	unclassified	unclassified		0	0.000328141
A0A2R7YBH7		Bacteria	Proteobacteria	Betaproteobacteria	Burkholderiales	Burkholderiaceae	Burkholderia	Burkholderia sp. AU29985		unclassified	unclassified	unclassified	unclassified		CL0257	Acetyltrans	N-acetyltransferase like	Acetyltransferase (GNAT) domain	PF13673		poorly characterized	Function unknown	0641D	gCN5-related N-acetyltransferase	350701.BDAG_01236		0	0.000110667
J7J1A4		Bacteria	Proteobacteria	Betaproteobacteria	Burkholderiales	Burkholderiaceae	Burkholderia	Burkholderia lata (strain ATCC 17760 / DSM 23089 / LMG 22485 / NCIMB 9086 / R18194 / 383)		unclassified	unclassified	unclassified	unclassified		CL0262	Trigger_C	Trigger factor/SurA domain	SurA N-terminal domain	PF13623		unclassified	unclassified	unclassified	unclassified	unclassified		0	4.38201e-05
A0A095FV17;A0A2S8J6J0;U2FS20;V5A4H0		Bacteria	Proteobacteria	Betaproteobacteria	Burkholderiales	Burkholderiaceae	Burkholderia	various		unclassified	unclassified	unclassified	unclassified		CL0126	Peptidase_MA	Peptidase clan MA	Peptidase family M48	PF01435		unclassified	unclassified	unclassified	unclassified	unclassified		0	9.9018e-05
A0A0N0IGB9		Bacteria	Proteobacteria	Betaproteobacteria	Burkholderiales	Burkholderiaceae	Burkholderia	Burkholderia sp. ST111		unclassified	unclassified	unclassified	unclassified		unclassified	unclassified	unclassified	unclassified	unclassified		unclassified	unclassified	unclassified	unclassified	unclassified		0	9.86718e-05
A0A0E1SD79;A0A0E1WC91		Bacteria	Proteobacteria	Betaproteobacteria	Burkholderiales	Burkholderiaceae	Burkholderia	Burkholderia pseudomallei		unclassified	unclassified	unclassified	unclassified		unclassified	unclassified	unclassified	unclassified	unclassified		unclassified	unclassified	unclassified	unclassified	unclassified		0	0.000575921
A0A1J9NXD3		Bacteria	Proteobacteria	Betaproteobacteria	Burkholderiales	Burkholderiaceae	Burkholderia	Burkholderia catarinensis		unclassified	unclassified	unclassified	unclassified		CL0382	DNA-mend	DNA breaking-rejoining enzyme superfamily	Phage integrase family	PF00589		information storage and processing	Replication, recombination and repair	06DXM	integrase family	1031711.RSPO_c01519		0	8.1326e-05
A0A0H3KGZ5;A0A103HUV6;A0A125PBU8;A0A1W0ZUN2;A0A228DY90;A4JH11;B9BR42;J4RE72		Bacteria	Proteobacteria	Betaproteobacteria	Burkholderiales	Burkholderiaceae	Burkholderia	various		unclassified	unclassified	transaminase, acetylornithine/succinylornithine family	TIGR00707		CL0061	PLP_aminotran	PLP dependent aminotransferase superfamily	Aminotransferase class-III	PF00202		metabolism	Amino acid transport and metabolism	16Q45	Acetylornithine aminotransferase	269482.Bcep1808_2569		0	0.000143249
A0A108E8S7		Bacteria	Proteobacteria	Betaproteobacteria	Burkholderiales	Burkholderiaceae	Burkholderia	Burkholderia territorii		unclassified	unclassified	unclassified	unclassified		CL0465	Ank	Ankyrin repeat superfamily	Ankyrin repeats (many copies)	PF13637		cellular processes and signaling	Cell wall/membrane/envelope biogenesis	0A07A	Ankyrin repeat domain 50	7159.AAEL014742-PA		0	0.000119577
A0A095G619;A0A104JPS7;A0A2A7SGA7;A0A2S4NKJ9;F2LM52		Bacteria	Proteobacteria	Betaproteobacteria	Burkholderiales	Burkholderiaceae	Burkholderia	Burkholderia glumae		unclassified	unclassified	unclassified	unclassified		CL0062	APC	APC superfamily	Amino acid permease	PF13520		unclassified	unclassified	unclassified	unclassified	unclassified		0	6.14817e-05
A0A124QB06;A0A132E7P9;A0A132F5A7;A0A228HBM5;B4XNB3;B9B9X2;F0G9P3		Bacteria	Proteobacteria	Betaproteobacteria	Burkholderiales	Burkholderiaceae	Burkholderia	various		various	various	various	various		CL0036	TIM_barrel	Common phosphate binding-site TIM barrel superfamily	various	various		metabolism	Amino acid transport and metabolism	16Q0N	Phosphoribosylformimino-5-aminoimidazole carboxamide ribotide isomerase	various		0	0.000112431
E1TBE3		Bacteria	Proteobacteria	Betaproteobacteria	Burkholderiales	Burkholderiaceae	Burkholderia	Burkholderia sp. (strain CCGE1003)		Protein synthesis	Ribosomal proteins: synthesis and modification	ribosomal protein uL24	TIGR01079		CL0107	KOW	KOW domain	KOW motif	PF00467		unclassified	unclassified	unclassified	unclassified	unclassified		0	0.000276668
A0A084D7N8;A0A088U212;A0A095EHN5;A0A0D0H6Z2;A0A0D8E276;A0A0G3WKR9;A0A0G3YYW1;A0A0H2XQ89;A0A0H3KR09;A0A0J6AA74;A0A103K501;A0A104C3Y9;A0A104NHL2;A0A104NKU9;A0A104P0B6;A0A106EJS2;A0A107G6E5;A0A117VI40;A0A118KDE8;A0A118PG34;A0A1B4BUR9;A0A1B4F0E5;A0A1B4HWH9;A0A1B4NUD7;A0A1D7ZGC0;A0A1E3FMB4;A0A1W0ZKP0;A0A1X1P5N8;A0A228GVR4;A0A228HQL2;A0A228IUT4;A0A269SIH9;A0A2A4C3H1;A0A2A4FGF7;A0A2A9LYF6;A0A2G1SEQ9;A0A…		Bacteria	Proteobacteria	Betaproteobacteria	Burkholderiales	Burkholderiaceae	Burkholderia	various		Purines, pyrimidines, nucleosides, and nucleotides	Purine ribonucleotide biosynthesis	phosphoribosylaminoimidazolesuccinocarboxamide synthase	TIGR00081		unclassified	unclassified	unclassified	SAICAR synthetase	PF01259		metabolism	Nucleotide transport and metabolism	0B85A	SAICAR synthetase	various		0	9.53382e-05
A0A106NZ48		Bacteria	Proteobacteria	Betaproteobacteria	Burkholderiales	Burkholderiaceae	Burkholderia	Burkholderia pyrrocinia		unclassified	unclassified	conserved repeat domain	TIGR01451		CL0159	E-set	Ig-like fold superfamily (E-set)	Alpha-2-macroglobulin family	PF00207		poorly characterized	Function unknown	05DN3	alpha-2-macroglobulin domain protein	741091.Rahaq_0245		0	1.41101e-05
A0A119BYY7		Bacteria	Proteobacteria	Betaproteobacteria	Burkholderiales	Burkholderiaceae	Burkholderia	Burkholderia ubonensis		unclassified	unclassified	non-ribosomal peptide synthase domain TIGR01720	TIGR01720		CL0531	AMP-binding_C	AMP-binding enzyme C-terminal domain superfamily	AMP-binding enzyme C-terminal domain	PF13193		unclassified	unclassified	unclassified	unclassified	unclassified		0	8.70723e-06
A0A0J6PK90		Bacteria	Proteobacteria	Betaproteobacteria	Burkholderiales	Burkholderiaceae	Burkholderia	Burkholderia sp. LK4		unclassified	unclassified	unclassified	unclassified		CL0023	P-loop_NTPase	P-loop containing nucleoside triphosphate hydrolase superfamily	Magnesium chelatase, subunit ChlI	PF01078		cellular processes and signaling	Posttranslational modification, protein turnover, chaperones	05C2Z	ATP-dependent CLP protease ATP-binding subunit	381666.H16_B1382		0	3.00214e-05
A0A1W6FDI2		Bacteria	Proteobacteria	Betaproteobacteria	Burkholderiales	Burkholderiaceae	Burkholderia	Burkholderia pseudomallei		Energy metabolism	TCA cycle	dihydrolipoyllysine-residue succinyltransferase, E2 component of oxoglutarate dehydrogenase (succinyl-transferring) complex	TIGR01347		CL0105	Hybrid	Barrel sandwich hybrid superfamily	Biotin-lipoyl like	PF13533		unclassified	unclassified	unclassified	unclassified	unclassified		0	6.57812e-05
A0A1X0MQI3;A0A2C9A1F3		Bacteria	Proteobacteria	Betaproteobacteria	Burkholderiales	Burkholderiaceae	Burkholderia	various		unclassified	unclassified	unclassified	unclassified		CL0023	P-loop_NTPase	P-loop containing nucleoside triphosphate hydrolase superfamily	NB-ARC domain	PF00931		information storage and processing	Transcription	COG3710	Transcriptional regulator	398527.Bphyt_6136		0	5.47964e-05
A0A087P1E7;A0A095EK90;A0A104A9N6;A0A105V2C5;A0A132EER8;A0A132F4W3;A0A1D7ZS87;A0A1K1S7T3;A0A1W0ZKU6;A0A2S9LRM6;A0A2S9M7H0;A0A2S9N3L4;B9B437;B9BTH6;F0FYT9;J4SC73		Bacteria	Proteobacteria	Betaproteobacteria	Burkholderiales	Burkholderiaceae	Burkholderia	various		Transport and binding proteins	Unknown substrate	efflux transporter, RND family, MFP subunit	TIGR01730		CL0105	Hybrid	Barrel sandwich hybrid superfamily	HlyD family secretion protein	PF13437		cellular processes and signaling	Defense mechanisms	16Q8Z	efflux transporter, rnd family, mfp subunit	various		0	6.54759e-05
A0A2S9MPG6;A9AJ26;B9B9J7		Bacteria	Proteobacteria	Betaproteobacteria	Burkholderiales	Burkholderiaceae	Burkholderia	Burkholderia multivorans		unclassified	unclassified	unclassified	unclassified		CL0044	Ferritin	Ferritin-like Superfamily	Rubrerythrin	PF02915		unclassified	unclassified	unclassified	unclassified	unclassified		0	0.000135674
A0A1J9NL45		Bacteria	Proteobacteria	Betaproteobacteria	Burkholderiales	Burkholderiaceae	Burkholderia	Burkholderia catarinensis		Energy metabolism	ATP-proton motive force interconversion	ATP synthase F1, gamma subunit	TIGR01146		unclassified	unclassified	unclassified	ATP synthase	PF00231		metabolism	Energy production and conversion	16RH6	Produces ATP from ADP in the presence of a proton gradient across the membrane. The gamma chain is believed to be important in regulating ATPase activity and the flow of protons through the CF(0) complex (By similarity)	339670.Bamb_0096		0	9.69764e-05
A0A2S8J585		Bacteria	Proteobacteria	Betaproteobacteria	Burkholderiales	Burkholderiaceae	Burkholderia	Burkholderia cepacia		unclassified	unclassified	unclassified	unclassified		unclassified	unclassified	unclassified	unclassified	unclassified		unclassified	unclassified	unclassified	unclassified	unclassified		0	0.000371317
A0A1G6U471		Bacteria	Proteobacteria	Betaproteobacteria	Burkholderiales	Burkholderiaceae	Burkholderia	Burkholderia sp. TNe-862		unclassified	unclassified	unclassified	unclassified		CL0063	NADP_Rossmann	FAD/NAD(P)-binding Rossmann fold Superfamily	Lycopene cyclase protein	PF05834		metabolism	Amino acid transport and metabolism	05CZ6	Can catalyze the oxidation of choline to betaine aldehyde and betaine aldehyde to glycine betaine (By similarity)	398527.Bphyt_3916		0	4.93359e-05
A0A095EBJ1;A0A095FUS3;A0A0G3YMM2;A0A0H2XVF1;A0A0J5X4T1;A0A0J6LYE0;A0A0U4DK60;A0A103B6Q3;A0A103KF91;A0A104CL86;A0A104D6I8;A0A109DZM2;A0A1B4I5H0;A0A1D7ZLW0;A0A1I0L9T3;A0A1J9PIV4;A0A1W0YM61;A0A1X1PL50;A0A228HLY4;A0A228IHW7;A0A228QA94;A0A2A4CHY9;A0A2A9LT37;A0A2S5E640;A2W3I7;A2WG45;B1K7D6;B4EGZ6;B9AYJ4;J4JL08;Q399X1		Bacteria	Proteobacteria	Betaproteobacteria	Burkholderiales	Burkholderiaceae	Burkholderia	various		unclassified	unclassified	unclassified	unclassified		CL0144	Periplas_BP	Periplasmic binding protein like	Periplasmic binding protein-like domain	PF13377		unclassified	unclassified	unclassified	unclassified	unclassified		0	9.01601e-05
A0A107PK73		Bacteria	Proteobacteria	Betaproteobacteria	Burkholderiales	Burkholderiaceae	Burkholderia	Burkholderia catarinensis		unclassified	unclassified	Rhs element Vgr protein	TIGR01646		unclassified	unclassified	unclassified	Putative type VI secretion system Rhs element Vgr	PF13296		unclassified	unclassified	unclassified	unclassified	unclassified		0	3.11825e-05
A0A0H3KHY9;A0A1W0YAL6;A0A2S9LGG3;A0A2S9MZX8;B9B3N8;B9B854;B9BM13;B9BTX9;J5BCB1		Bacteria	Proteobacteria	Betaproteobacteria	Burkholderiales	Burkholderiaceae	Burkholderia	Burkholderia multivorans		Fatty acid and phospholipid metabolism	Other	acetyl-CoA C-acyltransferase	TIGR01930		CL0046	Thiolase	Thiolase-like Superfamily	Beta-ketoacyl synthase, N-terminal domain	PF00109		metabolism	Lipid transport and metabolism	COG0183	acetyl-coa acetyltransferase	various		0	7.09048e-05
A0A2A7SJ97		Bacteria	Proteobacteria	Betaproteobacteria	Burkholderiales	Burkholderiaceae	Burkholderia	Burkholderia gladioli		unclassified	unclassified	unclassified	unclassified		CL0063	NADP_Rossmann	FAD/NAD(P)-binding Rossmann fold Superfamily	Methyltransferase domain	PF08241		metabolism	Secondary metabolites biosynthesis, transport and catabolism	16PMV	Peptide synthetase	999541.bgla_2g02280		0	5.03841e-06
A0A1W0YR58;A0A2S9LCP6;A0A2S9MVC7;J4JJG7		Bacteria	Proteobacteria	Betaproteobacteria	Burkholderiales	Burkholderiaceae	Burkholderia	various		unclassified	unclassified	unclassified	unclassified		CL0061	PLP_aminotran	PLP dependent aminotransferase superfamily	Aminotransferase class-III	PF00202		unclassified	unclassified	unclassified	unclassified	unclassified		0	6.24339e-05
A0A2C8ZZ00		Bacteria	Proteobacteria	Betaproteobacteria	Burkholderiales	Burkholderiaceae	Burkholderia	Burkholderia sp. D7		unclassified	unclassified	unclassified	unclassified		CL0193	MBB	Outer membrane beta-barrel protein superfamily	Gram-negative porin	PF13609		cellular processes and signaling	Cell wall/membrane/envelope biogenesis	0BDJM	Outer membrane porin	1097668.BYI23_A023000		0	7.3299e-05
Q391T6		Bacteria	Proteobacteria	Betaproteobacteria	Burkholderiales	Burkholderiaceae	Burkholderia	Burkholderia lata (strain ATCC 17760 / DSM 23089 / LMG 22485 / NCIMB 9086 / R18194 / 383)		unclassified	unclassified	unclassified	unclassified		unclassified	unclassified	unclassified	unclassified	unclassified		unclassified	unclassified	unclassified	unclassified	unclassified		0	0.000121116
A0A0J5XIL3;A0A0U4BIS6;A0A228QGZ7		Bacteria	Proteobacteria	Betaproteobacteria	Burkholderiales	Burkholderiaceae	Burkholderia	various		Protein fate	Degradation of proteins, peptides, and glycopeptides	ATP-dependent metallopeptidase HflB	TIGR01241		CL0023	P-loop_NTPase	P-loop containing nucleoside triphosphate hydrolase superfamily	Holliday junction DNA helicase ruvB N-terminus	PF05496		unclassified	unclassified	unclassified	unclassified	unclassified		0	4.46521e-05
A0A103J2N6;I2DJV0		Bacteria	Proteobacteria	Betaproteobacteria	Burkholderiales	Burkholderiaceae	Burkholderia	various		unclassified	unclassified	unclassified	unclassified		CL0320	PepSY	PepSY domain-like superfamily	SmpA / OmlA family	PF04355		various	various	various	various	various		0	0.000105299
A2W9J8		Bacteria	Proteobacteria	Betaproteobacteria	Burkholderiales	Burkholderiaceae	Burkholderia	Burkholderia cenocepacia		Protein fate	Protein folding and stabilization	trigger factor	TIGR00115		CL0487	FKBP	FKBP-like superfamily	FKBP-type peptidyl-prolyl cis-trans isomerase	PF00254		unclassified	unclassified	unclassified	unclassified	unclassified		0	0.000114252
A0A0L0MHJ3		Bacteria	Proteobacteria	Betaproteobacteria	Burkholderiales	Burkholderiaceae	Burkholderia	Candidatus Burkholderia verschuerenii		unclassified	unclassified	unclassified	unclassified		CL0404	BPD_transp_1	BPD transporter like	Binding-protein-dependent transport system inner membrane component	PF00528		metabolism	Amino acid transport and metabolism	176CB	Transporter Permease Protein	266779.Meso_3745		0	8.63001e-05
A0A088WXM8		Bacteria	Proteobacteria	Betaproteobacteria	Burkholderiales	Burkholderiaceae	Burkholderia	Burkholderia oklahomensis		unclassified	unclassified	unclassified	unclassified		unclassified	unclassified	unclassified	unclassified	unclassified		poorly characterized	Function unknown	0ZVJN	NA	272560.BPSL0591		0	2.59138e-05
J7JEH8		Bacteria	Proteobacteria	Betaproteobacteria	Burkholderiales	Burkholderiaceae	Burkholderia	Burkholderia cepacia		unclassified	unclassified	unclassified	unclassified		CL0028	AB_hydrolase	Alpha/Beta hydrolase fold	Lipase (class 3)	PF01764		poorly characterized	Function unknown	05H68	Alpha Beta Hydrolase Fold protein	399739.Pmen_3124		0	0.000116612
A0A1I0LP52		Bacteria	Proteobacteria	Betaproteobacteria	Burkholderiales	Burkholderiaceae	Burkholderia	Burkholderia sp. AU17325		Protein synthesis	Ribosomal proteins: synthesis and modification	ribosomal protein uS5	TIGR01021		CL0196	DSRM	DSRM-like clan	Ribosomal protein S5, N-terminal domain	PF00333		unclassified	unclassified	unclassified	unclassified	unclassified		0	0.00016407
A0A103ESA4;A0A1B4SH04		Bacteria	Proteobacteria	Betaproteobacteria	Burkholderiales	Burkholderiaceae	Burkholderia	various		unclassified	unclassified	unclassified	unclassified		various	various	various	various	various		unclassified	unclassified	unclassified	unclassified	unclassified		0	1.84929e-05
A0A0B6S539		Bacteria	Proteobacteria	Betaproteobacteria	Burkholderiales	Burkholderiaceae	Burkholderia	Burkholderia glumae		unclassified	unclassified	unclassified	unclassified		unclassified	unclassified	unclassified	unclassified	unclassified		unclassified	unclassified	unclassified	unclassified	unclassified		0	7.97179e-05
A0A2C9B2H4		Bacteria	Proteobacteria	Betaproteobacteria	Burkholderiales	Burkholderiaceae	Burkholderia	Burkholderia sp. YR290		unclassified	unclassified	unclassified	unclassified		CL0061	PLP_aminotran	PLP dependent aminotransferase superfamily	Aminotransferase class-V	PF00266		unclassified	unclassified	unclassified	unclassified	unclassified		0	8.17975e-05
A0A0K9K1T4		Bacteria	Proteobacteria	Betaproteobacteria	Burkholderiales	Burkholderiaceae	Burkholderia	Candidatus Burkholderia humilis		unclassified	unclassified	unclassified	unclassified		CL0472	Peptidase_U	Peptidase clan U	CAAX protease self-immunity	PF02517		unclassified	unclassified	unclassified	unclassified	unclassified		0	0.000209038
C4I304		Bacteria	Proteobacteria	Betaproteobacteria	Burkholderiales	Burkholderiaceae	Burkholderia	Burkholderia pseudomallei		unclassified	unclassified	unclassified	unclassified		CL0063	NADP_Rossmann	FAD/NAD(P)-binding Rossmann fold Superfamily	Methyltransferase domain	PF13847		unclassified	unclassified	unclassified	unclassified	unclassified		0	4.78794e-06
A0A060PE54;A0A1P9YAI2;G8MMP5		Bacteria	Proteobacteria	Betaproteobacteria	Burkholderiales	Burkholderiaceae	Burkholderia	various		unclassified	unclassified	unclassified	unclassified		CL0050	HotDog	HotDog superfamily	N-terminal half of MaoC dehydratase	PF13452		metabolism	Lipid transport and metabolism	08KD3	3-alpha,7-alpha, 12-alpha-trihydroxy-5-beta-cholest-24-enoyl-CoA hydratase (EC 4.2.1.107)	596154.Alide2_1509		0	9.69764e-05
E1TB47		Bacteria	Proteobacteria	Betaproteobacteria	Burkholderiales	Burkholderiaceae	Burkholderia	Burkholderia sp. (strain CCGE1003)		unclassified	unclassified	unclassified	unclassified		CL0406	YjbJ-CsbD-like	YjbJ-CsbD-like superfamily	Bacterial protein of unknown function (DUF883)	PF05957		unclassified	unclassified	unclassified	unclassified	unclassified		0	0.000310111
A0A104LMD7;B1T476		Bacteria	Proteobacteria	Betaproteobacteria	Burkholderiales	Burkholderiaceae	Burkholderia	various		unclassified	unclassified	unclassified	unclassified		unclassified	unclassified	unclassified	unclassified	unclassified		unclassified	unclassified	unclassified	unclassified	unclassified		0	0.000147749
A0A1W0YJJ3;A0A2S9LVN5;A0A2S9ME44;B9B2J6;J4RGY9		Bacteria	Proteobacteria	Betaproteobacteria	Burkholderiales	Burkholderiaceae	Burkholderia	Burkholderia multivorans		unclassified	unclassified	unclassified	unclassified		unclassified	unclassified	unclassified	unclassified	unclassified		unclassified	unclassified	unclassified	unclassified	unclassified		0	0.00022047
A0A103BJE3;A0A124T4C9		Bacteria	Proteobacteria	Betaproteobacteria	Burkholderiales	Burkholderiaceae	Burkholderia	Burkholderia sp. NFACC33-1		Transport and binding proteins	Porins	TonB-dependent heme/hemoglobin receptor family protein	TIGR01785		CL0193	MBB	Outer membrane beta-barrel protein superfamily	Outer membrane protein beta-barrel family	PF14905		metabolism	Inorganic ion transport and metabolism	16UZH	receptor	216591.BCAM2626		0	3.72789e-05
A0A2J6MR28		Bacteria	Proteobacteria	Betaproteobacteria	Burkholderiales	Burkholderiaceae	Burkholderia	Burkholderia sp. TNe-862		Purines, pyrimidines, nucleosides, and nucleotides	Purine ribonucleotide biosynthesis	inosine-5'-monophosphate dehydrogenase	TIGR01302		CL0036	TIM_barrel	Common phosphate binding-site TIM barrel superfamily	FMN-dependent dehydrogenase	PF01070		metabolism	Nucleotide transport and metabolism	16Q4Q	Catalyzes the conversion of inosine 5'-phosphate (IMP) to xanthosine 5'-phosphate (XMP), the first committed and rate- limiting step in the de novo synthesis of guanine nucleotides, and therefore plays an important role in the regulation of cell growth (By similarity)	391038.Bphy_1314		0	5.80661e-05
A0A103E4V6;A0A103ECZ0;A0A238H4F8		Bacteria	Proteobacteria	Betaproteobacteria	Burkholderiales	Burkholderiaceae	Burkholderia	various		unclassified	unclassified	unclassified	unclassified		CL0177	PBP	Periplasmic binding protein clan	NMT1/THI5 like	PF09084		unclassified	unclassified	unclassified	unclassified	unclassified		0	7.62706e-05
B9BU52		Bacteria	Proteobacteria	Betaproteobacteria	Burkholderiales	Burkholderiaceae	Burkholderia	Burkholderia pseudomultivorans		Energy metabolism	Electron transport	cytochrome d ubiquinol oxidase, subunit II	TIGR00203		unclassified	unclassified	unclassified	Cytochrome bd terminal oxidase subunit II	PF02322		metabolism	Energy production and conversion	16QEB	cytochrome d ubiquinol oxidase, subunit ii	272560.BPSL0501		0	7.46564e-05
A0A0D0GC00;A0A102I9M6;A0A103A579;A0A104NRE4;A0A104TNY9;A0A105JQH0;A0A107CM97;A0A107EQH9;A0A118NMP4;A0A118QYV6;A0A119UKN0;A0A119UWU1;A0A1B4LKR6;A0A1D7ZQC6;A0A269SER2;A0A2A4FLH6		Bacteria	Proteobacteria	Betaproteobacteria	Burkholderiales	Burkholderiaceae	Burkholderia	various		Transport and binding proteins	Anions	molybdate ABC transporter, periplasmic molybdate-binding protein	TIGR01256		CL0177	PBP	Periplasmic binding protein clan	various	various		unclassified	unclassified	unclassified	unclassified	unclassified		0	0.000106091
A0A0J5U1X6;A0A104FTV3		Bacteria	Proteobacteria	Betaproteobacteria	Burkholderiales	Burkholderiaceae	Burkholderia	Burkholderia sp. MSh2		Protein fate	Degradation of proteins, peptides, and glycopeptides	ATP-dependent protease HslVU, peptidase subunit	TIGR03692		CL0052	NTN	NTN hydrolase superfamily	Proteasome subunit	PF00227		cellular processes and signaling	Posttranslational modification, protein turnover, chaperones	16QAM	Protease subunit of a proteasome-like degradation complex believed to be a general protein degrading machinery (By similarity)	339670.Bamb_3138		0	0.00015854
A0A1B4NTY9;A0A1W0ZTR7;A0A2S9M748;A0A2S9ND65;B1F9X1;B9B4G2;J4RE76;Q0BCM7		Bacteria	Proteobacteria	Betaproteobacteria	Burkholderiales	Burkholderiaceae	Burkholderia	various		unclassified	unclassified	unclassified	unclassified		unclassified	unclassified	unclassified	Uncharacterized conserved protein (DUF2278)	PF10042		unclassified	unclassified	unclassified	unclassified	unclassified		0	0.000126548
A3N7H0		Bacteria	Proteobacteria	Betaproteobacteria	Burkholderiales	Burkholderiaceae	Burkholderia	Burkholderia thailandensis		unclassified	unclassified	HAD ATPase, P-type, family IC	TIGR01494		CL0137	HAD	HAD superfamily	haloacid dehalogenase-like hydrolase	PF00702		metabolism	Inorganic ion transport and metabolism	0B97S	One of the components of the high-affinity ATP-driven potassium transport (or KDP) system, which catalyzes the hydrolysis of ATP coupled with the exchange of hydrogen and potassium ions (By similarity)	243160.BMA1875		0	4.01424e-05
A0A0X8L3F5		Bacteria	Proteobacteria	Betaproteobacteria	Burkholderiales	Burkholderiaceae	Burkholderia	Burkholderia sp. PAMC 28687		Protein synthesis	Ribosomal proteins: synthesis and modification	ribosomal protein uS3	TIGR01009		CL0007	KH	K-Homology (KH) domain Superfamily	KH domain	PF07650		information storage and processing	Translation, ribosomal structure and biogenesis	16Q16	Binds the lower part of the 30S subunit head. Binds mRNA in the 70S ribosome, positioning it for translation (By similarity)	640510.BC1001_3275		0	0.00010375
A0A0D5L3A9		Bacteria	Proteobacteria	Betaproteobacteria	Burkholderiales	Burkholderiaceae	Burkholderia	Burkholderia sp. 2002721687		Cellular processes	Pathogenesis	type VI secretion ATPase, ClpV1 family	TIGR03345		CL0023	P-loop_NTPase	P-loop containing nucleoside triphosphate hydrolase superfamily	Sigma-54 interaction domain	PF00158		unclassified	unclassified	unclassified	unclassified	unclassified		0	2.99577e-05
A0A2A4C5U1		Bacteria	Proteobacteria	Betaproteobacteria	Burkholderiales	Burkholderiaceae	Burkholderia	Burkholderia pyrrocinia		unclassified	unclassified	unclassified	unclassified		CL0063	NADP_Rossmann	FAD/NAD(P)-binding Rossmann fold Superfamily	FAD binding domain	PF00890		unclassified	unclassified	unclassified	unclassified	unclassified		0	5.23564e-05
A2VVF0;B1JYL9		Bacteria	Proteobacteria	Betaproteobacteria	Burkholderiales	Burkholderiaceae	Burkholderia	Burkholderia cenocepacia		Fatty acid and phospholipid metabolism	Other	acetyl-CoA C-acyltransferase	TIGR01930		CL0046	Thiolase	Thiolase-like Superfamily	Beta-ketoacyl synthase, N-terminal domain	PF00109		metabolism	Lipid transport and metabolism	COG0183	acetyl-coa acetyltransferase	398527.Bphyt_1844		0	0.000124868
A0A063BGQ3;A0A084DFS4;A0A087NKJ4;A0A088U8B5;A0A088WXP5;A0A095JDE1;A0A096YLI5;A0A0D0HND5;A0A0D5J5G3;A0A0D5LFQ6;A0A0E1U2X5;A0A0F6GBK0;A0A0F6LA88;A0A0G3WJA6;A0A0H3KFZ0;A0A104J0G9;A0A104NE00;A0A108HFR3;A0A118EKH7;A0A118HX81;A0A1B4FD68;A0A1B4G0R7;A0A1B4HV30;A0A1B4JWV6;A0A1B4S7E7;A0A1D7Z972;A0A1J9PK85;A0A1K1NKB3;A0A1W0ZT75;A0A1X1PIA7;A0A1Y1BDJ1;A0A228H5N9;A0A228IXA5;A0A228R7P6;A0A250LDJ6;A0A291CQ89;A0A…		Bacteria	Proteobacteria	Betaproteobacteria	Burkholderiales	Burkholderiaceae	Burkholderia	various		Amino acid biosynthesis	Aspartate family	various	various		CL0070	ACT	ACT-like domain	ACT domain	PF01842		metabolism	Amino acid transport and metabolism	0B77R	Aspartokinase	various		0	6.00428e-05
P62851		Eukaryota	Arthropoda	Branchiopoda	Diplostraca	Daphniidae	Daphnia	Daphnia magna		unclassified	unclassified	unclassified	unclassified		CL0123	HTH	Helix-turn-helix clan	S25 ribosomal protein	PF03297		information storage and processing	Translation, ribosomal structure and biogenesis	16HFI	ribosomal protein S25	9601.ENSPPYP00000023542		0.000923219	0
P62269		Eukaryota	Arthropoda	Branchiopoda	Diplostraca	Daphniidae	Daphnia	Daphnia magna		unclassified	unclassified	unclassified	unclassified		CL0303	H2TH	Helix-two-turns-helix superfamily	Ribosomal protein S13/S18	PF00416		information storage and processing	Translation, ribosomal structure and biogenesis	0UUG5	Ribosomal protein S18	9823.ENSSSCP00000001631		0.00190581	0
P62081		Eukaryota	Arthropoda	Branchiopoda	Diplostraca	Daphniidae	Daphnia	Daphnia magna		unclassified	unclassified	unclassified	unclassified		CL0652	S24e_L23_L15e	Ribosomal S24e, L23 and L15e superfamily	Ribosomal protein S7e	PF01251		unclassified	unclassified	unclassified	unclassified	unclassified		0.000297429	0.000145465
A0A226ELR8;D3KU63		Bacteria	Firmicutes	Clostridia	Clostridiales	Clostridiaceae	Clostridium	Clostridium sp. chh4-2		unclassified	unclassified	unclassified	unclassified		CL0108	Actin_ATPase	Actin-like ATPase Superfamily	Actin	PF00022		unclassified	unclassified	unclassified	unclassified	unclassified		0.000463514	0.000430164
A0A226EC68		Bacteria	Firmicutes	Clostridia	Clostridiales	Clostridiaceae	Clostridium	Clostridium sp. chh4-2		unclassified	unclassified	unclassified	unclassified		CL0108	Actin_ATPase	Actin-like ATPase Superfamily	Actin	PF00022		cellular processes and signaling	Cytoskeleton	09TDS	Actins are highly conserved proteins that are involved in various types of cell motility and are ubiquitously expressed in all eukaryotic cells	10090.ENSMUSP00000052086		0	8.17975e-05
A0A226ENR5		Eukaryota	Arthropoda	Collembola	Entomobryomorpha	Entomobryidae	Orchesella	Orchesella cincta		unclassified	unclassified	unclassified	unclassified		unclassified	unclassified	unclassified	unclassified	unclassified		cellular processes and signaling	Signal transduction mechanisms	03HP5	PTI	7070.TC011986-PA		4.31478e-05	0
A0A226ENZ6		Eukaryota	Arthropoda	Collembola	Entomobryomorpha	Entomobryidae	Orchesella	Orchesella cincta		Protein synthesis	tRNA aminoacylation	isoleucine--tRNA ligase	TIGR00392		CL0039	HUP	HUP - HIGH-signature proteins, UspA, and PP-ATPase.	tRNA synthetases class I (M)	PF09334		unclassified	unclassified	unclassified	unclassified	unclassified		4.76476e-05	4.45201e-05
A0A226ELI4		Eukaryota	Arthropoda	Collembola	Entomobryomorpha	Entomobryidae	Orchesella	Orchesella cincta		Energy metabolism	TCA cycle	isocitrate dehydrogenase, NADP-dependent	TIGR00127		CL0270	Iso_DH	Isocitrate/Isopropylmalate dehydrogenase-like superfamily	Isocitrate/isopropylmalate dehydrogenase	PF00180		metabolism	Energy production and conversion	12N84	isocitrate dehydrogenase NADP	6945.ISCW001977-PA		6.79893e-05	0
A0A226DNZ4		Eukaryota	Arthropoda	Collembola	Entomobryomorpha	Entomobryidae	Orchesella	Orchesella cincta		Energy metabolism	ATP-proton motive force interconversion	ATP synthase F1, alpha subunit	TIGR00962		CL0275	HAS-barrel	HAS-barrel superfamily	ATP synthase alpha/beta family, beta-barrel domain	PF02874		metabolism	Energy production and conversion	COG0056	Produces ATP from ADP in the presence of a proton gradient across the membrane. The alpha chain is a regulatory subunit (By similarity)	6669.DappuP309281		0	5.25514e-05
A0A226F1M5		Eukaryota	Arthropoda	Collembola	Entomobryomorpha	Isotomidae	Folsomia	Folsomia candida		unclassified	unclassified	unclassified	unclassified		CL0033	POZ	POZ domain superfamily	Skp1 family, tetramerisation domain	PF03931		information storage and processing	Transcription	0I0A8	Skp1	7222.FBpp0154110		0.000138705	0
A0A226E2P8		Eukaryota	Arthropoda	Collembola	Entomobryomorpha	Isotomidae	Folsomia	Folsomia candida		unclassified	unclassified	unclassified	unclassified		CL0267	S11_L18p	Ribosomal protein S11/L18p superfamily	Ribosomal protein S11	PF00411		information storage and processing	Translation, ribosomal structure and biogenesis	036IE	Ribosomal protein S14	7260.FBpp0245525		0.000382127	0.000357046
A0A226DY43		Eukaryota	Arthropoda	Collembola	Entomobryomorpha	Isotomidae	Folsomia	Folsomia candida		unclassified	unclassified	hnRNP-R, Q splicing factor family	TIGR01648		CL0221	RRM	RRM-like clan	Limkain b1	PF11608		poorly characterized	Function unknown	0XTJ5	RNA binding motif protein	7222.FBpp0151176		8.01406e-05	0
A0A226DIP6		Eukaryota	Arthropoda	Collembola	Entomobryomorpha	Isotomidae	Folsomia	Folsomia candida		unclassified	unclassified	unclassified	unclassified		CL0027	RdRP	RNA dependent RNA polymerase	Reverse transcriptase (RNA-dependent DNA polymerase)	PF07727		metabolism	Energy production and conversion	KOG0017	Retrotransposon protein	39947.LOC_Os12g05520.1		2.24215e-05	0
A0A226EZB2		Eukaryota	Arthropoda	Collembola	Entomobryomorpha	Isotomidae	Folsomia	Folsomia candida		unclassified	unclassified	unclassified	unclassified		CL0390	zf-FYVE-PHD	FYVE/PHD zinc finger superfamily	PHD-zinc-finger like domain	PF13832		unclassified	unclassified	unclassified	unclassified	unclassified		1.66607e-05	0
A0A226DD66		Eukaryota	Arthropoda	Collembola	Entomobryomorpha	Isotomidae	Folsomia	Folsomia candida		unclassified	unclassified	unclassified	unclassified		CL0023	P-loop_NTPase	P-loop containing nucleoside triphosphate hydrolase superfamily	DEAD/DEAH box helicase	PF00270		information storage and processing	Replication, recombination and repair	COG1643	helicase	7460.GB13563-PA		1.9067e-05	0
A0A226EHZ0		Eukaryota	Arthropoda	Collembola	Entomobryomorpha	Isotomidae	Folsomia	Folsomia candida		unclassified	unclassified	unclassified	unclassified		unclassified	unclassified	unclassified	unclassified	unclassified		unclassified	unclassified	unclassified	unclassified	unclassified		6.48444e-05	6.21589e-05
A0A226DEB0		Eukaryota	Arthropoda	Collembola	Entomobryomorpha	Isotomidae	Folsomia	Folsomia candida		unclassified	unclassified	unclassified	unclassified		unclassified	unclassified	unclassified	unclassified	unclassified		unclassified	unclassified	unclassified	unclassified	unclassified		0.00015743	0
A0A226DWA2		Eukaryota	Arthropoda	Collembola	Entomobryomorpha	Isotomidae	Folsomia	Folsomia candida		unclassified	unclassified	unclassified	unclassified		CL0389	TRAF	TRAF domain-like superfamily	Seven in absentia protein family	PF03145		unclassified	unclassified	unclassified	unclassified	unclassified		6.22397e-05	0
A0A226E2U8		Eukaryota	Arthropoda	Collembola	Entomobryomorpha	Isotomidae	Folsomia	Folsomia candida		unclassified	unclassified	unclassified	unclassified		unclassified	unclassified	unclassified	Spt20 family	PF12090		unclassified	unclassified	unclassified	unclassified	unclassified		1.89321e-05	0
A0A226ECG5		Eukaryota	Arthropoda	Collembola	Entomobryomorpha	Isotomidae	Folsomia	Folsomia candida		unclassified	unclassified	unclassified	unclassified		unclassified	unclassified	unclassified	unclassified	unclassified		unclassified	unclassified	unclassified	unclassified	unclassified		0.000150971	0
A0A226EXI1		Eukaryota	Arthropoda	Collembola	Entomobryomorpha	Isotomidae	Folsomia	Folsomia candida		unclassified	unclassified	unclassified	unclassified		unclassified	unclassified	unclassified	unclassified	unclassified		unclassified	unclassified	unclassified	unclassified	unclassified		0	8.53614e-05
A0A226F4J7		Eukaryota	Arthropoda	Collembola	Entomobryomorpha	Isotomidae	Folsomia	Folsomia candida		unclassified	unclassified	unclassified	unclassified		unclassified	unclassified	unclassified	EB module	PF01683		cellular processes and signaling	Signal transduction mechanisms	1488A	EB module	7165.AGAP010789-PA		0	4.49192e-05
A0A226F057		Eukaryota	Arthropoda	Collembola	Entomobryomorpha	Isotomidae	Folsomia	Folsomia candida		unclassified	unclassified	unclassified	unclassified		CL0361	C2H2-zf	Classical C2H2 and C2HC zinc fingers	Zinc-finger of C2H2 type	PF12874		poorly characterized	Function unknown	COG5048	Zinc finger protein	7955.ENSDARP00000126157		0	3.52452e-05
A0A226EHM6		Eukaryota	Arthropoda	Collembola	Entomobryomorpha	Isotomidae	Folsomia	Folsomia candida		unclassified	unclassified	unclassified	unclassified		unclassified	unclassified	unclassified	WAP-type (Whey Acidic Protein) 'four-disulfide core'	PF00095		cellular processes and signaling	Signal transduction mechanisms	0T46F	Sushi domain (SCR repeat)	7070.TC009361-PA		0	1.69932e-05
A0A226E529		Eukaryota	Arthropoda	Collembola	Entomobryomorpha	Isotomidae	Folsomia	Folsomia candida		unclassified	unclassified	unclassified	unclassified		CL0001	EGF	EGF superfamily	Complement Clr-like EGF-like	PF12662		cellular processes and signaling	Signal transduction mechanisms	03HP5	PTI	7159.AAEL012909-PA		0	6.20473e-06
A0A226E9X0		Eukaryota	Arthropoda	Collembola	Entomobryomorpha	Isotomidae	Folsomia	Folsomia candida		unclassified	unclassified	unclassified	unclassified		unclassified	unclassified	unclassified	unclassified	unclassified		unclassified	unclassified	unclassified	unclassified	unclassified		0	0.000113188
A0A226E916		Eukaryota	Arthropoda	Collembola	Entomobryomorpha	Isotomidae	Folsomia	Folsomia candida		unclassified	unclassified	unclassified	unclassified		CL0016	PKinase	Protein kinase superfamily	Protein kinase domain	PF00069		cellular processes and signaling	Signal transduction mechanisms	COG0515	Serine Threonine protein kinase	7029.ACYPI002447-PA		0	7.24649e-05
A0A226E697		Eukaryota	Arthropoda	Collembola	Entomobryomorpha	Isotomidae	Folsomia	Folsomia candida		unclassified	unclassified	unclassified	unclassified		CL0240	PFK	PFK-like superfamily	Diacylglycerol kinase catalytic domain	PF00781		metabolism	Lipid transport and metabolism	0VCBZ	Sphingosine kinase	6669.DappuP307617		0	4.79361e-05
A0A226DHB5		Eukaryota	Arthropoda	Collembola	Entomobryomorpha	Isotomidae	Folsomia	Folsomia candida		unclassified	unclassified	unclassified	unclassified		CL0369	GHD	Glycosyl hydrolase domain superfamily	Alpha amylase, C-terminal all-beta domain	PF02806		metabolism	Carbohydrate transport and metabolism	KOG2212	Alphaamylase	6669.DappuP303445		0	5.178e-05
A0A226EZI1		Eukaryota	Arthropoda	Collembola	Entomobryomorpha	Isotomidae	Folsomia	Folsomia candida		unclassified	unclassified	unclassified	unclassified		unclassified	unclassified	unclassified	unclassified	unclassified		unclassified	unclassified	unclassified	unclassified	unclassified		0	1.91974e-05
A0A226D1N0		Eukaryota	Arthropoda	Collembola	Entomobryomorpha	Isotomidae	Folsomia	Folsomia candida		unclassified	unclassified	unclassified	unclassified		CL0016	PKinase	Protein kinase superfamily	Protein kinase domain	PF00069		cellular processes and signaling	Signal transduction mechanisms	COG0515	Serine Threonine protein kinase	7029.ACYPI002447-PA		0	3.78286e-05
A0A226EE75		Eukaryota	Arthropoda	Collembola	Entomobryomorpha	Isotomidae	Folsomia	Folsomia candida		unclassified	unclassified	unclassified	unclassified		CL0016	PKinase	Protein kinase superfamily	Protein kinase domain	PF00069		cellular processes and signaling	Signal transduction mechanisms	COG0515	Serine Threonine protein kinase	7029.ACYPI002447-PA		0	1.71239e-05
A0A226E2U7		Eukaryota	Arthropoda	Collembola	Entomobryomorpha	Isotomidae	Folsomia	Folsomia candida		unclassified	unclassified	unclassified	unclassified		CL0011	Ig	Immunoglobulin superfamily	Immunoglobulin domain	PF00047		cellular processes and signaling	Signal transduction mechanisms	COG0515	Serine Threonine protein kinase	9913.ENSBTAP00000053725		0	2.5355e-05
C8W701		Bacteria	Actinobacteria	Coriobacteriia	Coriobacteriales	Atopobiaceae	Atopobium	Atopobium parvulum		unclassified	unclassified	unclassified	unclassified		CL0076	FAD_Lum_binding	Riboflavin synthase/Ferredoxin reductase FAD binding domain	Oxidoreductase FAD-binding domain	PF00970		unclassified	unclassified	unclassified	unclassified	unclassified		0	0.00019465
A0A2N8Q299		Eukaryota	Nematoda	Enoplea	Trichinellida	Trichuridae	Trichuris	Trichuris trichiura		unclassified	unclassified	unclassified	unclassified		CL0023	P-loop_NTPase	P-loop containing nucleoside triphosphate hydrolase superfamily	AAA domain, putative AbiEii toxin, Type IV TA system	PF13304		metabolism	Inorganic ion transport and metabolism	08JEI	Part of the ABC transporter complex MetNIQ involved in methionine import. Responsible for energy coupling to the transport system (By similarity)	565664.EFXG_02187		8.21565e-05	7.46912e-05
A0A1F1UXD5;A0A1H4N1V8;A0A2I1X4S0		Bacteria	Proteobacteria	Epsilonproteobacteria	Campylobacterales	Campylobacteraceae	Campylobacter	Campylobacter concisus		unclassified	unclassified	unclassified	unclassified		unclassified	unclassified	unclassified	Cysteine-rich domain	PF02754		unclassified	unclassified	unclassified	unclassified	unclassified		0.000112795	0.000206567
A0A0F4YPR0		Eukaryota	Ascomycota	Eurotiomycetes	Eurotiales	Trichocomaceae	Talaromyces	Talaromyces stipitatus		Energy metabolism	TCA cycle	malate dehydrogenase, NAD-dependent	TIGR01772		CL0063	NADP_Rossmann	FAD/NAD(P)-binding Rossmann fold Superfamily	3-beta hydroxysteroid dehydrogenase/isomerase family	PF01073		metabolism	Energy production and conversion	03JA0	Malate dehydrogenase	441959.XP_002488179.1		0.000174852	0.000163375
A0A0F4Z6P7		Eukaryota	Ascomycota	Eurotiomycetes	Eurotiales	Trichocomaceae	Talaromyces	Talaromyces atroroseus		unclassified	unclassified	unclassified	unclassified		CL0023	P-loop_NTPase	P-loop containing nucleoside triphosphate hydrolase superfamily	Type III restriction enzyme, res subunit	PF04851		information storage and processing	Replication, recombination and repair	COG0513	purine NTP-dependent helicase activity	5059.CADAFLAP00001473		6.02032e-05	0
A0A0D1XU90		Eukaryota	Ascomycota	Eurotiomycetes	Chaetothyriales	Herpotrichiellaceae	Rhinocladiella	Rhinocladiella mackenziei		unclassified	unclassified	unclassified	unclassified		CL0357	SMAD-FHA	SMAD/FHA domain superfamily	FHA domain	PF00498		cellular processes and signaling	Cytoskeleton	12H0Q	Kinesin protein	222929.XP_003070902.1		0	1.72179e-05
A0A0F4YZH3		Eukaryota	Ascomycota	Eurotiomycetes	Eurotiales	Trichocomaceae	Rasamsonia	Talaromyces emersonii		unclassified	unclassified	unclassified	unclassified		unclassified	unclassified	unclassified	NOP5NT (NUC127) domain	PF08156		unclassified	unclassified	unclassified	unclassified	unclassified		3.39947e-05	0
A0A0F4YPD5		Eukaryota	Ascomycota	Eurotiomycetes	Eurotiales	Trichocomaceae	Rasamsonia	Talaromyces emersonii		Unknown function	General	small GTP-binding protein domain	TIGR00231		CL0023	P-loop_NTPase	P-loop containing nucleoside triphosphate hydrolase superfamily	50S ribosome-binding GTPase	PF01926		unclassified	unclassified	unclassified	unclassified	unclassified		0	4.86149e-05
A0A0F4YMU9		Eukaryota	Ascomycota	Eurotiomycetes	Eurotiales	Trichocomaceae	Rasamsonia	Talaromyces emersonii		unclassified	unclassified	unclassified	unclassified		CL0031	Phosphatase	Phosphatase superfamily	Dual specificity phosphatase, catalytic domain	PF00782		unclassified	unclassified	unclassified	unclassified	unclassified		0	7.49089e-05
A0A0F4YUW8		Eukaryota	Ascomycota	Eurotiomycetes	Eurotiales	Trichocomaceae	Rasamsonia	Talaromyces emersonii		unclassified	unclassified	unclassified	unclassified		CL0016	PKinase	Protein kinase superfamily	Kinase-like	PF14531		cellular processes and signaling	Signal transduction mechanisms	0XQGS	mitogen-activated protein kinase kinase kinase	441959.XP_002487118.1		0	3.09771e-05
A0A0F4YRN8		Eukaryota	Ascomycota	Eurotiomycetes	Eurotiales	Trichocomaceae	Rasamsonia	Talaromyces emersonii		unclassified	unclassified	unclassified	unclassified		CL0016	PKinase	Protein kinase superfamily	Kinase-like	PF14531		cellular processes and signaling	Signal transduction mechanisms	0MIYE	kinase kinase kinase	441960.XP_002143968.1		0	1.81014e-05
A0A0F4YF83		Eukaryota	Ascomycota	Eurotiomycetes	Eurotiales	Trichocomaceae	Rasamsonia	Talaromyces emersonii		unclassified	unclassified	unclassified	unclassified		unclassified	unclassified	unclassified	RNAse P Rpr2/Rpp21/SNM1 subunit domain	PF04032		information storage and processing	RNA processing and modification	0M9GW	RNAse P Rpr2 Rpp21 subunit domain protein	5061.CADANGAP00010037		0	0.00014698
A0A1L9RVH1		Eukaryota	Ascomycota	Eurotiomycetes	Eurotiales	Aspergillaceae	Penicillium	Penicillium subrubescens		unclassified	unclassified	unclassified	unclassified		CL0014	Glutaminase_I	Class-I Glutamine amidotransferase superfamily	ThiJ/PfpI family-like	PF17124		unclassified	unclassified	unclassified	unclassified	unclassified		0.00011215	0.000101959
A0A1L9RBQ3		Eukaryota	Ascomycota	Eurotiomycetes	Eurotiales	Aspergillaceae	Monascus	Monascus ruber		unclassified	unclassified	unclassified	unclassified		CL0016	PKinase	Protein kinase superfamily	Kinase-like	PF14531		cellular processes and signaling	Signal transduction mechanisms	0XPQQ	CAMP-dependent protein kinase, catalytic subunit	5085.CADAFUBP00002728		0	5.65942e-05
A0A072P0C3		Eukaryota	Ascomycota	Eurotiomycetes	Chaetothyriales	Herpotrichiellaceae	Exophiala	Exophiala aquamarina		unclassified	unclassified	unclassified	unclassified		unclassified	unclassified	unclassified	Heterokaryon incompatibility protein Het-C	PF07217		poorly characterized	Function unknown	03QF4	HET-C domain protein	441960.XP_002147940.1		3.00019e-05	0
A0A0D2B9C4		Eukaryota	Ascomycota	Eurotiomycetes	Chaetothyriales	Herpotrichiellaceae	Exophiala	Exophiala spinifera		unclassified	unclassified	unclassified	unclassified		CL0022	LRR	Leucine Rich Repeat	Leucine Rich repeats (2 copies)	PF12799		poorly characterized	Function unknown	COG1100	GTP-binding Protein	269797.Mbar_A2306		0.000117998	0.000110253
A0A0D1YZV3		Eukaryota	Ascomycota	Eurotiomycetes	Chaetothyriales	Herpotrichiellaceae	Exophiala	Exophiala sideris		unclassified	unclassified	unclassified	unclassified		CL0366	JAB	JAB-like superfamily	Prokaryotic homologs of the JAB domain	PF14464		cellular processes and signaling	Posttranslational modification, protein turnover, chaperones	15CQ9	Pfam:Mov34	13684.SNOT_00509		0.00017021	0.000159038
A0A072Q4M6		Eukaryota	Ascomycota	Eurotiomycetes	Chaetothyriales	Herpotrichiellaceae	Exophiala	Exophiala mesophila		unclassified	unclassified	unclassified	unclassified		CL0028	AB_hydrolase	Alpha/Beta hydrolase fold	alpha/beta hydrolase fold	PF00561		cellular processes and signaling	Posttranslational modification, protein turnover, chaperones	12N4B	epoxide hydrolase	5022.CBX92788		6.81008e-05	0
A0A0D2BN27		Eukaryota	Ascomycota	Eurotiomycetes	Chaetothyriales	Herpotrichiellaceae	Exophiala	Exophiala oligosperma		unclassified	unclassified	unclassified	unclassified		unclassified	unclassified	unclassified	Sds3-like	PF08598		poorly characterized	Function unknown	12HMJ	Sds3-like	222929.XP_003070758.1		4.2563e-05	0
A0A072PSM1		Eukaryota	Ascomycota	Eurotiomycetes	Chaetothyriales	Herpotrichiellaceae	Exophiala	Exophiala aquamarina		unclassified	unclassified	unclassified	unclassified		unclassified	unclassified	unclassified	Sec7 domain	PF01369		cellular processes and signaling	Intracellular trafficking, secretion, and vesicular transport	13HZA	Sec7 domain protein	33178.CADATEAP00008162		2.06441e-05	0
A0A072Q2I9		Eukaryota	Ascomycota	Eurotiomycetes	Chaetothyriales	Herpotrichiellaceae	Exophiala	Exophiala aquamarina		unclassified	unclassified	unclassified	unclassified		CL0063	NADP_Rossmann	FAD/NAD(P)-binding Rossmann fold Superfamily	Thiopurine S-methyltransferase (TPMT)	PF05724		unclassified	unclassified	unclassified	unclassified	unclassified		9.74546e-05	0
A0A0D1WTD4		Eukaryota	Ascomycota	Eurotiomycetes	Chaetothyriales	Herpotrichiellaceae	Exophiala	Exophiala sideris		unclassified	unclassified	unclassified	unclassified		unclassified	unclassified	unclassified	CorA-like Mg2+ transporter protein	PF01544		metabolism	Inorganic ion transport and metabolism	0MQAT	Inherit from KOG: magnesium transporter	5062.CADAORAP00004752		6.48207e-05	0
A0A0D1YW59;A0A0D2EBX6		Eukaryota	Ascomycota	Eurotiomycetes	Chaetothyriales	Herpotrichiellaceae	Exophiala	various		unclassified	unclassified	unclassified	unclassified		CL0023	P-loop_NTPase	P-loop containing nucleoside triphosphate hydrolase superfamily	Ferrous iron transport protein B	PF02421		information storage and processing	Chromatin structure and dynamics	0M3EU	GTP-binding protein	559298.XP_002626878.1		4.85598e-05	0
A0A0D1ZSS1		Eukaryota	Ascomycota	Eurotiomycetes	Chaetothyriales	Herpotrichiellaceae	Exophiala	Exophiala aquamarina		unclassified	unclassified	unclassified	unclassified		CL0063	NADP_Rossmann	FAD/NAD(P)-binding Rossmann fold Superfamily	GDP dissociation inhibitor	PF00996		cellular processes and signaling	Posttranslational modification, protein turnover, chaperones	COG5044	GDP dissociation inhibitor	5085.CADAFUBP00002631		6.03885e-05	0
A0A0D1ZTD4		Eukaryota	Ascomycota	Eurotiomycetes	Chaetothyriales	Herpotrichiellaceae	Exophiala	Exophiala mesophila		unclassified	unclassified	unclassified	unclassified		CL0016	PKinase	Protein kinase superfamily	Phosphotransferase enzyme family	PF01636		cellular processes and signaling	Signal transduction mechanisms	KOG2345	serine threonine kinase 16	33178.CADATEAP00008994		6.23881e-05	0
A0A0D1Y5W5		Eukaryota	Ascomycota	Eurotiomycetes	Chaetothyriales	Herpotrichiellaceae	Exophiala	Exophiala aquamarina		unclassified	unclassified	unclassified	unclassified		unclassified	unclassified	unclassified	RNA polymerase Rpb2, domain 4	PF04566		information storage and processing	Transcription	12N88	dna-directed rna polymerase	222929.XP_003067891.1		2.23945e-05	0
A0A0D1ZET6		Eukaryota	Ascomycota	Eurotiomycetes	Chaetothyriales	Herpotrichiellaceae	Exophiala	Exophiala mesophila		unclassified	unclassified	unclassified	unclassified		CL0032	Dim_A_B_barrel	Dimeric alpha/beta barrel superfamily	Stress responsive A/B Barrel Domain	PF07876		poorly characterized	Function unknown	0SKT7	Dabb	117187.FVEG_04415T0		0.000259283	0
A0A072P1Y0		Eukaryota	Ascomycota	Eurotiomycetes	Chaetothyriales	Herpotrichiellaceae	Exophiala	Exophiala xenobiotica		Protein fate	Degradation of proteins, peptides, and glycopeptides	ATP-dependent metallopeptidase HflB	TIGR01241		CL0023	P-loop_NTPase	P-loop containing nucleoside triphosphate hydrolase superfamily	PhoH-like protein	PF02562		cellular processes and signaling	Posttranslational modification, protein turnover, chaperones	KOG0730	cell division cycle protein 48	441959.XP_002340232.1		3.59565e-05	0
A0A0D1Z1E9		Eukaryota	Ascomycota	Eurotiomycetes	Chaetothyriales	Herpotrichiellaceae	Exophiala	Exophiala sideris		unclassified	unclassified	unclassified	unclassified		unclassified	unclassified	unclassified	unclassified	unclassified		unclassified	unclassified	unclassified	unclassified	unclassified		7.39683e-05	0
A0A0D1YIY9		Eukaryota	Ascomycota	Eurotiomycetes	Chaetothyriales	Herpotrichiellaceae	Exophiala	Exophiala sideris		unclassified	unclassified	unclassified	unclassified		CL0186	Beta_propeller	Beta propeller clan	Nucleoporin Nup120/160	PF11715		information storage and processing	RNA processing and modification	12N8E	Positively regulates the activity of the minus-end directed microtubule motor protein dynein. May enhance dynein- mediated microtubule sliding by targeting dynein to the microtubule plus end. Required for	246410.XP_001247916.1		6.44188e-05	0
A0A072NVM2		Eukaryota	Ascomycota	Eurotiomycetes	Chaetothyriales	Herpotrichiellaceae	Exophiala	Exophiala mesophila		unclassified	unclassified	unclassified	unclassified		CL0023	P-loop_NTPase	P-loop containing nucleoside triphosphate hydrolase superfamily	Helicase conserved C-terminal domain	PF00271		unclassified	unclassified	unclassified	unclassified	unclassified		4.1581e-05	0
A0A0D2C983		Eukaryota	Ascomycota	Eurotiomycetes	Chaetothyriales	Herpotrichiellaceae	Exophiala	Exophiala oligosperma		unclassified	unclassified	unclassified	unclassified		CL0361	C2H2-zf	Classical C2H2 and C2HC zinc fingers	Zinc-finger of C2H2 type	PF12874		information storage and processing	Transcription	13P2A	Transcription factor	559298.XP_002620611.1		5.46185e-05	0
A0A0D2BUE2		Eukaryota	Ascomycota	Eurotiomycetes	Chaetothyriales	Herpotrichiellaceae	Exophiala	Exophiala oligosperma		unclassified	unclassified	unclassified	unclassified		CL0029	Cupin	Cupin fold	Cupin-like domain	PF13621		information storage and processing	Chromatin structure and dynamics	12N4D	demethylase	162425.CADANIAP00000548		2.10582e-05	0
A0A072PMD2		Eukaryota	Ascomycota	Eurotiomycetes	Chaetothyriales	Herpotrichiellaceae	Exophiala	Exophiala aquamarina		unclassified	unclassified	unclassified	unclassified		unclassified	unclassified	unclassified	unclassified	unclassified		unclassified	unclassified	unclassified	unclassified	unclassified		5.88788e-05	0
A0A0D2BKS7		Eukaryota	Ascomycota	Eurotiomycetes	Chaetothyriales	Herpotrichiellaceae	Exophiala	Exophiala spinifera		unclassified	unclassified	unclassified	unclassified		unclassified	unclassified	unclassified	unclassified	unclassified		unclassified	unclassified	unclassified	unclassified	unclassified		5.5651e-05	0
A0A0D1ZJI4		Eukaryota	Ascomycota	Eurotiomycetes	Chaetothyriales	Herpotrichiellaceae	Exophiala	Exophiala spinifera		unclassified	unclassified	unclassified	unclassified		unclassified	unclassified	unclassified	unclassified	unclassified		poorly characterized	Function unknown	03P8D	TPR domain protein	441959.XP_002341653.1		7.00938e-05	0
A0A0D2BG63		Eukaryota	Ascomycota	Eurotiomycetes	Chaetothyriales	Herpotrichiellaceae	Exophiala	Exophiala oligosperma		unclassified	unclassified	unclassified	unclassified		CL0023	P-loop_NTPase	P-loop containing nucleoside triphosphate hydrolase superfamily	PhoH-like protein	PF02562		cellular processes and signaling	Posttranslational modification, protein turnover, chaperones	0PIAG	Vesicular-fusion protein sec18	559305.XP_003238775.1		3.55548e-05	0
A0A0D1W6Y6		Eukaryota	Ascomycota	Eurotiomycetes	Chaetothyriales	Herpotrichiellaceae	Exophiala	Exophiala sideris		unclassified	unclassified	unclassified	unclassified		unclassified	unclassified	unclassified	unclassified	unclassified		poorly characterized	Function unknown	03M1Z	Conserved hypothetical protein	246410.XP_001244940.1		2.23534e-05	0
A0A0D2ETL9		Eukaryota	Ascomycota	Eurotiomycetes	Chaetothyriales	Herpotrichiellaceae	Exophiala	Exophiala spinifera		unclassified	unclassified	unclassified	unclassified		CL0063	NADP_Rossmann	FAD/NAD(P)-binding Rossmann fold Superfamily	L-lysine 6-monooxygenase (NADPH-requiring)	PF13434		metabolism	Secondary metabolites biosynthesis, transport and catabolism	03N1D	monooxygenase	29875.EHK22086		0	4.58817e-05
A0A0D1YQC3		Eukaryota	Ascomycota	Eurotiomycetes	Chaetothyriales	Herpotrichiellaceae	Exophiala	Exophiala sideris		unclassified	unclassified	unclassified	unclassified		CL0357	SMAD-FHA	SMAD/FHA domain superfamily	FHA domain	PF00498		cellular processes and signaling	Cell cycle control, cell division, chromosome partitioning	KOG0615	serine threonine-protein kinase	5085.CADAFUBP00002995		0	4.83533e-05
A0A072PSE1		Eukaryota	Ascomycota	Eurotiomycetes	Chaetothyriales	Herpotrichiellaceae	Exophiala	Exophiala dermatitidis		unclassified	unclassified	unclassified	unclassified		unclassified	unclassified	unclassified	Mitochondrial carrier protein	PF00153		metabolism	Energy production and conversion	12N8R	Mitochondrial carrier protein	441960.XP_002146426.1		0	0.000153164
A0A0D2CHM3		Eukaryota	Ascomycota	Eurotiomycetes	Chaetothyriales	Herpotrichiellaceae	Exophiala	Exophiala spinifera		unclassified	unclassified	unclassified	unclassified		CL0063	NADP_Rossmann	FAD/NAD(P)-binding Rossmann fold Superfamily	NAD binding domain of 6-phosphogluconate dehydrogenase	PF03446		poorly characterized	Function unknown	03N51	NmrA-like family	36630.CADNFIAP00003597		0	7.38327e-05
A0A0D1YD19		Eukaryota	Ascomycota	Eurotiomycetes	Chaetothyriales	Herpotrichiellaceae	Exophiala	Exophiala sideris		unclassified	unclassified	unclassified	unclassified		unclassified	unclassified	unclassified	unclassified	unclassified		unclassified	unclassified	unclassified	unclassified	unclassified		0	4.09789e-05
A0A0D2ETD1		Eukaryota	Ascomycota	Eurotiomycetes	Chaetothyriales	Herpotrichiellaceae	Exophiala	Exophiala xenobiotica		unclassified	unclassified	unclassified	unclassified		unclassified	unclassified	unclassified	unclassified	unclassified		poorly characterized	Function unknown	0PTQH	Inherit from NOG: Conserved hypothetical, protein	246410.XP_001245526.1		0	5.42063e-05
A0A0D1XZE9;A0A0D2A3R1		Eukaryota	Ascomycota	Eurotiomycetes	Chaetothyriales	Herpotrichiellaceae	Exophiala	Exophiala mesophila		unclassified	unclassified	unclassified	unclassified		unclassified	unclassified	unclassified	unclassified	unclassified		poorly characterized	Function unknown	0PQZW	conserved hypothetical protein	559298.XP_002626418.1		0	3.78406e-05
A0A0D1XGK6		Eukaryota	Ascomycota	Eurotiomycetes	Chaetothyriales	Herpotrichiellaceae	Exophiala	Exophiala xenobiotica		unclassified	unclassified	unclassified	unclassified		unclassified	unclassified	unclassified	Guanine nucleotide exchange factor in Golgi transport N-terminal	PF12783		poorly characterized	Function unknown	COG5307	and Sec7 domain	33178.CADATEAP00007711		0	1.71343e-05
A0A0D2EGY7		Eukaryota	Ascomycota	Eurotiomycetes	Chaetothyriales	Herpotrichiellaceae	Exophiala	Exophiala oligosperma		unclassified	unclassified	unclassified	unclassified		CL0507	Fungal_trans	Fungal specific transcription factor domain	Fungal specific transcription factor domain	PF11951		cellular processes and signaling	Posttranslational modification, protein turnover, chaperones	0M6DV	sigma-70 region 2 family protein	5061.CADANGAP00002237		0	5.97884e-05
A0A0D1YZT0		Eukaryota	Ascomycota	Eurotiomycetes	Chaetothyriales	Herpotrichiellaceae	Exophiala	Exophiala spinifera		unclassified	unclassified	unclassified	unclassified		CL0063	NADP_Rossmann	FAD/NAD(P)-binding Rossmann fold Superfamily	short chain dehydrogenase	PF00106		unclassified	unclassified	unclassified	unclassified	unclassified		0	9.83279e-05
A0A0D2EEY4		Eukaryota	Ascomycota	Eurotiomycetes	Chaetothyriales	Herpotrichiellaceae	Exophiala	Exophiala xenobiotica		unclassified	unclassified	unclassified	unclassified		CL0016	PKinase	Protein kinase superfamily	Kinase-like	PF14531		cellular processes and signaling	Signal transduction mechanisms	0MIYE	kinase kinase kinase	5062.CADAORAP00001246		0	1.73449e-05
A0A072Q600		Eukaryota	Ascomycota	Eurotiomycetes	Chaetothyriales	Herpotrichiellaceae	Exophiala	Exophiala aquamarina		unclassified	unclassified	unclassified	unclassified		unclassified	unclassified	unclassified	Tubulin binding cofactor A	PF02970		unclassified	unclassified	unclassified	unclassified	unclassified		0	0.000447938
A0A0D1YI88;A0A0D1Z6U2		Eukaryota	Ascomycota	Eurotiomycetes	Chaetothyriales	Herpotrichiellaceae	Exophiala	Exophiala sideris		unclassified	unclassified	unclassified	unclassified		CL0229	RING	Ring-finger/U-box superfamily	Anaphase-promoting complex subunit 11 RING-H2 finger	PF12861		cellular processes and signaling	Posttranslational modification, protein turnover, chaperones	KOG0800	finger protein	5180.EDO03315		0	5.51174e-05
A0A0D1YLQ4		Eukaryota	Ascomycota	Eurotiomycetes	Chaetothyriales	Herpotrichiellaceae	Exophiala	Exophiala sideris		unclassified	unclassified	unclassified	unclassified		CL0016	PKinase	Protein kinase superfamily	Kinase-like	PF14531		cellular processes and signaling	Signal transduction mechanisms	0MIYE	kinase kinase kinase	5062.CADAORAP00001246		0	1.71864e-05
A0A0D2B332		Eukaryota	Ascomycota	Eurotiomycetes	Chaetothyriales	Herpotrichiellaceae	Exophiala	Exophiala spinifera		unclassified	unclassified	unclassified	unclassified		CL0076	FAD_Lum_binding	Riboflavin synthase/Ferredoxin reductase FAD binding domain	FAD-binding domain	PF08022		metabolism	Inorganic ion transport and metabolism	1A2P6	FAD-binding domain	229533.XP_388297.1		0	3.60871e-05
A0A072PQE1		Eukaryota	Ascomycota	Eurotiomycetes	Chaetothyriales	Herpotrichiellaceae	Exophiala	Exophiala aquamarina		unclassified	unclassified	unclassified	unclassified		CL0016	PKinase	Protein kinase superfamily	Kinase-like	PF14531		cellular processes and signaling	Signal transduction mechanisms	KOG4279	mitogen-activated protein kinase kinase kinase	663331.XP_003015985.1		0	1.72389e-05
H6BX45		Eukaryota	Ascomycota	Eurotiomycetes	Chaetothyriales	Herpotrichiellaceae	Exophiala	Exophiala dermatitidis		unclassified	unclassified	unclassified	unclassified		CL0016	PKinase	Protein kinase superfamily	Kinase-like	PF14531		cellular processes and signaling	Signal transduction mechanisms	0MIYE	kinase kinase kinase	5062.CADAORAP00001246		0	1.7176e-05
H6C1L1		Eukaryota	Ascomycota	Eurotiomycetes	Chaetothyriales	Herpotrichiellaceae	Exophiala	Exophiala dermatitidis		unclassified	unclassified	unclassified	unclassified		CL0221	RRM	RRM-like clan	Limkain b1	PF11608		information storage and processing	RNA processing and modification	12N4V	myelin expression factor 2	7222.FBpp0153303		0	6.25723e-05
A0A0D2AUE0		Eukaryota	Ascomycota	Eurotiomycetes	Chaetothyriales	Herpotrichiellaceae	Exophiala	Exophiala xenobiotica		unclassified	unclassified	unclassified	unclassified		CL0063	NADP_Rossmann	FAD/NAD(P)-binding Rossmann fold Superfamily	ubiE/COQ5 methyltransferase family	PF01209		poorly characterized	Function unknown	0XP5G	Methyltransferase	33178.CADATEAP00000029		0	7.3299e-05
A0A072PSV1		Eukaryota	Ascomycota	Eurotiomycetes	Chaetothyriales	Herpotrichiellaceae	Exophiala	Exophiala aquamarina		unclassified	unclassified	unclassified	unclassified		unclassified	unclassified	unclassified	unclassified	unclassified		poorly characterized	Function unknown	125G8	Conserved hypothetical, protein	441959.XP_002480580.1		0	6.35588e-05
A0A0D2DKZ7		Eukaryota	Ascomycota	Eurotiomycetes	Chaetothyriales	Herpotrichiellaceae	Exophiala	Exophiala oligosperma		unclassified	unclassified	unclassified	unclassified		CL0016	PKinase	Protein kinase superfamily	Kinase-like	PF14531		cellular processes and signaling	Signal transduction mechanisms	0MIYE	kinase kinase kinase	5062.CADAORAP00001246		0	1.73662e-05
A0A0D1YN33;A0A0D1YSA5;A0A0D1ZC37		Eukaryota	Ascomycota	Eurotiomycetes	Chaetothyriales	Herpotrichiellaceae	Exophiala	various		unclassified	unclassified	unclassified	unclassified		unclassified	unclassified	unclassified	Cid1 family poly A polymerase	PF03828		information storage and processing	Replication, recombination and repair	0PJHK	Topoisomerase family protein TRF4	various		0	3.78286e-05
A0A1L9V8I9		Eukaryota	Ascomycota	Eurotiomycetes	Chaetothyriales	Herpotrichiellaceae	Cladophialophora	Xylohypha bantiana		unclassified	unclassified	unclassified	unclassified		CL0160	Methionine_synt	Cobalamin-independent synthase	Cobalamin-independent synthase, Catalytic domain	PF01717		metabolism	Amino acid transport and metabolism	0M4P4	Methionine synthase, vitamin-B12 independent	5059.CADAFLAP00002422		6.97823e-05	0
A0A0F4YQ00		Eukaryota	Ascomycota	Eurotiomycetes	Eurotiales	Thermoascaceae	Byssochlamys	Byssochlamys spectabilis		unclassified	unclassified	unclassified	unclassified		CL0023	P-loop_NTPase	P-loop containing nucleoside triphosphate hydrolase superfamily	Holliday junction DNA helicase ruvB N-terminus	PF05496		cellular processes and signaling	Posttranslational modification, protein turnover, chaperones	KOG0735	Peroxisomal biogenesis factor 1	441960.XP_002146350.1		0	2.08384e-05
A0A1L9RFF5		Eukaryota	Ascomycota	Eurotiomycetes	Eurotiales	Aspergillaceae	Aspergillus	Aspergillus nomius		unclassified	unclassified	unclassified	unclassified		CL0034	Amidohydrolase	Amidohydrolase superfamily	Amidohydrolase family	PF07969		metabolism	Nucleotide transport and metabolism	03QSZ	guanine deaminase	5059.CADAFLAP00007997		6.11728e-05	0
A0A2K4ZWK8		Eukaryota	Ascomycota	Eurotiomycetes	Eurotiales	Aspergillaceae	Aspergillus	Aspergillus niger		unclassified	unclassified	unclassified	unclassified		unclassified	unclassified	unclassified	Protein of unknown function (DUF3602)	PF12223		unclassified	unclassified	unclassified	unclassified	unclassified		0.000192257	0
Q0CSK4		Eukaryota	Ascomycota	Eurotiomycetes	Eurotiales	Aspergillaceae	Aspergillus	Aspergillus terreus		unclassified	unclassified	unclassified	unclassified		CL0101	PELOTA	Pelota - RNA ribose binding superfamily	Ribosomal protein L7Ae/L30e/S12e/Gadd45 family	PF01248		information storage and processing	Translation, ribosomal structure and biogenesis	0M6FX	60S ribosomal protein L8	33178.CADATEAP00006554		0.000197607	0
Q0CPF3		Eukaryota	Ascomycota	Eurotiomycetes	Eurotiales	Aspergillaceae	Aspergillus	Aspergillus terreus		unclassified	unclassified	unclassified	unclassified		unclassified	unclassified	unclassified	unclassified	unclassified		poorly characterized	Function unknown	0Q1WS	NA	5061.CADANGAP00012738		0.000127376	0
A0A2G7G8F2		Eukaryota	Ascomycota	Eurotiomycetes	Eurotiales	Aspergillaceae	Aspergillus	Aspergillus arachidicola		unclassified	unclassified	unclassified	unclassified		CL0020	TPR	Tetratrico peptide repeat superfamily	Tetratricopeptide repeat	PF13428		unclassified	unclassified	unclassified	unclassified	unclassified		7.5769e-05	0
A0A1L9T9R3		Eukaryota	Ascomycota	Eurotiomycetes	Eurotiales	Aspergillaceae	Aspergillus	Aspergillus sydowii		unclassified	unclassified	unclassified	unclassified		CL0118	Ribokinase	Ribokinase-like superfamily	pfkB family carbohydrate kinase	PF00294		metabolism	Secondary metabolites biosynthesis, transport and catabolism	KOG3009	IdgA domain protein	1047171.EFQ26216		3.67514e-05	0
A0A0F0IIA2		Eukaryota	Ascomycota	Eurotiomycetes	Eurotiales	Aspergillaceae	Aspergillus	Aspergillus bombycis		unclassified	unclassified	unclassified	unclassified		CL0015	MFS	Major Facilitator Superfamily	Sugar (and other) transporter	PF00083		metabolism	Carbohydrate transport and metabolism	143C9	Fungal trichothecene efflux pump (TRI12)	222929.XP_003068964.1		4.99326e-05	0
A0A1L9SZN1		Eukaryota	Ascomycota	Eurotiomycetes	Eurotiales	Aspergillaceae	Aspergillus	Emericella nidulans		unclassified	unclassified	unclassified	unclassified		unclassified	unclassified	unclassified	Tuberin	PF03542		unclassified	unclassified	unclassified	unclassified	unclassified		1.80012e-05	0
Q0CJX3		Eukaryota	Ascomycota	Eurotiomycetes	Eurotiales	Aspergillaceae	Aspergillus	Aspergillus terreus		unclassified	unclassified	unclassified	unclassified		unclassified	unclassified	unclassified	Nucleoporin or Nuclear pore complex subunit NUP214=Nup159	PF16755		cellular processes and signaling	Intracellular trafficking, secretion, and vesicular transport	04DVZ	Nuclear pore complex subunit Nup159	33178.CADATEAP00002961		1.91996e-05	0
A1C7U6		Eukaryota	Ascomycota	Eurotiomycetes	Eurotiales	Aspergillaceae	Aspergillus	Aspergillus turcosus		unclassified	unclassified	unclassified	unclassified		unclassified	unclassified	unclassified	STAG domain	PF08514		cellular processes and signaling	Cell cycle control, cell division, chromosome partitioning	KOG2011	Stromal antigen	5057.CADACLAP00006525		2.30709e-05	0
A0A1E3BAZ3		Eukaryota	Ascomycota	Eurotiomycetes	Eurotiales	Aspergillaceae	Aspergillus	Aspergillus cristatus		unclassified	unclassified	unclassified	unclassified		CL0246	ISOCOT_Fold	Isomerase,CoA transferase & Translation initiation factor Superfamily	Initiation factor 2 subunit family	PF01008		information storage and processing	Translation, ribosomal structure and biogenesis	COG1184	translation initiation factor	162425.CADANIAP00007664		4.96693e-05	0
A0A2K5A2J7		Eukaryota	Ascomycota	Eurotiomycetes	Eurotiales	Aspergillaceae	Aspergillus	Aspergillus niger		unclassified	unclassified	unclassified	unclassified		unclassified	unclassified	unclassified	unclassified	unclassified		poorly characterized	Function unknown	03ZQ5	NA	5061.CADANGAP00004717		4.59991e-06	0
A0A2J5I073		Eukaryota	Ascomycota	Eurotiomycetes	Eurotiales	Aspergillaceae	Aspergillus	Aspergillus taichungensis		unclassified	unclassified	unclassified	unclassified		CL0023	P-loop_NTPase	P-loop containing nucleoside triphosphate hydrolase superfamily	Helicase conserved C-terminal domain	PF00271		poorly characterized	Function unknown	13KKX	INO80 chromatin remodeling complex	5061.CADANGAP00003827		3.85188e-05	9.08197e-05
A0A0K8L563		Eukaryota	Ascomycota	Eurotiomycetes	Eurotiales	Aspergillaceae	Aspergillus	Aspergillus udagawae		unclassified	unclassified	unclassified	unclassified		unclassified	unclassified	unclassified	unclassified	unclassified		poorly characterized	Function unknown	0XPG4	NA	36630.CADNFIAP00009439		3.53778e-05	0
A0A1L9X2V7		Eukaryota	Ascomycota	Eurotiomycetes	Eurotiales	Aspergillaceae	Aspergillus	Aspergillus aculeatus		unclassified	unclassified	unclassified	unclassified		CL0029	Cupin	Cupin fold	2OG-Fe(II) oxygenase superfamily	PF13532		metabolism	Amino acid transport and metabolism	KOG3200	AlkB, alkylation repair homolog 6 (E. coli)	5085.CADAFUBP00000571		0.00013458	0.000256733
A0A229XVL4		Eukaryota	Ascomycota	Eurotiomycetes	Eurotiales	Aspergillaceae	Aspergillus	Neosartorya fumigata		unclassified	unclassified	unclassified	unclassified		unclassified	unclassified	unclassified	unclassified	unclassified		unclassified	unclassified	unclassified	unclassified	unclassified		0.000372266	0
A0A0F0IAU8;A0A2G7FKA9		Eukaryota	Ascomycota	Eurotiomycetes	Eurotiales	Aspergillaceae	Aspergillus	Aspergillus udagawae		unclassified	unclassified	unclassified	unclassified		CL0063	NADP_Rossmann	FAD/NAD(P)-binding Rossmann fold Superfamily	FAD binding domain	PF00890		metabolism	Energy production and conversion	12P2G	electron transfer flavoprotein-ubiquinone oxidoreductase	33178.CADATEAP00006082		3.12631e-05	5.96393e-05
A0A1M3TLN8		Eukaryota	Ascomycota	Eurotiomycetes	Eurotiales	Aspergillaceae	Aspergillus	Aspergillus luchuensis		unclassified	unclassified	unclassified	unclassified		unclassified	unclassified	unclassified	Nuclear protein 96	PF12110		cellular processes and signaling	Intracellular trafficking, secretion, and vesicular transport	0XPV4	nuclear pore complex protein	36630.CADNFIAP00009993		3.16837e-05	0
A1DCX3		Eukaryota	Ascomycota	Eurotiomycetes	Eurotiales	Aspergillaceae	Aspergillus	Aspergillus fischeri		unclassified	unclassified	unclassified	unclassified		CL0507	Fungal_trans	Fungal specific transcription factor domain	Fungal specific transcription factor domain	PF11951		poorly characterized	Function unknown	03RE9	C6 zinc finger domain-containing protein	36630.CADNFIAP00002232		6.01315e-05	0
A0A0L1J752		Eukaryota	Ascomycota	Eurotiomycetes	Eurotiales	Aspergillaceae	Aspergillus	Aspergillus clavatus		Unknown function	General	small GTP-binding protein domain	TIGR00231		CL0023	P-loop_NTPase	P-loop containing nucleoside triphosphate hydrolase superfamily	50S ribosome-binding GTPase	PF01926		unclassified	unclassified	unclassified	unclassified	unclassified		2.69931e-05	0
A0A2I2GF90		Eukaryota	Ascomycota	Eurotiomycetes	Eurotiales	Aspergillaceae	Aspergillus	Aspergillus terreus		unclassified	unclassified	unclassified	unclassified		unclassified	unclassified	unclassified	unclassified	unclassified		poorly characterized	Function unknown	0M6P1	conserved hypothetical protein	33178.CADATEAP00002008		5.05707e-05	0
Q5B2V1		Eukaryota	Ascomycota	Eurotiomycetes	Eurotiales	Aspergillaceae	Aspergillus	Neosartorya fumigata		unclassified	unclassified	unclassified	unclassified		CL0108	Actin_ATPase	Actin-like ATPase Superfamily	MreB/Mbl protein	PF06723		unclassified	unclassified	unclassified	unclassified	unclassified		8.95981e-05	8.37172e-05
A0A0U4Z265		Eukaryota	Ascomycota	Eurotiomycetes	Eurotiales	Aspergillaceae	Aspergillus	Aspergillus calidoustus		unclassified	unclassified	unclassified	unclassified		CL0192	GPCR_A	Family A G protein-coupled receptor-like superfamily	G protein-coupled glucose receptor regulating Gpa2	PF11710		cellular processes and signaling	Signal transduction mechanisms	0MIF9	7 transmembrane receptor (rhodopsin family)	441960.XP_002145342.1		8.88737e-05	0
Q5B0S9		Eukaryota	Ascomycota	Eurotiomycetes	Eurotiales	Aspergillaceae	Aspergillus	Emericella nidulans		unclassified	unclassified	unclassified	unclassified		unclassified	unclassified	unclassified	unclassified	unclassified		poorly characterized	Function unknown	0IHB6	Involucrin repeat protein	162425.CADANIAP00007189		5.01185e-06	0
K4PB24		Eukaryota	Ascomycota	Eurotiomycetes	Eurotiales	Aspergillaceae	Aspergillus	Aspergillus aculeatus		unclassified	unclassified	unclassified	unclassified		CL0566	Tubulin	Tubulin nucleotide-binding domain-like, GTPase	Tubulin/FtsZ family, GTPase domain	PF00091		cellular processes and signaling	Cytoskeleton	03K5W	Tubulin is the major constituent of microtubules. It binds two moles of GTP, one at an exchangeable site on the beta chain and one at a non-exchangeable site on the alpha chain (By similarity)	5062.CADAORAP00008919		0.000291359	0
A0A1L9RWV4		Eukaryota	Ascomycota	Eurotiomycetes	Eurotiales	Aspergillaceae	Aspergillus	Aspergillus wentii		unclassified	unclassified	unclassified	unclassified		CL0065	Cyclin	Cyclin-like superfamily	Cyclin, N-terminal domain	PF00134		information storage and processing	Transcription	0PFE5	transcription factor TFIIIB complex subunit Brf1	36630.CADNFIAP00005744		3.76323e-05	0
Q0C7Q6		Eukaryota	Ascomycota	Eurotiomycetes	Eurotiales	Aspergillaceae	Aspergillus	Aspergillus terreus		unclassified	unclassified	unclassified	unclassified		unclassified	unclassified	unclassified	Cytochrome P450	PF00067		metabolism	Secondary metabolites biosynthesis, transport and catabolism	COG2124	Cytochrome p450	486041.XP_001887937.1		0.000155949	6.94426e-05
A0A1F7ZTA1		Eukaryota	Ascomycota	Eurotiomycetes	Eurotiales	Aspergillaceae	Aspergillus	Aspergillus bombycis		unclassified	unclassified	unclassified	unclassified		CL0020	TPR	Tetratrico peptide repeat superfamily	Diaphanous GTPase-binding Domain	PF06371		unclassified	unclassified	unclassified	unclassified	unclassified		0.0001018	0
A0A1L9VIV9		Eukaryota	Ascomycota	Eurotiomycetes	Eurotiales	Aspergillaceae	Aspergillus	Aspergillus glaucus		Unknown function	General	small GTP-binding protein domain	TIGR00231		CL0023	P-loop_NTPase	P-loop containing nucleoside triphosphate hydrolase superfamily	50S ribosome-binding GTPase	PF01926		cellular processes and signaling	Intracellular trafficking, secretion, and vesicular transport	0PG62	gtp-binding protein	5061.CADANGAP00003870		0.000249789	0.000233393
A0A017SGK3		Eukaryota	Ascomycota	Eurotiomycetes	Eurotiales	Aspergillaceae	Aspergillus	Aspergillus glaucus		unclassified	unclassified	unclassified	unclassified		CL0113	GT-B	Glycosyl transferase clan GT-B	Starch synthase catalytic domain	PF08323		cellular processes and signaling	Cell wall/membrane/envelope biogenesis	14HPN	Starch synthase catalytic domain	500485.XP_002565456.1		1.18498e-05	0
A1D8G9		Eukaryota	Ascomycota	Eurotiomycetes	Eurotiales	Aspergillaceae	Aspergillus	Aspergillus udagawae		unclassified	unclassified	unclassified	unclassified		CL0012	Histone	Histone superfamily	Core histone H2A/H2B/H3/H4	PF00125		information storage and processing	Chromatin structure and dynamics	KOG1744	Core component of nucleosome. Nucleosomes wrap and compact DNA into chromatin, limiting DNA accessibility to the cellular machineries which require DNA as a template. Histones thereby play a central role in transcription regulation, DNA repair, DNA replication and chromosomal stability. DNA accessibility is regulated via a complex set of post-translational modifications of histones, also called h…	36630.CADNFIAP00005834		0.000412151	0.000385099
A0A1L9P5J7;A0A1L9TTE7		Eukaryota	Ascomycota	Eurotiomycetes	Eurotiales	Aspergillaceae	Aspergillus	various		unclassified	unclassified	unclassified	unclassified		CL0028	AB_hydrolase	Alpha/Beta hydrolase fold	Lipase (class 3)	PF01764		unclassified	unclassified	unclassified	unclassified	unclassified		7.06546e-05	0
A2QSJ3		Eukaryota	Ascomycota	Eurotiomycetes	Eurotiales	Aspergillaceae	Aspergillus	Aspergillus niger		Protein fate	Protein modification and repair	phosphopantetheine--protein transferase domain	TIGR00556		CL0063	NADP_Rossmann	FAD/NAD(P)-binding Rossmann fold Superfamily	short chain dehydrogenase	PF00106		unclassified	unclassified	unclassified	unclassified	unclassified		1.57447e-05	0
A0A0K8L1L7		Eukaryota	Ascomycota	Eurotiomycetes	Eurotiales	Aspergillaceae	Aspergillus	Aspergillus udagawae		unclassified	unclassified	unclassified	unclassified		CL0034	Amidohydrolase	Amidohydrolase superfamily	Amidohydrolase family	PF07969		metabolism	Secondary metabolites biosynthesis, transport and catabolism	COG1228	amidohydrolase	5507.FOXG_17199P0		0.000159396	7.79561e-05
A0A0L1JB40;A0A1F7ZQ22		Eukaryota	Ascomycota	Eurotiomycetes	Eurotiales	Aspergillaceae	Aspergillus	Aspergillus oryzae		unclassified	unclassified	unclassified	unclassified		CL0020	TPR	Tetratrico peptide repeat superfamily	Exportin 1-like protein	PF08389		unclassified	unclassified	unclassified	unclassified	unclassified		2.72272e-05	0
A0A0C1EGY5		Eukaryota	Ascomycota	Eurotiomycetes	Eurotiales	Aspergillaceae	Aspergillus	Aspergillus ustus		Biosynthesis of cofactors, prosthetic groups, and carriers	Pantothenate and coenzyme A	pantothenate kinase	TIGR00555		CL0108	Actin_ATPase	Actin-like ATPase Superfamily	Fumble	PF03630		metabolism	Coenzyme transport and metabolism	03JYU	Pantothenate kinase	162425.CADANIAP00005593		6.72901e-05	0
A0A017SBI5;A0A1E3BBG4;A0A1L9RHC8;A0A1L9VJH4		Eukaryota	Ascomycota	Eurotiomycetes	Eurotiales	Aspergillaceae	Aspergillus	various		unclassified	unclassified	unclassified	unclassified		CL0210	HNOX-like	Heme NO and oxygen binding like	Transport protein particle (TRAPP) component	PF04051		cellular processes and signaling	Intracellular trafficking, secretion, and vesicular transport	0PK75	trafficking protein particle complex subunit 3	5059.CADAFLAP00008566		0.000300527	0
A0A229YW08		Eukaryota	Ascomycota	Eurotiomycetes	Eurotiales	Aspergillaceae	Aspergillus	Aspergillus turcosus		unclassified	unclassified	unclassified	unclassified		unclassified	unclassified	unclassified	unclassified	unclassified		unclassified	unclassified	unclassified	unclassified	unclassified		3.51953e-05	0
A0A1L9VE25		Eukaryota	Ascomycota	Eurotiomycetes	Eurotiales	Aspergillaceae	Aspergillus	Aspergillus cristatus		unclassified	unclassified	unclassified	unclassified		CL0236	PDDEXK	PD-(D/E)XK nuclease superfamily	Domain of unknown function DUF83	PF01930		unclassified	unclassified	unclassified	unclassified	unclassified		2.44479e-05	0
A0A1L9VDD2		Eukaryota	Ascomycota	Eurotiomycetes	Eurotiales	Aspergillaceae	Aspergillus	Aspergillus glaucus		DNA metabolism	DNA replication, recombination, and repair	DNA (cytosine-5-)-methyltransferase	TIGR00675		CL0063	NADP_Rossmann	FAD/NAD(P)-binding Rossmann fold Superfamily	C-5 cytosine-specific DNA methylase	PF00145		metabolism	Coenzyme transport and metabolism	03JTW	C-5 cytosine methyltransferase DmtA	5085.CADAFUBP00009191		4.77396e-05	0
A0A1L9RU01		Eukaryota	Ascomycota	Eurotiomycetes	Eurotiales	Aspergillaceae	Aspergillus	Aspergillus cristatus		unclassified	unclassified	unclassified	unclassified		CL0063	NADP_Rossmann	FAD/NAD(P)-binding Rossmann fold Superfamily	NAD(P)-binding Rossmann-like domain	PF13450		unclassified	unclassified	unclassified	unclassified	unclassified		5.32238e-05	0
A0A0S7DY11		Eukaryota	Ascomycota	Eurotiomycetes	Eurotiales	Aspergillaceae	Aspergillus	Aspergillus fischeri		unclassified	unclassified	unclassified	unclassified		CL0015	MFS	Major Facilitator Superfamily	Major Facilitator Superfamily	PF07690		metabolism	Carbohydrate transport and metabolism	0M7R9	MFS transporter	36630.CADNFIAP00009747		0.000111392	0.000104081
A1DL39		Eukaryota	Ascomycota	Eurotiomycetes	Eurotiales	Aspergillaceae	Aspergillus	Aspergillus calidoustus		unclassified	unclassified	unclassified	unclassified		CL0268	Pec_lyase-like	Pectate lyase-like beta helix	Pectate lyase superfamily protein	PF12708		poorly characterized	Function unknown	0PHH9	Inherit from NOG: glycoside hydrolase family 55 protein	36630.CADNFIAP00004670		1.89422e-05	0
A0A231MSE6		Eukaryota	Ascomycota	Eurotiomycetes	Eurotiales	Aspergillaceae	Aspergillus	Aspergillus thermomutatus		unclassified	unclassified	unclassified	unclassified		unclassified	unclassified	unclassified	unclassified	unclassified		poorly characterized	Function unknown	0MPIM	NA	36630.CADNFIAP00001504		0.000108699	0
A0A0U5GWL8		Eukaryota	Ascomycota	Eurotiomycetes	Eurotiales	Aspergillaceae	Aspergillus	Aspergillus calidoustus		unclassified	unclassified	unclassified	unclassified		CL0442	Tubulin_C	Tubulin, FtsZ and Misato and their C-termini,	Tubulin C-terminal domain	PF03953		cellular processes and signaling	Cytoskeleton	03K5W	Tubulin is the major constituent of microtubules. It binds two moles of GTP, one at an exchangeable site on the beta chain and one at a non-exchangeable site on the alpha chain (By similarity)	441960.XP_002151417.1		6.30844e-05	5.73522e-05
A0A0S7DVC5		Eukaryota	Ascomycota	Eurotiomycetes	Eurotiales	Aspergillaceae	Aspergillus	Aspergillus lentulus		unclassified	unclassified	unclassified	unclassified		unclassified	unclassified	unclassified	unclassified	unclassified		unclassified	unclassified	unclassified	unclassified	unclassified		0.000154436	0.000154208
A0A0U5G6L6		Eukaryota	Ascomycota	Eurotiomycetes	Eurotiales	Aspergillaceae	Aspergillus	Aspergillus thermomutatus		unclassified	unclassified	unclassified	unclassified		CL0015	MFS	Major Facilitator Superfamily	Sugar (and other) transporter	PF00083		metabolism	Carbohydrate transport and metabolism	COG0477	major facilitator Superfamily	36630.CADNFIAP00007045		5.82718e-05	0
A0A146FJL5		Eukaryota	Ascomycota	Eurotiomycetes	Eurotiales	Aspergillaceae	Aspergillus	Aspergillus luchuensis		unclassified	unclassified	unclassified	unclassified		unclassified	unclassified	unclassified	PX domain	PF00787		cellular processes and signaling	Intracellular trafficking, secretion, and vesicular transport	03K1X	Sorting nexin-41	5061.CADANGAP00001599		6.33383e-05	5.9181e-05
A0A1L9TGF9		Eukaryota	Ascomycota	Eurotiomycetes	Eurotiales	Aspergillaceae	Aspergillus	Aspergillus sydowii		unclassified	unclassified	unclassified	unclassified		unclassified	unclassified	unclassified	CorA-like Mg2+ transporter protein	PF01544		metabolism	Inorganic ion transport and metabolism	0PG66	CorA family metal ion transporter	162425.CADANIAP00007184		3.35651e-05	0
A0A1L9PVW0		Eukaryota	Ascomycota	Eurotiomycetes	Eurotiales	Aspergillaceae	Aspergillus	Aspergillus versicolor		unclassified	unclassified	unclassified	unclassified		CL0016	PKinase	Protein kinase superfamily	Phosphotransferase enzyme family	PF01636		poorly characterized	Function unknown	0IW4Q	Phosphotransferase enzyme family	162425.CADANIAP00005169		7.08316e-05	0
A0A231MMD3		Eukaryota	Ascomycota	Eurotiomycetes	Eurotiales	Aspergillaceae	Aspergillus	Aspergillus thermomutatus		unclassified	unclassified	unclassified	unclassified		CL0229	RING	Ring-finger/U-box superfamily	Zinc-finger of the MIZ type in Nse subunit	PF11789		information storage and processing	Replication, recombination and repair	0PQBA	chromosomal organization and DNA repair protein Mms21	36630.CADNFIAP00004194		0.000115634	0
A0A1E3BSM0		Eukaryota	Ascomycota	Eurotiomycetes	Eurotiales	Aspergillaceae	Aspergillus	Aspergillus cristatus		unclassified	unclassified	unclassified	unclassified		CL0167	Zn_Beta_Ribbon	Zinc beta-ribbon	Zinc-finger of RNA-polymerase I-specific TFIIB, Rrn7	PF11781		information storage and processing	Transcription	0MKZ3	RNA polymerase I specific transcription initiation factor Rrn7	36630.CADNFIAP00001254		0.000169212	7.90526e-05
A0A229XF27;A0A231M2N5		Eukaryota	Ascomycota	Eurotiomycetes	Eurotiales	Aspergillaceae	Aspergillus	Aspergillus udagawae		unclassified	unclassified	unclassified	unclassified		CL0286	GCS	gamma-glutamylcysteine synthetase/glutamine synthetase clan	Glutamate-cysteine ligase	PF03074		unclassified	unclassified	unclassified	unclassified	unclassified		4.21818e-05	0
A0A1L9TE93		Eukaryota	Ascomycota	Eurotiomycetes	Eurotiales	Aspergillaceae	Aspergillus	Aspergillus versicolor		unclassified	unclassified	unclassified	unclassified		CL0020	TPR	Tetratrico peptide repeat superfamily	Vacuolar 14 Fab1-binding region	PF12755		unclassified	unclassified	unclassified	unclassified	unclassified		1.48045e-05	0
A0A0L1J0C9		Eukaryota	Ascomycota	Eurotiomycetes	Eurotiales	Aspergillaceae	Aspergillus	Aspergillus bombycis		unclassified	unclassified	unclassified	unclassified		CL0296	GroES	GroES-like superfamily	Alcohol dehydrogenase GroES-like domain	PF08240		unclassified	unclassified	unclassified	unclassified	unclassified		0.000149873	0
A0A2K5ADK5		Eukaryota	Ascomycota	Eurotiomycetes	Eurotiales	Aspergillaceae	Aspergillus	Aspergillus niger		unclassified	unclassified	unclassified	unclassified		CL0392	Chaperone-J	Chaperone J-domain superfamily	DnaJ domain	PF00226		cellular processes and signaling	Posttranslational modification, protein turnover, chaperones	13VBH	DnaJ domain-containing protein	5059.CADAFLAP00005037		9.35822e-05	0
A1DJQ0		Eukaryota	Ascomycota	Eurotiomycetes	Eurotiales	Aspergillaceae	Aspergillus	Aspergillus novofumigatus		unclassified	unclassified	unclassified	unclassified		CL0015	MFS	Major Facilitator Superfamily	Major Facilitator Superfamily	PF07690		metabolism	Carbohydrate transport and metabolism	0ZNI0	(MFS) transporter	36630.CADNFIAP00000289		5.4665e-05	0
A0A1L9RKV1		Eukaryota	Ascomycota	Eurotiomycetes	Eurotiales	Aspergillaceae	Aspergillus	Aspergillus wentii		unclassified	unclassified	unclassified	unclassified		CL0465	Ank	Ankyrin repeat superfamily	Ankyrin repeats (many copies)	PF13637		poorly characterized	Function unknown	0K075	NA	5057.CADACLAP00000657		3.43818e-05	0
A0A1L9RKQ5		Eukaryota	Ascomycota	Eurotiomycetes	Eurotiales	Aspergillaceae	Aspergillus	Aspergillus steynii		unclassified	unclassified	unclassified	unclassified		unclassified	unclassified	unclassified	Oxysterol-binding protein	PF01237		cellular processes and signaling	Signal transduction mechanisms	0MIFB	Oxysterol binding protein (Osh7)	5061.CADANGAP00005987		5.88788e-05	0
A1CEK4		Eukaryota	Ascomycota	Eurotiomycetes	Eurotiales	Aspergillaceae	Aspergillus	Aspergillus turcosus		unclassified	unclassified	unclassified	unclassified		CL0007	KH	K-Homology (KH) domain Superfamily	Mitochondrial inner-membrane-bound regulator	PF14611		unclassified	unclassified	unclassified	unclassified	unclassified		2.15904e-05	0
[truncated: 3,064 more rows]

## Sheet: Prophane Rawdata
level	#pg	members_count	min_seqlen	max_seqlen	min_rel_pairw_ident	max_rel_pairw_ident	members_identifier	task_0::tax_from_trembl_20180808_qcover90::superkingdom	task_0::tax_from_trembl_20180808_qcover90::phylum	task_0::tax_from_trembl_20180808_qcover90::class	task_0::tax_from_trembl_20180808_qcover90::order	task_0::tax_from_trembl_20180808_qcover90::family	task_0::tax_from_trembl_20180808_qcover90::genus	task_0::tax_from_trembl_20180808_qcover90::species	task_1::fun_from_TIGRFAMs_15_cut_tc::mainrole	task_1::fun_from_TIGRFAMs_15_cut_tc::subrole	task_1::fun_from_TIGRFAMs_15_cut_tc::descr	task_1::fun_from_TIGRFAMs_15_cut_tc::tigrfam	task_2::fun_from_PFAMs_31_cut_ga::clan	task_2::fun_from_PFAMs_31_cut_ga::clan symbol	task_2::fun_from_PFAMs_31_cut_ga::clan descr	task_2::fun_from_PFAMs_31_cut_ga::pfam descr	task_2::fun_from_PFAMs_31_cut_ga::pfam	task_3::fun_from_eggNog_4.5.1::main role	task_3::fun_from_eggNog_4.5.1::sub role	task_3::fun_from_eggNog_4.5.1::og	task_3::fun_from_eggNog_4.5.1::descr	task_3::fun_from_eggNog_4.5.1::prot	raw_quant::Control (mean)	raw_quant_sd::Control (mean)	quant::1 (mean)	quant_sd::Control (mean)	raw_quant::::B_TR1_Control	raw_quant_sd::::B_TR1_Control	quant::::B_TR1_Control	quant_sd::::B_TR1_Control	raw_quant::::B_TR2_Control	raw_quant_sd::::B_TR2_Control	quant::::B_TR2_Control	quant_sd::::B_TR2_Control	raw_quant::Enriched (mean)	raw_quant_sd::Enriched (mean)	quant::Enriched (mean)	quant_sd::Enriched (mean)	raw_quant::::B_TR1_Enriched	raw_quant_sd::::B_TR1_Enriched	quant::::B_TR1_Enriched	quant_sd::::B_TR1_Enriched	raw_quant::::B_TR2_Enriched
[truncated: 15,514 more rows]
[truncated: 3 more columns]
