# Supplementary material for: An Innovative Protocol for Metaproteomic Analyses of Microbial Pathogens in Cystic Fibrosis Sputum
Source: Front Cell Infect Microbiol. 2021 Aug 27;11:724569. doi: 10.3389/fcimb.2021.724569 (PMC8432295; doi:10.3389/fcimb.2021.724569)
Supplement: Supplementary file 11 [file Table_4.xlsx]

## Sheet: Data Evaluation
Supplemental Table 5: Proteins and protein groups identified by metaproteome analyses in sputum sample derived from Patient C. Proteins and protein groups were taxonomically and functionally assigned by Prophane. Quantification is displayed as mean NSAF values of two technical replicates of control and enriched samples.
Members Identifier		Taxonomy TrEMBL								Function TIGRFAMs					Function PFAMs						Function EggNOG						Quantification (Mean NSAFs)
		Superkingdom	Phylum	Class	Order	Family	Genus	Species		Mainrole	Subrole	Description	Identifier		Clan	Clan Symbol	Clan Description	PFAM Description	Identifier		Main Role	Sub Role	OG	Description	Protein		Control	Enriched
A0A0V8RYN0;A0A2I1HZT9;A0A2X0TZM5;A7BAF2;D4TZ69		Bacteria	Actinobacteria	Actinobacteria	Actinomycetales	Actinomycetaceae	Actinomyces	Actinomyces odontolyticus		Amino acid biosynthesis	Histidine family	histidinol-phosphate transaminase	TIGR01141		CL0061	PLP_aminotran	PLP dependent aminotransferase superfamily	various	various		unclassified	unclassified	unclassified	unclassified	unclassified		0	9.54397e-05
A0A2X0TXW7		Bacteria	Actinobacteria	Actinobacteria	Actinomycetales	Actinomycetaceae	Actinomyces	Actinomyces sp. oral taxon 180		unclassified	unclassified	unclassified	unclassified		CL0042	Flavoprotein	Flavoprotein	NADPH-dependent FMN reductase	PF03358		poorly characterized	Function unknown	05DYS	nad(p)h dehydrogenase (quinone)	888052.HMPREF9006_0603		0	0.000178328
A0A291DHQ0;D2NP39;G5ET13		Bacteria	Actinobacteria	Actinobacteria	Micrococcales	Micrococcaceae	Rothia	various		unclassified	unclassified	unclassified	unclassified		CL0260	NTP_transf	Nucleotidyltransferase superfamily	Uncharacterised nucleotidyltransferase	PF14907		poorly characterized	Function unknown	00P1T	NA	680646.RMDY18_15750		0	9.55509e-05
P62851		Eukaryota	Arthropoda	Branchiopoda	Diplostraca	Daphniidae	Daphnia	Daphnia magna		unclassified	unclassified	unclassified	unclassified		CL0123	HTH	Helix-turn-helix clan	S25 ribosomal protein	PF03297		information storage and processing	Translation, ribosomal structure and biogenesis	16HFI	ribosomal protein S25	9601.ENSPPYP00000023542		0.000674013	0.000803842
P62269		Eukaryota	Arthropoda	Branchiopoda	Diplostraca	Daphniidae	Daphnia	Daphnia magna		unclassified	unclassified	unclassified	unclassified		CL0303	H2TH	Helix-two-turns-helix superfamily	Ribosomal protein S13/S18	PF00416		information storage and processing	Translation, ribosomal structure and biogenesis	0UUG5	Ribosomal protein S18	9823.ENSSSCP00000001631		0.00164993	0.000663938
P62081		Eukaryota	Arthropoda	Branchiopoda	Diplostraca	Daphniidae	Daphnia	Daphnia magna		unclassified	unclassified	unclassified	unclassified		CL0652	S24e_L23_L15e	Ribosomal S24e, L23 and L15e superfamily	Ribosomal protein S7e	PF01251		unclassified	unclassified	unclassified	unclassified	unclassified		0.000434287	0.000346046
A0A226EH60		Eukaryota	Arthropoda	Branchiopoda	Diplostraca	Daphniidae	Daphnia	Daphnia magna		unclassified	unclassified	26S proteasome subunit P45 family	TIGR01242		CL0023	P-loop_NTPase	P-loop containing nucleoside triphosphate hydrolase superfamily	AAA domain (Cdc48 subfamily)	PF07724		cellular processes and signaling	Posttranslational modification, protein turnover, chaperones	COG1222	26S protease regulatory subunit	6669.DappuP299812		0	0.000156487
P60866		Eukaryota	Arthropoda	Branchiopoda	Diplostraca	Daphniidae	Daphnia	Daphnia magna		Protein synthesis	Ribosomal proteins: synthesis and modification	ribosomal protein uS10	TIGR01046		unclassified	unclassified	unclassified	Ribosomal protein S10p/S20e	PF00338		information storage and processing	Translation, ribosomal structure and biogenesis	KOG0900	Ribosomal protein	9685.ENSFCAP00000023933		0	0.000280229
P48554		Eukaryota	Arthropoda	Insecta	Diptera	Drosophilidae	Drosophila	Drosophila ficusphila		Unknown function	General	small GTP-binding protein domain	TIGR00231		CL0023	P-loop_NTPase	P-loop containing nucleoside triphosphate hydrolase superfamily	ADP-ribosylation factor family	PF00025		poorly characterized	Function unknown	0V62F	Ras-related C3 botulinum toxin substrate	7260.FBpp0245948		0	0.000175967
A0A226END4		Eukaryota	Arthropoda	Collembola	Entomobryomorpha	Entomobryidae	Orchesella	Orchesella cincta		unclassified	unclassified	T-complex protein 1, gamma subunit	TIGR02344		unclassified	unclassified	unclassified	TCP-1/cpn60 chaperonin family	PF00118		unclassified	unclassified	unclassified	unclassified	unclassified		7.52161e-05	0
A0A226DNZ4		Eukaryota	Arthropoda	Collembola	Entomobryomorpha	Entomobryidae	Orchesella	Orchesella cincta		Energy metabolism	ATP-proton motive force interconversion	ATP synthase F1, alpha subunit	TIGR00962		CL0275	HAS-barrel	HAS-barrel superfamily	ATP synthase alpha/beta family, beta-barrel domain	PF02874		metabolism	Energy production and conversion	COG0056	Produces ATP from ADP in the presence of a proton gradient across the membrane. The alpha chain is a regulatory subunit (By similarity)	6669.DappuP309281		8.02764e-05	6.29155e-05
A0A226EWZ2		Eukaryota	Arthropoda	Collembola	Entomobryomorpha	Isotomidae	Folsomia	Folsomia candida		unclassified	unclassified	unclassified	unclassified		CL0129	Peptidase_AA	Peptidase clan AA	Putative peptidase (DUF1758)	PF05585		poorly characterized	Function unknown	0IRPF	NA	7425.NV15429-PA		9.6841e-05	0
A0A226F1M5		Eukaryota	Arthropoda	Collembola	Entomobryomorpha	Isotomidae	Folsomia	Folsomia candida		unclassified	unclassified	unclassified	unclassified		CL0033	POZ	POZ domain superfamily	Skp1 family, tetramerisation domain	PF03931		information storage and processing	Transcription	0I0A8	Skp1	7222.FBpp0154110		0.000405056	0.000161377
A0A226F0B0		Eukaryota	Arthropoda	Collembola	Entomobryomorpha	Isotomidae	Folsomia	Folsomia candida		unclassified	unclassified	unclassified	unclassified		CL0512	CRAL_TRIO	CRAL-TRIO domain superfamily	CRAL/TRIO domain	PF00650		metabolism	Lipid transport and metabolism	0344R	SEC14	6669.DappuP314162		0.000143695	0
A0A226EJD7		Eukaryota	Arthropoda	Collembola	Entomobryomorpha	Isotomidae	Folsomia	Folsomia candida		unclassified	unclassified	unclassified	unclassified		CL0173	STIR	STIR superfamily	MTH538 TIR-like domain (DUF1863)	PF08937		cellular processes and signaling	Signal transduction mechanisms	0A0HZ	toll-like receptor	6669.DappuP314608		4.17313e-05	6.49883e-05
A0A226DMS1		Eukaryota	Arthropoda	Collembola	Entomobryomorpha	Isotomidae	Folsomia	Folsomia candida		unclassified	unclassified	unclassified	unclassified		CL0101	PELOTA	Pelota - RNA ribose binding superfamily	RbsD / FucU transport protein family	PF05025		metabolism	Carbohydrate transport and metabolism	0A6XF	fucose mutarotase	31033.ENSTRUP00000035536		0.000271122	0
A0A226E645		Eukaryota	Arthropoda	Collembola	Entomobryomorpha	Isotomidae	Folsomia	Folsomia candida		unclassified	unclassified	unclassified	unclassified		CL0029	Cupin	Cupin fold	2OG-Fe(II) oxygenase superfamily	PF13640		poorly characterized	Function unknown	0XS5J	prolyl 4-hydroxylase	6669.DappuP308081		0	5.68782e-05
A0A226D3P1;A0A226D3P5;A0A226DQY9;A0A226EXV2		Eukaryota	Arthropoda	Collembola	Entomobryomorpha	Isotomidae	Folsomia	Folsomia candida		unclassified	unclassified	unclassified	unclassified		CL0511	Retroviral_zf	Retrovirus zinc finger-like domains	Zinc knuckle	PF00098		poorly characterized	Function unknown	0IRPM	Retrotransposon protein	7425.NV18536-PA		0	1.77003e-05
A0A226EA20		Eukaryota	Arthropoda	Collembola	Entomobryomorpha	Isotomidae	Folsomia	Folsomia candida		unclassified	unclassified	unclassified	unclassified		CL0110	GT-A	Glycosyl transferase clan GT-A	Fringe-like	PF02434		metabolism	Carbohydrate transport and metabolism	035Q9	core 1 UDP-galactose n-acetylgalactosamine-alpha-r beta 1,3	7159.AAEL007560-PA		0	8.72965e-05
A0A226DRF5		Eukaryota	Arthropoda	Collembola	Entomobryomorpha	Isotomidae	Folsomia	Folsomia candida		unclassified	unclassified	unclassified	unclassified		CL0023	P-loop_NTPase	P-loop containing nucleoside triphosphate hydrolase superfamily	DEAD/DEAH box helicase	PF00270		information storage and processing	Replication, recombination and repair	COG0513	purine NTP-dependent helicase activity	7091.BGIBMGA003186-TA		0	0.000108978
A0A226ES29		Eukaryota	Arthropoda	Insecta	Coleoptera	Tenebrionidae	Tribolium	Tribolium castaneum		unclassified	unclassified	unclassified	unclassified		CL0220	EF_hand	EF-hand like superfamily	EF-hand domain	PF13405		unclassified	unclassified	unclassified	unclassified	unclassified		9.30958e-05	7.418e-05
A0A0F8WXC2;A0A2T5MAN9		Eukaryota	Ascomycota	Eurotiomycetes	Eurotiales	Aspergillaceae	Aspergillus	Aspergillus sydowii		unclassified	unclassified	unclassified	unclassified		CL0163	Calcineurin	Calcineurin-like phosphoesterase superfamily	DNA polymerase alpha/epsilon subunit B	PF04042		information storage and processing	Replication, recombination and repair	03JMH	DNA Polymerase	various		5.95416e-05	4.82595e-05
A0A2I1BXM0		Eukaryota	Ascomycota	Eurotiomycetes	Eurotiales	Aspergillaceae	Aspergillus	Aspergillus novofumigatus		unclassified	unclassified	unclassified	unclassified		unclassified	unclassified	unclassified	unclassified	unclassified		unclassified	unclassified	unclassified	unclassified	unclassified		0.000109715	0
A0A2I2FFX7		Eukaryota	Ascomycota	Eurotiomycetes	Eurotiales	Aspergillaceae	Aspergillus	Aspergillus taichungensis		unclassified	unclassified	unclassified	unclassified		CL0323	Patatin	Patatin/FabD/lysophospholipase-like superfamily	Lysophospholipase catalytic domain	PF01735		metabolism	Lipid transport and metabolism	0MMJS	Phospholipase A2	5059.CADAFLAP00007361		4.84608e-05	0
Q0CYB8		Eukaryota	Ascomycota	Eurotiomycetes	Eurotiales	Aspergillaceae	Aspergillus	Aspergillus carbonarius		Energy metabolism	Amino acids and amines	1-pyrroline-5-carboxylate dehydrogenase	TIGR01236		CL0099	ALDH-like	ALDH-like superfamily	Aldehyde dehydrogenase family	PF00171		unclassified	unclassified	unclassified	unclassified	unclassified		7.16781e-05	5.80963e-05
A0A0F0IP51;A0A0L1J8M7;A0A1F8A3P0;A0A1S9DIH3;A0A2G7FZH5;A0A2P2HRB7;B8NV87		Eukaryota	Ascomycota	Eurotiomycetes	Eurotiales	Aspergillaceae	Aspergillus	various		unclassified	unclassified	unclassified	unclassified		unclassified	unclassified	unclassified	BAH domain	PF01426		information storage and processing	Transcription	12U1X	Polybromo 1	5059.CADAFLAP00012117		4.59701e-05	7.50089e-05
Q0D0S5		Eukaryota	Ascomycota	Eurotiomycetes	Eurotiales	Aspergillaceae	Aspergillus	Aspergillus terreus		unclassified	unclassified	unclassified	unclassified		CL0167	Zn_Beta_Ribbon	Zinc beta-ribbon	LIM domain	PF00412		cellular processes and signaling	Signal transduction mechanisms	0QDMX	Rho GTPase activator Rga	33178.CADATEAP00009273		3.82372e-05	0
A0A1U8QH23		Eukaryota	Ascomycota	Eurotiomycetes	Eurotiales	Aspergillaceae	Aspergillus	Emericella nidulans		unclassified	unclassified	unclassified	unclassified		CL0221	RRM	RRM-like clan	RNA recognition motif. (a.k.a. RRM, RBD, or RNP domain)	PF00076		poorly characterized	Function unknown	13HH8	MKI67 (FHA domain) interacting nucleolar phosphoprotein	162425.CADANIAP00006114		9.24567e-05	7.49377e-05
A0A1L9VQS9		Eukaryota	Ascomycota	Eurotiomycetes	Eurotiales	Aspergillaceae	Aspergillus	Aspergillus glaucus		unclassified	unclassified	unclassified	unclassified		unclassified	unclassified	unclassified	unclassified	unclassified		poorly characterized	Function unknown	11PE4	glutathione Stransferase	162425.CADANIAP00009328		0.000208849	0.000340776
A0A1E3B8X6;A0A1L9VQC7		Eukaryota	Ascomycota	Eurotiomycetes	Eurotiales	Aspergillaceae	Aspergillus	various		unclassified	unclassified	unclassified	unclassified		unclassified	unclassified	unclassified	unclassified	unclassified		various	various	various	various	various		3.47787e-05	0
A0A229XPI4		Eukaryota	Ascomycota	Eurotiomycetes	Eurotiales	Aspergillaceae	Aspergillus	Aspergillus turcosus		unclassified	unclassified	unclassified	unclassified		unclassified	unclassified	unclassified	unclassified	unclassified		poorly characterized	Function unknown	10AFY	NA	36630.CADNFIAP00001213		8.77254e-05	0
A1DCX3		Eukaryota	Ascomycota	Eurotiomycetes	Eurotiales	Aspergillaceae	Aspergillus	Aspergillus fischeri		unclassified	unclassified	unclassified	unclassified		CL0507	Fungal_trans	Fungal specific transcription factor domain	Fungal specific transcription factor domain	PF11951		poorly characterized	Function unknown	03RE9	C6 zinc finger domain-containing protein	36630.CADNFIAP00002232		0.000179259	0
A0A1F8A629		Eukaryota	Ascomycota	Eurotiomycetes	Eurotiales	Aspergillaceae	Aspergillus	Aspergillus ruber		unclassified	unclassified	unclassified	unclassified		CL0023	P-loop_NTPase	P-loop containing nucleoside triphosphate hydrolase superfamily	ATPase family associated with various cellular activities (AAA)	PF00004		cellular processes and signaling	Defense mechanisms	COG0842	(ABC) transporter	1047171.EFQ28971		5.76671e-05	4.595e-05
A0A254TXY2		Eukaryota	Ascomycota	Eurotiomycetes	Eurotiales	Aspergillaceae	Aspergillus	Aspergillus niger		unclassified	unclassified	unclassified	unclassified		unclassified	unclassified	unclassified	unclassified	unclassified		poorly characterized	Function unknown	11Q91	NA	5061.CADANGAP00000556		0.000161981	0
A0A1L9VCU8		Eukaryota	Ascomycota	Eurotiomycetes	Eurotiales	Aspergillaceae	Aspergillus	Aspergillus glaucus		unclassified	unclassified	unclassified	unclassified		unclassified	unclassified	unclassified	unclassified	unclassified		unclassified	unclassified	unclassified	unclassified	unclassified		0.00012245	0
A0A017SC09;A0A1L9VJE1		Eukaryota	Ascomycota	Eurotiomycetes	Eurotiales	Aspergillaceae	Aspergillus	Aspergillus wentii		unclassified	unclassified	unclassified	unclassified		CL0036	TIM_barrel	Common phosphate binding-site TIM barrel superfamily	NADH:flavin oxidoreductase / NADH oxidase family	PF00724		metabolism	Energy production and conversion	12SIF	NADH oxidase	861557.XP_003296539.1		9.22494e-05	0
A0A0U5GB27		Eukaryota	Ascomycota	Eurotiomycetes	Eurotiales	Aspergillaceae	Aspergillus	Aspergillus calidoustus		unclassified	unclassified	unclassified	unclassified		unclassified	unclassified	unclassified	unclassified	unclassified		poorly characterized	Function unknown	0Y9ID	NA	162425.CADANIAP00009100		5.29514e-05	0
G3XWR8		Eukaryota	Ascomycota	Eurotiomycetes	Eurotiales	Aspergillaceae	Aspergillus	Aspergillus tubingensis		unclassified	unclassified	unclassified	unclassified		CL0023	P-loop_NTPase	P-loop containing nucleoside triphosphate hydrolase superfamily	Uncharacterized conserved protein (DUF2075)	PF09848		unclassified	unclassified	unclassified	unclassified	unclassified		2.15748e-05	0
A0A1F7ZP63		Eukaryota	Ascomycota	Eurotiomycetes	Eurotiales	Aspergillaceae	Aspergillus	Aspergillus bombycis		unclassified	unclassified	unclassified	unclassified		unclassified	unclassified	unclassified	unclassified	unclassified		poorly characterized	Function unknown	1E38G	zinc finger CCCH domain-containing protein	3847.GLYMA13G31033.1		0.000166177	0.000132412
Q5B2V1		Eukaryota	Ascomycota	Eurotiomycetes	Eurotiales	Aspergillaceae	Aspergillus	Neosartorya fumigata		unclassified	unclassified	unclassified	unclassified		CL0108	Actin_ATPase	Actin-like ATPase Superfamily	MreB/Mbl protein	PF06723		unclassified	unclassified	unclassified	unclassified	unclassified		0.000130826	0.000104244
A0A2J5HG81		Eukaryota	Ascomycota	Eurotiomycetes	Eurotiales	Aspergillaceae	Aspergillus	Aspergillus campestris		unclassified	unclassified	unclassified	unclassified		CL0023	P-loop_NTPase	P-loop containing nucleoside triphosphate hydrolase superfamily	AAA domain	PF13086		information storage and processing	RNA processing and modification	0PFI4	Plays a role in maintaining the mitochondrial genome and in controlling the mtDNA escape. Involved in the regulation of mtDNA nucleotide structure and number. May have a dispensable role in early maturation of pre-rRNA (By similarity)	33178.CADATEAP00000737		0.000103503	0
A0A0U5CRA8		Eukaryota	Ascomycota	Eurotiomycetes	Eurotiales	Aspergillaceae	Aspergillus	Aspergillus calidoustus		Energy metabolism	Amino acids and amines	glycine cleavage system T protein	TIGR00528		unclassified	unclassified	unclassified	Glycine cleavage T-protein C-terminal barrel domain	PF08669		metabolism	Amino acid transport and metabolism	0M5ES	The glycine cleavage system catalyzes the degradation of glycine (By similarity)	162425.CADANIAP00001427		0.000176999	7.09782e-05
A0A0S7DWW4;A0A231M956;A0A2I1CJB1		Eukaryota	Ascomycota	Eurotiomycetes	Eurotiales	Aspergillaceae	Aspergillus	various		unclassified	unclassified	unclassified	unclassified		unclassified	unclassified	unclassified	Dynamin GTPase effector domain	PF02212		cellular processes and signaling	Intracellular trafficking, secretion, and vesicular transport	KOG0446	Dynamin-related protein	5062.CADAORAP00007023		5.91989e-05	9.65941e-05
A0A1L9WS08		Eukaryota	Ascomycota	Eurotiomycetes	Eurotiales	Aspergillaceae	Aspergillus	Aspergillus carbonarius		unclassified	unclassified	unclassified	unclassified		CL0023	P-loop_NTPase	P-loop containing nucleoside triphosphate hydrolase superfamily	50S ribosome-binding GTPase	PF01926		cellular processes and signaling	Intracellular trafficking, secretion, and vesicular transport	KOG0446	Dynamin-related protein	36630.CADNFIAP00009682		5.78667e-05	0
A0A0D1ZUA5		Eukaryota	Ascomycota	Eurotiomycetes	Eurotiales	Aspergillaceae	Aspergillus	Aspergillus turcosus		unclassified	unclassified	unclassified	unclassified		CL0127	ClpP_crotonase	ClpP/Crotonase superfamily	Enoyl-CoA hydratase/isomerase	PF16113		metabolism	Lipid transport and metabolism	03WFW	3-hydroxymethyl-3-methylglutaryl-Coenzyme A lyase	500485.XP_002567987.1		0.000135019	0.000107585
A0A229X0U4;A0A229YGZ0		Eukaryota	Ascomycota	Eurotiomycetes	Eurotiales	Aspergillaceae	Aspergillus	Aspergillus turcosus		Unknown function	General	small GTP-binding protein domain	TIGR00231		CL0023	P-loop_NTPase	P-loop containing nucleoside triphosphate hydrolase superfamily	Ras of Complex, Roc, domain of DAPkinase	PF08477		poorly characterized	Function unknown	COG1100	GTP-binding Protein	5085.CADAFUBP00005530		0.000197804	0
A0A0U5FN10		Eukaryota	Ascomycota	Eurotiomycetes	Eurotiales	Aspergillaceae	Aspergillus	Aspergillus calidoustus		unclassified	unclassified	unclassified	unclassified		CL0115	Steroid_dh	Steroid oxidoreductase superfamily	Protein of unknown function (DUF1295)	PF06966		cellular processes and signaling	Posttranslational modification, protein turnover, chaperones	0PJHF	carboxyl methyltransferase	162425.CADANIAP00006848		0.000147128	0
A0A2I1BVK9		Eukaryota	Ascomycota	Eurotiomycetes	Eurotiales	Aspergillaceae	Aspergillus	Aspergillus novofumigatus		unclassified	unclassified	unclassified	unclassified		CL0271	F-box	F-box-like domain	F-box domain	PF00646		cellular processes and signaling	Cell wall/membrane/envelope biogenesis	14GFB	Ankyrin repeat	36630.CADNFIAP00000240		5.51964e-05	0
Q0CUC5		Eukaryota	Ascomycota	Eurotiomycetes	Eurotiales	Aspergillaceae	Aspergillus	Aspergillus terreus		unclassified	unclassified	unclassified	unclassified		CL0465	Ank	Ankyrin repeat superfamily	Ankyrin repeat	PF00023		cellular processes and signaling	Cell wall/membrane/envelope biogenesis	KOG4177	Ankyrin Repeat Protein	33178.CADATEAP00005593		6.16716e-05	0
A0A0K8L2L0		Eukaryota	Ascomycota	Eurotiomycetes	Eurotiales	Aspergillaceae	Aspergillus	Aspergillus udagawae		unclassified	unclassified	unclassified	unclassified		unclassified	unclassified	unclassified	unclassified	unclassified		poorly characterized	Function unknown	0Y5DR	NA	36630.CADNFIAP00003478		4.586e-05	0
A0A231M825		Eukaryota	Ascomycota	Eurotiomycetes	Eurotiales	Aspergillaceae	Aspergillus	Neosartorya fumigata		Central intermediary metabolism	Other	mevalonate kinase	TIGR00549		unclassified	unclassified	unclassified	GHMP kinases C terminal	PF08544		unclassified	unclassified	unclassified	unclassified	unclassified		7.96829e-05	0
A0A229XMM8		Eukaryota	Ascomycota	Eurotiomycetes	Eurotiales	Aspergillaceae	Aspergillus	Neosartorya fumigata		unclassified	unclassified	unclassified	unclassified		unclassified	unclassified	unclassified	unclassified	unclassified		unclassified	unclassified	unclassified	unclassified	unclassified		0.000143695	0
A0A017SQK8		Eukaryota	Ascomycota	Eurotiomycetes	Eurotiales	Aspergillaceae	Aspergillus	Aspergillus ruber		unclassified	unclassified	unclassified	unclassified		CL0004	Concanavalin	Concanavalin-like lectin/glucanase superfamily	SPRY domain	PF00622		poorly characterized	Function unknown	0XPCC	ran binding protein	33178.CADATEAP00009884		8.11835e-05	0
A0A017SPJ1		Eukaryota	Ascomycota	Eurotiomycetes	Eurotiales	Aspergillaceae	Aspergillus	Aspergillus ruber		unclassified	unclassified	unclassified	unclassified		unclassified	unclassified	unclassified	RNA polymerase II transcription mediator complex subunit 9	PF07544		unclassified	unclassified	unclassified	unclassified	unclassified		0.000215542	0
A0A254UFH5		Eukaryota	Ascomycota	Eurotiomycetes	Eurotiales	Aspergillaceae	Aspergillus	Aspergillus brasiliensis		unclassified	unclassified	unclassified	unclassified		unclassified	unclassified	unclassified	Fungal Zn(2)-Cys(6) binuclear cluster domain	PF00172		information storage and processing	Transcription	0Z137	Transcription factor	5061.CADANGAP00008784		5.38183e-05	0
A0A017SIP0		Eukaryota	Ascomycota	Eurotiomycetes	Eurotiales	Aspergillaceae	Aspergillus	Aspergillus cristatus		unclassified	unclassified	unclassified	unclassified		unclassified	unclassified	unclassified	STAG domain	PF08514		cellular processes and signaling	Cell cycle control, cell division, chromosome partitioning	KOG2011	Stromal antigen	36630.CADNFIAP00007349		3.56563e-05	0
A0A0J5SSB7;A0A0S7DJ47;A0A229Y4M1;A1D7R6;B0XYK8;Q4WX13		Eukaryota	Ascomycota	Eurotiomycetes	Eurotiales	Aspergillaceae	Aspergillus	various		unclassified	unclassified	unclassified	unclassified		CL0028	AB_hydrolase	Alpha/Beta hydrolase fold	Prolyl oligopeptidase family	PF00326		various	various	various	various	various		4.6908e-05	3.62865e-05
A0A1R3S163		Eukaryota	Ascomycota	Eurotiomycetes	Eurotiales	Aspergillaceae	Aspergillus	Aspergillus wentii		unclassified	unclassified	unclassified	unclassified		CL0023	P-loop_NTPase	P-loop containing nucleoside triphosphate hydrolase superfamily	ABC transporter	PF00005		metabolism	Secondary metabolites biosynthesis, transport and catabolism	03K40	iron-sulfur clusters transporter atm1	5061.CADANGAP00007242		5.89719e-05	0
A0A0L1IRU2		Eukaryota	Ascomycota	Eurotiomycetes	Eurotiales	Aspergillaceae	Aspergillus	Aspergillus nomius		unclassified	unclassified	unclassified	unclassified		unclassified	unclassified	unclassified	Aldo/keto reductase family	PF00248		poorly characterized	Function unknown	COG0656	reductase	5059.CADAFLAP00005430		0.000127918	0
A0A2P2H599		Eukaryota	Ascomycota	Eurotiomycetes	Eurotiales	Aspergillaceae	Aspergillus	Aspergillus flavus		unclassified	unclassified	unclassified	unclassified		CL0016	PKinase	Protein kinase superfamily	Protein tyrosine kinase	PF07714		cellular processes and signaling	Signal transduction mechanisms	0PMT2	Protein kinase domain protein	535722.XP_003173743.1		9.79737e-05	0.000152575
A0A2I2GCL0		Eukaryota	Ascomycota	Eurotiomycetes	Eurotiales	Aspergillaceae	Aspergillus	Aspergillus steynii		unclassified	unclassified	unclassified	unclassified		CL0229	RING	Ring-finger/U-box superfamily	IBR domain, a half RING-finger domain	PF01485		poorly characterized	Function unknown	0XS1H	RING finger) protein	5061.CADANGAP00010819		5.89719e-05	0
B0XZV2		Eukaryota	Ascomycota	Eurotiomycetes	Eurotiales	Aspergillaceae	Aspergillus	Neosartorya fumigata		unclassified	unclassified	unclassified	unclassified		unclassified	unclassified	unclassified	unclassified	unclassified		unclassified	unclassified	unclassified	unclassified	unclassified		0.000102639	0
A0A1L9WHF3		Eukaryota	Ascomycota	Eurotiomycetes	Eurotiales	Aspergillaceae	Aspergillus	Aspergillus aculeatus		unclassified	unclassified	unclassified	unclassified		CL0023	P-loop_NTPase	P-loop containing nucleoside triphosphate hydrolase superfamily	Septin	PF00735		unclassified	unclassified	unclassified	unclassified	unclassified		5.84125e-05	0
A0A229WUH6;A0A229YEJ9		Eukaryota	Ascomycota	Eurotiomycetes	Eurotiales	Aspergillaceae	Aspergillus	Aspergillus turcosus		unclassified	unclassified	unclassified	unclassified		CL0314	PP-binding	ACP-like superfamily	Phosphopantetheine attachment site	PF00550		metabolism	Lipid transport and metabolism	KOG1202	polyketide synthase	5061.CADANGAP00007587		1.69919e-05	2.64615e-05
A0A2I2GA67;Q0CTT8		Eukaryota	Ascomycota	Eurotiomycetes	Eurotiales	Aspergillaceae	Aspergillus	various		unclassified	unclassified	unclassified	unclassified		CL0063	NADP_Rossmann	FAD/NAD(P)-binding Rossmann fold Superfamily	various	various		metabolism	Secondary metabolites biosynthesis, transport and catabolism	KOG1205	Dehydrogenase	33178.CADATEAP00010045		0	0.000120234
A0A0C1BW41		Eukaryota	Ascomycota	Eurotiomycetes	Eurotiales	Aspergillaceae	Aspergillus	Aspergillus calidoustus		unclassified	unclassified	unclassified	unclassified		CL0063	NADP_Rossmann	FAD/NAD(P)-binding Rossmann fold Superfamily	L-lysine 6-monooxygenase (NADPH-requiring)	PF13434		metabolism	Secondary metabolites biosynthesis, transport and catabolism	03P8T	Flavin-binding monooxygenase-like	5061.CADANGAP00010502		0	5.38846e-05
A0A0L1JA17;A0A1S9DSZ9;A0A2P2HEJ5;B8NPN8;I8A4Q7;Q2U9P5		Eukaryota	Ascomycota	Eurotiomycetes	Eurotiales	Aspergillaceae	Aspergillus	various		unclassified	unclassified	unclassified	unclassified		unclassified	unclassified	unclassified	Cytochrome P450	PF00067		metabolism	Secondary metabolites biosynthesis, transport and catabolism	COG2124	Cytochrome p450	various		0	3.85241e-05
K4PB24		Eukaryota	Ascomycota	Eurotiomycetes	Eurotiales	Aspergillaceae	Aspergillus	Aspergillus aculeatus		unclassified	unclassified	unclassified	unclassified		CL0566	Tubulin	Tubulin nucleotide-binding domain-like, GTPase	Tubulin/FtsZ family, GTPase domain	PF00091		cellular processes and signaling	Cytoskeleton	03K5W	Tubulin is the major constituent of microtubules. It binds two moles of GTP, one at an exchangeable site on the beta chain and one at a non-exchangeable site on the alpha chain (By similarity)	5062.CADAORAP00008919		0	0.000692092
A0A0F0IIA2		Eukaryota	Ascomycota	Eurotiomycetes	Eurotiales	Aspergillaceae	Aspergillus	Aspergillus bombycis		unclassified	unclassified	unclassified	unclassified		CL0015	MFS	Major Facilitator Superfamily	Sugar (and other) transporter	PF00083		metabolism	Carbohydrate transport and metabolism	143C9	Fungal trichothecene efflux pump (TRI12)	222929.XP_003068964.1		0	0.000118609
A0A2I1C463;B0Y4Z3;Q4WQT1		Eukaryota	Ascomycota	Eurotiomycetes	Eurotiales	Aspergillaceae	Aspergillus	various		unclassified	unclassified	unclassified	unclassified		unclassified	unclassified	unclassified	unclassified	unclassified		poorly characterized	Function unknown	various	various	various		0	6.43536e-05
A0A1L9V2I7		Eukaryota	Ascomycota	Eurotiomycetes	Eurotiales	Aspergillaceae	Aspergillus	Aspergillus niger		unclassified	unclassified	unclassified	unclassified		CL0016	PKinase	Protein kinase superfamily	Protein tyrosine kinase	PF07714		cellular processes and signaling	Signal transduction mechanisms	0MMS1	STYKc	500485.XP_002565500.1		0	7.42542e-05
A0A0J5Q0W7;A0A0K8LLG9;A0A0S7E7X3;A0A229XR24;A0A2I1C8R1;A1D287;B0XRB9;Q6MYF1		Eukaryota	Ascomycota	Eurotiomycetes	Eurotiales	Aspergillaceae	Aspergillus	various		unclassified	unclassified	unclassified	unclassified		various	various	various	various	various		various	various	various	various	various		0	8.84441e-05
A0A1L9WR04		Eukaryota	Ascomycota	Eurotiomycetes	Eurotiales	Aspergillaceae	Aspergillus	Aspergillus aculeatus		unclassified	unclassified	unclassified	unclassified		CL0507	Fungal_trans	Fungal specific transcription factor domain	Fungal specific transcription factor domain	PF04082		unclassified	unclassified	unclassified	unclassified	unclassified		0	0.000111332
Q5B8I9		Eukaryota	Ascomycota	Eurotiomycetes	Eurotiales	Aspergillaceae	Aspergillus	Emericella nidulans		unclassified	unclassified	unclassified	unclassified		unclassified	unclassified	unclassified	CFEM domain	PF05730		poorly characterized	Function unknown	0AXYX	ChtBD2	7227.FBpp0084219		0	4.08039e-05
A0A1L9X9G0		Eukaryota	Ascomycota	Eurotiomycetes	Eurotiales	Aspergillaceae	Aspergillus	Aspergillus aculeatus		unclassified	unclassified	unclassified	unclassified		unclassified	unclassified	unclassified	unclassified	unclassified		poorly characterized	Function unknown	04DVC	NA	5061.CADANGAP00002272		0	0.000110411
A0A1L9PXU7;A0A1L9TAI4		Eukaryota	Ascomycota	Eurotiomycetes	Eurotiales	Aspergillaceae	Aspergillus	various		unclassified	unclassified	unclassified	unclassified		unclassified	unclassified	unclassified	unclassified	unclassified		poorly characterized	Function unknown	0ME7B	NA	36630.CADNFIAP00004179		0	0.000128953
A0A1L9WMU8		Eukaryota	Ascomycota	Eurotiomycetes	Eurotiales	Aspergillaceae	Aspergillus	Aspergillus aculeatus		unclassified	unclassified	unclassified	unclassified		unclassified	unclassified	unclassified	Hydrophobic surface binding protein A	PF12296		poorly characterized	Function unknown	10BF8	Hydrophobic surface binding protein A	36630.CADNFIAP00007087		0	0.000189807
A0A0F0HZ72;A0A1S9DZZ7;A0A2G7G0R6;A0A2P2HSE8;I8U5Q5;Q2UEA5		Eukaryota	Ascomycota	Eurotiomycetes	Eurotiales	Aspergillaceae	Aspergillus	various		unclassified	unclassified	unclassified	unclassified		unclassified	unclassified	unclassified	various	various		various	various	various	various	various		0	3.22508e-05
A0A2T5LXZ0		Eukaryota	Ascomycota	Eurotiomycetes	Eurotiales	Aspergillaceae	Aspergillus	Aspergillus ochraceoroseus		unclassified	unclassified	unclassified	unclassified		unclassified	unclassified	unclassified	MOSC N-terminal beta barrel domain	PF03476		metabolism	Coenzyme transport and metabolism	12QDX	Sulfurates the molybdenum cofactor. Sulfation of molybdenum is essential for xanthine dehydrogenase (XDH) and aldehyde oxidase (ADO) enzymes in which molybdenum cofactor is liganded by 1 oxygen and 1 sulfur atom in active form	502779.XP_002794730.1		0	5.99771e-05
A0A2J5HY86		Eukaryota	Ascomycota	Eurotiomycetes	Eurotiales	Aspergillaceae	Aspergillus	Aspergillus brasiliensis		unclassified	unclassified	signal recognition particle protein SRP54	TIGR01425		CL0023	P-loop_NTPase	P-loop containing nucleoside triphosphate hydrolase superfamily	CobW/HypB/UreG, nucleotide-binding domain	PF02492		cellular processes and signaling	Intracellular trafficking, secretion, and vesicular transport	KOG0780	Signal recognition particle	5061.CADANGAP00008025		0	6.30383e-05
A0A0F8UMI9;A0A0F8UY71;A0A2T5M903		Eukaryota	Ascomycota	Eurotiomycetes	Eurotiales	Aspergillaceae	Aspergillus	various		unclassified	unclassified	molybdenum cofactor synthesis domain	TIGR00177		unclassified	unclassified	unclassified	MoeA C-terminal region (domain IV)	PF03454		metabolism	Coenzyme transport and metabolism	0MHQS	Molybdenum cofactor biosynthesis protein Gephyrin	162425.CADANIAP00004937		0	4.62514e-05
A0A0S7DV52		Eukaryota	Ascomycota	Eurotiomycetes	Eurotiales	Aspergillaceae	Aspergillus	Aspergillus turcosus		unclassified	unclassified	unclassified	unclassified		CL0078	DNA_ligase	DNA/RNA ligase superfamily	ATP dependent DNA ligase domain	PF01068		information storage and processing	Replication, recombination and repair	0MBRS	DNA ligase domain protein	36630.CADNFIAP00003072		0	3.94176e-05
A0A017SNJ4;A0A1L9VT93		Eukaryota	Ascomycota	Eurotiomycetes	Eurotiales	Aspergillaceae	Aspergillus	various		unclassified	unclassified	unclassified	unclassified		unclassified	unclassified	unclassified	ALIX V-shaped domain binding to HIV	PF13949		poorly characterized	Function unknown	0M6PP	pH-response regulator protein palA RIM20	various		0	3.86859e-05
A0A1L9VLI5		Eukaryota	Ascomycota	Eurotiomycetes	Eurotiales	Aspergillaceae	Aspergillus	Aspergillus glaucus		unclassified	unclassified	unclassified	unclassified		unclassified	unclassified	unclassified	unclassified	unclassified		unclassified	unclassified	unclassified	unclassified	unclassified		0	0.000172784
A2QQZ4		Eukaryota	Ascomycota	Eurotiomycetes	Eurotiales	Aspergillaceae	Aspergillus	Aspergillus niger		unclassified	unclassified	unclassified	unclassified		unclassified	unclassified	unclassified	unclassified	unclassified		unclassified	unclassified	unclassified	unclassified	unclassified		0	0.000191651
A0A1L9V5H0		Eukaryota	Ascomycota	Eurotiomycetes	Eurotiales	Aspergillaceae	Aspergillus	Aspergillus wentii		unclassified	unclassified	unclassified	unclassified		unclassified	unclassified	unclassified	N-terminal region of Chorein or VPS13	PF12624		cellular processes and signaling	Intracellular trafficking, secretion, and vesicular transport	0M39N	Vacuolar protein sorting-associated protein	5062.CADAORAP00001600		0	1.05263e-05
A0A0K8L563		Eukaryota	Ascomycota	Eurotiomycetes	Eurotiales	Aspergillaceae	Aspergillus	Aspergillus udagawae		unclassified	unclassified	unclassified	unclassified		unclassified	unclassified	unclassified	unclassified	unclassified		poorly characterized	Function unknown	0XPG4	NA	36630.CADNFIAP00009439		0	2.04459e-05
A1CKX0		Eukaryota	Ascomycota	Eurotiomycetes	Eurotiales	Aspergillaceae	Aspergillus	Aspergillus clavatus		unclassified	unclassified	unclassified	unclassified		unclassified	unclassified	unclassified	unclassified	unclassified		poorly characterized	Function unknown	0MTT8	NA	5085.CADAFUBP00003616		0	8.94029e-05
A0A1L9V159		Eukaryota	Ascomycota	Eurotiomycetes	Eurotiales	Aspergillaceae	Aspergillus	Aspergillus brasiliensis		unclassified	unclassified	unclassified	unclassified		unclassified	unclassified	unclassified	unclassified	unclassified		unclassified	unclassified	unclassified	unclassified	unclassified		0	0.000173684
A0A1M3SYU3		Eukaryota	Ascomycota	Eurotiomycetes	Eurotiales	Aspergillaceae	Aspergillus	Aspergillus luchuensis		unclassified	unclassified	unclassified	unclassified		unclassified	unclassified	unclassified	unclassified	unclassified		poorly characterized	Function unknown	0PQIG	NA	500485.XP_002558458.1		0	5.38728e-05
Q5BCS6		Eukaryota	Ascomycota	Eurotiomycetes	Eurotiales	Aspergillaceae	Aspergillus	Emericella nidulans		unclassified	unclassified	unclassified	unclassified		unclassified	unclassified	unclassified	unclassified	unclassified		poorly characterized	Function unknown	0J25A	NA	162425.CADANIAP00008293		0	0.000204585
A0A1R3RAK9		Eukaryota	Ascomycota	Eurotiomycetes	Eurotiales	Aspergillaceae	Aspergillus	Aspergillus luchuensis		unclassified	unclassified	unclassified	unclassified		unclassified	unclassified	unclassified	Kinesin protein 1B	PF12423		unclassified	unclassified	unclassified	unclassified	unclassified		0	2.02719e-05
A0A0U5FR31;A0A1L9U6R1		Eukaryota	Ascomycota	Eurotiomycetes	Eurotiales	Aspergillaceae	Aspergillus	various		unclassified	unclassified	unclassified	unclassified		unclassified	unclassified	unclassified	Surfeit locus protein 5 subunit 22 of Mediator complex	PF06179		poorly characterized	Function unknown	0M90S	Surfeit locus protein 5 subunit 22 of Mediator complex	various		0	0.000285019
A0A1L9TQ20		Eukaryota	Ascomycota	Eurotiomycetes	Eurotiales	Aspergillaceae	Aspergillus	Aspergillus calidoustus		Cell envelope	Biosynthesis and degradation of murein sacculus and peptidoglycan	D-alanine--poly(phosphoribitol) ligase, subunit 1	TIGR01734		CL0531	AMP-binding_C	AMP-binding enzyme C-terminal domain superfamily	AMP-binding enzyme C-terminal domain	PF13193		metabolism	Lipid transport and metabolism	0M528	nonribosomal peptide	33178.CADATEAP00000787		0	6.26358e-06
A0A2I2FZ16		Eukaryota	Ascomycota	Eurotiomycetes	Eurotiales	Aspergillaceae	Aspergillus	Aspergillus steynii		unclassified	unclassified	unclassified	unclassified		unclassified	unclassified	unclassified	unclassified	unclassified		unclassified	unclassified	unclassified	unclassified	unclassified		0	0.000392321
A0A0U5FZE5		Eukaryota	Ascomycota	Eurotiomycetes	Eurotiales	Aspergillaceae	Aspergillus	Aspergillus calidoustus		unclassified	unclassified	unclassified	unclassified		CL0063	NADP_Rossmann	FAD/NAD(P)-binding Rossmann fold Superfamily	NAD(P)-binding Rossmann-like domain	PF13450		metabolism	Energy production and conversion	COG0654	oxidoreductase activity, acting on paired donors, with incorporation or reduction of molecular oxygen, NAD(P)H as one donor, and incorporation of one atom of oxygen	5085.CADAFUBP00000077		0	6.70971e-05
A0A1L9PNE0		Eukaryota	Ascomycota	Eurotiomycetes	Eurotiales	Aspergillaceae	Aspergillus	Aspergillus sydowii		unclassified	unclassified	unclassified	unclassified		CL0465	Ank	Ankyrin repeat superfamily	Ankyrin repeats (many copies)	PF13857		cellular processes and signaling	Signal transduction mechanisms	13PH4	serine threonine protein kinase	33178.CADATEAP00006193		0	2.63615e-05
A5DVZ5		Eukaryota	Ascomycota	Saccharomycetes	Saccharomycetales	Debaryomycetaceae	Lodderomyces	Lodderomyces elongisporus		Protein fate	Protein modification and repair	lipoyl(octanoyl) transferase	TIGR00214		CL0040	tRNA_synt_II	Class II aminoacyl-tRNA and Biotin synthetases	Biotin/lipoate A/B protein ligase family	PF03099		metabolism	Coenzyme transport and metabolism	19997	Catalyzes the transfer of endogenously produced octanoic acid from octanoyl-acyl-carrier-protein onto the lipoyl domains of lipoate-dependent enzymes. Lipoyl-ACP can also act as a substrate although octanoyl-ACP is likely to be the physiological substrate (By similarity)	379508.XP_001526703.1		0.000120302	0
A5DT92		Eukaryota	Ascomycota	Saccharomycetes	Saccharomycetales	Debaryomycetaceae	Candida	Candida orthopsilosis		Energy metabolism	Amino acids and amines	glycine dehydrogenase	TIGR00461		CL0061	PLP_aminotran	PLP dependent aminotransferase superfamily	Beta-eliminating lyase	PF01212		unclassified	unclassified	unclassified	unclassified	unclassified		3.96752e-05	0
C5MA85		Eukaryota	Ascomycota	Saccharomycetes	Saccharomycetales	Debaryomycetaceae	Candida	Candida tropicalis		unclassified	unclassified	unclassified	unclassified		CL0020	TPR	Tetratrico peptide repeat superfamily	HEAT repeat	PF02985		unclassified	unclassified	unclassified	unclassified	unclassified		6.9229e-05	5.51626e-05
H8X3A7		Eukaryota	Ascomycota	Saccharomycetes	Saccharomycetales	Debaryomycetaceae	Candida	Candida orthopsilosis		Unknown function	Enzymes of unknown specificity	HAD phosphoserine phosphatase-like hydrolase, family IB	TIGR01488		CL0137	HAD	HAD superfamily	Putative Phosphatase	PF06888		metabolism	Amino acid transport and metabolism	19A57	Inherit from ascNOG: -phosphatase	379508.XP_001525893.1		0.000160716	0
A5DRP1		Eukaryota	Ascomycota	Saccharomycetes	Saccharomycetales	Debaryomycetaceae	Candida	Candida maltosa		Amino acid biosynthesis	Pyruvate family	3-isopropylmalate dehydratase, small subunit	TIGR00171		CL0364	Leu-IlvD	LeuD/IlvD-like	Aconitase C-terminal domain	PF00694		metabolism	Amino acid transport and metabolism	03K5G	Catalyzes the isomerization between 2-isopropylmalate and 3-isopropylmalate, via the formation of 2-isopropylmaleate (By similarity)	294747.XP_002546263.1		5.65727e-05	0
M3JWM8		Eukaryota	Ascomycota	Saccharomycetes	Saccharomycetales	Debaryomycetaceae	Candida	Candida maltosa		unclassified	unclassified	unclassified	unclassified		unclassified	unclassified	unclassified	Subunit 17 of Mediator complex	PF10156		information storage and processing	Transcription	03QNR	Component of the Mediator complex, a coactivator involved in the regulated transcription of nearly all RNA polymerase II-dependent genes. Mediator functions as a bridge to convey information from gene-specific regulatory proteins to the basal RNA polymerase II transcription machinery. Mediator is recruited to promoters by direct interactions with regulatory proteins and serves as a scaffold for t…	294747.XP_002550272.1		7.58951e-05	0
H8WYM6		Eukaryota	Ascomycota	Saccharomycetes	Saccharomycetales	Debaryomycetaceae	Candida	Candida parapsilosis		unclassified	unclassified	unclassified	unclassified		unclassified	unclassified	unclassified	unclassified	unclassified		information storage and processing	Replication, recombination and repair	19DNE	repair protein	379508.XP_001528421.1		6.6016e-05	0
A0A1D8PH44;C4YIB6		Eukaryota	Ascomycota	Saccharomycetes	Saccharomycetales	Debaryomycetaceae	Candida	Candida albicans		unclassified	unclassified	unclassified	unclassified		unclassified	unclassified	unclassified	unclassified	unclassified		poorly characterized	Function unknown	0YDGE	SGT1 protein	573826.XP_002418377.1		7.26955e-05	0
I7ARD0		Eukaryota	Ascomycota	Saccharomycetes	Saccharomycetales	Debaryomycetaceae	Kurtzmaniella	Kurtzmaniella cleridarum		unclassified	unclassified	unclassified	unclassified		unclassified	unclassified	unclassified	RNA polymerase beta subunit	PF04563		information storage and processing	Transcription	12N88	dna-directed rna polymerase	4929.A5DHT2		5.48453e-05	4.29843e-05
A5DWV0		Eukaryota	Ascomycota	Saccharomycetes	Saccharomycetales	Debaryomycetaceae	Lodderomyces	Lodderomyces elongisporus		unclassified	unclassified	unclassified	unclassified		unclassified	unclassified	unclassified	unclassified	unclassified		poorly characterized	Function unknown	0J431	NA	379508.XP_001527008.1		0	4.01255e-05
G8BJY4		Eukaryota	Ascomycota	Saccharomycetes	Saccharomycetales	Debaryomycetaceae	Candida	Candida parapsilosis		unclassified	unclassified	unclassified	unclassified		unclassified	unclassified	unclassified	Domain of unknown function (DUF3437)	PF11919		cellular processes and signaling	Posttranslational modification, protein turnover, chaperones	0PFXY	Proteasome activator subunit 4	379508.XP_001525797.1		0	1.53391e-05
M3K1W3		Eukaryota	Ascomycota	Saccharomycetes	Saccharomycetales	Debaryomycetaceae	Candida	Candida maltosa		unclassified	unclassified	unclassified	unclassified		CL0063	NADP_Rossmann	FAD/NAD(P)-binding Rossmann fold Superfamily	Methyltransferase small domain	PF05175		information storage and processing	Translation, ribosomal structure and biogenesis	COG2265	catalyzes the formation of 5-methyl-uridine at position	294747.XP_002545952.1		0	5.42232e-05
A5DC63		Eukaryota	Ascomycota	Saccharomycetes	Saccharomycetales	Debaryomycetaceae	Meyerozyma	Meyerozyma guilliermondii		unclassified	unclassified	unclassified	unclassified		unclassified	unclassified	unclassified	Nup85 Nucleoporin	PF07575		cellular processes and signaling	Intracellular trafficking, secretion, and vesicular transport	12U96	Nuclear pore complex	4929.A5DC63		0	4.50031e-05
J7MDN1		Eukaryota	Ascomycota	Saccharomycetes	Saccharomycetales	Debaryomycetaceae	Hyphopichia	Hyphopichia homilentoma		unclassified	unclassified	unclassified	unclassified		CL0108	Actin_ATPase	Actin-like ATPase Superfamily	Actin	PF00022		cellular processes and signaling	Cytoskeleton	03KIT	Actins are highly conserved proteins that are involved in various types of cell motility and are ubiquitously expressed in all eukaryotic cells	322104.XP_001386952.1		0	0.000185263
C4YGN2		Eukaryota	Ascomycota	Saccharomycetes	Saccharomycetales	Debaryomycetaceae	Candida	Candida albicans		unclassified	unclassified	unclassified	unclassified		unclassified	unclassified	unclassified	unclassified	unclassified		unclassified	unclassified	unclassified	unclassified	unclassified		0	1.09264e-05
G8B844;H8X1T9		Eukaryota	Ascomycota	Saccharomycetes	Saccharomycetales	Debaryomycetaceae	Candida	various		unclassified	unclassified	unclassified	unclassified		CL0123	HTH	Helix-turn-helix clan	Domain found in Dishevelled, Egl-10, and Pleckstrin (DEP)	PF00610		unclassified	unclassified	unclassified	unclassified	unclassified		0	2.28563e-05
A0A1D8NQA4		Eukaryota	Ascomycota	Saccharomycetes	Saccharomycetales	Dipodascaceae	Yarrowia	Yarrowia lipolytica		unclassified	unclassified	unclassified	unclassified		CL0063	NADP_Rossmann	FAD/NAD(P)-binding Rossmann fold Superfamily	ThiF family	PF00899		cellular processes and signaling	Posttranslational modification, protein turnover, chaperones	KOG2016	NEDD8 activating enzyme E1 subunit 1	4952.XP_505966.1		8.16334e-05	0
B5FVB9		Eukaryota	Ascomycota	Saccharomycetes	Saccharomycetales	Dipodascaceae	Yarrowia	Yarrowia lipolytica		unclassified	unclassified	unclassified	unclassified		unclassified	unclassified	unclassified	Translation machinery associated TMA7	PF09072		poorly characterized	Function unknown	14JRU	Translation machinery associated TMA7	135651.CBN19909		0.000673569	0
A0A1D8NB76		Eukaryota	Ascomycota	Saccharomycetes	Saccharomycetales	Dipodascaceae	Yarrowia	Yarrowia lipolytica		unclassified	unclassified	unclassified	unclassified		unclassified	unclassified	unclassified	unclassified	unclassified		unclassified	unclassified	unclassified	unclassified	unclassified		0	0.000140774
A0A1D8NLW4		Eukaryota	Ascomycota	Saccharomycetes	Saccharomycetales	Dipodascaceae	Yarrowia	Yarrowia lipolytica		unclassified	unclassified	unclassified	unclassified		unclassified	unclassified	unclassified	unclassified	unclassified		poorly characterized	Function unknown	13KKP	nuclear segregation protein	4952.XP_504975.1		0	7.93983e-05
N1JKS8		Eukaryota	Ascomycota	Leotiomycetes	Erysiphales	Erysiphaceae	Blumeria	Blumeria graminis		Transport and binding proteins	Amino acids, peptides and amines	mitochondrial precursor proteins import receptor	TIGR00990		unclassified	unclassified	unclassified	MAS20 protein import receptor	PF02064		cellular processes and signaling	Intracellular trafficking, secretion, and vesicular transport	0PFH4	import receptor	5180.EDO02963		7.02103e-05	5.76547e-05
N1JF31		Eukaryota	Ascomycota	Leotiomycetes	Erysiphales	Erysiphaceae	Blumeria	Blumeria graminis		unclassified	unclassified	unclassified	unclassified		unclassified	unclassified	unclassified	unclassified	unclassified		unclassified	unclassified	unclassified	unclassified	unclassified		0.000388256	0.000309368
N1JCF9		Eukaryota	Ascomycota	Leotiomycetes	Erysiphales	Erysiphaceae	Blumeria	Blumeria graminis		unclassified	unclassified	unclassified	unclassified		CL0361	C2H2-zf	Classical C2H2 and C2HC zinc fingers	C2H2-type zinc finger	PF13912		poorly characterized	Function unknown	COG5048	Zinc finger protein	7739.JGI65421		7.21811e-05	0
A0A061HL72		Eukaryota	Ascomycota	Leotiomycetes	Erysiphales	Erysiphaceae	Blumeria	Blumeria graminis		Unknown function	General	small GTP-binding protein domain	TIGR00231		CL0023	P-loop_NTPase	P-loop containing nucleoside triphosphate hydrolase superfamily	ADP-ribosylation factor family	PF00025		cellular processes and signaling	Intracellular trafficking, secretion, and vesicular transport	KOG0096	GTP-binding nuclear protein	5085.CADAFUBP00000142		0.000390054	0.000156415
A0A061HJ42		Eukaryota	Ascomycota	Leotiomycetes	Erysiphales	Erysiphaceae	Blumeria	Blumeria graminis		unclassified	unclassified	unclassified	unclassified		CL0014	Glutaminase_I	Class-I Glutamine amidotransferase superfamily	DJ-1/PfpI family	PF01965		metabolism	Inorganic ion transport and metabolism	KOG0047	Occurs in almost all aerobically respiring organisms and serves to protect cells from the toxic effects of hydrogen peroxide (By similarity)	5180.EDN99926		0.000113547	0
N1JB11		Eukaryota	Ascomycota	Leotiomycetes	Erysiphales	Erysiphaceae	Blumeria	Blumeria graminis		unclassified	unclassified	unclassified	unclassified		CL0020	TPR	Tetratrico peptide repeat superfamily	Region in Clathrin and VPS	PF00637		unclassified	unclassified	unclassified	unclassified	unclassified		0	3.59422e-05
A0A061HFA1		Eukaryota	Ascomycota	Leotiomycetes	Erysiphales	Erysiphaceae	Blumeria	Blumeria graminis		unclassified	unclassified	unclassified	unclassified		unclassified	unclassified	unclassified	Putative GTPase activating protein for Arf	PF01412		cellular processes and signaling	Signal transduction mechanisms	0PFI3	GTPase-activating protein	40559.EDN23618		0	6.88993e-05
A0A0D1ZCZ0		Eukaryota	Ascomycota	Eurotiomycetes	Chaetothyriales	Herpotrichiellaceae	Exophiala	Exophiala mesophila		unclassified	unclassified	unclassified	unclassified		CL0022	LRR	Leucine Rich Repeat	Leucine Rich repeats (2 copies)	PF12799		information storage and processing	RNA processing and modification	0M4PP	Small nuclear ribonucleoprotein	36630.CADNFIAP00006630		0.000164573	0
A0A0D1YPJ7		Eukaryota	Ascomycota	Eurotiomycetes	Chaetothyriales	Herpotrichiellaceae	Exophiala	Exophiala sideris		unclassified	unclassified	unclassified	unclassified		unclassified	unclassified	unclassified	unclassified	unclassified		information storage and processing	Transcription	13NGC	Transcriptional activator (PtaC)	33178.CADATEAP00002132		0.000118568	0
A0A0D2DZZ3		Eukaryota	Ascomycota	Eurotiomycetes	Chaetothyriales	Herpotrichiellaceae	Exophiala	Exophiala oligosperma		unclassified	unclassified	unclassified	unclassified		CL0020	TPR	Tetratrico peptide repeat superfamily	Diaphanous FH3 Domain	PF06367		cellular processes and signaling	Signal transduction mechanisms	0M4IN	cytokinesis protein sepA	5062.CADAORAP00010208		2.29594e-05	0
A0A0D1ZTD4		Eukaryota	Ascomycota	Eurotiomycetes	Chaetothyriales	Herpotrichiellaceae	Exophiala	Exophiala mesophila		unclassified	unclassified	unclassified	unclassified		CL0016	PKinase	Protein kinase superfamily	Phosphotransferase enzyme family	PF01636		cellular processes and signaling	Signal transduction mechanisms	KOG2345	serine threonine kinase 16	33178.CADATEAP00008994		0.000185986	0.000148196
A0A0D2E0G4		Eukaryota	Ascomycota	Eurotiomycetes	Chaetothyriales	Herpotrichiellaceae	Exophiala	Exophiala oligosperma		unclassified	unclassified	unclassified	unclassified		unclassified	unclassified	unclassified	Glu-tRNAGln amidotransferase C subunit	PF02686		poorly characterized	Function unknown	0PR7H	NA	13684.SNOT_07667		0.00018205	0
A0A0D1WY66		Eukaryota	Ascomycota	Eurotiomycetes	Chaetothyriales	Herpotrichiellaceae	Exophiala	Exophiala aquamarina		unclassified	unclassified	unclassified	unclassified		CL0049	Tudor	Tudor domain 'Royal family'	Chromo (CHRromatin Organisation MOdifier) domain	PF00385		information storage and processing	Translation, ribosomal structure and biogenesis	KOG1242	GCN1 general control of amino-acid synthesis 1-like 1 (Yeast)	246410.XP_001239067.1		3.68337e-05	0
A0A0D1XG82;A0A0D2B031;A0A0D2D7B2;A0A0D2EJD4;H6BW82		Eukaryota	Ascomycota	Eurotiomycetes	Chaetothyriales	Herpotrichiellaceae	various	various		unclassified	unclassified	unclassified	unclassified		CL0378	ANL	ANL superfamily	AMP-binding enzyme	PF00501		poorly characterized	Function unknown	0IEUG	Conserved hypothetical protein	various		7.45348e-05	0
A0A0D1ZW25		Eukaryota	Ascomycota	Eurotiomycetes	Chaetothyriales	Herpotrichiellaceae	Exophiala	Exophiala aquamarina		Amino acid biosynthesis	Aromatic amino acid family	anthranilate synthase component I	TIGR00564		unclassified	unclassified	unclassified	Anthranilate synthase component I, N terminal region	PF04715		metabolism	Amino acid transport and metabolism	0MIJJ	Anthranilate synthase component	5057.CADACLAP00007410		0.000160786	0
A0A0D2E1J0		Eukaryota	Ascomycota	Eurotiomycetes	Chaetothyriales	Herpotrichiellaceae	Exophiala	Exophiala oligosperma		Energy metabolism	Other	allantoicase	TIGR02961		CL0202	GBD	Galactose-binding domain-like superfamily	Allantoicase repeat	PF03561		metabolism	Nucleotide transport and metabolism	12N8F	Allantoicase	771870.XP_003350828.1		0.000113443	0
A0A072P6H0		Eukaryota	Ascomycota	Eurotiomycetes	Chaetothyriales	Herpotrichiellaceae	Fonsecaea	Fonsecaea erecta		unclassified	unclassified	unclassified	unclassified		CL0015	MFS	Major Facilitator Superfamily	Major Facilitator Superfamily	PF07690		metabolism	Carbohydrate transport and metabolism	141MQ	Sugar (and other) transporter	140110.NechaP83333		9.07546e-05	0
A0A0D1X3G2		Eukaryota	Ascomycota	Eurotiomycetes	Chaetothyriales	Herpotrichiellaceae	Exophiala	Exophiala sideris		unclassified	unclassified	unclassified	unclassified		unclassified	unclassified	unclassified	unclassified	unclassified		unclassified	unclassified	unclassified	unclassified	unclassified		4.78451e-05	0
A0A0D2DY82		Eukaryota	Ascomycota	Eurotiomycetes	Chaetothyriales	Herpotrichiellaceae	Exophiala	Exophiala spinifera		unclassified	unclassified	unclassified	unclassified		CL0186	Beta_propeller	Beta propeller clan	Kelch motif	PF07646		poorly characterized	Function unknown	12QT9	kelch domain containing 3	5059.CADAFLAP00007238		2.95263e-05	0
A0A0D1WI26		Eukaryota	Ascomycota	Eurotiomycetes	Chaetothyriales	Herpotrichiellaceae	Exophiala	Exophiala mesophila		unclassified	unclassified	unclassified	unclassified		CL0186	Beta_propeller	Beta propeller clan	Nucleoporin Nup120/160	PF11715		cellular processes and signaling	Intracellular trafficking, secretion, and vesicular transport	0MMKG	Nucleoporin Nup120/160	162425.CADANIAP00001385		3.4213e-05	0
A0A0D1ZTL8		Eukaryota	Ascomycota	Eurotiomycetes	Chaetothyriales	Herpotrichiellaceae	Rhinocladiella	Rhinocladiella mackenziei		unclassified	unclassified	unclassified	unclassified		unclassified	unclassified	unclassified	FATC domain	PF02260		information storage and processing	Replication, recombination and repair	0M6PC	inositol kinase kinase (UvsB)	339724.XP_001537355.1		1.8694e-05	0
A0A0D2AUM8		Eukaryota	Ascomycota	Eurotiomycetes	Chaetothyriales	Herpotrichiellaceae	Exophiala	Exophiala oligosperma		unclassified	unclassified	unclassified	unclassified		unclassified	unclassified	unclassified	THUMP domain	PF02926		poorly characterized	Function unknown	12HIZ	THUMP domain-containing protein	246410.XP_001244349.1		0	0.000213799
A0A072PVF5		Eukaryota	Ascomycota	Eurotiomycetes	Chaetothyriales	Herpotrichiellaceae	Exophiala	Exophiala aquamarina		unclassified	unclassified	unclassified	unclassified		unclassified	unclassified	unclassified	Spinocerebellar ataxia type 10 protein domain	PF09759		poorly characterized	Function unknown	0YBUH	ataxin 10	36630.CADNFIAP00004450		0	7.08153e-05
A0A0D1Z139		Eukaryota	Ascomycota	Eurotiomycetes	Chaetothyriales	Herpotrichiellaceae	Exophiala	Exophiala oligosperma		unclassified	unclassified	unclassified	unclassified		CL0229	RING	Ring-finger/U-box superfamily	Ring finger domain	PF13639		unclassified	unclassified	unclassified	unclassified	unclassified		0	6.18785e-05
A0A0D1W9Q5		Eukaryota	Ascomycota	Eurotiomycetes	Chaetothyriales	Herpotrichiellaceae	Exophiala	Exophiala sideris		unclassified	unclassified	unclassified	unclassified		CL0125	Peptidase_CA	Peptidase clan CA	Peptidase family C78	PF07910		poorly characterized	Function unknown	0PFM1	Peptidase family C78	222929.XP_003069680.1		0	6.51314e-05
A0A0D2BUE2		Eukaryota	Ascomycota	Eurotiomycetes	Chaetothyriales	Herpotrichiellaceae	Exophiala	Exophiala oligosperma		unclassified	unclassified	unclassified	unclassified		CL0029	Cupin	Cupin fold	Cupin-like domain	PF13621		information storage and processing	Chromatin structure and dynamics	12N4D	demethylase	162425.CADANIAP00000548		0	2.38536e-05
A0A2P7YKK1		Eukaryota	Ascomycota	Saccharomycetes	Saccharomycetales	Metschnikowiaceae	Clavispora	[Candida] pseudohaemulonis		unclassified	unclassified	unclassified	unclassified		unclassified	unclassified	unclassified	Utp8 family	PF10395		information storage and processing	RNA processing and modification	0PK3M	U3 small nucleolar RNA-associated protein	306902.XP_002616815.1		5.62835e-05	0
C4XZ35		Eukaryota	Ascomycota	Saccharomycetes	Saccharomycetales	Metschnikowiaceae	Clavispora	Clavispora lusitaniae		unclassified	unclassified	unclassified	unclassified		unclassified	unclassified	unclassified	Amidase	PF01425		unclassified	unclassified	unclassified	unclassified	unclassified		7.57702e-05	0.000123633
A0A1L0G440		Eukaryota	Ascomycota	Saccharomycetes	Saccharomycetales	Metschnikowiaceae	Clavispora	[Candida] intermedia		unclassified	unclassified	unclassified	unclassified		unclassified	unclassified	unclassified	unclassified	unclassified		information storage and processing	Transcription	0PM3M	Inherit from euNOG: GATA transcription factor (Ams2)	306902.XP_002616531.1		5.75546e-05	0
A0A2P7YHW8		Eukaryota	Ascomycota	Saccharomycetes	Saccharomycetales	Metschnikowiaceae	Clavispora	[Candida] pseudohaemulonis		unclassified	unclassified	unclassified	unclassified		unclassified	unclassified	unclassified	unclassified	unclassified		unclassified	unclassified	unclassified	unclassified	unclassified		4.57141e-05	0
C4XWS1		Eukaryota	Ascomycota	Saccharomycetes	Saccharomycetales	Metschnikowiaceae	Clavispora	Clavispora lusitaniae		unclassified	unclassified	unclassified	unclassified		unclassified	unclassified	unclassified	unclassified	unclassified		unclassified	unclassified	unclassified	unclassified	unclassified		5.56956e-05	0
A0A202G3H4;C4YB60		Eukaryota	Ascomycota	Saccharomycetes	Saccharomycetales	Metschnikowiaceae	Clavispora	Clavispora lusitaniae		unclassified	unclassified	unclassified	unclassified		unclassified	unclassified	unclassified	Mitochondrial carrier protein	PF00153		metabolism	Energy production and conversion	KOG0768	Mitochondrial carrier protein	various		0	0.000243235
A0A0L0NS51		Eukaryota	Ascomycota	Saccharomycetes	Saccharomycetales	Metschnikowiaceae	Clavispora	Candida auris		DNA metabolism	DNA replication, recombination, and repair	putative DNA helicase	TIGR00376		CL0023	P-loop_NTPase	P-loop containing nucleoside triphosphate hydrolase superfamily	PhoH-like protein	PF02562		information storage and processing	Replication, recombination and repair	12PJM	immunoglobulin mu binding protein 2	306902.XP_002614204.1		0	4.66009e-05
A0A0L0NW76		Eukaryota	Ascomycota	Saccharomycetes	Saccharomycetales	Metschnikowiaceae	Clavispora	Candida auris		unclassified	unclassified	unclassified	unclassified		unclassified	unclassified	unclassified	unclassified	unclassified		unclassified	unclassified	unclassified	unclassified	unclassified		0	6.99496e-05
A0A1L0BQQ1;A0A1L0DP44		Eukaryota	Ascomycota	Saccharomycetes	Saccharomycetales	Metschnikowiaceae	Clavispora	Clavispora lusitaniae		Energy metabolism	TCA cycle	oxoglutarate dehydrogenase (succinyl-transferring), E1 component	TIGR00239		unclassified	unclassified	unclassified	2-oxoglutarate dehydrogenase N-terminus	PF16078		metabolism	Energy production and conversion	03IIG	2-oxoglutarate dehydrogenase E1 component	306902.XP_002615338.1		0	3.35508e-05
A0A1L0DJH5		Eukaryota	Ascomycota	Saccharomycetes	Saccharomycetales	Metschnikowiaceae	Clavispora	Clavispora lusitaniae		unclassified	unclassified	unclassified	unclassified		CL0016	PKinase	Protein kinase superfamily	Protein tyrosine kinase	PF07714		cellular processes and signaling	Signal transduction mechanisms	0XQGS	mitogen-activated protein kinase kinase kinase	306902.XP_002614550.1		0	6.03171e-05
A0A0L0NW87;A0A2H0ZN06		Eukaryota	Ascomycota	Saccharomycetes	Saccharomycetales	Metschnikowiaceae	Clavispora	[Candida] pseudohaemulonis		Energy metabolism	Pentose phosphate pathway	transketolase	TIGR00232		CL0254	THDP-binding	Thiamin diphosphate-binding superfamily	1-deoxy-D-xylulose-5-phosphate synthase	PF13292		unclassified	unclassified	unclassified	unclassified	unclassified		0	4.99788e-05
A0A0L0NZ72;A0A2H0ZDD5;A0A2P7YTQ3		Eukaryota	Ascomycota	Saccharomycetes	Saccharomycetales	Metschnikowiaceae	Clavispora	various		unclassified	unclassified	unclassified	unclassified		CL0003	SAM	Sterile Alpha Motif (SAM) domain	SAM domain (Sterile alpha motif)	PF00536		cellular processes and signaling	Signal transduction mechanisms	03IZV	Protein kinase regulator Ste50	various		0	6.98051e-05
M9WNR7		Eukaryota	Ascomycota	Saccharomycetes	Saccharomycetales	Metschnikowiaceae	Clavispora	[Candida] asparagi		unclassified	unclassified	unclassified	unclassified		CL0108	Actin_ATPase	Actin-like ATPase Superfamily	Actin	PF00022		cellular processes and signaling	Cytoskeleton	03KIT	Actins are highly conserved proteins that are involved in various types of cell motility and are ubiquitously expressed in all eukaryotic cells	306902.XP_002615999.1		0	0.000174153
A0A0M4J3V3;A0A0M4JIT3		Eukaryota	Ascomycota	Sordariomycetes	Microascales	Microascaceae	various	various		unclassified	unclassified	unclassified	unclassified		CL0108	Actin_ATPase	Actin-like ATPase Superfamily	Actin	PF00022		cellular processes and signaling	Cytoskeleton	03KIT	Actins are highly conserved proteins that are involved in various types of cell motility and are ubiquitously expressed in all eukaryotic cells	various		0.00037781	0.000301045
A0A084G6F8		Eukaryota	Ascomycota	Sordariomycetes	Microascales	Microascaceae	Scedosporium	Scedosporium apiospermum		unclassified	unclassified	unclassified	unclassified		CL0045	Rubredoxin	Rubredoxin-like	Zinc-finger domain	PF10276		metabolism	Energy production and conversion	0PPT3	nadh-ubiquinone oxidoreductase	140110.NechaP79136		0.000274576	0
A0A2N3N7Z8		Eukaryota	Ascomycota	Sordariomycetes	Microascales	Microascaceae	Lomentospora	Lomentospora prolificans		unclassified	unclassified	unclassified	unclassified		CL0023	P-loop_NTPase	P-loop containing nucleoside triphosphate hydrolase superfamily	RNA helicase	PF00910		metabolism	Secondary metabolites biosynthesis, transport and catabolism	KOG0054	ATP-binding cassette, sub-family C (CFTR MRP), member	573729.XP_003664571.1		2.92459e-05	0
A0A2N3N1J3		Eukaryota	Ascomycota	Sordariomycetes	Microascales	Microascaceae	Lomentospora	Lomentospora prolificans		unclassified	unclassified	unclassified	unclassified		unclassified	unclassified	unclassified	Ribosome biogenesis protein SLX9	PF15341		poorly characterized	Function unknown	03TYE	Conserved hypothetical protein	117187.FVEG_05996T0		0.00013183	0.000205299
A0A084FY76		Eukaryota	Ascomycota	Sordariomycetes	Microascales	Microascaceae	Scedosporium	Scedosporium apiospermum		unclassified	unclassified	unclassified	unclassified		unclassified	unclassified	unclassified	WW domain	PF00397		unclassified	unclassified	unclassified	unclassified	unclassified		0	8.33949e-05
A0A084GC04;A0A2N3NHE6		Eukaryota	Ascomycota	Sordariomycetes	Microascales	Microascaceae	various	various		Energy metabolism	TCA cycle	malate dehydrogenase, NAD-dependent	TIGR01772		CL0063	NADP_Rossmann	FAD/NAD(P)-binding Rossmann fold Superfamily	lactate/malate dehydrogenase, NAD binding domain	PF00056		metabolism	Energy production and conversion	various	various	various		0	0.000101458
A0A2N3N346		Eukaryota	Ascomycota	Sordariomycetes	Microascales	Microascaceae	Scedosporium	Scedosporium apiospermum		unclassified	unclassified	unclassified	unclassified		CL0023	P-loop_NTPase	P-loop containing nucleoside triphosphate hydrolase superfamily	Type III restriction enzyme, res subunit	PF04851		unclassified	unclassified	unclassified	unclassified	unclassified		0	2.3676e-05
A0A0F6NXE5		Eukaryota	Ascomycota	Sordariomycetes	Microascales	Microascaceae	Scedosporium	Scedosporium sp. UA120008812-01/4		unclassified	unclassified	unclassified	unclassified		CL0108	Actin_ATPase	Actin-like ATPase Superfamily	Actin	PF00022		cellular processes and signaling	Cytoskeleton	1CI8X	K05692 actin beta gamma 1	367775.XP_003191418.1		0	0.000280891
A0A084G697		Eukaryota	Ascomycota	Sordariomycetes	Hypocreales	Nectriaceae	Fusarium	Fusarium poae		unclassified	unclassified	unclassified	unclassified		CL0229	RING	Ring-finger/U-box superfamily	Zinc finger, C3HC4 type (RING finger)	PF00097		unclassified	unclassified	unclassified	unclassified	unclassified		0	5.84015e-05
E5FAU6		Eukaryota	Ascomycota	Sordariomycetes	Hypocreales	Nectriaceae	Neonectria	Neonectria punicea		unclassified	unclassified	unclassified	unclassified		CL0108	Actin_ATPase	Actin-like ATPase Superfamily	Actin	PF00022		cellular processes and signaling	Cytoskeleton	19JR7	Actins are highly conserved proteins that are involved in various types of cell motility and are ubiquitously expressed in all eukaryotic cells	5141.EFNCRP00000003898		0	0.000171893
A0A1E4SUA6		Eukaryota	Ascomycota	Saccharomycetes	Saccharomycetales	Pichiaceae	Ogataea	[Candida] arabinofermentans		unclassified	unclassified	unclassified	unclassified		CL0465	Ank	Ankyrin repeat superfamily	Ankyrin repeat	PF13606		cellular processes and signaling	Signal transduction mechanisms	KOG4369	ankyrin repeat	7897.ENSLACP00000017180		7.65228e-05	0
A0A1E4T0T3		Eukaryota	Ascomycota	Saccharomycetes	Saccharomycetales	Pichiaceae	Ogataea	[Candida] arabinofermentans		unclassified	unclassified	unclassified	unclassified		unclassified	unclassified	unclassified	unclassified	unclassified		unclassified	unclassified	unclassified	unclassified	unclassified		0	5.11461e-05
E9P9M1;G0LY09		Eukaryota	Ascomycota	Saccharomycetes	Saccharomycetales	Saccharomycetaceae	various	various		unclassified	unclassified	unclassified	unclassified		CL0108	Actin_ATPase	Actin-like ATPase Superfamily	Actin	PF00022		cellular processes and signaling	Cytoskeleton	03KIT	Actins are highly conserved proteins that are involved in various types of cell motility and are ubiquitously expressed in all eukaryotic cells	various		0.00025225	0.000200997
G0VH93		Eukaryota	Ascomycota	Saccharomycetes	Saccharomycetales	Saccharomycetaceae	Naumovozyma	Naumovozyma castellii		unclassified	unclassified	unclassified	unclassified		unclassified	unclassified	unclassified	DNA repair proteins Nse5 and Nse6	PF08691		information storage and processing	Translation, ribosomal structure and biogenesis	03S0E	DNA repair proteins Nse5 and Nse6	1064592.XP_003677219.1		0.000194577	7.80269e-05
Q2MDW3		Eukaryota	Ascomycota	Saccharomycetes	Saccharomycetales	Saccharomycetaceae	Zygosaccharomyces	Zygosaccharomyces parabailii		unclassified	unclassified	unclassified	unclassified		CL0108	Actin_ATPase	Actin-like ATPase Superfamily	Actin	PF00022		cellular processes and signaling	Cytoskeleton	03KIT	Actins are highly conserved proteins that are involved in various types of cell motility and are ubiquitously expressed in all eukaryotic cells	500485.XP_002563649.1		0.000126595	0.000206563
A0A0W0E460;Q6FKF7		Eukaryota	Ascomycota	Saccharomycetes	Saccharomycetales	Saccharomycetaceae	Nakaseomyces	Candida glabrata		unclassified	unclassified	unclassified	unclassified		CL0023	P-loop_NTPase	P-loop containing nucleoside triphosphate hydrolase superfamily	AAA domain	PF13401		information storage and processing	RNA processing and modification	0PGAG	helicase	284593.XP_449287.1		1.92258e-05	0
J8Q3Z0		Eukaryota	Ascomycota	Saccharomycetes	Saccharomycetales	Saccharomycetaceae	Saccharomyces	Saccharomyces arboricola		Purines, pyrimidines, nucleosides, and nucleotides	Nucleotide and nucleoside interconversions	adenylate kinase	TIGR01351		CL0023	P-loop_NTPase	P-loop containing nucleoside triphosphate hydrolase superfamily	AAA domain	PF13671		metabolism	Nucleotide transport and metabolism	0PG6Q	Catalyzes the reversible transfer of the terminal phosphate group between ATP and AMP. Plays an important role in cellular energy homeostasis and in adenine nucleotide metabolism. Adenylate kinase activity is critical for regulation of the phosphate utilization and the AMP de novo biosynthesis pathways (By similarity)	284593.XP_448712.1		0.000379512	0.000302401
C5DYC7		Eukaryota	Ascomycota	Saccharomycetes	Saccharomycetales	Saccharomycetaceae	Zygosaccharomyces	Zygosaccharomyces rouxii		Biosynthesis of cofactors, prosthetic groups, and carriers	Heme, porphyrin, and cobalamin	protoheme IX farnesyltransferase	TIGR01473		CL0613	Terp_synthase	Terpenoid synthases superfamily	UbiA prenyltransferase family	PF01040		metabolism	Coenzyme transport and metabolism	12SEZ	Converts protoheme IX and farnesyl diphosphate to heme O (By similarity)	4956.XP_002497721.1		0.000193682	0
A0A1Q3A0B9;C5DW21		Eukaryota	Ascomycota	Saccharomycetes	Saccharomycetales	Saccharomycetaceae	Zygosaccharomyces	Zygosaccharomyces rouxii		unclassified	unclassified	unclassified	unclassified		CL0214	UBA	UBA superfamily	various	various		poorly characterized	Function unknown	19950	UBA/TS-N domain	4956.XP_002496923.1		0.000154025	6.09639e-05
A0A1Q3AL26		Eukaryota	Ascomycota	Saccharomycetes	Saccharomycetales	Saccharomycetaceae	Zygosaccharomyces	Zygosaccharomyces rouxii		unclassified	unclassified	unclassified	unclassified		CL0016	PKinase	Protein kinase superfamily	Protein tyrosine kinase	PF07714		cellular processes and signaling	Signal transduction mechanisms	COG0515	Serine Threonine protein kinase	4956.XP_002498788.1		5.56742e-05	0
G0WHN5		Eukaryota	Ascomycota	Saccharomycetes	Saccharomycetales	Saccharomycetaceae	Naumovozyma	Naumovozyma dairenensis		unclassified	unclassified	unclassified	unclassified		CL0123	HTH	Helix-turn-helix clan	Myb-like DNA-binding domain	PF13921		information storage and processing	Transcription	KOG0050	cell division cycle 5-like	1071378.XP_003672539.1		6.63601e-05	0
A0A0L8VUA5		Eukaryota	Ascomycota	Saccharomycetes	Saccharomycetales	Saccharomycetaceae	Saccharomyces	Saccharomyces cerevisiae		unclassified	unclassified	unclassified	unclassified		unclassified	unclassified	unclassified	unclassified	unclassified		metabolism	Carbohydrate transport and metabolism	0IP3V	Pantothenate transporter	4932.YCR028C		0.000253971	0
E7Q7Y8;G2WL08;H0GLJ0;N1NXT4		Eukaryota	Ascomycota	Saccharomycetes	Saccharomycetales	Saccharomycetaceae	Saccharomyces	Saccharomyces cerevisiae		unclassified	unclassified	unclassified	unclassified		CL0023	P-loop_NTPase	P-loop containing nucleoside triphosphate hydrolase superfamily	Dynein light intermediate chain (DLIC)	PF05783		cellular processes and signaling	Cytoskeleton	13UDU	Component of the cytoplasmic dynein which acts as a motor for the intracellular retrograde motility of vesicles and organelles along microtubules. May play an important role in the proper orientation of the mitotic spindle into the budding daughter cell yeast. Probably required for normal progression of the cell cycle	4932.YMR299C		0.000138168	0
A0A1Q2ZX36;A0A1Q3ABC0		Eukaryota	Ascomycota	Saccharomycetes	Saccharomycetales	Saccharomycetaceae	Zygosaccharomyces	Zygosaccharomyces rouxii		Unknown function	General	small GTP-binding protein domain	TIGR00231		CL0023	P-loop_NTPase	P-loop containing nucleoside triphosphate hydrolase superfamily	various	various		cellular processes and signaling	Intracellular trafficking, secretion, and vesicular transport	KOG0094	member RAS oncogene family	4956.XP_002495957.1		0.000201441	0
E7NFJ6;H0GDC0		Eukaryota	Ascomycota	Saccharomycetes	Saccharomycetales	Saccharomycetaceae	Saccharomyces	various		unclassified	unclassified	unclassified	unclassified		CL0009	ENTH_VHS	ENTH/ANTH/VHS superfamily	ENTH domain	PF01417		cellular processes and signaling	Cytoskeleton	19DWV	actin cortical patch assembly	4932.YDL161W		9.49525e-05	0
Q6FRC0		Eukaryota	Ascomycota	Saccharomycetes	Saccharomycetales	Saccharomycetaceae	Nakaseomyces	Candida glabrata		unclassified	unclassified	unclassified	unclassified		unclassified	unclassified	unclassified	T-complex protein 11	PF05794		cellular processes and signaling	Signal transduction mechanisms	19EHB	T-complex protein 11	284593.XP_447224.1		4.38539e-05	0
A0A0L8VSM9;B3LGV6;C8Z4L1;G2WCA2;P25386		Eukaryota	Ascomycota	Saccharomycetes	Saccharomycetales	Saccharomycetaceae	Saccharomyces	various		unclassified	unclassified	unclassified	unclassified		unclassified	unclassified	unclassified	Uso1 / p115 like vesicle tethering protein, C terminal region	PF04871		cellular processes and signaling	Intracellular trafficking, secretion, and vesicular transport	03K5Y	intracellular protein transport protein	4932.YDL058W		2.40829e-05	0
J7RKJ2		Eukaryota	Ascomycota	Saccharomycetes	Saccharomycetales	Saccharomycetaceae	Kazachstania	Kazachstania naganishii		unclassified	unclassified	unclassified	unclassified		CL0012	Histone	Histone superfamily	Bromodomain associated	PF07524		information storage and processing	Transcription	13F8N	Bromodomain associated protein	931890.XP_003647965.1		0.000121432	0
G8ZY89		Eukaryota	Ascomycota	Saccharomycetes	Saccharomycetales	Saccharomycetaceae	Torulaspora	Torulaspora delbrueckii		unclassified	unclassified	unclassified	unclassified		unclassified	unclassified	unclassified	Fungal Zn(2)-Cys(6) binuclear cluster domain	PF00172		information storage and processing	Transcription	136ZT	Fungal Zn(2)-Cys(6) binuclear cluster domain	4950.XP_003683067.1		0	0.000114954
H0GVI7		Eukaryota	Ascomycota	Saccharomycetes	Saccharomycetales	Saccharomycetaceae	Saccharomyces	Saccharomyces eubayanus		unclassified	unclassified	unclassified	unclassified		CL0023	P-loop_NTPase	P-loop containing nucleoside triphosphate hydrolase superfamily	50S ribosome-binding GTPase	PF01926		metabolism	Secondary metabolites biosynthesis, transport and catabolism	KOG0054	ATP-binding cassette, sub-family C (CFTR MRP), member	4932.YHL035C		0	2.1289e-05
Q04331		Eukaryota	Ascomycota	Saccharomycetes	Saccharomycetales	Saccharomycetaceae	Lachancea	Lachancea kluyveri		unclassified	unclassified	unclassified	unclassified		unclassified	unclassified	unclassified	unclassified	unclassified		unclassified	unclassified	unclassified	unclassified	unclassified		0	0.000146578
G0V8P5		Eukaryota	Ascomycota	Saccharomycetes	Saccharomycetales	Saccharomycetaceae	Naumovozyma	Naumovozyma castellii		unclassified	unclassified	unclassified	unclassified		unclassified	unclassified	unclassified	Eisosome protein 1	PF12757		unclassified	unclassified	unclassified	unclassified	unclassified		0	7.66358e-05
G0VD12		Eukaryota	Ascomycota	Saccharomycetes	Saccharomycetales	Saccharomycetaceae	Naumovozyma	Naumovozyma castellii		unclassified	unclassified	unclassified	unclassified		unclassified	unclassified	unclassified	Rab-GTPase-TBC domain	PF00566		cellular processes and signaling	Signal transduction mechanisms	19B1E	Pfam:TBC	1064592.XP_003675738.1		0	0.000123406
W0T4L5		Eukaryota	Ascomycota	Saccharomycetes	Saccharomycetales	Saccharomycetaceae	Kluyveromyces	Kluyveromyces lactis		unclassified	unclassified	unclassified	unclassified		CL0585	Nucleoporin_A	Nucleoporin superfamily	Nuclear pore complex scaffold, nucleoporins 186/192/205	PF11894		cellular processes and signaling	Intracellular trafficking, secretion, and vesicular transport	198A4	K14310 nuclear pore complex protein Nup205	284590.XP_454481.1		0	2.0501e-05
J7SAF0		Eukaryota	Ascomycota	Saccharomycetes	Saccharomycetales	Saccharomycetaceae	Kazachstania	Kazachstania naganishii		unclassified	unclassified	unclassified	unclassified		unclassified	unclassified	unclassified	Mitochondrial ATPase expression	PF12921		unclassified	unclassified	unclassified	unclassified	unclassified		0	7.12777e-05
A0A1Q3AH69		Eukaryota	Ascomycota	Saccharomycetes	Saccharomycetales	Saccharomycetaceae	Zygosaccharomyces	Zygosaccharomyces rouxii		unclassified	unclassified	unclassified	unclassified		unclassified	unclassified	unclassified	unclassified	unclassified		unclassified	unclassified	unclassified	unclassified	unclassified		0	8.03987e-05
A0A1Q3AC61		Eukaryota	Ascomycota	Saccharomycetes	Saccharomycetales	Saccharomycetaceae	Zygosaccharomyces	Zygosaccharomyces rouxii		unclassified	unclassified	unclassified	unclassified		unclassified	unclassified	unclassified	unclassified	unclassified		poorly characterized	Function unknown	0Q0WM	NA	4956.XP_002496178.1		0	3.77915e-05
G0VCR7;G0WDY4		Eukaryota	Ascomycota	Saccharomycetes	Saccharomycetales	Saccharomycetaceae	Naumovozyma	various		unclassified	unclassified	unclassified	unclassified		CL0023	P-loop_NTPase	P-loop containing nucleoside triphosphate hydrolase superfamily	various	various		information storage and processing	Transcription	COG1224	ruvB-like	4932.YDR190C		0	6.89503e-05
A6ZU81;B3LHG4;B5VIM7;C7GM17;C8Z8E9;E7NHL6;E7QEP2;G2WE00;H0GG63;P53145		Eukaryota	Ascomycota	Saccharomycetes	Saccharomycetales	Saccharomycetaceae	Saccharomyces	various		unclassified	unclassified	unclassified	unclassified		CL0023	P-loop_NTPase	P-loop containing nucleoside triphosphate hydrolase superfamily	Ferrous iron transport protein B	PF02421		poorly characterized	Function unknown	199VP	Large subunit GTPase 1	4932.YGL099W		0	5.21051e-05
A0A0F4YY77		Eukaryota	Ascomycota	Eurotiomycetes	Eurotiales	Trichocomaceae	Rasamsonia	Talaromyces emersonii		unclassified	unclassified	unclassified	unclassified		CL0366	JAB	JAB-like superfamily	Prokaryotic homologs of the JAB domain	PF14464		cellular processes and signaling	Posttranslational modification, protein turnover, chaperones	03KA4	26S proteasome regulatory subunit	36630.CADNFIAP00003258		0	0.00018144
A0A0F4Z301		Eukaryota	Ascomycota	Eurotiomycetes	Eurotiales	Trichocomaceae	Rasamsonia	Talaromyces emersonii		unclassified	unclassified	unclassified	unclassified		CL0396	Marvel-like	MARVEL domain containing superfamily	Membrane-associating domain	PF01284		poorly characterized	Function unknown	0MKUH	Inherit from ascNOG: Conserved hypothetical protein	441959.XP_002487577.1		0	0.000144361
A0A0F4YFH0		Eukaryota	Ascomycota	Eurotiomycetes	Eurotiales	Trichocomaceae	Rasamsonia	Talaromyces emersonii		unclassified	unclassified	unclassified	unclassified		unclassified	unclassified	unclassified	Uncharacterised protein family (UPF0261)	PF06792		poorly characterized	Function unknown	03MEZ	UPF0261 domain protein	441959.XP_002341451.1		0	7.73719e-05
A0A2T0FE76		Eukaryota	Ascomycota	Saccharomycetes	Saccharomycetales	Trichomonascaceae	Sugiyamaella	Sugiyamaella lignohabitans		unclassified	unclassified	unclassified	unclassified		unclassified	unclassified	unclassified	Ribosomal L18 C-terminal region	PF14204		information storage and processing	Translation, ribosomal structure and biogenesis	03K54	60S ribosomal protein L5	573826.XP_002421380.1		0.000139469	0
A0A2T0FI81		Eukaryota	Ascomycota	Saccharomycetes	Saccharomycetales	Trichomonascaceae	Wickerhamiella	Wickerhamiella sorbophila		unclassified	unclassified	unclassified	unclassified		unclassified	unclassified	unclassified	Nop14-like family	PF04147		unclassified	unclassified	unclassified	unclassified	unclassified		5.62039e-05	4.34775e-05
A0A2T0FKC9		Eukaryota	Ascomycota	Saccharomycetes	Saccharomycetales	Trichomonascaceae	Wickerhamiella	Wickerhamiella sorbophila		unclassified	unclassified	unclassified	unclassified		unclassified	unclassified	unclassified	MutS family domain IV	PF05190		information storage and processing	Replication, recombination and repair	0M3V8	Component of the post-replicative DNA mismatch repair system (MMR). Heterodimerizes with msh2 to form MutS beta, which binds to DNA mismatches thereby initiating DNA repair. Msh3 provides substrate-binding and substrate-specificity to the complex. When bound, the MutS beta heterodimer bends the DNA helix and shields approximately 20 base pairs. Acts mainly to repair insertion-deletion loops (IDLs…	339724.XP_001538757.1		0	3.68437e-05
A0A1F8A9H7		Eukaryota	Ascomycota	Pezizomycetes	Pezizales	Tuberaceae	Tuber	Tuber borchii		unclassified	unclassified	unclassified	unclassified		CL0108	Actin_ATPase	Actin-like ATPase Superfamily	Actin	PF00022		cellular processes and signaling	Cytoskeleton	0CT5S	ACTIN	578455.XP_003649754.1		0	0.000179021
A0A0P0KMH7		Eukaryota	Ascomycota	Saccharomycetes	Saccharomycetales	unclassified	Candida	Candida sp. WM 1169		unclassified	unclassified	unclassified	unclassified		CL0108	Actin_ATPase	Actin-like ATPase Superfamily	Actin	PF00022		cellular processes and signaling	Cytoskeleton	03KIT	Actins are highly conserved proteins that are involved in various types of cell motility and are ubiquitously expressed in all eukaryotic cells	322104.XP_001386952.1		0.0002212	0
J7GHS5		Eukaryota	Ascomycota	Saccharomycetes	Saccharomycetales	unclassified	Candida	[Candida] tunisiensis		unclassified	unclassified	unclassified	unclassified		CL0023	P-loop_NTPase	P-loop containing nucleoside triphosphate hydrolase superfamily	Elongation factor Tu GTP binding domain	PF00009		information storage and processing	Translation, ribosomal structure and biogenesis	KOG0052	This protein promotes the GTP-dependent binding of aminoacyl-tRNA to the A-site of ribosomes during protein biosynthesis (By similarity)	381046.XP_002554708.1		0.000246334	0.000386122
A0A017SLT0;A0A072PHU5;A0A0D1YPN5;A0A0D1Z422;A0A0D1ZD43;A0A0D1ZRW5;A0A0D2B6D3;A0A0D2ELZ8;A0A0F0I101;A0A0F4Z4V8;A0A0F8X8C7;A0A0L1IVI1;A0A0S7DRU8;A0A0U5FT17;A0A1E3B6H3;A0A1L9PI46;A0A1L9RB44;A0A1L9TGK8;A0A1L9UXK2;A0A1L9X229;A0A1M3TY88;A0A1R3RYW5;A0A1U8QK56;A0A229WZY0;A0A229YJJ6;A0A2I1CV42;A0A2I2G535;A0A2J5HL33;A0A2N3NKG5;A1C6E3;A1DH16;H6C621;N1J917;Q0CXV4;Q2UEN5		Eukaryota	Ascomycota	various	various	various	various	various		Unknown function	General	small GTP-binding protein domain	TIGR00231		CL0023	P-loop_NTPase	P-loop containing nucleoside triphosphate hydrolase superfamily	various	various		various	various	various	various	various		0.000106969	0
A0A084G8G9;A0A0F4YSF3;A0A1L9R594;A0A229XDT8;A0A229YSC3;A0A229YVU4;A0A231M6G6;A1CP14		Eukaryota	Ascomycota	various	various	various	various	various		unclassified	unclassified	unclassified	unclassified		various	various	various	various	various		various	various	various	various	various		0	2.42879e-05
D1QM62;D7N951		Bacteria	Bacteroidetes	Bacteroidia	Bacteroidales	Prevotellaceae	Prevotella	Prevotella oris		unclassified	unclassified	unclassified	unclassified		unclassified	unclassified	unclassified	Sporulation related domain	PF05036		unclassified	unclassified	unclassified	unclassified	unclassified		0.000523302	0.00104108
D1QVU1		Bacteria	Bacteroidetes	Bacteroidia	Bacteroidales	Prevotellaceae	Prevotella	Prevotella maculosa		unclassified	unclassified	unclassified	unclassified		unclassified	unclassified	unclassified	OmpA family	PF00691		cellular processes and signaling	Cell motility	COG1360	Ompa motb domain protein	563008.HMPREF0665_01484		0.000289741	0.000355347
D7NG22		Bacteria	Bacteroidetes	Bacteroidia	Bacteroidales	Prevotellaceae	Prevotella	Prevotella oris		unclassified	unclassified	unclassified	unclassified		unclassified	unclassified	unclassified	OmpA family	PF00691		cellular processes and signaling	Cell wall/membrane/envelope biogenesis	09CU8	OmpA family	563008.HMPREF0665_02525		0.000236662	0.000941647
D1QML3;D7NEZ8		Bacteria	Bacteroidetes	Bacteroidia	Bacteroidales	Prevotellaceae	Prevotella	Prevotella oris		Energy metabolism	Electron transport	flavodoxin	TIGR01752		CL0042	Flavoprotein	Flavoprotein	Flavodoxin domain	PF12724		metabolism	Energy production and conversion	COG0716	Low-potential electron donor to a number of redox enzymes (By similarity)	563008.HMPREF0665_02130		0.000246367	0.000401994
D3I707		Bacteria	Bacteroidetes	Bacteroidia	Bacteroidales	Prevotellaceae	Prevotella	Prevotella melaninogenica		unclassified	unclassified	unclassified	unclassified		CL0023	P-loop_NTPase	P-loop containing nucleoside triphosphate hydrolase superfamily	AAA domain	PF13166		poorly characterized	Function unknown	089CA	NA	657309.BXY_00480		5.73825e-05	4.71208e-05
D1QNI4;D7NBP1		Bacteria	Bacteroidetes	Bacteroidia	Bacteroidales	Prevotellaceae	Prevotella	Prevotella oris		unclassified	unclassified	unclassified	unclassified		unclassified	unclassified	unclassified	Domain of unknown function (DUF4840)	PF16128		unclassified	unclassified	unclassified	unclassified	unclassified		0.000194072	0.000476031
D3I892;D7NA94		Bacteria	Bacteroidetes	Bacteroidia	Bacteroidales	Prevotellaceae	Prevotella	various		Energy metabolism	Glycolysis/gluconeogenesis	glyceraldehyde-3-phosphate dehydrogenase, type I	TIGR01534		CL0063	NADP_Rossmann	FAD/NAD(P)-binding Rossmann fold Superfamily	Glyceraldehyde 3-phosphate dehydrogenase, NAD binding domain	PF00044		metabolism	Carbohydrate transport and metabolism	COG0057	glyceraldehyde3phosphate dehydrogenase	various		0.000613002	0.000588885
D1QSX6		Bacteria	Bacteroidetes	Bacteroidia	Bacteroidales	Prevotellaceae	Prevotella	Prevotella sp. HMSC069G02		Unknown function	General	small GTP-binding protein domain	TIGR00231		CL0575	EFTPs	Translation proteins of Elongation Factors superfamily	Elongation factor Tu domain 2	PF03144		information storage and processing	Translation, ribosomal structure and biogenesis	COG0050	This protein promotes the GTP-dependent binding of aminoacyl-tRNA to the A-site of ribosomes during protein biosynthesis (By similarity)	575614.HMPREF0669_01470		0.000108313	0.000506027
D1QVJ8;D7NEP1		Bacteria	Bacteroidetes	Bacteroidia	Bacteroidales	Prevotellaceae	Prevotella	Prevotella baroniae		Energy metabolism	Glycolysis/gluconeogenesis	phosphopyruvate hydratase	TIGR01060		CL0227	Enolase_N	Enolase N-terminal domain-like superfamily	Enolase, N-terminal domain	PF03952		metabolism	Carbohydrate transport and metabolism	099YR	Catalyzes the reversible conversion of 2- phosphoglycerate into phosphoenolpyruvate. It is essential for the degradation of carbohydrates via glycolysis (By similarity)	563008.HMPREF0665_02021		9.90998e-05	0.00115797
D1QNS1;D7NBF4		Bacteria	Bacteroidetes	Bacteroidia	Bacteroidales	Prevotellaceae	Prevotella	Prevotella oris		unclassified	unclassified	unclassified	unclassified		CL0020	TPR	Tetratrico peptide repeat superfamily	Tetratricopeptide repeat	PF13431		poorly characterized	Function unknown	05MHC	tetratricopeptide	563008.HMPREF0665_00855		0	7.08294e-05
A0A096C3S3;D1QMV8;D9RR79		Bacteria	Bacteroidetes	Bacteroidia	Bacteroidales	Prevotellaceae	Prevotella	various		unclassified	unclassified	unclassified	unclassified		CL0329	S5	Ribosomal protein S5 domain 2-like superfamily	Ribosomal protein S9/S16	PF00380		unclassified	unclassified	unclassified	unclassified	unclassified		0	0.000785002
D1QQ37		Bacteria	Bacteroidetes	Bacteroidia	Bacteroidales	Prevotellaceae	Prevotella	Prevotella oris		unclassified	unclassified	unclassified	unclassified		CL0044	Ferritin	Ferritin-like Superfamily	Ferritin-like domain	PF00210		unclassified	unclassified	unclassified	unclassified	unclassified		0	0.000209849
D1QNM4		Bacteria	Bacteroidetes	Bacteroidia	Bacteroidales	Prevotellaceae	Prevotella	Prevotella salivae		Energy metabolism	Glycolysis/gluconeogenesis	triose-phosphate isomerase	TIGR00419		CL0131	DoxD-like	DoxD-like	DoxX	PF07681		metabolism	Carbohydrate transport and metabolism	0563B	Triosephosphate isomerase	888832.HMPREF9420_1250		0	4.91785e-05
D1QPM4;D7NFN8		Bacteria	Bacteroidetes	Bacteroidia	Bacteroidales	Prevotellaceae	Prevotella	Prevotella oris		unclassified	unclassified	unclassified	unclassified		unclassified	unclassified	unclassified	OmpA family	PF00691		cellular processes and signaling	Cell wall/membrane/envelope biogenesis	11X18	major outer membrane protein OmpA	702438.HMPREF9431_02327		0	8.68526e-05
D1QMV9;D7NEW0		Bacteria	Bacteroidetes	Bacteroidia	Bacteroidales	Prevotellaceae	Prevotella	Prevotella oris		Protein synthesis	Ribosomal proteins: synthesis and modification	ribosomal protein uS2	TIGR01011		CL0067	SIS	SIS domain fold	Ribosomal protein S2	PF00318		information storage and processing	Translation, ribosomal structure and biogenesis	COG0052	30S ribosomal protein S2	688246.Premu_0766		0	0.000231493
D7NEV3		Bacteria	Bacteroidetes	Bacteroidia	Bacteroidales	Prevotellaceae	Prevotella	Prevotella oris		unclassified	unclassified	unclassified	unclassified		unclassified	unclassified	unclassified	OmpA family	PF00691		cellular processes and signaling	Cell wall/membrane/envelope biogenesis	11X18	major outer membrane protein OmpA	702438.HMPREF9431_02327		0	0.000172136
D1QVL9;D7NEU7		Bacteria	Bacteroidetes	Bacteroidia	Bacteroidales	Prevotellaceae	Prevotella	various		unclassified	unclassified	unclassified	unclassified		CL0020	TPR	Tetratrico peptide repeat superfamily	Starch-binding associating with outer membrane	PF14322		unclassified	unclassified	unclassified	unclassified	unclassified		0	0.000126905
D7NEN3		Bacteria	Bacteroidetes	Bacteroidia	Bacteroidales	Prevotellaceae	Prevotella	Prevotella sp. HMSC077E09		unclassified	unclassified	unclassified	unclassified		CL0159	E-set	Ig-like fold superfamily (E-set)	Pilus formation protein N terminal region	PF13629		unclassified	unclassified	unclassified	unclassified	unclassified		0	0.000542573
D1QS31;D7NE71		Bacteria	Bacteroidetes	Bacteroidia	Bacteroidales	Prevotellaceae	Prevotella	Prevotella oris		unclassified	unclassified	unclassified	unclassified		CL0287	Transthyretin	Transthyretin superfamily	Carboxypeptidase regulatory-like domain	PF13620		unclassified	unclassified	unclassified	unclassified	unclassified		0	4.3149e-05
D1QSG5;D7NE55		Bacteria	Bacteroidetes	Bacteroidia	Bacteroidales	Prevotellaceae	Prevotella	Prevotella oris		unclassified	unclassified	unclassified	unclassified		CL0116	Calycin	Calycin superfamily	NlpE N-terminal domain	PF04170		poorly characterized	Function unknown	05B6Z	NA	563008.HMPREF0665_01831		0	0.000450557
D1QRN9;D7NDP4		Bacteria	Bacteroidetes	Bacteroidia	Bacteroidales	Prevotellaceae	Prevotella	Prevotella salivae		Fatty acid and phospholipid metabolism	Biosynthesis	beta-ketoacyl-acyl-carrier-protein synthase II	TIGR03150		CL0046	Thiolase	Thiolase-like Superfamily	Beta-ketoacyl synthase, C-terminal domain	PF02801		unclassified	unclassified	unclassified	unclassified	unclassified		0	0.00015984
D1QPG6;D7NCW0		Bacteria	Bacteroidetes	Bacteroidia	Bacteroidales	Prevotellaceae	Prevotella	various		unclassified	unclassified	unclassified	unclassified		unclassified	unclassified	unclassified	GlcNAc-PI de-N-acetylase	PF02585		unclassified	unclassified	unclassified	unclassified	unclassified		0	5.10357e-05
D1QTB0;D7NBZ0		Bacteria	Bacteroidetes	Bacteroidia	Bacteroidales	Prevotellaceae	Prevotella	various		unclassified	unclassified	TonB-dependent outer membrane receptor, SusC/RagA subfamily, signature region	TIGR04057		CL0287	Transthyretin	Transthyretin superfamily	Carboxypeptidase regulatory-like domain	PF13620		metabolism	Inorganic ion transport and metabolism	05C27	TonB-dependent Receptor Plug	693979.Bache_1475		0	0.000115052
D1QTR5;D7NC87		Bacteria	Bacteroidetes	Bacteroidia	Bacteroidales	Prevotellaceae	Prevotella	various		unclassified	unclassified	unclassified	unclassified		CL0341	LDH_C	LDH C-terminal domain-like superfamily	lactate/malate dehydrogenase, alpha/beta C-terminal domain	PF02866		metabolism	Energy production and conversion	055EA	Malate dehydrogenase	various		0	0.000280671
D1QTL8;D7NC75		Bacteria	Bacteroidetes	Bacteroidia	Bacteroidales	Prevotellaceae	Prevotella	various		unclassified	unclassified	unclassified	unclassified		CL0172	Thioredoxin	Thioredoxin-like	AhpC/TSA family	PF00578		cellular processes and signaling	Posttranslational modification, protein turnover, chaperones	09FVB	Glutathione peroxidase	563008.HMPREF0665_01138		0	0.000156415
D7NE54		Bacteria	Bacteroidetes	Bacteroidia	Bacteroidales	Prevotellaceae	Prevotella	Prevotella oris		unclassified	unclassified	TonB-dependent outer membrane receptor, SusC/RagA subfamily, signature region	TIGR04057		CL0193	MBB	Outer membrane beta-barrel protein superfamily	TonB dependent receptor	PF00593		metabolism	Inorganic ion transport and metabolism	05C27	TonB-dependent Receptor Plug	873533.HMPREF0663_10619		0	3.3418e-05
D1QSW8;D7NAX8		Bacteria	Bacteroidetes	Bacteroidia	Bacteroidales	Prevotellaceae	Prevotella	Prevotella maculosa		Transcription	DNA-dependent RNA polymerase	DNA-directed RNA polymerase, beta'' subunit	TIGR02388		unclassified	unclassified	unclassified	RNA polymerase Rpb1, domain 4	PF05000		information storage and processing	Transcription	05D27	DNA-dependent RNA polymerase catalyzes the transcription of DNA into RNA using the four ribonucleoside triphosphates as substrates (By similarity)	various		0	2.34623e-05
D7NAX2		Bacteria	Bacteroidetes	Bacteroidia	Bacteroidales	Prevotellaceae	Prevotella	Prevotella oris		Protein synthesis	Ribosomal proteins: synthesis and modification	ribosomal protein bL20	TIGR01032		unclassified	unclassified	unclassified	Ribosomal protein L20	PF00453		information storage and processing	Translation, ribosomal structure and biogenesis	09EM4	Binds directly to 23S ribosomal RNA and is necessary for the in vitro assembly process of the 50S ribosomal subunit. It is not involved in the protein synthesizing functions of that subunit (By similarity)	563008.HMPREF0665_00143		0	0.000296365
D7NB44		Bacteria	Bacteroidetes	Bacteroidia	Bacteroidales	Prevotellaceae	Prevotella	Prevotella oris		Protein synthesis	Ribosomal proteins: synthesis and modification	ribosomal protein bL17	TIGR00059		unclassified	unclassified	unclassified	Ribosomal protein L17	PF01196		unclassified	unclassified	unclassified	unclassified	unclassified		0	0.000209849
D1QMB6;D7NAR5		Bacteria	Bacteroidetes	Bacteroidia	Bacteroidales	Prevotellaceae	Prevotella	Prevotella oris		unclassified	unclassified	unclassified	unclassified		unclassified	unclassified	unclassified	Outer membrane protein (OmpH-like)	PF03938		cellular processes and signaling	Cell wall/membrane/envelope biogenesis	09G29	outer membrane chaperone skp (omph)	563008.HMPREF0665_00084		0	0.000487768
D7NB33		Bacteria	Bacteroidetes	Bacteroidia	Bacteroidales	Prevotellaceae	Prevotella	Prevotella oris		Protein synthesis	Ribosomal proteins: synthesis and modification	ribosomal protein uS5	TIGR01021		CL0329	S5	Ribosomal protein S5 domain 2-like superfamily	Ribosomal protein S5, C-terminal domain	PF03719		unclassified	unclassified	unclassified	unclassified	unclassified		0	0.000198739
D7NB19		Bacteria	Bacteroidetes	Bacteroidia	Bacteroidales	Prevotellaceae	Prevotella	Prevotella disiens		Protein synthesis	Ribosomal proteins: synthesis and modification	ribosomal protein uL2	TIGR01171		CL0021	OB	OB fold	Ribosomal Proteins L2, RNA binding domain	PF00181		unclassified	unclassified	unclassified	unclassified	unclassified		0	0.000122857
D7NB14		Bacteria	Bacteroidetes	Bacteroidia	Bacteroidales	Prevotellaceae	Prevotella	Prevotella copri		Unknown function	General	small GTP-binding protein domain	TIGR00231		CL0575	EFTPs	Translation proteins of Elongation Factors superfamily	Elongation factor Tu domain 2	PF03144		information storage and processing	Translation, ribosomal structure and biogenesis	05CEJ	Catalyzes the GTP-dependent ribosomal translocation step during translation elongation. During this step, the ribosome changes from the pre-translocational (PRE) to the post- translocational (POST) state as the newly formed A-site-bound peptidyl-tRNA and P-site-bound deacylated tRNA move to the P and E sites, respectively. Catalyzes the coordinated movement of the two tRNA molecules, the mRNA and…	649761.HMPREF0973_02217		0	0.000142728
D1QQD3;D7NA91		Bacteria	Bacteroidetes	Bacteroidia	Bacteroidales	Prevotellaceae	Prevotella	Prevotella salivae		unclassified	unclassified	unclassified	unclassified		unclassified	unclassified	unclassified	Glycogen debranching enzyme N terminal	PF12439		unclassified	unclassified	unclassified	unclassified	unclassified		0	5.166e-05
D1QQX1;D7N9R3		Bacteria	Bacteroidetes	Bacteroidia	Bacteroidales	Prevotellaceae	Prevotella	Prevotella oris		unclassified	unclassified	unclassified	unclassified		CL0123	HTH	Helix-turn-helix clan	Winged helix-turn-helix domain (DUF2582)	PF10771		unclassified	unclassified	unclassified	unclassified	unclassified		0	0.000664682
D1QUN7;D7N9F7		Bacteria	Bacteroidetes	Bacteroidia	Bacteroidales	Prevotellaceae	Prevotella	Prevotella oris		unclassified	unclassified	unclassified	unclassified		unclassified	unclassified	unclassified	unclassified	unclassified		poorly characterized	Function unknown	055YF	hemin receptor	563008.HMPREF0665_00285		0	0.000129351
D7N942		Bacteria	Bacteroidetes	Bacteroidia	Bacteroidales	Prevotellaceae	Prevotella	Prevotella oulorum		Energy metabolism	Glycolysis/gluconeogenesis	diphosphate--fructose-6-phosphate 1-phosphotransferase	TIGR02477		CL0240	PFK	PFK-like superfamily	Phosphofructokinase	PF00365		metabolism	Carbohydrate transport and metabolism	099Q3	phosphohexokinase	888743.HMPREF9141_1544		0	6.18785e-05
A0A250KFN4		Bacteria	Bacteroidetes	Bacteroidia	Bacteroidales	Prevotellaceae	Prevotella	Prevotella melaninogenica		Protein synthesis	Ribosomal proteins: synthesis and modification	ribosomal protein uS7	TIGR01029		unclassified	unclassified	unclassified	Ribosomal protein S7p/S5e	PF00177		information storage and processing	Translation, ribosomal structure and biogenesis	08UHY	One of the primary rRNA binding proteins, it binds directly to 16S rRNA where it nucleates assembly of the head domain of the 30S subunit. Is located at the subunit interface close to the decoding center, probably blocks exit of the E-site tRNA (By similarity)	888743.HMPREF9141_1364		0	0.000424892
D1QNL4;D7NBB3		Bacteria	Bacteroidetes	Bacteroidia	Bacteroidales	Prevotellaceae	Prevotella	Prevotella multisaccharivorax		Energy metabolism	Glycolysis/gluconeogenesis	ketose-bisphosphate aldolase	TIGR00167		CL0036	TIM_barrel	Common phosphate binding-site TIM barrel superfamily	Fructose-bisphosphate aldolase class-II	PF01116		metabolism	Carbohydrate transport and metabolism	05D2N	Aldolase	908937.HMPREF9136_0506		0	9.92479e-05
D7NC91		Bacteria	Bacteroidetes	Bacteroidia	Bacteroidales	Prevotellaceae	Prevotella	Prevotella sp. oral taxon 472		unclassified	unclassified	unclassified	unclassified		CL0063	NADP_Rossmann	FAD/NAD(P)-binding Rossmann fold Superfamily	short chain dehydrogenase	PF00106		unclassified	unclassified	unclassified	unclassified	unclassified		0	0.000117008
D1QVG6		Bacteria	Bacteroidetes	Bacteroidia	Bacteroidales	Prevotellaceae	Prevotella	Prevotella sp. CAG:604		Energy metabolism	Glycolysis/gluconeogenesis	phosphoenolpyruvate carboxykinase (ATP)	TIGR00224		CL0374	PEP-carboxyk	PEP carboxykinase-like superfamily	Phosphoenolpyruvate carboxykinase	PF01293		unclassified	unclassified	unclassified	unclassified	unclassified		0	6.20992e-05
D1QW28;D7NFW9		Bacteria	Bacteroidetes	Bacteroidia	Bacteroidales	Prevotellaceae	Prevotella	Prevotella maculosa		unclassified	unclassified	unclassified	unclassified		CL0110	GT-A	Glycosyl transferase clan GT-A	Nucleotidyl transferase	PF00483		poorly characterized	Function unknown	0XP56	Aminoglycoside phosphotransferase	537011.PREVCOP_05192		0	0.000110057
D1QPL0;D7NFN1		Bacteria	Bacteroidetes	Bacteroidia	Bacteroidales	Prevotellaceae	Prevotella	various		unclassified	unclassified	unclassified	unclassified		CL0193	MBB	Outer membrane beta-barrel protein superfamily	Phosphate-selective porin O and P	PF07396		poorly characterized	Function unknown	0ZBRU	NA	575611.HMPREF0649_00330		0	8.33682e-05
D1QT25;D7NFF5		Bacteria	Bacteroidetes	Bacteroidia	Bacteroidales	Prevotellaceae	Prevotella	Prevotella oulorum		unclassified	unclassified	unclassified	unclassified		unclassified	unclassified	unclassified	Phosphoglycerate kinase	PF00162		unclassified	unclassified	unclassified	unclassified	unclassified		0	7.51065e-05
D1QVA0;D7NES7		Bacteria	Bacteroidetes	Bacteroidia	Bacteroidales	Prevotellaceae	Prevotella	Prevotella oris		unclassified	unclassified	unclassified	unclassified		unclassified	unclassified	unclassified	Domain amino terminal to FKBP-type peptidyl-prolyl isomerase	PF01346		unclassified	unclassified	unclassified	unclassified	unclassified		0	0.000113813
D1QN05;D7NF31		Bacteria	Bacteroidetes	Bacteroidia	Bacteroidales	Prevotellaceae	Prevotella	Prevotella oris		unclassified	unclassified	TonB-dependent outer membrane receptor, SusC/RagA subfamily, signature region	TIGR04057		CL0287	Transthyretin	Transthyretin superfamily	Carboxypeptidase regulatory-like domain	PF13620		metabolism	Inorganic ion transport and metabolism	05C27	TonB-dependent Receptor Plug	563008.HMPREF0665_02163		0	3.20956e-05
D7NCU5		Bacteria	Bacteroidetes	Bacteroidia	Bacteroidales	Prevotellaceae	Prevotella	Prevotella oris		unclassified	unclassified	unclassified	unclassified		CL0020	TPR	Tetratrico peptide repeat superfamily	Starch-binding associating with outer membrane	PF12771		unclassified	unclassified	unclassified	unclassified	unclassified		0	6.28009e-05
D1QNI1;D7NBP2		Bacteria	Bacteroidetes	Bacteroidia	Bacteroidales	Prevotellaceae	Prevotella	Prevotella oris		unclassified	unclassified	unclassified	unclassified		CL0193	MBB	Outer membrane beta-barrel protein superfamily	Outer membrane protein beta-barrel domain	PF13505		poorly characterized	Function unknown	063BN	NA	997353.HMPREF9144_1876		0	0.000191651
D1QMH7;D7NAK9		Bacteria	Bacteroidetes	Bacteroidia	Bacteroidales	Prevotellaceae	Prevotella	various		Protein synthesis	Ribosomal proteins: synthesis and modification	ribosomal protein bS16	TIGR00002		unclassified	unclassified	unclassified	Ribosomal protein S16	PF00886		unclassified	unclassified	unclassified	unclassified	unclassified		0	0.000181235
D1QQC0;D7NAA1		Bacteria	Bacteroidetes	Bacteroidia	Bacteroidales	Prevotellaceae	Prevotella	Prevotella oulorum		Protein fate	Protein folding and stabilization	chaperonin GroL	TIGR02348		unclassified	unclassified	unclassified	TCP-1/cpn60 chaperonin family	PF00118		unclassified	unclassified	unclassified	unclassified	unclassified		0	6.1413e-05
D1QQF1;D7NA77		Bacteria	Bacteroidetes	Bacteroidia	Bacteroidales	Prevotellaceae	Prevotella	various		unclassified	unclassified	unclassified	unclassified		CL0108	Actin_ATPase	Actin-like ATPase Superfamily	Glucokinase	PF02685		unclassified	unclassified	unclassified	unclassified	unclassified		0	9.69398e-05
D1QUA1;D7N9Q5		Bacteria	Bacteroidetes	Bacteroidia	Bacteroidales	Prevotellaceae	Prevotella	Prevotella salivae		unclassified	unclassified	unclassified	unclassified		CL0487	FKBP	FKBP-like superfamily	PPIC-type PPIASE domain	PF13616		cellular processes and signaling	Posttranslational modification, protein turnover, chaperones	055H1	Peptidyl-prolyl cis-trans isomerase	563008.HMPREF0665_00386		0	4.67704e-05
A0A250KPD2		Bacteria	Bacteroidetes	Bacteroidia	Bacteroidales	Prevotellaceae	Prevotella	Prevotella melaninogenica		unclassified	unclassified	unclassified	unclassified		unclassified	unclassified	unclassified	unclassified	unclassified		unclassified	unclassified	unclassified	unclassified	unclassified		0	5.8504e-05
J9VSK6		Eukaryota	Basidiomycota	Tremellomycetes	Tremellales	Cryptococcaceae	Cryptococcus	Cryptococcus neoformans		unclassified	unclassified	unclassified	unclassified		CL0229	RING	Ring-finger/U-box superfamily	Ring finger domain	PF13639		cellular processes and signaling	Posttranslational modification, protein turnover, chaperones	KOG0803	listerin E3 ubiquitin protein ligase 1	214684.XP_571204.1		2.22999e-05	0
A0A0L6DIP2		Eukaryota	Basidiomycota	Tremellomycetes	Tremellales	Cryptococcaceae	Cryptococcus	Cryptococcus gattii VGII		unclassified	unclassified	unclassified	unclassified		unclassified	unclassified	unclassified	Rab-GTPase-TBC domain	PF00566		information storage and processing	Transcription	134SR	ecotropic viral integration site	367775.XP_003196800.1		8.30605e-05	0
A0A1E3HM75;A0A1E3JZ68		Eukaryota	Basidiomycota	Tremellomycetes	Tremellales	Cryptococcaceae	Cryptococcus	Cryptococcus amylolentus		unclassified	unclassified	unclassified	unclassified		unclassified	unclassified	unclassified	unclassified	unclassified		metabolism	Energy production and conversion	0PK3H	glycosyltransferase family 1 protein	283643.XP_774542.1		4.90426e-05	0
Q55W52;Q5KK42		Eukaryota	Basidiomycota	Tremellomycetes	Tremellales	Cryptococcaceae	Cryptococcus	Cryptococcus neoformans		unclassified	unclassified	unclassified	unclassified		unclassified	unclassified	unclassified	Nup93/Nic96	PF04097		unclassified	unclassified	unclassified	unclassified	unclassified		4.51397e-05	0
A0A095C0F8;A0A0D0V274		Eukaryota	Basidiomycota	Tremellomycetes	Tremellales	Cryptococcaceae	Cryptococcus	Cryptococcus gattii VGI		unclassified	unclassified	unclassified	unclassified		CL0540	GCP	Gamma-tubulin complex superfamily	Spc97 / Spc98 family	PF04130		unclassified	unclassified	unclassified	unclassified	unclassified		0	3.01388e-05
A0A1E3HEC2;A0A1E3JKT7		Eukaryota	Basidiomycota	Tremellomycetes	Tremellales	Cryptococcaceae	Cryptococcus	Cryptococcus amylolentus		unclassified	unclassified	unclassified	unclassified		unclassified	unclassified	unclassified	Mono-functional DNA-alkylating methyl methanesulfonate N-term	PF10433		information storage and processing	Replication, recombination and repair	1CKSX	CPSF A subunit region	214684.XP_572116.1		0	2.64157e-05
A0A1E3I3S3;A0A1E3JAG6		Eukaryota	Basidiomycota	Tremellomycetes	Tremellales	Cryptococcaceae	Cryptococcus	Cryptococcus neoformans		Protein synthesis	tRNA aminoacylation	glutamine--tRNA ligase	TIGR00440		unclassified	unclassified	unclassified	various	various		information storage and processing	Translation, ribosomal structure and biogenesis	0PG6P	Glutaminyl-tRNA synthetase	214684.XP_566493.1		0	3.92856e-05
A0A226A0G3;J9VL64;Q560J5;Q5KPJ1		Eukaryota	Basidiomycota	Tremellomycetes	Tremellales	Cryptococcaceae	Cryptococcus	Cryptococcus neoformans		unclassified	unclassified	unclassified	unclassified		unclassified	unclassified	unclassified	Protein of unknown function (DUF3684)	PF12449		poorly characterized	Function unknown	0XV7A	HATPase_c domain protein	various		0	1.9518e-05
A0A225XJN5;A0A226BI94;J9VZY0;Q55IK0;Q5K840		Eukaryota	Basidiomycota	Tremellomycetes	Tremellales	Cryptococcaceae	Cryptococcus	Cryptococcus neoformans		unclassified	unclassified	unclassified	unclassified		CL0099	ALDH-like	ALDH-like superfamily	Aldehyde dehydrogenase family	PF00171		unclassified	unclassified	unclassified	unclassified	unclassified		0	6.23314e-05
A0A1E3IZU3;A0A1E3JHY1		Eukaryota	Basidiomycota	Tremellomycetes	Tremellales	Cryptococcaceae	Cryptococcus	Cryptococcus neoformans		unclassified	unclassified	unclassified	unclassified		CL0023	P-loop_NTPase	P-loop containing nucleoside triphosphate hydrolase superfamily	Helicase conserved C-terminal domain	PF00271		information storage and processing	RNA processing and modification	0PHEF	helicase (ski2	283643.XP_773805.1		0	2.55535e-05
A0A225Y267;A0A226BE79;J9VYQ6		Eukaryota	Basidiomycota	Tremellomycetes	Tremellales	Cryptococcaceae	Cryptococcus	Cryptococcus neoformans		unclassified	unclassified	unclassified	unclassified		unclassified	unclassified	unclassified	unclassified	unclassified		poorly characterized	Function unknown	138W0	NA	214684.XP_573024.1		0	0.000125839
A0A1E3JDM0		Eukaryota	Basidiomycota	Tremellomycetes	Tremellales	Cryptococcaceae	Cryptococcus	Cryptococcus amylolentus		unclassified	unclassified	unclassified	unclassified		CL0016	PKinase	Protein kinase superfamily	Protein tyrosine kinase	PF07714		unclassified	unclassified	unclassified	unclassified	unclassified		0	4.0372e-05
A0A1E3IGW4		Eukaryota	Basidiomycota	Tremellomycetes	Tremellales	Cryptococcaceae	Cryptococcus	Cryptococcus depauperatus		unclassified	unclassified	unclassified	unclassified		unclassified	unclassified	unclassified	unclassified	unclassified		poorly characterized	Function unknown	0QBHT	NA	283643.XP_777510.1		0	3.27576e-05
A0A081CI24		Eukaryota	Basidiomycota	Malasseziomycetes	Malasseziales	Malasseziaceae	Malassezia	Malassezia sympodialis		unclassified	unclassified	unclassified	unclassified		CL0108	Actin_ATPase	Actin-like ATPase Superfamily	MreB/Mbl protein	PF06723		unclassified	unclassified	unclassified	unclassified	unclassified		0.000127654	0.000101717
A0A0D6EKS5		Eukaryota	Basidiomycota	Microbotryomycetes	Sporidiobolales	Sporidiobolaceae	Sporidiobolus	Sporidiobolus salmonicolor		unclassified	unclassified	unclassified	unclassified		CL0108	Actin_ATPase	Actin-like ATPase Superfamily	Actin	PF00022		cellular processes and signaling	Cytoskeleton	12TIU	ARP2 actin-related protein 2 homolog (Yeast)	578458.XP_003032951.1		0.000190478	0
A0A109FKZ0		Eukaryota	Basidiomycota	Microbotryomycetes	Sporidiobolales	Sporidiobolaceae	Rhodotorula	Rhodotorula sp. JG-1b		unclassified	unclassified	unclassified	unclassified		unclassified	unclassified	unclassified	unclassified	unclassified		unclassified	unclassified	unclassified	unclassified	unclassified		6.43409e-05	0
A0A0D6EQN7		Eukaryota	Basidiomycota	Microbotryomycetes	Sporidiobolales	Sporidiobolaceae	Sporidiobolus	Sporidiobolus salmonicolor		unclassified	unclassified	unclassified	unclassified		CL0016	PKinase	Protein kinase superfamily	Phosphotransferase enzyme family	PF01636		cellular processes and signaling	Cell cycle control, cell division, chromosome partitioning	1CNBP	Phosphotransferase enzyme family	214684.XP_571600.1		0.000111104	0
M7XTG6		Eukaryota	Basidiomycota	Microbotryomycetes	Sporidiobolales	Sporidiobolaceae	Rhodotorula	Rhodosporidium toruloides		unclassified	unclassified	unclassified	unclassified		unclassified	unclassified	unclassified	unclassified	unclassified		poorly characterized	Function unknown	13S2Y	Flo11 domain	4932.YIR019C		8.7264e-05	0
A0A194SDC3		Eukaryota	Basidiomycota	Microbotryomycetes	Sporidiobolales	Sporidiobolaceae	Rhodotorula	Rhodosporidium toruloides		Energy metabolism	TCA cycle	isocitrate lyase	TIGR01346		CL0151	PK_TIM	Pyruvate kinase-like TIM barrel superfamily	Isocitrate lyase family	PF00463		metabolism	Energy production and conversion	COG2224	Isocitrate lyase	5297.EFP77648		7.99785e-05	0
M7WZW8		Eukaryota	Basidiomycota	Microbotryomycetes	Sporidiobolales	Sporidiobolaceae	Rhodotorula	Rhodosporidium toruloides		unclassified	unclassified	unclassified	unclassified		unclassified	unclassified	unclassified	TLC domain	PF03798		unclassified	unclassified	unclassified	unclassified	unclassified		0.000141339	0
A0A2S5BB93		Eukaryota	Basidiomycota	Microbotryomycetes	Sporidiobolales	Sporidiobolaceae	Rhodotorula	Rhodotorula taiwanensis		Purines, pyrimidines, nucleosides, and nucleotides	Purine ribonucleotide biosynthesis	inosine-5'-monophosphate dehydrogenase	TIGR01302		CL0036	TIM_barrel	Common phosphate binding-site TIM barrel superfamily	Histidine biosynthesis protein	PF00977		metabolism	Nucleotide transport and metabolism	COG0516	Catalyzes the conversion of inosine 5'-phosphate (IMP) to xanthosine 5'-phosphate (XMP), the first committed and rate- limiting step in the de novo synthesis of guanine nucleotides, and therefore plays an important role in the regulation of cell growth (By similarity)	5297.EFP82688		0	6.3269e-05
A0A2S5AZP9		Eukaryota	Basidiomycota	Microbotryomycetes	Sporidiobolales	Sporidiobolaceae	Rhodotorula	Rhodotorula taiwanensis		unclassified	unclassified	unclassified	unclassified		CL0023	P-loop_NTPase	P-loop containing nucleoside triphosphate hydrolase superfamily	Microtubule binding	PF16796		unclassified	unclassified	unclassified	unclassified	unclassified		0	2.71589e-05
A0A109FEJ2		Eukaryota	Basidiomycota	Microbotryomycetes	Sporidiobolales	Sporidiobolaceae	Rhodotorula	Rhodotorula sp. JG-1b		unclassified	unclassified	unclassified	unclassified		unclassified	unclassified	unclassified	unclassified	unclassified		poorly characterized	Function unknown	0PR3S	NA	5297.EFP93857		0	6.71683e-05
A0A061B0A0		Eukaryota	Basidiomycota	Microbotryomycetes	Sporidiobolales	Sporidiobolaceae	Rhodotorula	Rhodosporidium toruloides		unclassified	unclassified	unclassified	unclassified		unclassified	unclassified	unclassified	unclassified	unclassified		unclassified	unclassified	unclassified	unclassified	unclassified		0	3.35508e-05
A0A2S5BEA5		Eukaryota	Basidiomycota	Microbotryomycetes	Sporidiobolales	Sporidiobolaceae	Rhodotorula	Rhodotorula taiwanensis		unclassified	unclassified	unclassified	unclassified		CL0651	Mad2	Mad2 superfamily	Autophagy-related protein 13	PF10033		unclassified	unclassified	unclassified	unclassified	unclassified		0	2.43056e-05
A0A061AI59;M7WMQ7		Eukaryota	Basidiomycota	Microbotryomycetes	Sporidiobolales	Sporidiobolaceae	Rhodotorula	Rhodosporidium toruloides		unclassified	unclassified	unclassified	unclassified		CL0023	P-loop_NTPase	P-loop containing nucleoside triphosphate hydrolase superfamily	Type III restriction enzyme, res subunit	PF04851		information storage and processing	Transcription	0IRE9	Class II histone deacetylase complex subunits 2 and 3	208348.PTTG_01703P0		0	1.68506e-05
A0A109FEU7		Eukaryota	Basidiomycota	Microbotryomycetes	Sporidiobolales	Sporidiobolaceae	Rhodotorula	Rhodotorula sp. JG-1b		Unknown function	General	small GTP-binding protein domain	TIGR00231		CL0023	P-loop_NTPase	P-loop containing nucleoside triphosphate hydrolase superfamily	50S ribosome-binding GTPase	PF01926		poorly characterized	Function unknown	0XP1U	small GTPase mediated signal transduction	208348.PTTG_07193P0		0	0.00016267
A0A081CC13;M9LYQ2		Eukaryota	Basidiomycota	Ustilaginomycetes	Ustilaginales	Ustilaginaceae	Moesziomyces	Pseudozyma antarctica		unclassified	unclassified	unclassified	unclassified		CL0123	HTH	Helix-turn-helix clan	Myb-like DNA-binding domain	PF13921		information storage and processing	Chromatin structure and dynamics	093GW	Component of the NuA4 histone acetyltransferase complex which is involved in transcriptional activation of selected genes principally by acetylation of nucleosomal histone H4 and H2A. The NuA4 complex is also involved in DNA repair (By similarity)	5270.UM05854P0		2.30624e-05	0
M9LXS9		Eukaryota	Basidiomycota	Ustilaginomycetes	Ustilaginales	Ustilaginaceae	Moesziomyces	Pseudozyma antarctica		unclassified	unclassified	unclassified	unclassified		CL0221	RRM	RRM-like clan	Histone lysine methyltransferase SET associated	PF11767		information storage and processing	Chromatin structure and dynamics	0PH74	Catalytic component of the COMPASS (Set1C) complex that specifically mono-, di- and trimethylates histone H3 to form H3K4me1 2 3, which subsequently plays a role in telomere length maintenance and transcription elongation regulation	5270.UM02677P0		3.01195e-05	0
M9LU48		Eukaryota	Basidiomycota	Ustilaginomycetes	Ustilaginales	Ustilaginaceae	Sporisorium	Sporisorium reilianum		unclassified	unclassified	unclassified	unclassified		unclassified	unclassified	unclassified	RNB domain	PF00773		information storage and processing	Transcription	COG0557	3'-5' exoribonuclease that releases 5'-nucleoside monophosphates and is involved in maturation of structured RNAs (By similarity)	5270.UM01220P0		3.08137e-05	0
M9LQC6		Eukaryota	Basidiomycota	Ustilaginomycetes	Ustilaginales	Ustilaginaceae	Moesziomyces	Pseudozyma antarctica		unclassified	unclassified	unclassified	unclassified		CL0023	P-loop_NTPase	P-loop containing nucleoside triphosphate hydrolase superfamily	AAA domain (Cdc48 subfamily)	PF07724		cellular processes and signaling	Posttranslational modification, protein turnover, chaperones	KOG0733	Ribosome biogenesis ATPase	5270.UM01296P0		0	6.04394e-05
M9LYI6		Eukaryota	Basidiomycota	Ustilaginomycetes	Ustilaginales	Ustilaginaceae	Moesziomyces	Pseudozyma antarctica		unclassified	unclassified	unclassified	unclassified		unclassified	unclassified	unclassified	unclassified	unclassified		unclassified	unclassified	unclassified	unclassified	unclassified		0	5.40475e-05
M9MH77		Eukaryota	Basidiomycota	Ustilaginomycetes	Ustilaginales	Ustilaginaceae	Moesziomyces	Moesziomyces aphidis		unclassified	unclassified	unclassified	unclassified		CL0063	NADP_Rossmann	FAD/NAD(P)-binding Rossmann fold Superfamily	RmlD substrate binding domain	PF04321		metabolism	Carbohydrate transport and metabolism	0PG64	C-3 sterol dehydrogenase	5270.UM04127P0		0	7.17146e-05
M9MCU3		Eukaryota	Basidiomycota	Ustilaginomycetes	Ustilaginales	Ustilaginaceae	Moesziomyces	Pseudozyma antarctica		unclassified	unclassified	unclassified	unclassified		CL0063	NADP_Rossmann	FAD/NAD(P)-binding Rossmann fold Superfamily	KR domain	PF08659		metabolism	Secondary metabolites biosynthesis, transport and catabolism	092WI	KR domain	5270.UM05923P0		0	7.97782e-05
M9M4N5		Eukaryota	Basidiomycota	Ustilaginomycetes	Ustilaginales	Ustilaginaceae	Moesziomyces	Pseudozyma antarctica		unclassified	unclassified	unclassified	unclassified		unclassified	unclassified	unclassified	Sec7 domain	PF01369		cellular processes and signaling	Intracellular trafficking, secretion, and vesicular transport	0IXXG	Sec7 domain	5270.UM05326P0		0	1.69276e-05
O00743		Eukaryota	Chordata	unclassified	Crocodylia	Alligatoridae	Alligator	Alligator mississippiensis		unclassified	unclassified	unclassified	unclassified		CL0163	Calcineurin	Calcineurin-like phosphoesterase superfamily	Calcineurin-like phosphoesterase	PF00149		cellular processes and signaling	Cell cycle control, cell division, chromosome partitioning	0DH2A	protein phosphatase 6, catalytic subunit	30611.ENSOGAP00000017174		0.000276235	0.000218671
H0Y8C6;O00410		Eukaryota	Chordata	unclassified	Crocodylia	Alligatoridae	Alligator	Alligator mississippiensis		unclassified	unclassified	unclassified	unclassified		CL0020	TPR	Tetratrico peptide repeat superfamily	Armadillo/beta-catenin-like repeat	PF00514		cellular processes and signaling	Intracellular trafficking, secretion, and vesicular transport	KOG2171	importin	various		3.92251e-05	3.07422e-05
I3L4N8		Eukaryota	Chordata	unclassified	Crocodylia	Alligatoridae	Alligator	Alligator mississippiensis		unclassified	unclassified	unclassified	unclassified		CL0108	Actin_ATPase	Actin-like ATPase Superfamily	Actin	PF00022		cellular processes and signaling	Cytoskeleton	09TDS	Actins are highly conserved proteins that are involved in various types of cell motility and are ubiquitously expressed in all eukaryotic cells	13735.ENSPSIP00000002099		0	0.00027856
P11678		Eukaryota	Chordata	Mammalia	Primates	Aotidae	Aotus	Aotus nancymaae		unclassified	unclassified	unclassified	unclassified		CL0617	Peroxidase	Heme-dependent peroxidases superfamily	Animal haem peroxidase	PF03098		poorly characterized	Function unknown	0XPZ3	prostaglandin G H synthase and cyclooxygenase	9483.ENSCJAP00000031731		0.00117834	0.00084503
Q99623		Eukaryota	Chordata	Mammalia	Primates	Aotidae	Aotus	Aotus nancymaae		unclassified	unclassified	unclassified	unclassified		CL0433	SPFH	SPFH superfamily	SPFH domain / Band 7 family	PF01145		cellular processes and signaling	Posttranslational modification, protein turnover, chaperones	COG0330	Band 7 protein	9601.ENSPPYP00000004803		0.000982937	0.00213225
B1AK13;P35914		Eukaryota	Chordata	Mammalia	Primates	Aotidae	Aotus	Aotus nancymaae		unclassified	unclassified	unclassified	unclassified		CL0036	TIM_barrel	Common phosphate binding-site TIM barrel superfamily	HMGL-like	PF00682		metabolism	Energy production and conversion	09Z37	3-hydroxymethyl-3-methylglutaryl-CoA lyase	9593.ENSGGOP00000004258		0.000126595	0.000413126
P51398		Eukaryota	Chordata	Mammalia	Primates	Aotidae	Aotus	Aotus nancymaae		unclassified	unclassified	unclassified	unclassified		CL0023	P-loop_NTPase	P-loop containing nucleoside triphosphate hydrolase superfamily	Mitochondrial ribosomal death-associated protein 3	PF10236		information storage and processing	Translation, ribosomal structure and biogenesis	165DP	Death associated protein 3	9606.ENSP00000341692		0	0.000168676
Q13564		Eukaryota	Chordata	Mammalia	Primates	Aotidae	Aotus	Aotus nancymaae		unclassified	unclassified	unclassified	unclassified		CL0063	NADP_Rossmann	FAD/NAD(P)-binding Rossmann fold Superfamily	ThiF family	PF00899		cellular processes and signaling	Posttranslational modification, protein turnover, chaperones	0V7QV	NEDD8 activating enzyme E1 subunit 1	9606.ENSP00000290810		0	6.3269e-05
Q13131		Eukaryota	Chordata	Mammalia	Primates	Aotidae	Aotus	Aotus nancymaae		unclassified	unclassified	unclassified	unclassified		CL0573	KA1-like	Kinase associated domain 1-like	Adenylate sensor of SNF1-like protein kinase	PF16579		cellular processes and signaling	Signal transduction mechanisms	0XNQ0	CAMK family protein kinase	61853.ENSNLEP00000020019		0	0.000120095
B3KPS5;Q96AD6		Eukaryota	Chordata	Mammalia	Primates	Aotidae	Aotus	Aotus nancymaae		unclassified	unclassified	unclassified	unclassified		CL0272	RGS	RGS-like superfamily	Regulator of G protein signaling domain	PF00615		cellular processes and signaling	Signal transduction mechanisms	KOG0986	g protein-coupled receptor kinase	10141.ENSCPOP00000003649		0	0.000284572
Q8NBJ5		Eukaryota	Chordata	Mammalia	Primates	Aotidae	Aotus	Aotus nancymaae		unclassified	unclassified	unclassified	unclassified		CL0110	GT-A	Glycosyl transferase clan GT-A	Glycosyl transferase family 2	PF13704		cellular processes and signaling	Posttranslational modification, protein turnover, chaperones	KOG4179	glycosyltransferase 25 domain containing	10090.ENSMUSP00000047923		0	0.000215861
O14920		Eukaryota	Chordata	Mammalia	Primates	Aotidae	Aotus	Aotus nancymaae		unclassified	unclassified	unclassified	unclassified		CL0016	PKinase	Protein kinase superfamily	Lipopolysaccharide kinase (Kdo/WaaP) family	PF06293		cellular processes and signaling	Signal transduction mechanisms	168FJ	Inhibitor of kappa light polypeptide gene enhancer in B-cells, kinase beta	9606.ENSP00000430684		0	8.938e-05
Q8TBP6		Eukaryota	Chordata	Mammalia	Primates	Aotidae	Aotus	Aotus nancymaae		unclassified	unclassified	unclassified	unclassified		unclassified	unclassified	unclassified	Mitochondrial carrier protein	PF00153		metabolism	Energy production and conversion	09WF6	Solute carrier family 25 member	9606.ENSP00000344831		0	0.000297279
Q96P70		Eukaryota	Chordata	Mammalia	Primates	Aotidae	Aotus	Aotus nancymaae		unclassified	unclassified	unclassified	unclassified		CL0020	TPR	Tetratrico peptide repeat superfamily	Exportin 1-like protein	PF08389		unclassified	unclassified	unclassified	unclassified	unclassified		0	3.20339e-05
Q96NB2		Eukaryota	Chordata	Mammalia	Primates	Aotidae	Aotus	Aotus nancymaae		Transport and binding proteins	Carbohydrates, organic alcohols, and acids	tricarboxylate carrier	TIGR00798		unclassified	unclassified	unclassified	Tricarboxylate carrier	PF03820		cellular processes and signaling	Intracellular trafficking, secretion, and vesicular transport	0UQRJ	sideroflexin 2	9615.ENSCAFP00000015058		0	0.000103563
O75592		Eukaryota	Chordata	Mammalia	Primates	Aotidae	Aotus	Aotus nancymaae		unclassified	unclassified	unclassified	unclassified		CL0202	GBD	Galactose-binding domain-like superfamily	Anaphase-promoting complex, subunit 10 (APC10)	PF03256		cellular processes and signaling	Posttranslational modification, protein turnover, chaperones	KOG1428	MYC binding protein 2, E3 ubiquitin protein ligase	9606.ENSP00000384288		0	1.42571e-05
Q5EBM0		Eukaryota	Chordata	Mammalia	Primates	Aotidae	Aotus	Aotus nancymaae		unclassified	unclassified	unclassified	unclassified		CL0023	P-loop_NTPase	P-loop containing nucleoside triphosphate hydrolase superfamily	Deoxynucleoside kinase	PF01712		metabolism	Nucleotide transport and metabolism	1AXFD	cytidine monophosphate (UMP-CMP) kinase 2, mitochondrial	9606.ENSP00000256722		0	7.42701e-05
Q53FA7		Eukaryota	Chordata	Mammalia	Primates	Aotidae	Aotus	Aotus nancymaae		Unknown function	Enzymes of unknown specificity	putative NAD(P)H quinone oxidoreductase, PIG3 family	TIGR02824		CL0296	GroES	GroES-like superfamily	Alcohol dehydrogenase GroES-like domain	PF08240		metabolism	Energy production and conversion	0VB77	Tumor protein p53 inducible protein 3	9606.ENSP00000238721		0	0.000200887
P61026		Eukaryota	Chordata	Mammalia	Rodentia	Bathyergidae	Heterocephalus	Heterocephalus glaber		Unknown function	General	small GTP-binding protein domain	TIGR00231		CL0023	P-loop_NTPase	P-loop containing nucleoside triphosphate hydrolase superfamily	Gtr1/RagA G protein conserved region	PF04670		cellular processes and signaling	Intracellular trafficking, secretion, and vesicular transport	0DJYH	member RAS oncogene family	10020.ENSDORP00000013542		0.000421258	0.000335665
P61019		Eukaryota	Chordata	Mammalia	Rodentia	Bathyergidae	Heterocephalus	Heterocephalus glaber		Unknown function	General	small GTP-binding protein domain	TIGR00231		CL0023	P-loop_NTPase	P-loop containing nucleoside triphosphate hydrolase superfamily	Gtr1/RagA G protein conserved region	PF04670		poorly characterized	Function unknown	COG1100	GTP-binding Protein	61853.ENSNLEP00000002414		0.000998169	0.000792696
P04899		Eukaryota	Chordata	Mammalia	Rodentia	Bathyergidae	Heterocephalus	Heterocephalus glaber		unclassified	unclassified	unclassified	unclassified		CL0023	P-loop_NTPase	P-loop containing nucleoside triphosphate hydrolase superfamily	Gtr1/RagA G protein conserved region	PF04670		cellular processes and signaling	Signal transduction mechanisms	0V44R	Guanine nucleotide binding protein (G protein), alpha	59729.ENSTGUP00000006690		0.00237329	0.001985
Q9Y3I0		Eukaryota	Chordata	Mammalia	Rodentia	Bathyergidae	Fukomys	Fukomys damarensis		unclassified	unclassified	unclassified	unclassified		unclassified	unclassified	unclassified	tRNA-splicing ligase RtcB	PF01139		poorly characterized	Function unknown	KOG3833	Catalytic subunit of the tRNA-splicing ligase complex that acts by directly joining spliced tRNA halves to mature-sized tRNAs by incorporating the precursor-derived splice junction phosphate into the mature tRNA as a canonical 3',5'- phosphodiester. May act as a RNA ligase with broad substrate specificity, and may function toward other RNAs (By similarity)	9986.ENSOCUP00000020166		8.14717e-05	0.000399678
B5BUB1;Q9Y265		Eukaryota	Chordata	Mammalia	Rodentia	Bathyergidae	Fukomys	Fukomys damarensis		unclassified	unclassified	unclassified	unclassified		CL0023	P-loop_NTPase	P-loop containing nucleoside triphosphate hydrolase superfamily	Sigma-54 interaction domain	PF00158		information storage and processing	Replication, recombination and repair	0A3F4	RuvB-like 1 (E. coli)	7955.ENSDARP00000012488		0.000365215	0.000441664
Q2TAY7		Eukaryota	Chordata	Mammalia	Rodentia	Bathyergidae	Fukomys	Fukomys damarensis		unclassified	unclassified	unclassified	unclassified		CL0186	Beta_propeller	Beta propeller clan	Nucleoporin Nup120/160	PF11715		unclassified	unclassified	unclassified	unclassified	unclassified		0.000164233	0.000130863
B5BU24;V9HWD6		Eukaryota	Chordata	Mammalia	Rodentia	Bathyergidae	Heterocephalus	Heterocephalus glaber		unclassified	unclassified	unclassified	unclassified		unclassified	unclassified	unclassified	14-3-3 protein	PF00244		cellular processes and signaling	Signal transduction mechanisms	COG5040	Tyrosine 3-monooxygenase tryptophan 5-monooxygenase activation protein	9478.ENSTSYP00000005973		0.00222217	0.00313922
B2R6J2;E7EQR4;P15311;Q6NUR7;V9HW42		Eukaryota	Chordata	Mammalia	Rodentia	Bathyergidae	Heterocephalus	Heterocephalus glaber		unclassified	unclassified	unclassified	unclassified		CL0072	Ubiquitin	Ubiquitin superfamily	FERM N-terminal domain	PF09379		poorly characterized	Function unknown	0DIN7	Probably involved in connections of major cytoskeletal structures to the plasma membrane	various		0.000143774	0.000229123
A0A024R3J7;P46977		Eukaryota	Chordata	Mammalia	Rodentia	Bathyergidae	Heterocephalus	Heterocephalus glaber		unclassified	unclassified	unclassified	unclassified		CL0111	GT-C	Glycosyl transferase GT-C superfamily	Dolichyl-phosphate-mannose-protein mannosyltransferase	PF13231		unclassified	unclassified	unclassified	unclassified	unclassified		0.000177865	0.000285672
A0A024R1A3		Eukaryota	Chordata	Mammalia	Rodentia	Bathyergidae	Heterocephalus	Heterocephalus glaber		unclassified	unclassified	ubiquitin-activating enzyme E1	TIGR01408		unclassified	unclassified	unclassified	Ubiquitin-activating enzyme E1 four-helix bundle	PF16191		cellular processes and signaling	Posttranslational modification, protein turnover, chaperones	KOG2012	Ubiquitin-like modifier activating enzyme	9601.ENSPPYP00000022706		0.000990768	0.000666046
P22626		Eukaryota	Chordata	Mammalia	Rodentia	Bathyergidae	Heterocephalus	Heterocephalus glaber		unclassified	unclassified	unclassified	unclassified		CL0221	RRM	RRM-like clan	RNA recognition motif	PF16367		unclassified	unclassified	unclassified	unclassified	unclassified		0.000949126	0.00123678
Q6IAA8		Eukaryota	Chordata	Mammalia	Rodentia	Bathyergidae	Fukomys	Fukomys damarensis		unclassified	unclassified	unclassified	unclassified		unclassified	unclassified	unclassified	Late endosomal/lysosomal adaptor and MAPK and MTOR activator	PF15454		unclassified	unclassified	unclassified	unclassified	unclassified		0.000523302	0.000833949
B4E0S6;O43143		Eukaryota	Chordata	Mammalia	Rodentia	Bathyergidae	Fukomys	Fukomys damarensis		unclassified	unclassified	unclassified	unclassified		CL0023	P-loop_NTPase	P-loop containing nucleoside triphosphate hydrolase superfamily	DEAD/DEAH box helicase	PF00270		information storage and processing	Replication, recombination and repair	COG1643	helicase	9598.ENSPTRP00000027472		0.000105977	8.44439e-05
P25786		Eukaryota	Chordata	Mammalia	Rodentia	Bathyergidae	Heterocephalus	Heterocephalus glaber		unclassified	unclassified	unclassified	unclassified		CL0052	NTN	NTN hydrolase superfamily	Proteasome subunit A N-terminal signature	PF10584		cellular processes and signaling	Posttranslational modification, protein turnover, chaperones	12Q22	The proteasome is a multicatalytic proteinase complex which is characterized by its ability to cleave peptides with Arg, Phe, Tyr, Leu, and Glu adjacent to the leaving group at neutral or slightly basic pH. The proteasome has an ATP-dependent proteolytic activity (By similarity)	9986.ENSOCUP00000000384		0.000640697	0.000892571
P55072		Eukaryota	Chordata	Mammalia	Rodentia	Bathyergidae	Heterocephalus	Heterocephalus glaber		Protein fate	Degradation of proteins, peptides, and glycopeptides	ATP-dependent metallopeptidase HflB	TIGR01241		CL0023	P-loop_NTPase	P-loop containing nucleoside triphosphate hydrolase superfamily	Sigma-54 interaction domain	PF00158		cellular processes and signaling	Posttranslational modification, protein turnover, chaperones	0DPQZ	valosin containing protein	10020.ENSDORP00000009682		0.000573699	0.000749623
P01111		Eukaryota	Chordata	Mammalia	Rodentia	Bathyergidae	Heterocephalus	Heterocephalus glaber		Unknown function	General	small GTP-binding protein domain	TIGR00231		CL0023	P-loop_NTPase	P-loop containing nucleoside triphosphate hydrolase superfamily	50S ribosome-binding GTPase	PF01926		poorly characterized	Function unknown	COG1100	GTP-binding Protein	9669.ENSMPUP00000005697		0.00111964	0.000886842
Q9Y295		Eukaryota	Chordata	Mammalia	Rodentia	Bathyergidae	Heterocephalus	Heterocephalus glaber		Unknown function	General	small GTP-binding protein domain	TIGR00231		CL0023	P-loop_NTPase	P-loop containing nucleoside triphosphate hydrolase superfamily	Ferrous iron transport protein B	PF02421		cellular processes and signaling	Signal transduction mechanisms	1CV4T	developmentally regulated GTP binding protein 1	8049.ENSGMOP00000017039		0.000117462	0.000182924
B3KM48;D6RAX7;Q53FV3;Q9BT78		Eukaryota	Chordata	Mammalia	Rodentia	Bathyergidae	Fukomys	Fukomys damarensis		unclassified	unclassified	unclassified	unclassified		CL0123	HTH	Helix-turn-helix clan	PCI domain	PF01399		unclassified	unclassified	unclassified	unclassified	unclassified		0.000205278	0.000399079
Q53G99		Eukaryota	Chordata	Mammalia	Rodentia	Bathyergidae	Fukomys	Fukomys damarensis		unclassified	unclassified	unclassified	unclassified		CL0108	Actin_ATPase	Actin-like ATPase Superfamily	Actin	PF00022		unclassified	unclassified	unclassified	unclassified	unclassified		0.000114956	8.89261e-05
Q96PK6		Eukaryota	Chordata	Mammalia	Rodentia	Bathyergidae	Fukomys	Fukomys damarensis		unclassified	unclassified	unclassified	unclassified		CL0221	RRM	RRM-like clan	RNA recognition motif. (a.k.a. RRM, RBD, or RNP domain)	PF13893		information storage and processing	Transcription	0VEEU	RNA binding motif protein 14	9601.ENSPPYP00000003492		0	0.000100348
Q9Y230		Eukaryota	Chordata	Mammalia	Rodentia	Bathyergidae	Heterocephalus	Heterocephalus glaber		unclassified	unclassified	unclassified	unclassified		CL0023	P-loop_NTPase	P-loop containing nucleoside triphosphate hydrolase superfamily	Magnesium chelatase, subunit ChlI	PF01078		information storage and processing	Transcription	COG1224	ruvB-like	7955.ENSDARP00000072482		0	0.000362962
B4DJE1		Eukaryota	Chordata	Mammalia	Rodentia	Bathyergidae	Fukomys	Fukomys damarensis		unclassified	unclassified	unclassified	unclassified		unclassified	unclassified	unclassified	Cell differentiation family, Rcd1-like	PF04078		poorly characterized	Function unknown	COG5209	cell differentiation protein Rcd1	10116.ENSRNOP00000021548		0	0.00052041
P04040		Eukaryota	Chordata	Mammalia	unclassified	Bovidae	Bos	Bos mutus		unclassified	unclassified	unclassified	unclassified		unclassified	unclassified	unclassified	Catalase-related immune-responsive	PF06628		metabolism	Inorganic ion transport and metabolism	0VEEY	Occurs in almost all aerobically respiring organisms and serves to protect cells from the toxic effects of hydrogen peroxide	9913.ENSBTAP00000027941		0.00295574	0.00184669
Q9H9B4		Eukaryota	Chordata	Mammalia	unclassified	Bovidae	Ovis	Ovis aries		Transport and binding proteins	Carbohydrates, organic alcohols, and acids	tricarboxylate carrier	TIGR00798		unclassified	unclassified	unclassified	Tricarboxylate carrier	PF03820		cellular processes and signaling	Intracellular trafficking, secretion, and vesicular transport	09Y92	SideroFleXiN	8364.ENSXETP00000046283		0.000523302	0.000833949
P09525		Eukaryota	Chordata	Mammalia	unclassified	Bovidae	Bos	Bos mutus		unclassified	unclassified	unclassified	unclassified		unclassified	unclassified	unclassified	Annexin	PF00191		cellular processes and signaling	Intracellular trafficking, secretion, and vesicular transport	09XNR	annexin A11	9606.ENSP00000377833		0.0026288	0.00242084
Q3LRQ1		Eukaryota	Chordata	Mammalia	unclassified	Bovidae	Capra	Capra hircus		unclassified	unclassified	unclassified	unclassified		unclassified	unclassified	unclassified	Somatomedin B domain	PF01033		cellular processes and signaling	Posttranslational modification, protein turnover, chaperones	KOG1565	matrix metallopeptidase	9913.ENSBTAP00000021497		0.000189756	7.60938e-05
A0A024R497;B2RBE0;B3KN05		Eukaryota	Chordata	Mammalia	unclassified	Bovidae	Bos	Bos taurus		unclassified	unclassified	unclassified	unclassified		CL0531	AMP-binding_C	AMP-binding enzyme C-terminal domain superfamily	AMP-binding enzyme C-terminal domain	PF13193		metabolism	Lipid transport and metabolism	0DHRP	Acyl-CoA synthetase long-chain family member	9986.ENSOCUP00000012870		0.000117016	9.32402e-05
B4DH02;P34932		Eukaryota	Chordata	Mammalia	unclassified	Bovidae	Bos	Bos taurus		unclassified	unclassified	unclassified	unclassified		CL0108	Actin_ATPase	Actin-like ATPase Superfamily	MreB/Mbl protein	PF06723		cellular processes and signaling	Posttranslational modification, protein turnover, chaperones	1CYEZ	heat shock	9258.ENSOANP00000011834		0	7.99201e-05
P30837		Eukaryota	Chordata	Mammalia	unclassified	Bovidae	Bos	Bos taurus		unclassified	unclassified	unclassified	unclassified		CL0099	ALDH-like	ALDH-like superfamily	Aldehyde dehydrogenase family	PF00171		metabolism	Energy production and conversion	1CVAB	Aldehyde dehydrogenase	9913.ENSBTAP00000027172		0	0.000129851
Q9NPF4		Eukaryota	Chordata	Mammalia	unclassified	Camelidae	Camelus	Camelus ferus		Protein fate	Degradation of proteins, peptides, and glycopeptides	metallohydrolase, glycoprotease/Kae1 family	TIGR00329		CL0108	Actin_ATPase	Actin-like ATPase Superfamily	Glycoprotease family	PF00814		information storage and processing	Transcription	12NU4	Required for the formation of a threonylcarbamoyl group on adenosine at position 37 (t(6)A37) in tRNAs that read codons beginning with adenine (By similarity). Component of the EKC KEOPS complex which promotes both telomere uncapping and telomere elongation (By similarity). The complex is required for efficient recruitment of transcriptional coactivators (By similarity)	9796.ENSECAP00000012751		0	0.000100853
P07195		Eukaryota	Chordata	Mammalia	Carnivora	Canidae	Canis	Canis lupus		Energy metabolism	Glycolysis/gluconeogenesis	L-lactate dehydrogenase	TIGR01771		CL0341	LDH_C	LDH C-terminal domain-like superfamily	lactate/malate dehydrogenase, alpha/beta C-terminal domain	PF02866		metabolism	Energy production and conversion	0V5M5	L-lactate dehydrogenase	9031.ENSGALP00000021618		0.00113807	0.00100498
Q9UBV2		Eukaryota	Chordata	Mammalia	Carnivora	Canidae	Canis	Canis lupus		unclassified	unclassified	unclassified	unclassified		CL0602	Kringle	Kringle/FnII superfamily	Fibronectin type II domain	PF00040		cellular processes and signaling	Cell wall/membrane/envelope biogenesis	0UFY0	Sel-1 suppressor of lin-12-like (C. elegans)	9606.ENSP00000337053		0.00010611	0.000211652
P25098		Eukaryota	Chordata	Mammalia	Carnivora	Canidae	Canis	Canis lupus		unclassified	unclassified	unclassified	unclassified		CL0266	PH	PH domain-like superfamily	PH domain	PF00169		cellular processes and signaling	Signal transduction mechanisms	KOG0986	g protein-coupled receptor kinase	9606.ENSP00000312262		0.000122281	0.000243906
O15511		Eukaryota	Chordata	Mammalia	Rodentia	Castoridae	Castor	Castor canadensis		unclassified	unclassified	unclassified	unclassified		unclassified	unclassified	unclassified	ARP2/3 complex 16 kDa subunit (p16-Arc)	PF04699		unclassified	unclassified	unclassified	unclassified	unclassified		0.00390571	0.00244669
Q9H444		Eukaryota	Chordata	Mammalia	Rodentia	Castoridae	Castor	Castor canadensis		unclassified	unclassified	unclassified	unclassified		CL0235	PspA	PspA/ESCRT-III	Snf7	PF03357		unclassified	unclassified	unclassified	unclassified	unclassified		0.000944695	0.000899102
P27824		Eukaryota	Chordata	Mammalia	Rodentia	Castoridae	Castor	Castor canadensis		unclassified	unclassified	unclassified	unclassified		CL0004	Concanavalin	Concanavalin-like lectin/glucanase superfamily	Calreticulin family	PF00262		unclassified	unclassified	unclassified	unclassified	unclassified		0.000642086	0.000793801
P27105		Eukaryota	Chordata	Mammalia	Rodentia	Castoridae	Castor	Castor canadensis		unclassified	unclassified	unclassified	unclassified		CL0433	SPFH	SPFH superfamily	SPFH domain / Band 7 family	PF01145		cellular processes and signaling	Posttranslational modification, protein turnover, chaperones	COG0330	Band 7 protein	10116.ENSRNOP00000025904		0.00585081	0.00594482
P13639		Eukaryota	Chordata	Mammalia	Rodentia	Castoridae	Castor	Castor canadensis		Unknown function	General	small GTP-binding protein domain	TIGR00231		CL0023	P-loop_NTPase	P-loop containing nucleoside triphosphate hydrolase superfamily	50S ribosome-binding GTPase	PF01926		information storage and processing	Translation, ribosomal structure and biogenesis	0V83E	Eukaryotic translation elongation factor 2	9601.ENSPPYP00000010534		0.000246634	0.000468439
A0A024RDQ8;B4DKE6;Q53HK8;Q5U0C2		Eukaryota	Chordata	Mammalia	Rodentia	Castoridae	Castor	Castor canadensis		unclassified	unclassified	unclassified	unclassified		CL0023	P-loop_NTPase	P-loop containing nucleoside triphosphate hydrolase superfamily	Rad17 cell cycle checkpoint protein	PF03215		information storage and processing	Replication, recombination and repair	COG0470	DNA polymerase III subunit delta'	various		0.000115571	0.000188576
A0A024RAV5		Eukaryota	Chordata	Mammalia	Rodentia	Castoridae	Castor	Castor canadensis		Unknown function	General	small GTP-binding protein domain	TIGR00231		CL0023	P-loop_NTPase	P-loop containing nucleoside triphosphate hydrolase superfamily	50S ribosome-binding GTPase	PF01926		poorly characterized	Function unknown	COG1100	GTP-binding Protein	9601.ENSPPYP00000004987		0.000448147	0.00035709
P06737		Eukaryota	Chordata	Mammalia	Rodentia	Castoridae	Castor	Castor canadensis		Energy metabolism	Biosynthesis and degradation of polysaccharides	glycogen/starch/alpha-glucan phosphorylases	TIGR02093		CL0113	GT-B	Glycosyl transferase clan GT-B	Carbohydrate phosphorylase	PF00343		metabolism	Carbohydrate transport and metabolism	0UFQB	Phosphorylase is an important allosteric enzyme in carbohydrate metabolism. Enzymes from different sources differ in their regulatory mechanisms and in their natural substrates. However, all known phosphorylases share catalytic and structural properties (By similarity)	13616.ENSMODP00000007972		0.00154528	0.0013469
Q15393		Eukaryota	Chordata	Mammalia	Rodentia	Castoridae	Castor	Castor canadensis		unclassified	unclassified	unclassified	unclassified		CL0186	Beta_propeller	Beta propeller clan	CPSF A subunit region	PF03178		unclassified	unclassified	unclassified	unclassified	unclassified		0.000278531	0.000330976
O00231		Eukaryota	Chordata	Mammalia	Rodentia	Castoridae	Castor	Castor canadensis		unclassified	unclassified	unclassified	unclassified		CL0123	HTH	Helix-turn-helix clan	PCI domain	PF01399		cellular processes and signaling	Posttranslational modification, protein turnover, chaperones	COG5159	cop9 signalosome complex subunit	61853.ENSNLEP00000007287		0.000701098	0.000478287
P56377		Eukaryota	Chordata	Mammalia	Rodentia	Castoridae	Castor	Castor canadensis		unclassified	unclassified	unclassified	unclassified		CL0212	SNARE	SNARE-like superfamily	Clathrin adaptor complex small chain	PF01217		unclassified	unclassified	unclassified	unclassified	unclassified		0.000811211	0.000855196
P46777		Eukaryota	Chordata	Mammalia	Rodentia	Castoridae	Castor	Castor canadensis		unclassified	unclassified	unclassified	unclassified		unclassified	unclassified	unclassified	Ribosomal L18 C-terminal region	PF14204		information storage and processing	Translation, ribosomal structure and biogenesis	0V6YB	ribosomal protein L5	9669.ENSMPUP00000004116		0.000283676	0.000113756
P53621		Eukaryota	Chordata	Mammalia	Rodentia	Castoridae	Castor	Castor canadensis		unclassified	unclassified	unclassified	unclassified		CL0186	Beta_propeller	Beta propeller clan	Anaphase-promoting complex subunit 4 WD40 domain	PF12894		cellular processes and signaling	Intracellular trafficking, secretion, and vesicular transport	167MF	Coatomer protein complex, subunit alpha	9601.ENSPPYP00000000739		0.000273727	0.000220105
P35606		Eukaryota	Chordata	Mammalia	Rodentia	Castoridae	Castor	Castor canadensis		unclassified	unclassified	unclassified	unclassified		CL0186	Beta_propeller	Beta propeller clan	Anaphase-promoting complex subunit 4 WD40 domain	PF12894		cellular processes and signaling	Intracellular trafficking, secretion, and vesicular transport	1D0GZ	coatomer protein complex, subunit beta 2 (beta prime)	9823.ENSSSCP00000012432		0.00027681	0.000148196
B2R7P8;P31939		Eukaryota	Chordata	Mammalia	Rodentia	Castoridae	Castor	Castor canadensis		Purines, pyrimidines, nucleosides, and nucleotides	Purine ribonucleotide biosynthesis	phosphoribosylaminoimidazolecarboxamide formyltransferase/IMP cyclohydrolase	TIGR00355		unclassified	unclassified	unclassified	MGS-like domain	PF02142		metabolism	Nucleotide transport and metabolism	COG0138	bifunctional purine biosynthesis protein PURH	9601.ENSPPYP00000014690		0.000142317	0.00016973
P38606		Eukaryota	Chordata	Mammalia	Rodentia	Castoridae	Castor	Castor canadensis		Transport and binding proteins	Cations and iron carrying compounds	V-type ATPase, A subunit	TIGR01042		CL0275	HAS-barrel	HAS-barrel superfamily	ATP synthase alpha/beta family, beta-barrel domain	PF02874		metabolism	Energy production and conversion	1B171	ATPase, H transporting, lysosomal 70kDa, V1 subunit A	61853.ENSNLEP00000005658		0.00075262	0.000761638
P21283		Eukaryota	Chordata	Mammalia	Rodentia	Castoridae	Castor	Castor canadensis		unclassified	unclassified	unclassified	unclassified		unclassified	unclassified	unclassified	V-ATPase subunit C	PF03223		metabolism	Energy production and conversion	0UGVY	ATPase, H transporting, lysosomal 42kDa, V1 subunit C1	10141.ENSCPOP00000008944		0.000107705	0.000526074
P48426		Eukaryota	Chordata	Mammalia	Rodentia	Castoridae	Castor	Castor canadensis		unclassified	unclassified	unclassified	unclassified		CL0016	PKinase	Protein kinase superfamily	Phosphatidylinositol-4-phosphate 5-Kinase	PF01504		cellular processes and signaling	Signal transduction mechanisms	KOG0229	phosphatidylinositol-4-phosphate 5-kinase	9615.ENSCAFP00000006237		0.000207516	0.000165352
P61981		Eukaryota	Chordata	Mammalia	Rodentia	Castoridae	Castor	Castor canadensis		unclassified	unclassified	unclassified	unclassified		unclassified	unclassified	unclassified	14-3-3 protein	PF00244		cellular processes and signaling	Signal transduction mechanisms	COG5040	Tyrosine 3-monooxygenase tryptophan 5-monooxygenase activation protein	9669.ENSMPUP00000015887		0.0010233	0.000408577
A0A0S2Z3L2;H7C5W9		Eukaryota	Chordata	Mammalia	Rodentia	Castoridae	Castor	Castor canadensis		unclassified	unclassified	HAD ATPase, P-type, family IC	TIGR01494		CL0137	HAD	HAD superfamily	haloacid dehalogenase-like hydrolase	PF08282		metabolism	Inorganic ion transport and metabolism	09VH3	ATPase CA transporting cardiac muscle	9031.ENSGALP00000038523		4.13708e-05	0
Q13586;V5J3L2		Eukaryota	Chordata	Mammalia	Rodentia	Castoridae	Castor	Castor canadensis		unclassified	unclassified	unclassified	unclassified		CL0003	SAM	Sterile Alpha Motif (SAM) domain	SAM domain (Sterile alpha motif)	PF07647		cellular processes and signaling	Extracellular structures	1B0WX	stromal interaction molecule 1	61853.ENSNLEP00000021023		0	9.80043e-05
Q9H0Q0		Eukaryota	Chordata	Mammalia	Rodentia	Castoridae	Castor	Castor canadensis		unclassified	unclassified	unclassified	unclassified		unclassified	unclassified	unclassified	Protein of unknown function (DUF1394)	PF07159		poorly characterized	Function unknown	KOG3951	Family with sequence similarity 49, member	9823.ENSSSCP00000009186		0	0.000207842
Q96BX8		Eukaryota	Chordata	Mammalia	Rodentia	Castoridae	Castor	Castor canadensis		unclassified	unclassified	unclassified	unclassified		unclassified	unclassified	unclassified	Mob1/phocein family	PF03637		unclassified	unclassified	unclassified	unclassified	unclassified		0	0.000309368
B3KRM2;P62714;Q5U0I7;Q8WZ56		Eukaryota	Chordata	Mammalia	Rodentia	Castoridae	Castor	Castor canadensis		unclassified	unclassified	unclassified	unclassified		CL0163	Calcineurin	Calcineurin-like phosphoesterase superfamily	Calcineurin-like phosphoesterase	PF00149		unclassified	unclassified	unclassified	unclassified	unclassified		0	0.000434517
O00186		Eukaryota	Chordata	Mammalia	Rodentia	Castoridae	Castor	Castor canadensis		unclassified	unclassified	unclassified	unclassified		unclassified	unclassified	unclassified	Sec1 family	PF00995		cellular processes and signaling	Intracellular trafficking, secretion, and vesicular transport	COG5158	Vacuolar Protein	9606.ENSP00000359025		0	0.0001134
O14929		Eukaryota	Chordata	Mammalia	Rodentia	Castoridae	Castor	Castor canadensis		unclassified	unclassified	unclassified	unclassified		CL0361	C2H2-zf	Classical C2H2 and C2HC zinc fingers	Histone acetyl transferase HAT1 N-terminus	PF10394		information storage and processing	Chromatin structure and dynamics	0RK5G	Histone acetyltransferase 1	9601.ENSPPYP00000014436		0	7.95878e-05
Q15008		Eukaryota	Chordata	Mammalia	Rodentia	Castoridae	Castor	Castor canadensis		unclassified	unclassified	unclassified	unclassified		CL0123	HTH	Helix-turn-helix clan	PCI domain	PF01399		cellular processes and signaling	Posttranslational modification, protein turnover, chaperones	1AS40	Proteasome (Prosome, macropain) 26S subunit, non-ATPase, 6	9601.ENSPPYP00000015370		0	8.57257e-05
P61160		Eukaryota	Chordata	Mammalia	Rodentia	Caviidae	Cavia	Cavia porcellus		unclassified	unclassified	unclassified	unclassified		CL0108	Actin_ATPase	Actin-like ATPase Superfamily	Actin	PF00022		cellular processes and signaling	Cytoskeleton	0V998	ARP2 actin-related protein 2 homolog (Yeast)	45351.NEMVEDRAFT_v1g186733-PA		0.00128302	0.00153349
B4DXC4;F5H6I7;Q6DD88		Eukaryota	Chordata	Mammalia	Rodentia	Caviidae	Cavia	Cavia porcellus		unclassified	unclassified	unclassified	unclassified		CL0023	P-loop_NTPase	P-loop containing nucleoside triphosphate hydrolase superfamily	Guanylate-binding protein, C-terminal domain	PF02841		poorly characterized	Function unknown	1AVD3	Atlastin GTPase 3	9598.ENSPTRP00000006545		0.000155733	0.000248181
Q9NUQ9		Eukaryota	Chordata	Mammalia	Rodentia	Caviidae	Cavia	Cavia porcellus		unclassified	unclassified	unclassified	unclassified		unclassified	unclassified	unclassified	Protein of unknown function (DUF1394)	PF07159		poorly characterized	Function unknown	18ZKG	family with sequence similarity 49, member B	43179.ENSSTOP00000012495		0.00156022	0.00155333
P11177		Eukaryota	Chordata	Mammalia	Rodentia	Caviidae	Cavia	Cavia porcellus		unclassified	unclassified	unclassified	unclassified		CL0591	TKC_like	Transketolase C-terminal domain-like superfamily	Transketolase, C-terminal domain	PF02780		unclassified	unclassified	unclassified	unclassified	unclassified		0.000589448	0.000747999
B3KWE1;P12081;Q52NV4		Eukaryota	Chordata	Mammalia	Rodentia	Caviidae	Cavia	Cavia porcellus		Protein synthesis	tRNA aminoacylation	histidine--tRNA ligase	TIGR00442		various	various	various	various	various		information storage and processing	Translation, ribosomal structure and biogenesis	KOG1936	Histidyl-trna synthetase	various		0.000161663	6.55153e-05
P27348		Eukaryota	Chordata	Mammalia	Rodentia	Caviidae	Cavia	Cavia porcellus		unclassified	unclassified	unclassified	unclassified		unclassified	unclassified	unclassified	14-3-3 protein	PF00244		cellular processes and signaling	Signal transduction mechanisms	COG5040	Tyrosine 3-monooxygenase tryptophan 5-monooxygenase activation protein	9669.ENSMPUP00000013154		0.000343884	0.000274012
Q562L9		Eukaryota	Chordata	Mammalia	Rodentia	Caviidae	Cavia	Cavia porcellus		unclassified	unclassified	unclassified	unclassified		CL0108	Actin_ATPase	Actin-like ATPase Superfamily	Actin	PF00022		cellular processes and signaling	Cytoskeleton	0VQU4	ACTIN	7897.ENSLACP00000001195		0.000399449	0
A0A0A0MTS2;A0A2U3TZU2;P06744		Eukaryota	Chordata	Mammalia	Rodentia	Caviidae	Cavia	Cavia porcellus		unclassified	unclassified	unclassified	unclassified		CL0067	SIS	SIS domain fold	Phosphoglucose isomerase	PF00342		metabolism	Carbohydrate transport and metabolism	0UIVF	glucose-6-phosphate isomerase	9986.ENSOCUP00000001250		0.0016935	0.00157504
P62304		Eukaryota	Chordata	Mammalia	Rodentia	Caviidae	Cavia	Cavia porcellus		unclassified	unclassified	unclassified	unclassified		CL0527	Sm-like	Sm (Small RNA binding protein domain)	LSM domain	PF01423		information storage and processing	RNA processing and modification	0DUYZ	Small nuclear ribonucleoprotein polypeptide E	9823.ENSSSCP00000022254		0.000894418	0
D0PNI1		Eukaryota	Chordata	Mammalia	Rodentia	Caviidae	Cavia	Cavia porcellus		unclassified	unclassified	unclassified	unclassified		unclassified	unclassified	unclassified	14-3-3 protein	PF00244		cellular processes and signaling	Signal transduction mechanisms	COG5040	Tyrosine 3-monooxygenase tryptophan 5-monooxygenase activation protein	9305.ENSSHAP00000014845		0.00207133	0.00191808
P38919		Eukaryota	Chordata	Mammalia	Rodentia	Caviidae	Cavia	Cavia porcellus		unclassified	unclassified	unclassified	unclassified		CL0023	P-loop_NTPase	P-loop containing nucleoside triphosphate hydrolase superfamily	Helicase conserved C-terminal domain	PF00271		information storage and processing	Translation, ribosomal structure and biogenesis	1CWMK	eukaryotic translation initiation factor 4A3	9823.ENSSSCP00000018178		0.000100105	0.000407818
P50990;Q53HU0		Eukaryota	Chordata	Mammalia	Rodentia	Caviidae	Cavia	Cavia porcellus		unclassified	unclassified	T-complex protein 1, theta subunit	TIGR02346		unclassified	unclassified	unclassified	TCP-1/cpn60 chaperonin family	PF00118		unclassified	unclassified	unclassified	unclassified	unclassified		0.000768719	0.00091919
P11021		Eukaryota	Chordata	Mammalia	Rodentia	Caviidae	Cavia	Cavia porcellus		unclassified	unclassified	unclassified	unclassified		CL0108	Actin_ATPase	Actin-like ATPase Superfamily	MreB/Mbl protein	PF06723		cellular processes and signaling	Posttranslational modification, protein turnover, chaperones	0DNDC	Heat shock 70kDa protein 5 (Glucose-regulated protein, 78kDa)	28377.ENSACAP00000004078		0.0020612	0.00251726
Q9NQR4		Eukaryota	Chordata	Mammalia	Rodentia	Caviidae	Cavia	Cavia porcellus		unclassified	unclassified	unclassified	unclassified		unclassified	unclassified	unclassified	Carbon-nitrogen hydrolase	PF00795		metabolism	Amino acid transport and metabolism	KOG0806	Nitrilase family, member 2	43179.ENSSTOP00000021811		0.000610519	0.000607294
Q86SZ2		Eukaryota	Chordata	Mammalia	Rodentia	Caviidae	Cavia	Cavia porcellus		unclassified	unclassified	unclassified	unclassified		CL0210	HNOX-like	Heme NO and oxygen binding like	Transport protein particle (TRAPP) component	PF04051		cellular processes and signaling	Intracellular trafficking, secretion, and vesicular transport	0DQQD	trafficking protein particle complex	10141.ENSCPOP00000007987		0	0.000424892
P78527		Eukaryota	Chordata	Mammalia	Primates	Cebidae	Cebus	Cebus capucinus		unclassified	unclassified	unclassified	unclassified		unclassified	unclassified	unclassified	FATC domain	PF02260		information storage and processing	Replication, recombination and repair	1AX7F	protein kinase, DNA-activated, catalytic polypeptide	9606.ENSP00000313420		4.08196e-05	6.49451e-05
P24752		Eukaryota	Chordata	Mammalia	Primates	Cebidae	Saimiri	Saimiri boliviensis		Fatty acid and phospholipid metabolism	Other	acetyl-CoA C-acyltransferase	TIGR01930		CL0046	Thiolase	Thiolase-like Superfamily	Beta-ketoacyl synthase, N-terminal domain	PF00109		metabolism	Energy production and conversion	1ARDF	acetyl-CoA acetyltransferase 1	9593.ENSGGOP00000023447		0.000789243	0.00102142
Q13231		Eukaryota	Chordata	Mammalia	Primates	Cebidae	Saimiri	Saimiri boliviensis		unclassified	unclassified	unclassified	unclassified		CL0155	CBM_14_19	Carbohydrate binding domain 14/19 clan	Chitin binding Peritrophin-A domain	PF01607		metabolism	Carbohydrate transport and metabolism	0V4N2	chitinase	9544.ENSMMUP00000011416		0.000992278	0.000721251
Q96LJ7		Eukaryota	Chordata	Mammalia	Primates	Cebidae	Callithrix	Callithrix jacchus		unclassified	unclassified	unclassified	unclassified		CL0063	NADP_Rossmann	FAD/NAD(P)-binding Rossmann fold Superfamily	KR domain	PF08659		unclassified	unclassified	unclassified	unclassified	unclassified		0.000269175	0.000428964
P48735;Q53GL5		Eukaryota	Chordata	Mammalia	Primates	Cebidae	Callithrix	Callithrix jacchus		Energy metabolism	TCA cycle	isocitrate dehydrogenase, NADP-dependent	TIGR00127		CL0270	Iso_DH	Isocitrate/Isopropylmalate dehydrogenase-like superfamily	Isocitrate/isopropylmalate dehydrogenase	PF00180		metabolism	Energy production and conversion	12N84	isocitrate dehydrogenase NADP	10116.ENSRNOP00000019059		0.00103171	0.000964922
P49748;Q53HR2		Eukaryota	Chordata	Mammalia	Primates	Cebidae	Saimiri	Saimiri boliviensis		unclassified	unclassified	unclassified	unclassified		CL0087	Acyl-CoA_dh	Acyl-CoA dehydrogenase, C-terminal domain-like	Acyl-CoA dehydrogenase, C-terminal domain	PF08028		metabolism	Lipid transport and metabolism	12RRZ	acyl-CoA dehydrogenase	9606.ENSP00000349297		0.000580328	0.0014349
A8K0J3;Q9H2K8		Eukaryota	Chordata	Mammalia	Primates	Cebidae	Callithrix	Callithrix jacchus		unclassified	unclassified	unclassified	unclassified		CL0016	PKinase	Protein kinase superfamily	Protein tyrosine kinase	PF07714		cellular processes and signaling	Signal transduction mechanisms	0DJDF	TAO kinase	9986.ENSOCUP00000021366		0.000141826	0.000149517
A6NIW2;Q5JSL3		Eukaryota	Chordata	Mammalia	Primates	Cebidae	Callithrix	Callithrix jacchus		unclassified	unclassified	unclassified	unclassified		CL0266	PH	PH domain-like superfamily	PH domain	PF00169		cellular processes and signaling	Signal transduction mechanisms	0V443	dedicator of cyto-kinesis	various		4.05641e-05	3.23221e-05
O75165		Eukaryota	Chordata	Mammalia	Primates	Cebidae	Callithrix	Callithrix jacchus		unclassified	unclassified	unclassified	unclassified		unclassified	unclassified	unclassified	Domain of unknown function (DUF4339)	PF14237		cellular processes and signaling	Posttranslational modification, protein turnover, chaperones	0DQFR	DnaJ (Hsp40) homolog, subfamily C, member 13	9606.ENSP00000260818		0.000429773	0.000404152
Q9Y3R5		Eukaryota	Chordata	Mammalia	Primates	Cebidae	Callithrix	Callithrix jacchus		unclassified	unclassified	unclassified	unclassified		unclassified	unclassified	unclassified	Dopey, N-terminal	PF04118		cellular processes and signaling	Intracellular trafficking, secretion, and vesicular transport	1B45R	dopey family member 2	9606.ENSP00000382104		1.79039e-05	4.39158e-05
V9HWJ0		Eukaryota	Chordata	Mammalia	Primates	Cebidae	Callithrix	Callithrix jacchus		unclassified	unclassified	unclassified	unclassified		unclassified	unclassified	unclassified	Domain of unknown function (DUF5110)	PF17137		metabolism	Carbohydrate transport and metabolism	0DEF4	Glucosidase, alpha	9685.ENSFCAP00000008217		0.000713997	0.000675364
O94804		Eukaryota	Chordata	Mammalia	Primates	Cebidae	Cebus	Cebus capucinus		unclassified	unclassified	unclassified	unclassified		CL0016	PKinase	Protein kinase superfamily	Protein tyrosine kinase	PF07714		cellular processes and signaling	Signal transduction mechanisms	09WNY	serine threonine kinase 10	9606.ENSP00000176763		8.70368e-05	0.000173154
A0A024R9N6;A8K9B9		Eukaryota	Chordata	Mammalia	Primates	Cebidae	Callithrix	Callithrix jacchus		unclassified	unclassified	unclassified	unclassified		CL0023	P-loop_NTPase	P-loop containing nucleoside triphosphate hydrolase superfamily	50S ribosome-binding GTPase	PF01926		cellular processes and signaling	Signal transduction mechanisms	0V6UU	EH-domain containing	9669.ENSMPUP00000009469		0.000231784	0.000371461
A0A024R325		Eukaryota	Chordata	Mammalia	Primates	Cebidae	Cebus	Cebus capucinus		Energy metabolism	TCA cycle	succinate-CoA ligase, beta subunit	TIGR01016		CL0179	ATP-grasp	ATP-grasp superfamily	ATP-grasp domain	PF13549		metabolism	Energy production and conversion	0V6QA	Beta subunit	61853.ENSNLEP00000009188		0.000494391	0.00100959
Q92608		Eukaryota	Chordata	Mammalia	Primates	Cebidae	Saimiri	Saimiri boliviensis		unclassified	unclassified	unclassified	unclassified		CL0154	C2	C2 superfamily	C2 domain in Dock180 and Zizimin proteins	PF14429		cellular processes and signaling	Signal transduction mechanisms	0UG57	dedicator of cyto-kinesis	9601.ENSPPYP00000017939		0.000115635	0.000293477
P09769		Eukaryota	Chordata	Mammalia	Primates	Cebidae	Cebus	Cebus capucinus		unclassified	unclassified	unclassified	unclassified		CL0010	SH3	Src homology-3 domain	Variant SH3 domain	PF07653		cellular processes and signaling	Signal transduction mechanisms	09UFI	oncogene homolog	9796.ENSECAP00000005837		0.000796329	0.00126822
A8K492;P56192		Eukaryota	Chordata	Mammalia	Primates	Cebidae	Callithrix	Callithrix jacchus		Protein synthesis	tRNA aminoacylation	methionine--tRNA ligase	TIGR00398		CL0497	GST_C	Glutathione S-transferase, C-terminal domain	Glutathione S-transferase, C-terminal domain	PF00043		information storage and processing	Translation, ribosomal structure and biogenesis	KOG1247	MethionyltRNA synthetase	9601.ENSPPYP00000005344		4.57147e-05	7.45921e-05
O00160		Eukaryota	Chordata	Mammalia	Primates	Cebidae	Callithrix	Callithrix jacchus		unclassified	unclassified	unclassified	unclassified		CL0010	SH3	Src homology-3 domain	Variant SH3 domain	PF07653		cellular processes and signaling	Cytoskeleton	0V43A	myosin Ie	9823.ENSSSCP00000014458		0.000765529	0.000764863
Q15084		Eukaryota	Chordata	Mammalia	Primates	Cebidae	Cebus	Cebus capucinus		Energy metabolism	Electron transport	thioredoxin	TIGR01068		CL0172	Thioredoxin	Thioredoxin-like	Thioredoxin-like	PF13905		cellular processes and signaling	Posttranslational modification, protein turnover, chaperones	0VAY6	Protein disulfide isomerase family A, member 6	9606.ENSP00000272227		0.00105091	0.00129738
P13647		Eukaryota	Chordata	Mammalia	Primates	Cebidae	Callithrix	Callithrix jacchus		unclassified	unclassified	unclassified	unclassified		unclassified	unclassified	unclassified	Keratin type II head	PF16208		cellular processes and signaling	Cytoskeleton	0V55Z	keratin, type II cytoskeletal	9371.ENSETEP00000006418		0.00214199	0.000568923
Q14204		Eukaryota	Chordata	Mammalia	Primates	Cebidae	Callithrix	Callithrix jacchus		unclassified	unclassified	unclassified	unclassified		CL0023	P-loop_NTPase	P-loop containing nucleoside triphosphate hydrolase superfamily	Magnesium chelatase, subunit ChlI	PF01078		cellular processes and signaling	Cytoskeleton	0CJDQ	dynein, cytoplasmic 1, heavy chain 1	9615.ENSCAFP00000026640		0.000109651	0.000122963
Q53QZ3		Eukaryota	Chordata	Mammalia	Primates	Cebidae	Callithrix	Callithrix jacchus		unclassified	unclassified	unclassified	unclassified		CL0266	PH	PH domain-like superfamily	PH domain	PF00169		cellular processes and signaling	Signal transduction mechanisms	0RRN8	Rho GTPase activating protein 15	9606.ENSP00000295095		0.000177372	0.000282665
Q7L5N7		Eukaryota	Chordata	Mammalia	Primates	Cebidae	Cebus	Cebus capucinus		unclassified	unclassified	unclassified	unclassified		CL0220	EF_hand	EF-hand like superfamily	EF-hand domain pair	PF13833		metabolism	Lipid transport and metabolism	0RYJ8	Lysophosphatidylcholine acyltransferase 2	9606.ENSP00000262134		0.000234118	0.000247618
P11215		Eukaryota	Chordata	Mammalia	Primates	Cebidae	Cebus	Cebus capucinus		unclassified	unclassified	unclassified	unclassified		unclassified	unclassified	unclassified	Integrin alpha cytoplasmic region	PF00357		cellular processes and signaling	Extracellular structures	1DEZI	Integrin, alpha	9606.ENSP00000441691		0.00201377	0.0017772
P31689		Eukaryota	Chordata	Mammalia	Primates	Cebidae	Callithrix	Callithrix jacchus		unclassified	unclassified	unclassified	unclassified		unclassified	unclassified	unclassified	DnaJ central domain	PF00684		unclassified	unclassified	unclassified	unclassified	unclassified		0.000212221	0.000338201
Q8TEM1		Eukaryota	Chordata	Mammalia	Primates	Cebidae	Cebus	Cebus capucinus		unclassified	unclassified	unclassified	unclassified		CL0159	E-set	Ig-like fold superfamily (E-set)	Bacterial Ig-like domain (group 2)	PF02368		cellular processes and signaling	Intracellular trafficking, secretion, and vesicular transport	1CQH4	Nucleoporin	9606.ENSP00000254508		4.56899e-05	0.000124634
P49961		Eukaryota	Chordata	Mammalia	Primates	Cebidae	Cebus	Cebus capucinus		unclassified	unclassified	unclassified	unclassified		CL0108	Actin_ATPase	Actin-like ATPase Superfamily	GDA1/CD39 (nucleoside phosphatase) family	PF01150		metabolism	Nucleotide transport and metabolism	12QP6	Ectonucleoside triphosphate diphosphohydrolase	9601.ENSPPYP00000002915		8.45263e-05	6.53868e-05
P26447		Eukaryota	Chordata	Mammalia	Primates	Cebidae	Cebus	Cebus capucinus		unclassified	unclassified	unclassified	unclassified		CL0220	EF_hand	EF-hand like superfamily	S-100/ICaBP type calcium binding domain	PF01023		poorly characterized	Function unknown	0UVCJ	S100 calcium binding protein A4	9601.ENSPPYP00000000945		0.000853632	0
Q86XI8		Eukaryota	Chordata	Mammalia	Primates	Cebidae	Cebus	Cebus capucinus		unclassified	unclassified	unclassified	unclassified		unclassified	unclassified	unclassified	unclassified	unclassified		poorly characterized	Function unknown	0RS32	chromosome 19 open reading frame 68	9606.ENSP00000331363		6.87535e-05	0
P54707		Eukaryota	Chordata	Mammalia	Primates	Cebidae	Cebus	Cebus capucinus		unclassified	unclassified	HAD ATPase, P-type, family IC	TIGR01494		CL0137	HAD	HAD superfamily	haloacid dehalogenase-like hydrolase	PF08282		metabolism	Inorganic ion transport and metabolism	0DGSY	ATPase Na K transporting alpha	9796.ENSECAP00000017727		0	6.4613e-05
P54136		Eukaryota	Chordata	Mammalia	Primates	Cebidae	Cebus	Cebus capucinus		Protein synthesis	tRNA aminoacylation	arginine--tRNA ligase	TIGR00456		unclassified	unclassified	unclassified	Arginyl tRNA synthetase N terminal domain	PF03485		information storage and processing	Translation, ribosomal structure and biogenesis	COG0018	arginyL-tRNA synthetase	9606.ENSP00000231572		0	0.00035634
Q9Y305		Eukaryota	Chordata	Mammalia	Primates	Cebidae	Saimiri	Saimiri boliviensis		unclassified	unclassified	unclassified	unclassified		CL0050	HotDog	HotDog superfamily	Thioesterase superfamily	PF03061		metabolism	Lipid transport and metabolism	0V5R1	Acyl-CoA thioesterase 9	9606.ENSP00000368605		0	0.000458767
Q15628		Eukaryota	Chordata	Mammalia	Primates	Cebidae	Cebus	Cebus capucinus		unclassified	unclassified	unclassified	unclassified		CL0041	Death	Death Domain Superfamily	Death domain	PF00531		cellular processes and signaling	Signal transduction mechanisms	0IF81	tnfrsf1a-associated via death domain	9606.ENSP00000341268		0	0.000108287
Q9BYM8		Eukaryota	Chordata	Mammalia	Primates	Cebidae	Cebus	Cebus capucinus		unclassified	unclassified	unclassified	unclassified		CL0229	RING	Ring-finger/U-box superfamily	Zinc finger, C3HC4 type (RING finger)	PF13923		cellular processes and signaling	Posttranslational modification, protein turnover, chaperones	1CWAX	RanBP-type and C3HC4-type zinc finger containing 1	9606.ENSP00000348632		0	6.62464e-05
Q6ZMD2		Eukaryota	Chordata	Mammalia	Primates	Cebidae	Saimiri	Saimiri boliviensis		unclassified	unclassified	unclassified	unclassified		CL0015	MFS	Major Facilitator Superfamily	Organic Anion Transporter Polypeptide (OATP) family	PF03137		metabolism	Carbohydrate transport and metabolism	1CQT1	Spinster homolog	9606.ENSP00000347721		0	6.59876e-05
B2RB23;B3KNP8;P42765		Eukaryota	Chordata	Mammalia	Primates	Cebidae	Callithrix	Callithrix jacchus		Fatty acid and phospholipid metabolism	Other	acetyl-CoA C-acyltransferase	TIGR01930		CL0046	Thiolase	Thiolase-like Superfamily	Thiolase, C-terminal domain	PF02803		metabolism	Lipid transport and metabolism	09Y9V	acetyl-CoA acyltransferase 2	9823.ENSSSCP00000004865		0	0.000844399
Q10713		Eukaryota	Chordata	Mammalia	Primates	Cebidae	Callithrix	Callithrix jacchus		unclassified	unclassified	unclassified	unclassified		CL0094	Peptidase_ME	LuxS/MPP-like metallohydrolase	Peptidase M16 inactive domain	PF05193		cellular processes and signaling	Posttranslational modification, protein turnover, chaperones	COG0612	peptidase'	9606.ENSP00000360782		0	0.000127872
P12270		Eukaryota	Chordata	Mammalia	Primates	Cebidae	Cebus	Cebus capucinus		unclassified	unclassified	unclassified	unclassified		unclassified	unclassified	unclassified	TPR/MLP1/MLP2-like protein	PF07926		cellular processes and signaling	Intracellular trafficking, secretion, and vesicular transport	0DNW5	translocated promoter region, nuclear basket protein	9606.ENSP00000356448		0	1.41123e-05
Q9NWQ8		Eukaryota	Chordata	Mammalia	Primates	Cebidae	Cebus	Cebus capucinus		unclassified	unclassified	unclassified	unclassified		unclassified	unclassified	unclassified	Phosphoprotein associated with glycosphingolipid-enriched	PF15347		cellular processes and signaling	Intracellular trafficking, secretion, and vesicular transport	11TW0	phosphoprotein associated with glycosphingolipid microdomains 1	9606.ENSP00000220597		0	7.71928e-05
Q9Y6W5		Eukaryota	Chordata	Mammalia	Primates	Cebidae	Saimiri	Saimiri boliviensis		unclassified	unclassified	unclassified	unclassified		unclassified	unclassified	unclassified	WH2 motif	PF02205		cellular processes and signaling	Cytoskeleton	1DCEA	Downstream effector molecule involved in the transmission of signals from tyrosine kinase receptors and small GTPases to the actin cytoskeleton. Promotes formation of actin filaments. Part of the WAVE complex that regulates lamellipodia formation. The WAVE complex regulates actin filament reorganization via its interaction with the Arp2 3 complex	9739.ENSTTRP00000013112		0	6.69624e-05
B7Z5S9;O94973		Eukaryota	Chordata	Mammalia	Primates	Cebidae	Callithrix	Callithrix jacchus		unclassified	unclassified	unclassified	unclassified		CL0020	TPR	Tetratrico peptide repeat superfamily	non-SMC mitotic condensation complex subunit 1	PF12717		cellular processes and signaling	Intracellular trafficking, secretion, and vesicular transport	0RSBT	adaptor-related protein complex 2, alpha 2 subunit	9606.ENSP00000413234		0	3.55136e-05
B4DIN7;O00308		Eukaryota	Chordata	Mammalia	Primates	Cebidae	Cebus	Cebus capucinus		unclassified	unclassified	unclassified	unclassified		unclassified	unclassified	unclassified	WW domain	PF00397		cellular processes and signaling	Posttranslational modification, protein turnover, chaperones	1CPJG	WW domain containing E3 ubiquitin protein ligase	9606.ENSP00000348283		0	3.83302e-05
Q9BXW7		Eukaryota	Chordata	Mammalia	Primates	Cebidae	Cebus	Cebus capucinus		Unknown function	Enzymes of unknown specificity	HAD hydrolase, family IIA	TIGR01460		CL0137	HAD	HAD superfamily	HAD-hyrolase-like	PF13242		metabolism	Carbohydrate transport and metabolism	0UKNN	Cat eye syndrome chromosome region, candidate 5	9606.ENSP00000337358		0	0.00015767
Q14554		Eukaryota	Chordata	Mammalia	Primates	Cebidae	Cebus	Cebus capucinus		Energy metabolism	Electron transport	thioredoxin	TIGR01068		CL0172	Thioredoxin	Thioredoxin-like	Thioredoxin domain	PF13192		cellular processes and signaling	Posttranslational modification, protein turnover, chaperones	0RW64	protein disulfide isomerase family A, member 5	9606.ENSP00000323313		0	0.000128506
Q86XI6		Eukaryota	Chordata	Mammalia	Primates	Cebidae	Callithrix	Callithrix jacchus		unclassified	unclassified	unclassified	unclassified		CL0576	STARBD	Starch-binding domain like superfamily	Starch/carbohydrate-binding module (family 53)	PF16760		cellular processes and signaling	Signal transduction mechanisms	1CZE5	protein phosphatase 1, regulatory subunit	9606.ENSP00000308318		0	0.000117008
P14780		Eukaryota	Chordata	Mammalia	Primates	Cercopithecidae	Macaca	Macaca fascicularis		unclassified	unclassified	unclassified	unclassified		CL0244	PGBD	PGBD superfamily	Putative peptidoglycan binding domain	PF01471		cellular processes and signaling	Posttranslational modification, protein turnover, chaperones	KOG1565	matrix metallopeptidase	9606.ENSP00000361405		0.00101432	0.00071185
E5KRK5		Eukaryota	Chordata	Mammalia	Primates	Cercopithecidae	Macaca	Macaca mulatta		Energy metabolism	Electron transport	NADH dehydrogenase (quinone), G subunit	TIGR01973		CL0486	Fer2	2Fe-2S iron-sulfur cluster binding domain	2Fe-2S iron-sulfur cluster binding domain	PF00111		metabolism	Energy production and conversion	12T8S	NADH dehydrogenase (ubiquinone) Fe-S protein 1, 75kDa (NADH-coenzyme Q reductase)	30611.ENSOGAP00000010052		0.00016978	0.000599924
Q6P4A8		Eukaryota	Chordata	Mammalia	Primates	Cercopithecidae	Colobus	Colobus angolensis		unclassified	unclassified	unclassified	unclassified		CL0052	NTN	NTN hydrolase superfamily	Phospholipase B	PF04916		cellular processes and signaling	Signal transduction mechanisms	1D0GN	Phospholipase B domain containing 1	9606.ENSP00000240617		0.00160149	0.00127507
Q86T26		Eukaryota	Chordata	Mammalia	Primates	Cercopithecidae	Cercocebus	Cercocebus atys		unclassified	unclassified	unclassified	unclassified		unclassified	unclassified	unclassified	SEA domain	PF01390		cellular processes and signaling	Posttranslational modification, protein turnover, chaperones	1661G	Transmembrane protease serine 11B	9601.ENSPPYP00000016452		0.000405056	0
Q13045		Eukaryota	Chordata	Mammalia	Primates	Cercopithecidae	Colobus	Colobus angolensis		unclassified	unclassified	unclassified	unclassified		CL0022	LRR	Leucine Rich Repeat	Leucine Rich repeats (2 copies)	PF12799		cellular processes and signaling	Cytoskeleton	0UQZD	flightless I homolog (Drosophila)	9606.ENSP00000324573		0.000231598	0.00029079
Q96P48		Eukaryota	Chordata	Mammalia	Primates	Cercopithecidae	Papio	Papio anubis		unclassified	unclassified	unclassified	unclassified		CL0266	PH	PH domain-like superfamily	Plant pleckstrin homology-like region	PF08458		cellular processes and signaling	Signal transduction mechanisms	1.6e+84	ArfGAP with RhoGAP domain, ankyrin repeat and PH domain 1	9606.ENSP00000377233		0.000145939	0.000185194
Q9H845		Eukaryota	Chordata	Mammalia	Primates	Cercopithecidae	Macaca	Macaca fascicularis		unclassified	unclassified	unclassified	unclassified		CL0087	Acyl-CoA_dh	Acyl-CoA dehydrogenase, C-terminal domain-like	Acyl-CoA dehydrogenase, C-terminal domain	PF08028		metabolism	Lipid transport and metabolism	12RRZ	acyl-CoA dehydrogenase	9606.ENSP00000312618		6.62532e-05	0.000431712
P07737		Eukaryota	Chordata	Mammalia	Primates	Cercopithecidae	Cercocebus	Cercocebus atys		unclassified	unclassified	unclassified	unclassified		CL0431	PF	Profilin-like superfamily	Profilin	PF00235		cellular processes and signaling	Cytoskeleton	0V8PQ	profilin	61853.ENSNLEP00000021166		0.0096428	0.00599871
P0DP09		Eukaryota	Chordata	Mammalia	Primates	Cercopithecidae	Chlorocebus	Chlorocebus sabaeus		unclassified	unclassified	unclassified	unclassified		CL0011	Ig	Immunoglobulin superfamily	Immunoglobulin I-set domain	PF07679		poorly characterized	Function unknown	1B6SE	IGv	9601.ENSPPYP00000014204		0.000351652	0.000573786
Q9H5X1		Eukaryota	Chordata	Mammalia	Primates	Cercopithecidae	Cercocebus	Cercocebus atys		unclassified	unclassified	unclassified	unclassified		CL0232	NifU	NifU C-terminal domain-like superfamily	Iron-sulfur cluster assembly protein	PF01883		poorly characterized	Function unknown	0RQX6	Family with sequence similarity 96, member A	9606.ENSP00000300030		0.000526573	0.000419581
P17858		Eukaryota	Chordata	Mammalia	Primates	Cercopithecidae	Macaca	Macaca mulatta		Energy metabolism	Glycolysis/gluconeogenesis	6-phosphofructokinase	TIGR02482		CL0240	PFK	PFK-like superfamily	Phosphofructokinase	PF00365		metabolism	Carbohydrate transport and metabolism	0CGU9	phosphofructokinase, liver	9615.ENSCAFP00000016108		0.00021603	0.000344271
P27986		Eukaryota	Chordata	Mammalia	Primates	Cercopithecidae	Macaca	Macaca mulatta		unclassified	unclassified	unclassified	unclassified		CL0010	SH3	Src homology-3 domain	Variant SH3 domain	PF07653		cellular processes and signaling	Signal transduction mechanisms	09UBX	Phosphoinositide-3-kinase, regulatory subunit	9606.ENSP00000274335		5.68277e-05	9.2725e-05
Q9NP72		Eukaryota	Chordata	Mammalia	Primates	Cercopithecidae	Rhinopithecus	Rhinopithecus roxellana		Unknown function	General	small GTP-binding protein domain	TIGR00231		CL0023	P-loop_NTPase	P-loop containing nucleoside triphosphate hydrolase superfamily	Gtr1/RagA G protein conserved region	PF04670		cellular processes and signaling	Intracellular trafficking, secretion, and vesicular transport	0DPQN	RAB18, member RAS oncogene family	9601.ENSPPYP00000002529		0.000608713	0.00130355
Q9H2M9		Eukaryota	Chordata	Mammalia	Primates	Cercopithecidae	Macaca	Macaca mulatta		unclassified	unclassified	unclassified	unclassified		unclassified	unclassified	unclassified	Rab3 GTPase-activating protein regulatory subunit N-terminus	PF14655		unclassified	unclassified	unclassified	unclassified	unclassified		9.00179e-05	7.21322e-05
O75436		Eukaryota	Chordata	Mammalia	Primates	Cercopithecidae	Macaca	Macaca fascicularis		unclassified	unclassified	unclassified	unclassified		CL0135	Arrestin_N-like	Arrestin_N-like	Vacuolar protein sorting-associated protein 26	PF03643		cellular processes and signaling	Intracellular trafficking, secretion, and vesicular transport	0RXE6	vacuolar protein sorting 26 homolog A (S. pombe)	9601.ENSPPYP00000002770		0.00038948	0.00051526
O75368		Eukaryota	Chordata	Mammalia	Primates	Cercopithecidae	Chlorocebus	Chlorocebus sabaeus		unclassified	unclassified	unclassified	unclassified		CL0172	Thioredoxin	Thioredoxin-like	SH3-binding, glutamic acid-rich protein	PF04908		cellular processes and signaling	Posttranslational modification, protein turnover, chaperones	KOG4023	SH3 domain binding glutamic acid-rich protein	9601.ENSPPYP00000022956		0.00111719	0.000588885
O95831		Eukaryota	Chordata	Mammalia	Primates	Cercopithecidae	Macaca	Macaca nemestrina		unclassified	unclassified	unclassified	unclassified		CL0063	NADP_Rossmann	FAD/NAD(P)-binding Rossmann fold Superfamily	Pyridine nucleotide-disulphide oxidoreductase	PF00070		cellular processes and signaling	Signal transduction mechanisms	KOG1346	Apoptosis-inducing factor, mitochondrion-associated, 1	9606.ENSP00000287295		0.000204559	0.000493177
P00338		Eukaryota	Chordata	Mammalia	Primates	Cercopithecidae	Rhinopithecus	Rhinopithecus bieti		Energy metabolism	Glycolysis/gluconeogenesis	L-lactate dehydrogenase	TIGR01771		CL0341	LDH_C	LDH C-terminal domain-like superfamily	lactate/malate dehydrogenase, alpha/beta C-terminal domain	PF02866		metabolism	Energy production and conversion	0V5M5	L-lactate dehydrogenase	30611.ENSOGAP00000016608		0.00139278	0.00121325
P17213		Eukaryota	Chordata	Mammalia	Primates	Cercopithecidae	Chlorocebus	Chlorocebus sabaeus		unclassified	unclassified	unclassified	unclassified		CL0648	Aha1_BPI	Aha1/BPI domain-like superfamily	LBP / BPI / CETP family, N-terminal domain	PF01273		cellular processes and signaling	Defense mechanisms	0RWTH	bactericidal permeability-increasing protein	9606.ENSP00000262865		0.00173001	0.00213802
Q8NHG7		Eukaryota	Chordata	Mammalia	Primates	Cercopithecidae	Chlorocebus	Chlorocebus sabaeus		unclassified	unclassified	unclassified	unclassified		unclassified	unclassified	unclassified	Small VCP/p97-interacting protein	PF15811		unclassified	unclassified	unclassified	unclassified	unclassified		0.000534328	0
Q9Y678		Eukaryota	Chordata	Mammalia	Primates	Cercopithecidae	Macaca	Macaca fascicularis		unclassified	unclassified	unclassified	unclassified		CL0020	TPR	Tetratrico peptide repeat superfamily	non-SMC mitotic condensation complex subunit 1	PF12717		cellular processes and signaling	Intracellular trafficking, secretion, and vesicular transport	0DGBZ	The coatomer is a cytosolic protein complex that binds to dilysine motifs and reversibly associates with Golgi non- clathrin-coated vesicles, which further mediate biosynthetic protein transport from the ER, via the Golgi up to the trans Golgi network. Coatomer complex is required for budding from Golgi membranes, and is essential for the retrograde Golgi-to-ER transport of dilysine-tagged protei…	9031.ENSGALP00000009420		0.00023987	0.000345901
Q8NET5		Eukaryota	Chordata	Mammalia	Primates	Cercopithecidae	Colobus	Colobus angolensis		unclassified	unclassified	unclassified	unclassified		unclassified	unclassified	unclassified	unclassified	unclassified		cellular processes and signaling	Signal transduction mechanisms	0RTZQ	NFAT activating protein with ITAM motif 1	9606.ENSP00000333680		0.000152382	0
Q96C23		Eukaryota	Chordata	Mammalia	Primates	Cercopithecidae	Chlorocebus	Chlorocebus sabaeus		unclassified	unclassified	unclassified	unclassified		CL0103	Gal_mutarotase	Galactose Mutarotase-like superfamily	Aldose 1-epimerase	PF01263		metabolism	Carbohydrate transport and metabolism	12QR4	Converts alpha-aldose to the beta-anomer. It is active on D-glucose, L-arabinose, D-xylose, D-galactose, maltose and lactose (By similarity)	9606.ENSP00000272252		0.000120302	0.000196295
A8K7J7;B4DG62;P19367;Q59FD4		Eukaryota	Chordata	Mammalia	Primates	Cercopithecidae	Macaca	Macaca mulatta		unclassified	unclassified	unclassified	unclassified		CL0108	Actin_ATPase	Actin-like ATPase Superfamily	Hexokinase	PF00349		metabolism	Carbohydrate transport and metabolism	09TDH	hexokinase	various		0.000134205	0.000282501
Q9Y3D6		Eukaryota	Chordata	Mammalia	Primates	Cercopithecidae	Mandrillus	Mandrillus leucophaeus		unclassified	unclassified	unclassified	unclassified		CL0020	TPR	Tetratrico peptide repeat superfamily	Fis1 N-terminal tetratricopeptide repeat	PF14852		cellular processes and signaling	Cell wall/membrane/envelope biogenesis	09VH8	fission 1 (mitochondrial outer membrane) homolog (S. cerevisiae)	9593.ENSGGOP00000025959		0.000554287	0
Q9UBS4		Eukaryota	Chordata	Mammalia	Primates	Cercopithecidae	Rhinopithecus	Rhinopithecus bieti		unclassified	unclassified	unclassified	unclassified		CL0392	Chaperone-J	Chaperone J-domain superfamily	DnaJ domain	PF00226		unclassified	unclassified	unclassified	unclassified	unclassified		0.00047068	0.000187522
P20160		Eukaryota	Chordata	Mammalia	Primates	Cercopithecidae	Colobus	Colobus angolensis		unclassified	unclassified	unclassified	unclassified		CL0124	Peptidase_PA	Peptidase clan PA	Trypsin	PF00089		metabolism	Amino acid transport and metabolism	1D282	azurocidin 1	9606.ENSP00000233997		0.000843075	0.000669528
P40199		Eukaryota	Chordata	Mammalia	Primates	Cercopithecidae	Macaca	Macaca fascicularis		unclassified	unclassified	unclassified	unclassified		CL0011	Ig	Immunoglobulin superfamily	Natural killer cell receptor 2B4	PF11465		cellular processes and signaling	Signal transduction mechanisms	0UMBW	Carcinoembryonic antigen-related cell adhesion molecule	9601.ENSPPYP00000011219		0.00122459	0.000682401
A0A0S2Z3P9		Eukaryota	Chordata	Mammalia	Primates	Cercopithecidae	Chlorocebus	Chlorocebus sabaeus		unclassified	unclassified	unclassified	unclassified		unclassified	unclassified	unclassified	Acyl-CoA dehydrogenase, middle domain	PF02770		metabolism	Lipid transport and metabolism	0UT3K	acyl-CoA dehydrogenase, short branched chain	9483.ENSCJAP00000001900		9.5239e-05	0.0001554
Q1HBJ4;Q499G7		Eukaryota	Chordata	Mammalia	Primates	Cercopithecidae	various	various		unclassified	unclassified	unclassified	unclassified		CL0016	PKinase	Protein kinase superfamily	Protein tyrosine kinase	PF07714		cellular processes and signaling	Signal transduction mechanisms	0UPXQ	Mitogen-activated protein kinase 1	59463.ENSMLUP00000022195		0.000114287	0.000279112
Q8N9M2		Eukaryota	Chordata	Mammalia	Primates	Cercopithecidae	Cercocebus	Cercocebus atys		unclassified	unclassified	unclassified	unclassified		CL0123	HTH	Helix-turn-helix clan	PCI domain	PF01399		cellular processes and signaling	Posttranslational modification, protein turnover, chaperones	12U5E	proteasome (prosome, macropain) 26S subunit, non-ATPase, 3	43179.ENSSTOP00000023170		0.000323423	0.000580264
P25815		Eukaryota	Chordata	Mammalia	Primates	Cercopithecidae	Macaca	Macaca nemestrina		unclassified	unclassified	unclassified	unclassified		CL0220	EF_hand	EF-hand like superfamily	S-100/ICaBP type calcium binding domain	PF01023		poorly characterized	Function unknown	13VFD	S100 calcium binding protein P	9601.ENSPPYP00000016292		0.00222749	0.00141332
Q6N0B1		Eukaryota	Chordata	Mammalia	Primates	Cercopithecidae	Rhinopithecus	Rhinopithecus bieti		Energy metabolism	TCA cycle	succinate-CoA ligase, beta subunit	TIGR01016		CL0179	ATP-grasp	ATP-grasp superfamily	ATP-grasp domain	PF13549		metabolism	Energy production and conversion	0V6QA	Beta subunit	10090.ENSMUSP00000022706		0.000178499	0.000426692
P80217		Eukaryota	Chordata	Mammalia	Primates	Cercopithecidae	Rhinopithecus	Rhinopithecus roxellana		unclassified	unclassified	unclassified	unclassified		unclassified	unclassified	unclassified	Interferon-induced 35 kDa protein (IFP 35) N-terminus	PF07334		poorly characterized	Function unknown	0DSJT	Interferon-induced protein 35	9606.ENSP00000395590		0.000143857	0
A8K486;B2RE56;V9HWF5		Eukaryota	Chordata	Mammalia	Primates	Cercopithecidae	Macaca	Macaca fascicularis		unclassified	unclassified	unclassified	unclassified		CL0475	Cyclophil-like	Cyclophilin-like superfamily	Cyclophilin type peptidyl-prolyl cis-trans isomerase/CLD	PF00160		cellular processes and signaling	Posttranslational modification, protein turnover, chaperones	COG0652	peptidyl-prolyl cis-trans isomerase activity	various		0.00203055	0.0012206
V9HWD9		Eukaryota	Chordata	Mammalia	Primates	Cercopithecidae	Rhinopithecus	Rhinopithecus roxellana		unclassified	unclassified	unclassified	unclassified		CL0254	THDP-binding	Thiamin diphosphate-binding superfamily	Thiamine pyrophosphate enzyme, C-terminal TPP binding domain	PF02775		unclassified	unclassified	unclassified	unclassified	unclassified		0.00264182	0.00193893
P23284;V9HWC6		Eukaryota	Chordata	Mammalia	Primates	Cercopithecidae	various	various		unclassified	unclassified	unclassified	unclassified		CL0475	Cyclophil-like	Cyclophilin-like superfamily	Cyclophilin type peptidyl-prolyl cis-trans isomerase/CLD	PF00160		cellular processes and signaling	Posttranslational modification, protein turnover, chaperones	KOG0880	PPIases accelerate the folding of proteins (By similarity)	9601.ENSPPYP00000007428		0.00234032	0.001554
V9HW22		Eukaryota	Chordata	Mammalia	Primates	Cercopithecidae	Mandrillus	Mandrillus leucophaeus		unclassified	unclassified	unclassified	unclassified		CL0108	Actin_ATPase	Actin-like ATPase Superfamily	MreB/Mbl protein	PF06723		cellular processes and signaling	Posttranslational modification, protein turnover, chaperones	09YID	Heat shock 70kDa protein	69293.ENSGACP00000026579		0.00182893	0.00161044
P53618		Eukaryota	Chordata	Mammalia	Primates	Cercopithecidae	Rhinopithecus	Rhinopithecus roxellana		unclassified	unclassified	unclassified	unclassified		CL0020	TPR	Tetratrico peptide repeat superfamily	HEAT-like repeat	PF13513		cellular processes and signaling	Intracellular trafficking, secretion, and vesicular transport	0DNJR	The coatomer is a cytosolic protein complex that binds to dilysine motifs and reversibly associates with Golgi non- clathrin-coated vesicles, which further mediate biosynthetic protein transport from the ER, via the Golgi up to the trans Golgi network. Coatomer complex is required for budding from Golgi membranes, and is essential for the retrograde Golgi-to-ER transport of dilysine-tagged protei…	9606.ENSP00000249923		4.31723e-05	0.000176339
P06733		Eukaryota	Chordata	Mammalia	Primates	Cercopithecidae	Macaca	Macaca mulatta		Energy metabolism	Glycolysis/gluconeogenesis	phosphopyruvate hydratase	TIGR01060		CL0256	Enolase_TIM	Enolase like TIM barrel	Enolase C-terminal domain-like	PF13378		metabolism	Carbohydrate transport and metabolism	0V5IG	enolase 2, gamma, neuronal	9685.ENSFCAP00000009373		0.00252367	0.0025538
Q5TEJ8		Eukaryota	Chordata	Mammalia	Primates	Cercopithecidae	Macaca	Macaca fascicularis		unclassified	unclassified	unclassified	unclassified		unclassified	unclassified	unclassified	Cell-cycle sustaining, positive selection,	PF12736		cellular processes and signaling	Signal transduction mechanisms	0UK75	thymocyte selection associated family member 2	9606.ENSP00000363031		6.39864e-05	0.000313217
A0A024R994		Eukaryota	Chordata	Mammalia	Primates	Cercopithecidae	Chlorocebus	Chlorocebus sabaeus		unclassified	unclassified	unclassified	unclassified		CL0154	C2	C2 superfamily	C2 domain	PF00168		cellular processes and signaling	Signal transduction mechanisms	0V43Q	copine III	9823.ENSSSCP00000006545		0.000941359	0.00106222
Q05209		Eukaryota	Chordata	Mammalia	Primates	Cercopithecidae	Macaca	Macaca mulatta		unclassified	unclassified	unclassified	unclassified		CL0031	Phosphatase	Phosphatase superfamily	Protein-tyrosine phosphatase	PF00102		cellular processes and signaling	Signal transduction mechanisms	1ASV7	Protein tyrosine phosphatase, non-receptor type 12	9606.ENSP00000248594		0.000108015	8.60679e-05
Q92835		Eukaryota	Chordata	Mammalia	Primates	Cercopithecidae	Chlorocebus	Chlorocebus sabaeus		unclassified	unclassified	unclassified	unclassified		CL0530	DNase_I-like	DNase I-like	Endonuclease/Exonuclease/phosphatase family	PF03372		cellular processes and signaling	Signal transduction mechanisms	0DENY	inositol polyphosphate phosphatase-like 1	9606.ENSP00000352575		3.46032e-05	2.84152e-05
O00116		Eukaryota	Chordata	Mammalia	Primates	Cercopithecidae	Mandrillus	Mandrillus leucophaeus		unclassified	unclassified	unclassified	unclassified		CL0077	FAD_PCMH	PCMH-like FAD binding	FAD binding domain	PF01565		metabolism	Energy production and conversion	12Q6X	alkylglycerone phosphate synthase	9606.ENSP00000264167		0.000256084	0.000918231
Q15120		Eukaryota	Chordata	Mammalia	Primates	Cercopithecidae	Cercocebus	Cercocebus atys		unclassified	unclassified	unclassified	unclassified		CL0025	His_Kinase_A	His Kinase A (phospho-acceptor) domain	Histidine kinase-, DNA gyrase B-, and HSP90-like ATPase	PF02518		cellular processes and signaling	Signal transduction mechanisms	KOG0787	Pyruvate dehydrogenase kinase	9601.ENSPPYP00000022600		0.000101338	0.000165352
Q8TD55		Eukaryota	Chordata	Mammalia	Primates	Cercopithecidae	Rhinopithecus	Rhinopithecus roxellana		unclassified	unclassified	unclassified	unclassified		CL0266	PH	PH domain-like superfamily	PH domain	PF00169		cellular processes and signaling	Signal transduction mechanisms	16BH8	pleckstrin homology domain containing, family O member 2	9606.ENSP00000326706		8.39658e-05	6.80557e-05
Q15027		Eukaryota	Chordata	Mammalia	Primates	Cercopithecidae	Macaca	Macaca mulatta		unclassified	unclassified	unclassified	unclassified		CL0465	Ank	Ankyrin repeat superfamily	Ankyrin repeat	PF13606		cellular processes and signaling	Signal transduction mechanisms	12PNJ	ArfGAP with coiled-coil, ankyrin repeat and PH domains	9606.ENSP00000158762		5.5599e-05	0.000226504
Q92542		Eukaryota	Chordata	Mammalia	Primates	Cercopithecidae	Cercocebus	Cercocebus atys		unclassified	unclassified	unclassified	unclassified		CL0035	Peptidase_MH	Peptidase clan MH/MC/MF	Peptidase family M28	PF04389		cellular processes and signaling	Posttranslational modification, protein turnover, chaperones	1CW8G	nicastrin	9606.ENSP00000294785		0.000237663	0.000331095
P26022		Eukaryota	Chordata	Mammalia	Primates	Cercopithecidae	Colobus	Colobus angolensis		unclassified	unclassified	unclassified	unclassified		CL0004	Concanavalin	Concanavalin-like lectin/glucanase superfamily	Concanavalin A-like lectin/glucanases superfamily	PF13385		cellular processes and signaling	Signal transduction mechanisms	0RUP0	Pentraxin 3, long	9606.ENSP00000295927		0.000555411	0.000528606
A8K2U0		Eukaryota	Chordata	Mammalia	Primates	Cercopithecidae	Colobus	Colobus angolensis		unclassified	unclassified	unclassified	unclassified		CL0159	E-set	Ig-like fold superfamily (E-set)	Seminal vesicle autoantigen (SVA)	PF05326		cellular processes and signaling	Posttranslational modification, protein turnover, chaperones	0RKK2	Alpha-2-macroglobulin-like 1	9606.ENSP00000299698		0.000203482	0
Q6ZUJ8		Eukaryota	Chordata	Mammalia	Primates	Cercopithecidae	Mandrillus	Mandrillus leucophaeus		unclassified	unclassified	unclassified	unclassified		unclassified	unclassified	unclassified	Dof, BCAP, and BANK (DBB) motif,	PF14545		unclassified	unclassified	unclassified	unclassified	unclassified		5.11096e-05	0.00016679
P02790		Eukaryota	Chordata	Mammalia	Primates	Cercopithecidae	Cercocebus	Cercocebus atys		unclassified	unclassified	unclassified	unclassified		unclassified	unclassified	unclassified	Hemopexin	PF00045		cellular processes and signaling	Posttranslational modification, protein turnover, chaperones	KOG1565	matrix metallopeptidase	9606.ENSP00000265983		0.000182363	0
Q5T4S7		Eukaryota	Chordata	Mammalia	Primates	Cercopithecidae	Macaca	Macaca fascicularis		unclassified	unclassified	unclassified	unclassified		unclassified	unclassified	unclassified	Putative zinc finger in N-recognin (UBR box)	PF02207		cellular processes and signaling	Posttranslational modification, protein turnover, chaperones	167DY	Ubiquitin protein ligase E3 component n-recognin 4	9606.ENSP00000364403		7.93811e-06	0
Q9BU23		Eukaryota	Chordata	Mammalia	Primates	Cercopithecidae	Macaca	Macaca nemestrina		unclassified	unclassified	unclassified	unclassified		CL0131	DoxD-like	DoxD-like	Lipase maturation factor	PF06762		cellular processes and signaling	Intracellular trafficking, secretion, and vesicular transport	1B1WC	Lipase maturation factor 2	9606.ENSP00000424381		5.81941e-05	4.77873e-05
P02533		Eukaryota	Chordata	Mammalia	Primates	Cercopithecidae	Cercocebus	Cercocebus atys		unclassified	unclassified	unclassified	unclassified		unclassified	unclassified	unclassified	Intermediate filament protein	PF00038		cellular processes and signaling	Cytoskeleton	16EW3	keratin 14	9601.ENSPPYP00000010060		0.00188049	0.000426692
Q08188		Eukaryota	Chordata	Mammalia	Primates	Cercopithecidae	Colobus	Colobus angolensis		unclassified	unclassified	unclassified	unclassified		CL0125	Peptidase_CA	Peptidase clan CA	Transglutaminase-like superfamily	PF01841		metabolism	Inorganic ion transport and metabolism	16EDB	transglutaminase 3 (E polypeptide, protein-glutamine-gamma-glutamyltransferase)	9606.ENSP00000370867		0.000426931	9.68729e-05
P22695		Eukaryota	Chordata	Mammalia	Primates	Cercopithecidae	Rhinopithecus	Rhinopithecus bieti		unclassified	unclassified	unclassified	unclassified		CL0094	Peptidase_ME	LuxS/MPP-like metallohydrolase	Peptidase M16 inactive domain	PF05193		cellular processes and signaling	Posttranslational modification, protein turnover, chaperones	COG0612	peptidase'	9606.ENSP00000268379		0.000562296	0.00163209
O00602		Eukaryota	Chordata	Mammalia	Primates	Cercopithecidae	Colobus	Colobus angolensis		unclassified	unclassified	unclassified	unclassified		unclassified	unclassified	unclassified	Collagen triple helix repeat (20 copies)	PF01391		unclassified	unclassified	unclassified	unclassified	unclassified		0.000516881	0.000823717
P19012		Eukaryota	Chordata	Mammalia	Primates	Cercopithecidae	Mandrillus	Mandrillus leucophaeus		unclassified	unclassified	unclassified	unclassified		unclassified	unclassified	unclassified	Intermediate filament protein	PF00038		unclassified	unclassified	unclassified	unclassified	unclassified		0.000369525	0
P49792		Eukaryota	Chordata	Mammalia	Primates	Cercopithecidae	Macaca	Macaca nemestrina		unclassified	unclassified	unclassified	unclassified		CL0266	PH	PH domain-like superfamily	WH1 domain	PF00568		cellular processes and signaling	Posttranslational modification, protein turnover, chaperones	COG0652	peptidyl-prolyl cis-trans isomerase activity	9606.ENSP00000283195		1.27615e-05	4.15098e-05
O43704		Eukaryota	Chordata	Mammalia	Primates	Cercopithecidae	Chlorocebus	Chlorocebus sabaeus		unclassified	unclassified	unclassified	unclassified		CL0023	P-loop_NTPase	P-loop containing nucleoside triphosphate hydrolase superfamily	Sulfotransferase family	PF13469		poorly characterized	Function unknown	0UKJ1	Sulfotransferase family, cytosolic	9483.ENSCJAP00000026154		0.000138997	0.0002268
O43678		Eukaryota	Chordata	Mammalia	Primates	Cercopithecidae	Chlorocebus	Chlorocebus sabaeus		unclassified	unclassified	unclassified	unclassified		CL0172	Thioredoxin	Thioredoxin-like	Mitochondrial ribosomal protein L51 / S25 / CI-B8 domain	PF05047		metabolism	Energy production and conversion	1B6DZ	Accessory subunit of the mitochondrial membrane respiratory chain NADH dehydrogenase (Complex I), that is believed not to be involved in catalysis. Complex I functions in the transfer of electrons from NADH to the respiratory chain. The immediate electron acceptor for the enzyme is believed to be ubiquinone	9606.ENSP00000252102		0.00128647	0.00067811
P43353		Eukaryota	Chordata	Mammalia	Primates	Cercopithecidae	Rhinopithecus	Rhinopithecus bieti		unclassified	unclassified	unclassified	unclassified		CL0099	ALDH-like	ALDH-like superfamily	Aldehyde dehydrogenase family	PF00171		metabolism	Energy production and conversion	0C90U	Aldehyde dehydrogenase	9669.ENSMPUP00000004144		0.000812212	0.000717232
I4AY87		Eukaryota	Chordata	Mammalia	Primates	Cercopithecidae	Macaca	Macaca mulatta		unclassified	unclassified	unclassified	unclassified		CL0082	MIF	Tautomerase/MIF superfamily	Macrophage migration inhibitory factor (MIF)	PF01187		cellular processes and signaling	Defense mechanisms	1D3TY	macrophage migration inhibitory factor (glycosylation-inhibiting factor)	9606.ENSP00000215754		0.00146525	0.000583765
Q04695		Eukaryota	Chordata	Mammalia	Primates	Cercopithecidae	Macaca	Macaca mulatta		unclassified	unclassified	unclassified	unclassified		unclassified	unclassified	unclassified	Intermediate filament protein	PF00038		unclassified	unclassified	unclassified	unclassified	unclassified		0.000485293	0.0001554
A0A024R0C3;Q2TB59		Eukaryota	Chordata	Mammalia	Primates	Cercopithecidae	Colobus	Colobus angolensis		Energy metabolism	Electron transport	NAD(P)(+) transhydrogenase (AB-specific), alpha subunit	TIGR00561		unclassified	unclassified	unclassified	4TM region of pyridine nucleotide transhydrogenase, mitoch	PF12769		metabolism	Lipid transport and metabolism	1CQ0F	Nicotinamide nucleotide transhydrogenase	61853.ENSNLEP00000012842		0.000387899	0.000618167
P52272		Eukaryota	Chordata	Mammalia	Primates	Cercopithecidae	Mandrillus	Mandrillus leucophaeus		unclassified	unclassified	unclassified	unclassified		CL0221	RRM	RRM-like clan	Limkain b1	PF11608		information storage and processing	RNA processing and modification	1CQA8	Heterogeneous nuclear ribonucleoprotein M	9598.ENSPTRP00000017736		0.00121588	0.000919629
A0A090N8Y2		Eukaryota	Chordata	Mammalia	Primates	Cercopithecidae	Colobus	Colobus angolensis		Energy metabolism	Electron transport	thioredoxin	TIGR01068		CL0172	Thioredoxin	Thioredoxin-like	F plasmid transfer operon protein	PF13728		cellular processes and signaling	Posttranslational modification, protein turnover, chaperones	09V4G	Protein disulfide isomerase family A, member	9606.ENSP00000286091		0.000653114	0.00130069
P06703;R4GN98		Eukaryota	Chordata	Mammalia	Primates	Cercopithecidae	various	various		unclassified	unclassified	unclassified	unclassified		CL0220	EF_hand	EF-hand like superfamily	EF-hand domain pair	PF13499		poorly characterized	Function unknown	0Z6I6	S100 calcium binding protein A6	9601.ENSPPYP00000000947		0.00187226	0.000745921
P08779		Eukaryota	Chordata	Mammalia	Primates	Cercopithecidae	Macaca	Macaca mulatta		unclassified	unclassified	unclassified	unclassified		unclassified	unclassified	unclassified	Intermediate filament protein	PF00038		unclassified	unclassified	unclassified	unclassified	unclassified		0.00311921	0.0012783
P08727		Eukaryota	Chordata	Mammalia	Primates	Cercopithecidae	Macaca	Macaca fascicularis		unclassified	unclassified	unclassified	unclassified		unclassified	unclassified	unclassified	Intermediate filament protein	PF00038		unclassified	unclassified	unclassified	unclassified	unclassified		0.000945375	0
P01833		Eukaryota	Chordata	Mammalia	Primates	Cercopithecidae	Chlorocebus	Chlorocebus sabaeus		unclassified	unclassified	unclassified	unclassified		CL0011	Ig	Immunoglobulin superfamily	Immunoglobulin domain	PF13895		cellular processes and signaling	Signal transduction mechanisms	0RKKY	polymeric immunoglobulin receptor	9606.ENSP00000348888		0.000384684	0.000219963
Q7Z6I6		Eukaryota	Chordata	Mammalia	Primates	Cercopithecidae	Mandrillus	Mandrillus leucophaeus		unclassified	unclassified	unclassified	unclassified		CL0409	GAP	GTPase activation domain superfamily	RhoGAP domain	PF00620		cellular processes and signaling	Signal transduction mechanisms	13CE6	Rho GTPase activating protein 30	9606.ENSP00000356992		7.65228e-05	0.000152237
P21730		Eukaryota	Chordata	Mammalia	Primates	Cercopithecidae	Papio	Papio anubis		unclassified	unclassified	unclassified	unclassified		CL0192	GPCR_A	Family A G protein-coupled receptor-like superfamily	Serpentine type 7TM GPCR chemoreceptor Srsx	PF10320		cellular processes and signaling	Signal transduction mechanisms	12Q2R	complement component 5a receptor 1	9606.ENSP00000347197		0.000240719	0.000767233
P31997		Eukaryota	Chordata	Mammalia	Primates	Cercopithecidae	Papio	Papio anubis		unclassified	unclassified	unclassified	unclassified		CL0011	Ig	Immunoglobulin superfamily	Immunoglobulin domain	PF00047		cellular processes and signaling	Signal transduction mechanisms	0UMBW	Carcinoembryonic antigen-related cell adhesion molecule	9601.ENSPPYP00000011249		0.000724226	0.000577074
Q12768;Q53EL1		Eukaryota	Chordata	Mammalia	Primates	Cercopithecidae	Macaca	Macaca nemestrina		unclassified	unclassified	unclassified	unclassified		unclassified	unclassified	unclassified	Hereditary spastic paraplegia protein strumpellin	PF10266		poorly characterized	Function unknown	0V4HC	kiaa0196	9606.ENSP00000318016		0.000143074	0.000143998
Q86YV0		Eukaryota	Chordata	Mammalia	Primates	Cercopithecidae	Macaca	Macaca mulatta		unclassified	unclassified	unclassified	unclassified		CL0409	GAP	GTPase activation domain superfamily	GTPase-activator protein for Ras-like GTPase	PF00616		cellular processes and signaling	Signal transduction mechanisms	16CB0	RAS protein activator like 3	9606.ENSP00000341905		0.000250005	0.00026561
A0A024R1X8;P14923		Eukaryota	Chordata	Mammalia	Primates	Cercopithecidae	Papio	Papio anubis		unclassified	unclassified	unclassified	unclassified		CL0020	TPR	Tetratrico peptide repeat superfamily	V-ATPase subunit H	PF03224		cellular processes and signaling	Signal transduction mechanisms	09TXQ	Catenin (Cadherin-associated protein), beta 1, 88kDa	9785.ENSLAFP00000002387		0.000170953	0
P41226		Eukaryota	Chordata	Mammalia	Primates	Cercopithecidae	Cercocebus	Cercocebus atys		unclassified	unclassified	ubiquitin-activating enzyme E1	TIGR01408		unclassified	unclassified	unclassified	Ubiquitin-activating enzyme E1 four-helix bundle	PF16191		cellular processes and signaling	Posttranslational modification, protein turnover, chaperones	KOG2012	Ubiquitin-like modifier activating enzyme	9606.ENSP00000333266		8.32526e-05	0.000199011
Q6KB66		Eukaryota	Chordata	Mammalia	Primates	Cercopithecidae	Rhinopithecus	Rhinopithecus roxellana		unclassified	unclassified	unclassified	unclassified		unclassified	unclassified	unclassified	Intermediate filament protein	PF00038		cellular processes and signaling	Cytoskeleton	0IGH5	Keratin 80	30611.ENSOGAP00000007593		9.53726e-05	0.000148524
Q13057		Eukaryota	Chordata	Mammalia	Primates	Cercopithecidae	Rhinopithecus	Rhinopithecus bieti		Biosynthesis of cofactors, prosthetic groups, and carriers	Pantothenate and coenzyme A	dephospho-CoA kinase	TIGR00152		CL0039	HUP	HUP - HIGH-signature proteins, UspA, and PP-ATPase.	Cytidylyltransferase-like	PF01467		metabolism	Coenzyme transport and metabolism	0RN5W	CoA synthase	9606.ENSP00000464814		7.64334e-05	0.00023806
Q9NUE0		Eukaryota	Chordata	Mammalia	Primates	Cercopithecidae	Cercocebus	Cercocebus atys		unclassified	unclassified	unclassified	unclassified		unclassified	unclassified	unclassified	DHHC palmitoyltransferase	PF01529		poorly characterized	Function unknown	09WN1	Zinc finger, DHHC-type containing	9606.ENSP00000363257		0.000111104	0
Q9NPP4		Eukaryota	Chordata	Mammalia	Primates	Cercopithecidae	Papio	Papio anubis		unclassified	unclassified	unclassified	unclassified		CL0041	Death	Death Domain Superfamily	Caspase recruitment domain	PF00619		poorly characterized	Function unknown	12NED	NLR family, CARD domain containing 4	9606.ENSP00000354159		0.000126294	0.000294804
B2R7F8;P00747		Eukaryota	Chordata	Mammalia	Primates	Cercopithecidae	Rhinopithecus	Rhinopithecus bieti		unclassified	unclassified	unclassified	unclassified		CL0124	Peptidase_PA	Peptidase clan PA	Domain of unknown function (DUF1986)	PF09342		cellular processes and signaling	Posttranslational modification, protein turnover, chaperones	1ASV4	Plasmin dissolves the fibrin of blood clots and acts as a proteolytic factor in a variety of other processes including embryonic development, tissue remodeling, tumor invasion, and inflammation. In ovulation, weakens the walls of the Graafian follicle. It activates the urokinase-type plasminogen activator, collagenases and several complement zymogens, such as C1 and C5. Cleavage of fibronectin an…	9606.ENSP00000308938		5.32203e-05	0
Q96FZ7		Eukaryota	Chordata	Mammalia	Primates	Cercopithecidae	Macaca	Macaca mulatta		unclassified	unclassified	unclassified	unclassified		CL0235	PspA	PspA/ESCRT-III	Snf7	PF03357		cellular processes and signaling	Intracellular trafficking, secretion, and vesicular transport	1ATYA	Charged multivesicular body protein 6	9606.ENSP00000317468		0.00021447	0.000333995
K4ENJ5;K4EQ44		Eukaryota	Chordata	Mammalia	Primates	Cercopithecidae	Rhinopithecus	Rhinopithecus roxellana		unclassified	unclassified	unclassified	unclassified		CL0108	Actin_ATPase	Actin-like ATPase Superfamily	Actin	PF00022		cellular processes and signaling	Cytoskeleton	09TDS	Actins are highly conserved proteins that are involved in various types of cell motility and are ubiquitously expressed in all eukaryotic cells	various		0.000444417	0
A0A024RAA7		Eukaryota	Chordata	Mammalia	Primates	Cercopithecidae	Macaca	Macaca fascicularis		unclassified	unclassified	unclassified	unclassified		unclassified	unclassified	unclassified	Collagen triple helix repeat (20 copies)	PF01391		poorly characterized	Function unknown	0XNMM	collagen, type	9669.ENSMPUP00000003900		0.000351905	0.000685924
P43251		Eukaryota	Chordata	Mammalia	Primates	Cercopithecidae	Macaca	Macaca mulatta		unclassified	unclassified	unclassified	unclassified		unclassified	unclassified	unclassified	Carbon-nitrogen hydrolase	PF00795		metabolism	Amino acid transport and metabolism	KOG0806	Nitrilase family, member 2	9606.ENSP00000306477		7.93894e-05	0
A6NHR9		Eukaryota	Chordata	Mammalia	Primates	Cercopithecidae	Papio	Papio anubis		unclassified	unclassified	unclassified	unclassified		unclassified	unclassified	unclassified	SMC proteins Flexible Hinge Domain	PF06470		poorly characterized	Function unknown	0A03A	Structural maintenance of chromosomes flexible hinge domain containing 1	9606.ENSP00000326603		2.15005e-05	0
Q8WVV4		Eukaryota	Chordata	Mammalia	Primates	Cercopithecidae	Macaca	Macaca mulatta		unclassified	unclassified	unclassified	unclassified		unclassified	unclassified	unclassified	unclassified	unclassified		poorly characterized	Function unknown	1B2WQ	premature ovarian failure 1B	9606.ENSP00000262753		7.31892e-05	0
A6QKW0		Eukaryota	Chordata	Mammalia	Primates	Cercopithecidae	Colobus	Colobus angolensis		unclassified	unclassified	unclassified	unclassified		unclassified	unclassified	unclassified	Uncharacterised protein family (UPF0121)	PF03661		poorly characterized	Function unknown	16CBG	Transmembrane protein 33	9601.ENSPPYP00000024677		0.000349056	0.000271793
A0A140VK29		Eukaryota	Chordata	Mammalia	Primates	Cercopithecidae	Macaca	Macaca nemestrina		unclassified	unclassified	unclassified	unclassified		CL0127	ClpP_crotonase	ClpP/Crotonase superfamily	Carboxyl transferase domain	PF01039		metabolism	Amino acid transport and metabolism	0C8QG	methylcrotonoyl-CoA carboxylase 2 (beta)	9669.ENSMPUP00000014310		7.65691e-05	0.000238483
Q9UKK3		Eukaryota	Chordata	Mammalia	Primates	Cercopithecidae	Chlorocebus	Chlorocebus sabaeus		unclassified	unclassified	unclassified	unclassified		CL0128	vWA-like	von Willebrand factor type A	von Willebrand factor type A domain	PF13519		information storage and processing	Replication, recombination and repair	1CYR4	Poly (ADP-ribose) polymerase family, member 4	9606.ENSP00000371419		2.50049e-05	3.89402e-05
P54709		Eukaryota	Chordata	Mammalia	Primates	Cercopithecidae	Cercocebus	Cercocebus atys		Transport and binding proteins	Cations and iron carrying compounds	Na+/K+ ATPase, beta subunit	TIGR01107		unclassified	unclassified	unclassified	Sodium / potassium ATPase beta chain	PF00287		metabolism	Inorganic ion transport and metabolism	1ASVI	ATPase, Na K transporting, beta 3 polypeptide	9606.ENSP00000286371		0	0.000361715
P07814		Eukaryota	Chordata	Mammalia	Primates	Cercopithecidae	Macaca	Macaca nemestrina		Protein synthesis	tRNA aminoacylation	glutamate--tRNA ligase	TIGR00463		CL0497	GST_C	Glutathione S-transferase, C-terminal domain	Glutathione S-transferase, C-terminal domain	PF00043		information storage and processing	Translation, ribosomal structure and biogenesis	KOG1147	synthetase	9606.ENSP00000355890		0	6.67451e-05
Q7L3T8		Eukaryota	Chordata	Mammalia	Primates	Cercopithecidae	Macaca	Macaca mulatta		Protein synthesis	tRNA aminoacylation	proline--tRNA ligase	TIGR00409		CL0458	IIaaRS-ABD	Class II aaRS Anticodon-binding domain-like	Anticodon binding domain	PF03129		information storage and processing	Translation, ribosomal structure and biogenesis	16ESX	prolyl-tRNA synthetase 2, mitochondrial	9606.ENSP00000360327		0	7.11277e-05
Q5JU69		Eukaryota	Chordata	Mammalia	Primates	Cercopithecidae	Chlorocebus	Chlorocebus sabaeus		unclassified	unclassified	unclassified	unclassified		CL0023	P-loop_NTPase	P-loop containing nucleoside triphosphate hydrolase superfamily	Torsin	PF06309		cellular processes and signaling	Posttranslational modification, protein turnover, chaperones	KOG2170	Torsin family	9606.ENSP00000362381		0	0.000209137
Q96F46		Eukaryota	Chordata	Mammalia	Primates	Cercopithecidae	Macaca	Macaca mulatta		unclassified	unclassified	unclassified	unclassified		CL0173	STIR	STIR superfamily	SEFIR domain	PF08357		cellular processes and signaling	Signal transduction mechanisms	13JH5	interleukin 17 receptor A	9606.ENSP00000320936		0	3.90134e-05
P0C7P4;P47985		Eukaryota	Chordata	Mammalia	Primates	Cercopithecidae	Rhinopithecus	Rhinopithecus bieti		Energy metabolism	Electron transport	ubiquinol-cytochrome c reductase, iron-sulfur subunit	TIGR01416		CL0516	ISP-domain	Rieske-like iron-sulphur domain	Rieske [2Fe-2S] domain	PF00355		metabolism	Energy production and conversion	0V4GT	Component of the ubiquinol-cytochrome c reductase complex (complex III or cytochrome b-c1 complex), which is a respiratory chain that generates an electrochemical potential coupled to ATP synthesis (By similarity)	9606.ENSP00000306397		0	0.000355054
B3KM34;O75439;Q96CP5		Eukaryota	Chordata	Mammalia	Primates	Cercopithecidae	Colobus	Colobus angolensis		unclassified	unclassified	unclassified	unclassified		CL0094	Peptidase_ME	LuxS/MPP-like metallohydrolase	Peptidase M16 inactive domain	PF05193		cellular processes and signaling	Posttranslational modification, protein turnover, chaperones	COG0612	peptidase'	9685.ENSFCAP00000000589		0	0.000205481
Q8NE86		Eukaryota	Chordata	Mammalia	Primates	Cercopithecidae	Rhinopithecus	Rhinopithecus roxellana		unclassified	unclassified	unclassified	unclassified		unclassified	unclassified	unclassified	Mitochondrial calcium uniporter	PF04678		poorly characterized	Function unknown	0DF01	mitochondrial calcium uniporter	9606.ENSP00000362144		0	0.000287517
Q9UBI6		Eukaryota	Chordata	Mammalia	Primates	Cercopithecidae	Papio	Papio anubis		unclassified	unclassified	unclassified	unclassified		unclassified	unclassified	unclassified	GGL domain	PF00631		cellular processes and signaling	Signal transduction mechanisms	0DVJW	Guanine nucleotide-binding proteins (G proteins) are involved as a modulator or transducer in various transmembrane signaling systems. The beta and gamma chains are required for the GTPase activity, for replacement of GDP by GTP, and for G protein- effector interaction	9361.ENSDNOP00000013002		0	0.000932402
Q460N5		Eukaryota	Chordata	Mammalia	Primates	Cercopithecidae	Rhinopithecus	Rhinopithecus roxellana		unclassified	unclassified	unclassified	unclassified		unclassified	unclassified	unclassified	WWE domain	PF02825		information storage and processing	Transcription	1AWYB	Poly (ADP-ribose) polymerase family, member 14	9606.ENSP00000418194		0	3.72754e-05
P33897		Eukaryota	Chordata	Mammalia	Primates	Cercopithecidae	Colobus	Colobus angolensis		Transport and binding proteins	Carbohydrates, organic alcohols, and acids	peroxysomal long chain fatty acyl transporter	TIGR00954		CL0023	P-loop_NTPase	P-loop containing nucleoside triphosphate hydrolase superfamily	ABC transporter	PF00005		metabolism	Lipid transport and metabolism	0UFQI	ATP-binding cassette, sub-family D (ALD), member	9986.ENSOCUP00000015398		0	9.01113e-05
Q4G176		Eukaryota	Chordata	Mammalia	Primates	Cercopithecidae	Papio	Papio anubis		unclassified	unclassified	unclassified	unclassified		CL0531	AMP-binding_C	AMP-binding enzyme C-terminal domain superfamily	AMP-binding enzyme C-terminal domain	PF13193		metabolism	Lipid transport and metabolism	1AW04	acyl-CoA synthetase family member 3	9606.ENSP00000320646		0	5.86556e-05
Q6FIE9		Eukaryota	Chordata	Mammalia	Primates	Cercopithecidae	Papio	Papio anubis		unclassified	unclassified	unclassified	unclassified		CL0214	UBA	UBA superfamily	CUE domain	PF02845		cellular processes and signaling	Signal transduction mechanisms	0UGFR	Toll interacting protein	9601.ENSPPYP00000003370		0	0.000490021
Q6WKZ4		Eukaryota	Chordata	Mammalia	Primates	Cercopithecidae	Rhinopithecus	Rhinopithecus bieti		unclassified	unclassified	unclassified	unclassified		unclassified	unclassified	unclassified	FIP domain	PF09457		poorly characterized	Function unknown	0DGS4	RAB11 family interacting protein 1 (class I)	9606.ENSP00000331342		0	2.63333e-05
P08574;Q8TBT6		Eukaryota	Chordata	Mammalia	Primates	Cercopithecidae	Macaca	Macaca fascicularis		unclassified	unclassified	unclassified	unclassified		CL0318	Cytochrome-c	Cytochrome c superfamily	Cytochrome C1 family	PF02167		metabolism	Energy production and conversion	1CW0B	Cytochrome c1	various		0	0.000103956
Q9BY49		Eukaryota	Chordata	Mammalia	Primates	Cercopithecidae	Chlorocebus	Chlorocebus sabaeus		unclassified	unclassified	unclassified	unclassified		CL0063	NADP_Rossmann	FAD/NAD(P)-binding Rossmann fold Superfamily	NADP oxidoreductase coenzyme F420-dependent	PF03807		metabolism	Lipid transport and metabolism	16GD0	peroxisomal trans-2-enoyl-CoA reductase	9606.ENSP00000265322		0	0.000221561
P46109		Eukaryota	Chordata	Mammalia	Primates	Cercopithecidae	Mandrillus	Mandrillus leucophaeus		unclassified	unclassified	unclassified	unclassified		CL0010	SH3	Src homology-3 domain	Variant SH3 domain	PF14604		cellular processes and signaling	Signal transduction mechanisms	10574	v-crk sarcoma virus CT10 oncogene homolog	61853.ENSNLEP00000000117		0	0.000111504
P09914		Eukaryota	Chordata	Mammalia	Primates	Cercopithecidae	Rhinopithecus	Rhinopithecus bieti		unclassified	unclassified	unclassified	unclassified		CL0020	TPR	Tetratrico peptide repeat superfamily	Anaphase-promoting complex, cyclosome, subunit 3	PF12895		poorly characterized	Function unknown	0DNWM	interferon-induced protein with tetratricopeptide repeats	9606.ENSP00000360869		0	0.000279974
Q9BTZ2		Eukaryota	Chordata	Mammalia	Primates	Cercopithecidae	Macaca	Macaca fascicularis		unclassified	unclassified	unclassified	unclassified		CL0063	NADP_Rossmann	FAD/NAD(P)-binding Rossmann fold Superfamily	KR domain	PF08659		metabolism	Secondary metabolites biosynthesis, transport and catabolism	1CT9P	Dehydrogenase reductase SDR family member	9606.ENSP00000326219		0	0.000482971
Q6ZS72		Eukaryota	Chordata	Mammalia	Primates	Cercopithecidae	Papio	Papio anubis		unclassified	unclassified	unclassified	unclassified		unclassified	unclassified	unclassified	unclassified	unclassified		poorly characterized	Function unknown	0A1S0	chromosome 19 open reading frame 35	9606.ENSP00000345102		0	0.00014193
O60486		Eukaryota	Chordata	Mammalia	Primates	Cercopithecidae	Macaca	Macaca fascicularis		unclassified	unclassified	unclassified	unclassified		unclassified	unclassified	unclassified	Sema domain	PF01403		cellular processes and signaling	Intracellular trafficking, secretion, and vesicular transport	107MM	Plexin C1	9606.ENSP00000258526		0	6.43613e-05
Q15323		Eukaryota	Chordata	Mammalia	Primates	Cercopithecidae	Macaca	Macaca mulatta		unclassified	unclassified	unclassified	unclassified		unclassified	unclassified	unclassified	Intermediate filament protein	PF00038		cellular processes and signaling	Cytoskeleton	0DKRV	keratin, type i	30608.ENSMICP00000011680		0	0.000322754
P0C2W1		Eukaryota	Chordata	Mammalia	Primates	Cercopithecidae	Macaca	Macaca mulatta		unclassified	unclassified	unclassified	unclassified		CL0271	F-box	F-box-like domain	F-box domain	PF00646		information storage and processing	Translation, ribosomal structure and biogenesis	KOG3953	splA ryanodine receptor domain and SOCS box containing	9606.ENSP00000310332		0	0.000118132
O43149		Eukaryota	Chordata	Mammalia	Primates	Cercopithecidae	Papio	Papio anubis		unclassified	unclassified	unclassified	unclassified		CL0202	GBD	Galactose-binding domain-like superfamily	Anaphase-promoting complex, subunit 10 (APC10)	PF03256		poorly characterized	Function unknown	0II3P	Zinc finger, ZZ-type with EF-hand domain 1	9606.ENSP00000371051		0	2.26724e-05
A0A024R7F9;A0A2H4FWZ7;A0A2H4FX55;A0A2H4FX57;A0A2H4FX81;A0A2H4G0V0;A0A2H4G1S8;A0A2H4G235;A0A2H4G245;A0A2L2DH10;A0A2L2DH19;A0A2L2DH21;A0A2L2DH39		Eukaryota	Chordata	Mammalia	Primates	Cercopithecidae	Macaca	various		unclassified	unclassified	unclassified	unclassified		various	various	various	various	various		metabolism	Amino acid transport and metabolism	09V8M	glutaryl-CoA dehydrogenase	9598.ENSPTRP00000018006		0	0.000153272
Q14289		Eukaryota	Chordata	Mammalia	Primates	Cercopithecidae	Rhinopithecus	Rhinopithecus roxellana		unclassified	unclassified	unclassified	unclassified		CL0632	FERM_M	FERM middle domain superfamily	FERM central domain	PF00373		cellular processes and signaling	Signal transduction mechanisms	1ATHR	protein tyrosine kinase 2 beta	9606.ENSP00000332816		0	3.34843e-05
P31937		Eukaryota	Chordata	Mammalia	Primates	Cercopithecidae	Cercocebus	Cercocebus atys		Energy metabolism	Amino acids and amines	3-hydroxyisobutyrate dehydrogenase	TIGR01692		CL0063	NADP_Rossmann	FAD/NAD(P)-binding Rossmann fold Superfamily	NADP oxidoreductase coenzyme F420-dependent	PF03807		unclassified	unclassified	unclassified	unclassified	unclassified		0	0.000797897
B4DL07;P28288		Eukaryota	Chordata	Mammalia	Primates	Cercopithecidae	various	various		Transport and binding proteins	Carbohydrates, organic alcohols, and acids	peroxysomal long chain fatty acyl transporter	TIGR00954		CL0023	P-loop_NTPase	P-loop containing nucleoside triphosphate hydrolase superfamily	ABC transporter	PF00005		poorly characterized	Function unknown	COG4178	(ABC) transporter	various		0	9.82913e-05
P11233		Eukaryota	Chordata	Mammalia	Primates	Cercopithecidae	Colobus	Colobus angolensis		Unknown function	General	small GTP-binding protein domain	TIGR00231		CL0023	P-loop_NTPase	P-loop containing nucleoside triphosphate hydrolase superfamily	RsgA GTPase	PF03193		poorly characterized	Function unknown	0V4MC	v-ral simian leukemia viral oncogene homolog	61853.ENSNLEP00000003716		0	0.000325888
P51812		Eukaryota	Chordata	Mammalia	Primates	Cercopithecidae	Chlorocebus	Chlorocebus sabaeus		unclassified	unclassified	unclassified	unclassified		CL0016	PKinase	Protein kinase superfamily	Phosphotransferase enzyme family	PF01636		cellular processes and signaling	Signal transduction mechanisms	0XNPH	protein serine/threonine kinase activity	59729.ENSTGUP00000007739		0	0.000136376
Q9NRG7		Eukaryota	Chordata	Mammalia	Primates	Cercopithecidae	Chlorocebus	Chlorocebus sabaeus		Hypothetical proteins	Conserved	TIGR01777 family protein	TIGR01777		unclassified	unclassified	unclassified	Domain of unknown function (DUF1731)	PF08338		metabolism	Nucleotide transport and metabolism	0RPH0	short chain dehydrogenase reductase family 39U, member 1	9598.ENSPTRP00000052747		0	0.000105911
Q709C8		Eukaryota	Chordata	Mammalia	Primates	Cercopithecidae	Rhinopithecus	Rhinopithecus roxellana		unclassified	unclassified	unclassified	unclassified		unclassified	unclassified	unclassified	Autophagy-related protein C terminal domain	PF09333		cellular processes and signaling	Intracellular trafficking, secretion, and vesicular transport	12PEB	vacuolar protein	9606.ENSP00000261517		0	1.78878e-05
Q86SF2		Eukaryota	Chordata	Mammalia	Primates	Cercopithecidae	Colobus	Colobus angolensis		unclassified	unclassified	unclassified	unclassified		CL0066	Trefoil	Beta-trefoil superfamily	Ricin-type beta-trefoil lectin domain	PF00652		cellular processes and signaling	Posttranslational modification, protein turnover, chaperones	0URC0	UDP-N-acetyl-alpha-D-galactosamine polypeptide N-acetylgalactosaminyltransferase 7 (GalNAc-T7)	9606.ENSP00000265000		0	5.07569e-05
Q96QH2		Eukaryota	Chordata	Mammalia	Primates	Cercopithecidae	Chlorocebus	Chlorocebus sabaeus		unclassified	unclassified	unclassified	unclassified		CL0010	SH3	Src homology-3 domain	Helically-extended SH3 domain	PF14603		cellular processes and signaling	Signal transduction mechanisms	0A483	PML-RARA regulated adaptor molecule 1	9606.ENSP00000408342		0	9.95441e-05
Q96GS4		Eukaryota	Chordata	Mammalia	Primates	Cercopithecidae	Macaca	Macaca nemestrina		unclassified	unclassified	unclassified	unclassified		unclassified	unclassified	unclassified	BLOC-1-related complex sub-unit 6	PF10157		poorly characterized	Function unknown	13PKB	chromosome 17 open reading frame 59	9606.ENSP00000373669		0	9.34097e-05
P27694		Eukaryota	Chordata	Mammalia	Primates	Cercopithecidae	Papio	Papio anubis		DNA metabolism	DNA replication, recombination, and repair	replication factor-a protein 1 (rpa1)	TIGR00617		CL0021	OB	OB fold	OB-fold nucleic acid binding domain	PF01336		information storage and processing	Replication, recombination and repair	0DM2P	Replication protein A1, 70kDa	9606.ENSP00000254719		0	5.41352e-05
O95822		Eukaryota	Chordata	Mammalia	Primates	Cercopithecidae	Macaca	Macaca nemestrina		unclassified	unclassified	unclassified	unclassified		unclassified	unclassified	unclassified	Malonyl-CoA decarboxylase N-terminal domain	PF17408		metabolism	Carbohydrate transport and metabolism	1D07J	Malonyl-CoA decarboxylase	9606.ENSP00000262430		0	6.76415e-05
Q9Y4E8		Eukaryota	Chordata	Mammalia	Primates	Cercopithecidae	Macaca	Macaca mulatta		unclassified	unclassified	unclassified	unclassified		CL0072	Ubiquitin	Ubiquitin superfamily	Ubiquitin-specific protease C-terminal	PF14533		cellular processes and signaling	Posttranslational modification, protein turnover, chaperones	1CQTP	ubiquitin- specific peptidase	9544.ENSMMUP00000001283		0	3.39931e-05
A0A0B4J207;P21108		Eukaryota	Chordata	Actinopteri	Cichliformes	Cichlidae	Oreochromis	Oreochromis niloticus		Purines, pyrimidines, nucleosides, and nucleotides	Purine ribonucleotide biosynthesis	ribose-phosphate diphosphokinase	TIGR01251		CL0533	PRTase-like	PRPP synthetase-associated protein 1	Phosphoribosyl transferase domain	PF00156		unclassified	unclassified	unclassified	unclassified	unclassified		0	0.000106244
A0A226EVU5		Eukaryota	Chordata	unclassified	Coelacanthiformes	Coelacanthidae	Latimeria	Latimeria chalumnae		unclassified	unclassified	unclassified	unclassified		CL0442	Tubulin_C	Tubulin, FtsZ and Misato and their C-termini,	Tubulin C-terminal domain	PF03953		cellular processes and signaling	Cytoskeleton	0DGS2	Tubulin is the major constituent of microtubules. It binds two moles of GTP, one at an exchangeable site on the beta chain and one at a non-exchangeable site on the alpha chain (By similarity)	51511.ENSCSAVP00000019565		7.9098e-05	6.11877e-05
Q15717		Eukaryota	Chordata	unclassified	Coelacanthiformes	Coelacanthidae	Latimeria	Latimeria chalumnae		unclassified	unclassified	ELAV/HuD family splicing factor	TIGR01661		CL0221	RRM	RRM-like clan	BRCA1-associated protein 2	PF07576		information storage and processing	RNA processing and modification	0V43Y	ELAV (embryonic lethal, abnormal vision, Drosophila)-like	9601.ENSPPYP00000010652		0	0.000205929
O75396		Eukaryota	Chordata	Mammalia	Rodentia	Cricetidae	Mesocricetus	Mesocricetus auratus		unclassified	unclassified	unclassified	unclassified		CL0445	SNARE-fusion	SNARE-fusion membrane complex superfamily	Synaptobrevin	PF00957		unclassified	unclassified	unclassified	unclassified	unclassified		0.00137611	0.00249797
A0A024R4S0;M0R1L7		Eukaryota	Chordata	Mammalia	Rodentia	Cricetidae	Mesocricetus	Mesocricetus auratus		unclassified	unclassified	unclassified	unclassified		CL0235	PspA	PspA/ESCRT-III	Snf7	PF03357		cellular processes and signaling	Intracellular trafficking, secretion, and vesicular transport	1CXPP	charged multivesicular body protein 2a	various		0.00037066	0.000302401
A0A1S5UZ07;Q9Y490		Eukaryota	Chordata	Mammalia	Rodentia	Cricetidae	Mesocricetus	Mesocricetus auratus		unclassified	unclassified	unclassified	unclassified		CL0632	FERM_M	FERM middle domain superfamily	FERM central domain	PF00373		unclassified	unclassified	unclassified	unclassified	unclassified		0.000939075	0.00102353
Q9Y3L5		Eukaryota	Chordata	Mammalia	Rodentia	Cricetidae	Cricetulus	Cricetulus griseus		Unknown function	General	small GTP-binding protein domain	TIGR00231		CL0023	P-loop_NTPase	P-loop containing nucleoside triphosphate hydrolase superfamily	ADP-ribosylation factor family	PF00025		poorly characterized	Function unknown	COG1100	GTP-binding Protein	10116.ENSRNOP00000003414		0.000460392	0.000551468
Q59EX4		Eukaryota	Chordata	Mammalia	Rodentia	Cricetidae	Mesocricetus	Mesocricetus auratus		unclassified	unclassified	HAD ATPase, P-type, family IC	TIGR01494		CL0137	HAD	HAD superfamily	haloacid dehalogenase-like hydrolase	PF08282		metabolism	Inorganic ion transport and metabolism	0S321	ATPase, aminophospholipid transporter (APLT), class I, type 8A, member 1	9601.ENSPPYP00000016421		0.000213075	0.000370929
A0A109NGN6;Q5U0A0		Eukaryota	Chordata	Mammalia	Rodentia	Cricetidae	Cricetulus	Cricetulus griseus		unclassified	unclassified	unclassified	unclassified		CL0052	NTN	NTN hydrolase superfamily	Proteasome subunit A N-terminal signature	PF10584		cellular processes and signaling	Posttranslational modification, protein turnover, chaperones	KOG0176	The proteasome is a multicatalytic proteinase complex which is characterized by its ability to cleave peptides with Arg, Phe, Tyr, Leu, and Glu adjacent to the leaving group at neutral or slightly basic pH. The proteasome has an ATP-dependent proteolytic activity (By similarity)	various		0.00139021	0.000837499
Q15907		Eukaryota	Chordata	Mammalia	Rodentia	Cricetidae	Cricetulus	Cricetulus griseus		Unknown function	General	small GTP-binding protein domain	TIGR00231		CL0023	P-loop_NTPase	P-loop containing nucleoside triphosphate hydrolase superfamily	50S ribosome-binding GTPase	PF01926		cellular processes and signaling	Intracellular trafficking, secretion, and vesicular transport	0V837	member RAS oncogene family	9601.ENSPPYP00000010662		0.00173463	0.00107883
P35579		Eukaryota	Chordata	Mammalia	Rodentia	Cricetidae	Mesocricetus	Mesocricetus auratus		unclassified	unclassified	unclassified	unclassified		unclassified	unclassified	unclassified	Myosin N-terminal SH3-like domain	PF02736		unclassified	unclassified	unclassified	unclassified	unclassified		0.00161547	0.00140409
B4DUI8		Eukaryota	Chordata	Mammalia	Rodentia	Cricetidae	Cricetulus	Cricetulus griseus		unclassified	unclassified	unclassified	unclassified		CL0108	Actin_ATPase	Actin-like ATPase Superfamily	Actin	PF00022		cellular processes and signaling	Cytoskeleton	09TDS	Actins are highly conserved proteins that are involved in various types of cell motility and are ubiquitously expressed in all eukaryotic cells	132908.ENSPVAP00000011835		0.000631466	0.000707066
B4DY90		Eukaryota	Chordata	Mammalia	Rodentia	Cricetidae	Cricetulus	Cricetulus griseus		unclassified	unclassified	unclassified	unclassified		CL0442	Tubulin_C	Tubulin, FtsZ and Misato and their C-termini,	Tubulin C-terminal domain	PF03953		unclassified	unclassified	unclassified	unclassified	unclassified		0.000814978	0.000796229
Q53GF5		Eukaryota	Chordata	Mammalia	Rodentia	Cricetidae	Neotoma	Neotoma lepida		unclassified	unclassified	unclassified	unclassified		CL0052	NTN	NTN hydrolase superfamily	Proteasome subunit A N-terminal signature	PF10584		cellular processes and signaling	Posttranslational modification, protein turnover, chaperones	0XPQ8	The proteasome is a multicatalytic proteinase complex which is characterized by its ability to cleave peptides with Arg, Phe, Tyr, Leu, and Glu adjacent to the leaving group at neutral or slightly basic pH. The proteasome has an ATP-dependent proteolytic activity (By similarity)	9669.ENSMPUP00000018034		0.0007201	0.000286893
P68366		Eukaryota	Chordata	Mammalia	Rodentia	Cricetidae	Neotoma	Neotoma lepida		unclassified	unclassified	unclassified	unclassified		CL0442	Tubulin_C	Tubulin, FtsZ and Misato and their C-termini,	Tubulin C-terminal domain	PF03953		cellular processes and signaling	Cytoskeleton	1D1KE	Tubulin is the major constituent of microtubules. It binds two moles of GTP, one at an exchangeable site on the beta chain and one at a non-exchangeable site on the alpha chain (By similarity)	7955.ENSDARP00000040203		0.000279899	0.000299701
V9HVZ7		Eukaryota	Chordata	Mammalia	Rodentia	Cricetidae	Mesocricetus	Mesocricetus auratus		unclassified	unclassified	unclassified	unclassified		CL0108	Actin_ATPase	Actin-like ATPase Superfamily	Actin	PF00022		cellular processes and signaling	Cytoskeleton	09TDS	Actins are highly conserved proteins that are involved in various types of cell motility and are ubiquitously expressed in all eukaryotic cells	7070.TC003326-PA		0.000386623	0
P43034		Eukaryota	Chordata	Mammalia	Rodentia	Cricetidae	Cricetulus	Cricetulus griseus		unclassified	unclassified	unclassified	unclassified		CL0186	Beta_propeller	Beta propeller clan	Eukaryotic translation initiation factor eIF2A	PF08662		information storage and processing	RNA processing and modification	12N8E	Positively regulates the activity of the minus-end directed microtubule motor protein dynein. May enhance dynein- mediated microtubule sliding by targeting dynein to the microtubule plus end. Required for	7739.JGI62885		0.000105142	0.000163739
A0A140VJS3		Eukaryota	Chordata	Mammalia	Rodentia	Cricetidae	Neotoma	Neotoma lepida		unclassified	unclassified	26S proteasome subunit P45 family	TIGR01242		CL0023	P-loop_NTPase	P-loop containing nucleoside triphosphate hydrolase superfamily	Holliday junction DNA helicase ruvB N-terminus	PF05496		cellular processes and signaling	Posttranslational modification, protein turnover, chaperones	0UMSS	Proteasome (Prosome, macropain) 26S subunit, ATPase, 5	10020.ENSDORP00000003925		0.000106178	0.000248568
Q59GM9		Eukaryota	Chordata	Mammalia	Rodentia	Cricetidae	Mesocricetus	Mesocricetus auratus		Energy metabolism	Biosynthesis and degradation of polysaccharides	glycogen/starch/alpha-glucan phosphorylases	TIGR02093		CL0113	GT-B	Glycosyl transferase clan GT-B	Carbohydrate phosphorylase	PF00343		metabolism	Carbohydrate transport and metabolism	COG0058	Phosphorylase is an important allosteric enzyme in carbohydrate metabolism. Enzymes from different sources differ in their regulatory mechanisms and in their natural substrates. However, all known phosphorylases share catalytic and structural properties (By similarity)	9031.ENSGALP00000013845		0	3.90585e-05
Q7Z5T5		Eukaryota	Chordata	Mammalia	Rodentia	Cricetidae	Mesocricetus	Mesocricetus auratus		unclassified	unclassified	unclassified	unclassified		CL0123	HTH	Helix-turn-helix clan	PCI domain	PF01399		unclassified	unclassified	unclassified	unclassified	unclassified		0	4.16079e-05
Q6FHM2		Eukaryota	Chordata	Actinopteri	Cypriniformes	Cyprinidae	Danio	Danio rerio		unclassified	unclassified	unclassified	unclassified		CL0186	Beta_propeller	Beta propeller clan	Eukaryotic translation initiation factor eIF2A	PF08662		poorly characterized	Function unknown	12NUC	guanine nucleotide binding protein (G protein), beta	9669.ENSMPUP00000015595		0.000870186	0.000592349
Q6P589		Eukaryota	Chordata	Mammalia	Cingulata	Dasypodidae	Dasypus	Dasypus novemcinctus		unclassified	unclassified	unclassified	unclassified		unclassified	unclassified	unclassified	Domain of unknown function (DUF758)	PF05527		cellular processes and signaling	Signal transduction mechanisms	0IGTQ	Tumor necrosis factor alpha-induced protein 8-like	9606.ENSP00000357906		0.000457889	0.000364853
O75563		Eukaryota	Chordata	Mammalia	Cetacea	Delphinidae	Tursiops	Tursiops truncatus		unclassified	unclassified	unclassified	unclassified		CL0010	SH3	Src homology-3 domain	Variant SH3 domain	PF07653		cellular processes and signaling	Signal transduction mechanisms	1CVES	src kinase associated phosphoprotein 2	9606.ENSP00000005587		0.000583974	0.000840889
A0A024QZT0;A0A0A0MR02		Eukaryota	Chordata	Mammalia	Cetacea	Delphinidae	Tursiops	Tursiops truncatus		unclassified	unclassified	unclassified	unclassified		CL0193	MBB	Outer membrane beta-barrel protein superfamily	Eukaryotic porin	PF01459		metabolism	Inorganic ion transport and metabolism	0A07K	Voltage-dependent anion channel	9685.ENSFCAP00000020840		0.000713083	0.00137006
P32189		Eukaryota	Chordata	Mammalia	Cetacea	Delphinidae	Tursiops	Tursiops truncatus		Energy metabolism	Other	glycerol kinase	TIGR01311		CL0108	Actin_ATPase	Actin-like ATPase Superfamily	FGGY family of carbohydrate kinases, C-terminal domain	PF02782		metabolism	Energy production and conversion	COG0554	Key enzyme in the regulation of glycerol uptake and metabolism (By similarity)	9606.ENSP00000368226		0	0.000120095
A0A0S2Z3G9		Eukaryota	Chordata	Mammalia	Didelphimorphia	Didelphidae	Monodelphis	Monodelphis domestica		unclassified	unclassified	unclassified	unclassified		CL0188	CH	Calponin homology domain	CAMSAP CH domain	PF11971		cellular processes and signaling	Cytoskeleton	1CTZS	actinin, alpha	13735.ENSPSIP00000009799		0.00124744	0.00110537
B2RDX5;P26639;Q53GX7		Eukaryota	Chordata	Mammalia	Didelphimorphia	Didelphidae	Monodelphis	Monodelphis domestica		Protein synthesis	tRNA aminoacylation	threonine--tRNA ligase	TIGR00418		CL0094	Peptidase_ME	LuxS/MPP-like metallohydrolase	Threonyl and Alanyl tRNA synthetase second additional domain	PF07973		various	various	various	various	various		0	4.61235e-05
A0A024R0E5;A8K0T9		Eukaryota	Chordata	unclassified	Squamata	Dipsadidae	Hypsiglena	Hypsiglena sp. JMG-2014		unclassified	unclassified	unclassified	unclassified		unclassified	unclassified	unclassified	F-actin capping protein alpha subunit	PF01267		cellular processes and signaling	Cytoskeleton	1CPRA	capping protein (actin filament) muscle Z-line, alpha	9606.ENSP00000263168		0.000739901	0.00105705
P05141;Q6NVC0		Eukaryota	Chordata	unclassified	Squamata	Elapidae	Micrurus	Micrurus fulvius		unclassified	unclassified	unclassified	unclassified		unclassified	unclassified	unclassified	Mitochondrial carrier protein	PF00153		metabolism	Energy production and conversion	1CTEU	solute carrier family 25 (mitochondrial carrier)	8128.ENSONIP00000006522		0.000903817	0.00135165
D3DP78		Eukaryota	Chordata	Mammalia	Proboscidea	Elephantidae	Loxodonta	Loxodonta africana		Protein synthesis	tRNA aminoacylation	aspartate--tRNA(Asn) ligase	TIGR00458		CL0040	tRNA_synt_II	Class II aminoacyl-tRNA and Biotin synthetases	tRNA synthetases class II core domain (F)	PF01409		information storage and processing	Translation, ribosomal structure and biogenesis	COG0017	asparaginyl-tRNA synthetase	9986.ENSOCUP00000012721		0.000447963	0.000431276
A0A1W2PR17;F2Z2I2;Q16875;Q5VX20;Q5W015		Eukaryota	Chordata	Mammalia	Proboscidea	Elephantidae	Loxodonta	Loxodonta africana		unclassified	unclassified	unclassified	unclassified		CL0023	P-loop_NTPase	P-loop containing nucleoside triphosphate hydrolase superfamily	Chromatin associated protein KTI12	PF08433		various	various	various	various	various		0.00014833	0.000118192
Q13630		Eukaryota	Chordata	Mammalia	Perissodactyla	Equidae	Equus	Equus caballus		unclassified	unclassified	unclassified	unclassified		CL0063	NADP_Rossmann	FAD/NAD(P)-binding Rossmann fold Superfamily	Polysaccharide biosynthesis protein	PF02719		metabolism	Carbohydrate transport and metabolism	0RRZC	Tissue specific transplantation antigen P35B	9606.ENSP00000398803		0.00039676	0.000314388
Q15031		Eukaryota	Chordata	Mammalia	Perissodactyla	Equidae	Equus	Equus caballus		Protein synthesis	tRNA aminoacylation	leucine--tRNA ligase	TIGR00396		CL0039	HUP	HUP - HIGH-signature proteins, UspA, and PP-ATPase.	Leucyl-tRNA synthetase, Domain 2	PF13603		information storage and processing	Translation, ribosomal structure and biogenesis	09W8K	Leucyl-tRNA synthetase 2, mitochondrial	9606.ENSP00000265537		0	3.69294e-05
Q69YG1		Eukaryota	Chordata	Mammalia	Insectivora	Erinaceidae	Erinaceus	Erinaceus europaeus		unclassified	unclassified	unclassified	unclassified		CL0465	Ank	Ankyrin repeat superfamily	Ankyrin repeat	PF13606		cellular processes and signaling	Posttranslational modification, protein turnover, chaperones	KOG0508	Fem-1 homolog	7668.SPU_012392tr		0.000713997	0.000568923
Q9BW60		Eukaryota	Chordata	Mammalia	Insectivora	Erinaceidae	Erinaceus	Erinaceus europaeus		unclassified	unclassified	unclassified	unclassified		unclassified	unclassified	unclassified	GNS1/SUR4 family	PF01151		metabolism	Lipid transport and metabolism	12RER	ELOVL fatty acid elongase	10141.ENSCPOP00000005500		0	0.000121096
B7Z4J7		Eukaryota	Chordata	Mammalia	Insectivora	Erinaceidae	Erinaceus	Erinaceus europaeus		unclassified	unclassified	molybdenum cofactor synthesis domain	TIGR00177		unclassified	unclassified	unclassified	MoeA C-terminal region (domain IV)	PF03454		metabolism	Coenzyme transport and metabolism	0DGSW	Gephyrin	9606.ENSP00000417901		0	4.79229e-05
A0A024QZ64;B7Z3K9		Eukaryota	Chordata	Mammalia	Cetacea	Eschrichtiidae	Eschrichtius	Eschrichtius robustus		unclassified	unclassified	unclassified	unclassified		CL0035	Peptidase_MH	Peptidase clan MH/MC/MF	Fructose-bisphosphate aldolase class-I	PF00274		metabolism	Carbohydrate transport and metabolism	12R22	fructose-bisphosphate aldolase	various		0.000747243	0.000742323
P04406		Eukaryota	Chordata	Mammalia	Carnivora	Felidae	Felis	Felis catus		Energy metabolism	Glycolysis/gluconeogenesis	glyceraldehyde-3-phosphate dehydrogenase, type I	TIGR01534		CL0063	NADP_Rossmann	FAD/NAD(P)-binding Rossmann fold Superfamily	Glyceraldehyde 3-phosphate dehydrogenase, NAD binding domain	PF00044		metabolism	Carbohydrate transport and metabolism	1CSMY	Has both glyceraldehyde-3-phosphate dehydrogenase and nitrosylase activities, thereby playing a role in glycolysis and nuclear functions, respectively. Glyceraldehyde-3-phosphate dehydrogenase is a key enzyme in glycolysis that catalyzes the first step of the pathway by converting D-glyceraldehyde 3- phosphate (G3P) into 3-phospho-D-glyceroyl phosphate. Modulates the organization and assembly of …	9646.ENSAMEP00000015124		0.00262606	0.0029051
Q16769		Eukaryota	Chordata	Mammalia	Carnivora	Felidae	Felis	Felis catus		unclassified	unclassified	unclassified	unclassified		CL0035	Peptidase_MH	Peptidase clan MH/MC/MF	Peptidase family M28	PF04389		cellular processes and signaling	Posttranslational modification, protein turnover, chaperones	0UPCI	Glutaminyl-peptide cyclotransferase	9606.ENSP00000344829		0.000352798	0.000278339
P05089		Eukaryota	Chordata	Mammalia	Carnivora	Felidae	Felis	Felis catus		unclassified	unclassified	arginase	TIGR01229		CL0302	Arginase	Arginase/deacetylase superfamily	Arginase family	PF00491		metabolism	Amino acid transport and metabolism	COG0010	hydrolase activity, acting on carbon-nitrogen (but not peptide) bonds, in linear amidines	9606.ENSP00000357066		0.000651076	0.0010438
P15924		Eukaryota	Chordata	Mammalia	Carnivora	Felidae	Felis	Felis catus		unclassified	unclassified	unclassified	unclassified		unclassified	unclassified	unclassified	Plectin repeat	PF00681		cellular processes and signaling	Cytoskeleton	0S2QX	Desmoplakin	9601.ENSPPYP00000018130		0.00019109	1.17679e-05
Q9UJ68		Eukaryota	Chordata	Mammalia	Carnivora	Felidae	Felis	Felis catus		Cellular processes	Adaptations to atypical conditions	peptide-methionine (S)-S-oxide reductase	TIGR00401		unclassified	unclassified	unclassified	Peptide methionine sulfoxide reductase	PF01625		cellular processes and signaling	Posttranslational modification, protein turnover, chaperones	0A07D	methionine sulfoxide reductase	9606.ENSP00000313921		0	0.000285672
P16152		Eukaryota	Chordata	Mammalia	Primates	Galagidae	Otolemur	Otolemur garnettii		unclassified	unclassified	unclassified	unclassified		CL0063	NADP_Rossmann	FAD/NAD(P)-binding Rossmann fold Superfamily	KR domain	PF08659		metabolism	Secondary metabolites biosynthesis, transport and catabolism	0RRJ8	NADPH-dependent reductase with broad substrate specificity. Catalyzes the reduction of a wide variety of carbonyl compounds including quinones, prostaglandins, menadione, plus various xenobiotics. Catalyzes the reduction of the antitumor anthracyclines doxorubicin and daunorubicin to the cardiotoxic compounds doxorubicinol and daunorubicinol. Can convert prostaglandin E2 to prostaglandin F2-alpha…	9598.ENSPTRP00000023898		0.000763941	0.000605102
O43815		Eukaryota	Chordata	Mammalia	Primates	Galagidae	Otolemur	Otolemur garnettii		unclassified	unclassified	unclassified	unclassified		CL0186	Beta_propeller	Beta propeller clan	Nucleoporin Nup120/160	PF11715		cellular processes and signaling	Cell cycle control, cell division, chromosome partitioning	0V8AG	Striatin, calmodulin binding protein	9606.ENSP00000263918		0	8.60679e-05
Q6ZMI0		Eukaryota	Chordata	Mammalia	Primates	Galagidae	Otolemur	Otolemur garnettii		unclassified	unclassified	unclassified	unclassified		unclassified	unclassified	unclassified	Predicted coiled-coil domain-containing protein	PF10205		poorly characterized	Function unknown	0DKYC	protein phosphatase 1, regulatory subunit 21	9606.ENSP00000294952		0	4.27529e-05
P61224		Eukaryota	Chordata	Aves	Gaviiformes	Gaviidae	Gavia	Gavia stellata		Unknown function	General	small GTP-binding protein domain	TIGR00231		CL0023	P-loop_NTPase	P-loop containing nucleoside triphosphate hydrolase superfamily	ADP-ribosylation factor family	PF00025		poorly characterized	Function unknown	COG1100	GTP-binding Protein	9823.ENSSSCP00000019310		0.00137367	0.00164065
B3GQS7		Eukaryota	Chordata	Mammalia	Rodentia	Heteromyidae	Dipodomys	Dipodomys ordii		Protein fate	Protein folding and stabilization	chaperonin GroL	TIGR02348		unclassified	unclassified	unclassified	TCP-1/cpn60 chaperonin family	PF00118		cellular processes and signaling	Posttranslational modification, protein turnover, chaperones	12QA7	Heat shock protein	59729.ENSTGUP00000010873		0.00162877	0.00277224
P51149		Eukaryota	Chordata	Mammalia	Rodentia	Heteromyidae	Dipodomys	Dipodomys ordii		Unknown function	General	small GTP-binding protein domain	TIGR00231		CL0023	P-loop_NTPase	P-loop containing nucleoside triphosphate hydrolase superfamily	Gtr1/RagA G protein conserved region	PF04670		cellular processes and signaling	Intracellular trafficking, secretion, and vesicular transport	0V6AJ	RAB7A, member RAS oncogene family	9669.ENSMPUP00000017223		0.00264084	0.00210486
Q93077		Eukaryota	Chordata	Mammalia	Rodentia	Heteromyidae	Dipodomys	Dipodomys ordii		unclassified	unclassified	unclassified	unclassified		CL0012	Histone	Histone superfamily	Histone-like transcription factor (CBF/NF-Y) and archaeal histone	PF00808		information storage and processing	Chromatin structure and dynamics	13R2C	Histone H2A	9685.ENSFCAP00000019554		0.000964576	0.000516407
P12004;Q6FHF5		Eukaryota	Chordata	Mammalia	Rodentia	Heteromyidae	Dipodomys	Dipodomys ordii		DNA metabolism	DNA replication, recombination, and repair	proliferating cell nuclear antigen (pcna)	TIGR00590		CL0060	DNA_clamp	DNA clamp superfamily	Rad9	PF04139		information storage and processing	Replication, recombination and repair	09XJK	This protein is an auxiliary protein of DNA polymerase delta and is involved in the control of eukaryotic DNA replication by increasing the polymerase's processibility during elongation of the leading strand (By similarity)	8364.ENSXETP00000017963		0.00096841	0.00103054
P46781		Eukaryota	Chordata	Mammalia	Rodentia	Heteromyidae	Dipodomys	Dipodomys ordii		Protein synthesis	Ribosomal proteins: synthesis and modification	ribosomal protein uS4	TIGR01018		CL0492	S4	S4 domain superfamily	Ribosomal protein S4/S9 N-terminal domain	PF00163		information storage and processing	Translation, ribosomal structure and biogenesis	0V9WD	Ribosomal protein S9	9601.ENSPPYP00000011623		0.000434287	0.000346046
E5RHW4;O94905		Eukaryota	Chordata	Mammalia	Rodentia	Heteromyidae	Dipodomys	Dipodomys ordii		unclassified	unclassified	unclassified	unclassified		CL0433	SPFH	SPFH superfamily	SPFH domain / Band 7 family	PF01145		cellular processes and signaling	Posttranslational modification, protein turnover, chaperones	1ASKA	ER lipid raft associated 2	9601.ENSPPYP00000020748		0.00024853	0.000297695
P25705		Eukaryota	Chordata	Mammalia	Rodentia	Heteromyidae	Dipodomys	Dipodomys ordii		Energy metabolism	ATP-proton motive force interconversion	ATP synthase F1, alpha subunit	TIGR00962		CL0275	HAS-barrel	HAS-barrel superfamily	ATP synthase alpha/beta family, beta-barrel domain	PF02874		metabolism	Energy production and conversion	COG0056	Produces ATP from ADP in the presence of a proton gradient across the membrane. The alpha chain is a regulatory subunit (By similarity)	9785.ENSLAFP00000012375		0.0019806	0.00248905
P31947		Eukaryota	Chordata	Mammalia	Rodentia	Heteromyidae	Dipodomys	Dipodomys ordii		unclassified	unclassified	unclassified	unclassified		unclassified	unclassified	unclassified	14-3-3 protein	PF00244		cellular processes and signaling	Posttranslational modification, protein turnover, chaperones	0UNW5	stratifin	61853.ENSNLEP00000022474		0.0001659	0
Q13347;Q53HU7		Eukaryota	Chordata	Mammalia	Rodentia	Heteromyidae	Dipodomys	Dipodomys ordii		unclassified	unclassified	unclassified	unclassified		CL0186	Beta_propeller	Beta propeller clan	Anaphase-promoting complex subunit 4 WD40 domain	PF12894		information storage and processing	Translation, ribosomal structure and biogenesis	0DQ8X	Component of the eukaryotic translation initiation factor 3 (eIF-3) complex, which is required for several steps in the initiation of protein synthesis. The eIF-3 complex associates with the 40S ribosome and facilitates the recruitment of eIF-1, eIF-1A, eIF-2 GTP methionyl-tRNAi and eIF-5 to form the 43S preinitiation complex (43S PIC). The eIF-3 complex stimulates mRNA recruitment to the 43S PIC…	9601.ENSPPYP00000001842		0.000259236	0.000619689
P23396		Eukaryota	Chordata	Mammalia	Rodentia	Heteromyidae	Dipodomys	Dipodomys ordii		Protein synthesis	Ribosomal proteins: synthesis and modification	ribosomal protein uS3	TIGR01008		CL0007	KH	K-Homology (KH) domain Superfamily	KH domain	PF07650		information storage and processing	Translation, ribosomal structure and biogenesis	KOG3181	ribosomal protein s3	9601.ENSPPYP00000004215		0	0.000278071
P61964		Eukaryota	Chordata	Mammalia	Rodentia	Heteromyidae	Dipodomys	Dipodomys ordii		unclassified	unclassified	unclassified	unclassified		CL0186	Beta_propeller	Beta propeller clan	Nucleoporin Nup120/160	PF11715		unclassified	unclassified	unclassified	unclassified	unclassified		0	9.98422e-05
Q13835		Eukaryota	Chordata	Mammalia	Primates	Hominidae	Homo	Homo sapiens		unclassified	unclassified	unclassified	unclassified		CL0020	TPR	Tetratrico peptide repeat superfamily	HEAT-like repeat	PF13513		cellular processes and signaling	Signal transduction mechanisms	1B38G	plakophilin 1 (ectodermal dysplasia skin fragility syndrome)	9606.ENSP00000263946		0.000112787	0
B3KTU5;K7ERH0		Eukaryota	Chordata	Mammalia	Primates	Hominidae	Homo	Homo sapiens		unclassified	unclassified	unclassified	unclassified		various	various	various	various	various		unclassified	unclassified	unclassified	unclassified	unclassified		7.19287e-05	0.000117365
A0A0A0MRZ8;P04433		Eukaryota	Chordata	Mammalia	Primates	Hominidae	Gorilla	Gorilla gorilla		unclassified	unclassified	unclassified	unclassified		CL0011	Ig	Immunoglobulin superfamily	Immunoglobulin domain	PF00047		poorly characterized	Function unknown	1D4BU	IGv	9601.ENSPPYP00000014183		0.000732623	0
Q9HAB8		Eukaryota	Chordata	Mammalia	Primates	Hominidae	Pan	Pan troglodytes		unclassified	unclassified	unclassified	unclassified		CL0063	NADP_Rossmann	FAD/NAD(P)-binding Rossmann fold Superfamily	DNA / pantothenate metabolism flavoprotein	PF04127		information storage and processing	Transcription	0V5ZK	Phosphopantothenoylcysteine synthetase	9606.ENSP00000361642		0.000403199	0.000433133
B4DFL1;B4DMK9;E9PEX6;P09622		Eukaryota	Chordata	Mammalia	Primates	Hominidae	various	various		unclassified	unclassified	dihydrolipoyl dehydrogenase	TIGR01350		CL0063	NADP_Rossmann	FAD/NAD(P)-binding Rossmann fold Superfamily	various	various		unclassified	unclassified	unclassified	unclassified	unclassified		0.000908451	0.00111979
Q6NUK7		Eukaryota	Chordata	Mammalia	Primates	Hominidae	Homo	Homo sapiens		unclassified	unclassified	unclassified	unclassified		CL0010	SH3	Src homology-3 domain	Variant SH3 domain	PF07653		cellular processes and signaling	Signal transduction mechanisms	COG0515	Serine Threonine protein kinase	9785.ENSLAFP00000006556		0.000579049	0.000461395
B4E290;Q6NUK1		Eukaryota	Chordata	Mammalia	Primates	Hominidae	Homo	Homo sapiens		unclassified	unclassified	unclassified	unclassified		CL0220	EF_hand	EF-hand like superfamily	Cytoskeletal-regulatory complex EF hand	PF12763		metabolism	Energy production and conversion	0UNNV	Solute carrier family 25 (Mitochondrial carrier	9305.ENSSHAP00000019203		0.000176628	0.000211569
B2R5I8;Q13637		Eukaryota	Chordata	Mammalia	Primates	Hominidae	various	various		Unknown function	General	small GTP-binding protein domain	TIGR00231		CL0023	P-loop_NTPase	P-loop containing nucleoside triphosphate hydrolase superfamily	Gtr1/RagA G protein conserved region	PF04670		cellular processes and signaling	Intracellular trafficking, secretion, and vesicular transport	0UK7T	RAB32, member RAS oncogene family	9606.ENSP00000356465		0.000374452	0.000744947
A0A024R693;Q59FR8;Q6FGL0;Q86TY5		Eukaryota	Chordata	Mammalia	Primates	Hominidae	various	various		unclassified	unclassified	unclassified	unclassified		CL0004	Concanavalin	Concanavalin-like lectin/glucanase superfamily	Galactoside-binding lectin	PF00337		cellular processes and signaling	Extracellular structures	1D159	Lectin galactoside-binding soluble 3	various		0.00031894	0.000391157
E7EQ61;E7EWE1;Q9GZZ9		Eukaryota	Chordata	Mammalia	Primates	Hominidae	various	various		unclassified	unclassified	unclassified	unclassified		CL0063	NADP_Rossmann	FAD/NAD(P)-binding Rossmann fold Superfamily	ThiF family	PF00899		cellular processes and signaling	Posttranslational modification, protein turnover, chaperones	KOG2336	Ubiquitin-like modifier activating enzyme 5	9606.ENSP00000348565		0.00010184	0.000166171
P51148		Eukaryota	Chordata	Mammalia	Primates	Hominidae	Homo	Homo sapiens		Unknown function	General	small GTP-binding protein domain	TIGR00231		CL0023	P-loop_NTPase	P-loop containing nucleoside triphosphate hydrolase superfamily	50S ribosome-binding GTPase	PF01926		cellular processes and signaling	Intracellular trafficking, secretion, and vesicular transport	1AVHS	RAB5C, member RAS oncogene family	9601.ENSPPYP00000009444		0.0025217	0.00248438
A0A0G2JH68;A0A2R8Y5N1;O60610;Q6URC4		Eukaryota	Chordata	Mammalia	Primates	Hominidae	Homo	Homo sapiens		unclassified	unclassified	unclassified	unclassified		unclassified	unclassified	unclassified	DRF Autoregulatory Domain	PF06345		unclassified	unclassified	unclassified	unclassified	unclassified		3.23453e-05	7.93385e-05
P78344		Eukaryota	Chordata	Mammalia	Primates	Hominidae	Homo	Homo sapiens		unclassified	unclassified	unclassified	unclassified		CL0020	TPR	Tetratrico peptide repeat superfamily	MA3 domain	PF02847		information storage and processing	Translation, ribosomal structure and biogenesis	0ZIZB	Eukaryotic translation initiation factor 4 gamma	9669.ENSMPUP00000012788		4.53619e-05	7.44998e-05
B4DP97;D3DVW9;P78324		Eukaryota	Chordata	Mammalia	Primates	Hominidae	Homo	Homo sapiens		unclassified	unclassified	unclassified	unclassified		CL0011	Ig	Immunoglobulin superfamily	Immunoglobulin I-set domain	PF07679		cellular processes and signaling	Signal transduction mechanisms	0IKYM	signal-regulatory protein	9606.ENSP00000348307		0.000330433	0.000465766
H6VRF8;H6VRG0;H6VRG1;P04264		Eukaryota	Chordata	Mammalia	Primates	Hominidae	various	various		unclassified	unclassified	unclassified	unclassified		CL0590	OML_zippers	Major outer membrane lipoprotein zipper superfamily	Alanine-zipper, major outer membrane lipoprotein	PF11839		cellular processes and signaling	Cytoskeleton	0V55Z	keratin, type II cytoskeletal	9483.ENSCJAP00000033489		0.00444422	0.00275851
P04259		Eukaryota	Chordata	Mammalia	Primates	Hominidae	Homo	Homo sapiens		unclassified	unclassified	unclassified	unclassified		unclassified	unclassified	unclassified	Keratin type II head	PF16208		cellular processes and signaling	Cytoskeleton	0V55Z	keratin, type II cytoskeletal	9606.ENSP00000252252		0.000298765	0.00011903
A8K6A7;B4E0K9;O00754		Eukaryota	Chordata	Mammalia	Primates	Hominidae	Homo	Homo sapiens		unclassified	unclassified	unclassified	unclassified		CL0599	GH57_38_middle	Families 57/38 glycoside transferase middle domain superfamily	Alpha mannosidase middle domain	PF09261		metabolism	Carbohydrate transport and metabolism	0DKQJ	mannosidase, alpha, class 2B, member	9606.ENSP00000395473		0.0002907	0.000232626
O15400		Eukaryota	Chordata	Mammalia	Primates	Hominidae	Gorilla	Gorilla gorilla		unclassified	unclassified	unclassified	unclassified		CL0445	SNARE-fusion	SNARE-fusion membrane complex superfamily	Syntaxin	PF00804		cellular processes and signaling	Intracellular trafficking, secretion, and vesicular transport	0DEQD	Syntaxin 7	9593.ENSGGOP00000004057		0.000645607	0.000514429
P04179		Eukaryota	Chordata	Mammalia	Primates	Hominidae	Pan	Pan paniscus		unclassified	unclassified	unclassified	unclassified		unclassified	unclassified	unclassified	Iron/manganese superoxide dismutases, alpha-hairpin domain	PF00081		metabolism	Inorganic ion transport and metabolism	0DMMM	Destroys radicals which are normally produced within the cells and which are toxic to biological systems (By similarity)	9606.ENSP00000356022		0.000759024	0.000755014
A0A1B0GUU9;P01871		Eukaryota	Chordata	Mammalia	Primates	Hominidae	Homo	Homo sapiens		unclassified	unclassified	unclassified	unclassified		CL0011	Ig	Immunoglobulin superfamily	Immunoglobulin I-set domain	PF07679		poorly characterized	Function unknown	0S1AW	immunoglobulin heavy constant mu	9593.ENSGGOP00000018299		0.000975531	0.000566523
H3BQB1;H3BQF1;P07741		Eukaryota	Chordata	Mammalia	Primates	Hominidae	various	various		various	various	various	various		CL0533	PRTase-like	PRPP synthetase-associated protein 1	Phosphoribosyl transferase domain	PF00156		metabolism	Nucleotide transport and metabolism	0DS93	Adenine phosphoribosyltransferase	various		0.0011647	0.000745921
H3BN02;P20702		Eukaryota	Chordata	Mammalia	Primates	Hominidae	Homo	Homo sapiens		unclassified	unclassified	unclassified	unclassified		unclassified	unclassified	unclassified	Integrin alpha cytoplasmic region	PF00357		cellular processes and signaling	Extracellular structures	1DEZI	Integrin, alpha	9606.ENSP00000268296		0.000253091	0.000200809
B2R761;P22307		Eukaryota	Chordata	Mammalia	Primates	Hominidae	Homo	Homo sapiens		unclassified	unclassified	unclassified	unclassified		CL0046	Thiolase	Thiolase-like Superfamily	3-Oxoacyl-[acyl-carrier-protein (ACP)] synthase III	PF08545		metabolism	Lipid transport and metabolism	0V9S6	Sterol carrier protein 2	9606.ENSP00000360569		0.0006161	0.000429953
P35527		Eukaryota	Chordata	Mammalia	Primates	Hominidae	Pan	Pan troglodytes		unclassified	unclassified	unclassified	unclassified		unclassified	unclassified	unclassified	Intermediate filament protein	PF00038		cellular processes and signaling	Cytoskeleton	0RMGI	Keratin, type I cytoskeletal	9606.ENSP00000246662		0.00270786	0.00145578
P48668		Eukaryota	Chordata	Mammalia	Primates	Hominidae	Homo	Homo sapiens		unclassified	unclassified	unclassified	unclassified		unclassified	unclassified	unclassified	Keratin type II head	PF16208		cellular processes and signaling	Cytoskeleton	0V55Z	keratin, type II cytoskeletal	9606.ENSP00000252250		0.00425914	0.000655054
A0A0S2Z4N8;P50552		Eukaryota	Chordata	Mammalia	Primates	Hominidae	various	various		unclassified	unclassified	unclassified	unclassified		unclassified	unclassified	unclassified	VASP tetramerisation domain	PF08776		cellular processes and signaling	Signal transduction mechanisms	KOG4590	Sprouty-related, EVH1 domain containing	various		0.000670316	0.00150108
I3L0A1;J3KPA1;P54108		Eukaryota	Chordata	Mammalia	Primates	Hominidae	Homo	Homo sapiens		unclassified	unclassified	unclassified	unclassified		various	various	various	various	various		poorly characterized	Function unknown	0DMBK	cysteine-rich secretory protein	9606.ENSP00000389026		0.000454329	0
A0A024R3Q3;B4DN70;P61204		Eukaryota	Chordata	Mammalia	Primates	Hominidae	Homo	Homo sapiens		Unknown function	General	small GTP-binding protein domain	TIGR00231		CL0023	P-loop_NTPase	P-loop containing nucleoside triphosphate hydrolase superfamily	50S ribosome-binding GTPase	PF01926		various	various	various	various	various		0.000703647	0.000557561
G3V2F7;I3L0A0;Q13404		Eukaryota	Chordata	Mammalia	Primates	Hominidae	various	various		unclassified	unclassified	unclassified	unclassified		CL0208	UBC	Ubiquitin conjugating enzyme like superfamily	Ubiquitin-conjugating enzyme	PF00179		cellular processes and signaling	Posttranslational modification, protein turnover, chaperones	various	various	various		0.000227707	9.13126e-05
Q02817		Eukaryota	Chordata	Mammalia	Primates	Hominidae	Homo	Homo sapiens		unclassified	unclassified	unclassified	unclassified		unclassified	unclassified	unclassified	Trypsin Inhibitor like cysteine rich domain	PF01826		cellular processes and signaling	Posttranslational modification, protein turnover, chaperones	0YA0C	C8 domain	9606.ENSP00000415183		1.62679e-05	0
P22392;Q32Q12		Eukaryota	Chordata	Mammalia	Primates	Hominidae	Homo	Homo sapiens		unclassified	unclassified	unclassified	unclassified		unclassified	unclassified	unclassified	Nucleoside diphosphate kinase	PF00334		metabolism	Nucleotide transport and metabolism	KOG0888	nucleoside diphosphate kinase	various		0.000865599	0.000345612
P29350;Q53EL0;Q53XS4		Eukaryota	Chordata	Mammalia	Primates	Hominidae	various	various		unclassified	unclassified	unclassified	unclassified		CL0031	Phosphatase	Phosphatase superfamily	Dual specificity phosphatase, catalytic domain	PF00782		cellular processes and signaling	Signal transduction mechanisms	0V6WW	Protein tyrosine phosphatase, non-receptor type	9601.ENSPPYP00000004802		0.00162458	0.0018558
A8K4W2;Q08ET0;Q53GB3;Q5QNZ2		Eukaryota	Chordata	Mammalia	Primates	Hominidae	Homo	Homo sapiens		unclassified	unclassified	unclassified	unclassified		CL0255	ATP_synthase	ATP synthase F0 subunit	Mitochondrial ATP synthase B chain precursor (ATP-synt_B)	PF05405		unclassified	unclassified	unclassified	unclassified	unclassified		0.000995001	0.000915264
Q6GMX6		Eukaryota	Chordata	Mammalia	Primates	Hominidae	Homo	Homo sapiens		unclassified	unclassified	unclassified	unclassified		CL0011	Ig	Immunoglobulin superfamily	Immunoglobulin I-set domain	PF07679		poorly characterized	Function unknown	0DM2Z	antigen binding	9601.ENSPPYP00000007070		0.000181186	0.000144372
Q9NP55		Eukaryota	Chordata	Mammalia	Primates	Hominidae	Pan	Pan troglodytes		unclassified	unclassified	unclassified	unclassified		CL0648	Aha1_BPI	Aha1/BPI domain-like superfamily	LBP / BPI / CETP family, N-terminal domain	PF01273		poorly characterized	Function unknown	166FF	BPI fold containing family A, member 1	9606.ENSP00000346251		0.00148482	0.00131119
Q9Y6R7		Eukaryota	Chordata	Mammalia	Primates	Hominidae	Homo	Homo sapiens		unclassified	unclassified	unclassified	unclassified		unclassified	unclassified	unclassified	IgGFc binding protein	PF17517		cellular processes and signaling	Extracellular structures	0S2TZ	Fc fragment of IgG binding protein	9606.ENSP00000221347		0.000178713	3.73427e-05
Q6NS95		Eukaryota	Chordata	Mammalia	Primates	Hominidae	Homo	Homo sapiens		unclassified	unclassified	unclassified	unclassified		CL0011	Ig	Immunoglobulin superfamily	CD80-like C2-set immunoglobulin domain	PF08205		poorly characterized	Function unknown	0VGIB	antigen binding	61853.ENSNLEP00000018738		0.000895925	0.000573786
A0A024R7F1;B4DJQ5;K7ELL7;P14314		Eukaryota	Chordata	Mammalia	Primates	Hominidae	Homo	Homo sapiens		unclassified	unclassified	unclassified	unclassified		CL0220	EF_hand	EF-hand like superfamily	EF hand	PF00036		cellular processes and signaling	Signal transduction mechanisms	1CYRJ	Protein kinase C substrate 80K-H	various		0.000549342	0.00106701
Q13488		Eukaryota	Chordata	Mammalia	Primates	Hominidae	Homo	Homo sapiens		unclassified	unclassified	unclassified	unclassified		unclassified	unclassified	unclassified	V-type ATPase 116kDa subunit family	PF01496		unclassified	unclassified	unclassified	unclassified	unclassified		0.000250219	0.000485298
Q9NZT1		Eukaryota	Chordata	Mammalia	Primates	Hominidae	Homo	Homo sapiens		unclassified	unclassified	unclassified	unclassified		CL0220	EF_hand	EF-hand like superfamily	EF-hand domain	PF08976		cellular processes and signaling	Signal transduction mechanisms	1D3PK	calmodulin-like 5	9606.ENSP00000369689		0.000281803	0
A0A193CHQ9		Eukaryota	Chordata	Mammalia	Primates	Hominidae	Homo	Homo sapiens		unclassified	unclassified	unclassified	unclassified		CL0011	Ig	Immunoglobulin superfamily	Immunoglobulin V-set domain	PF07686		poorly characterized	Function unknown	0YRGB	IGv	9593.ENSGGOP00000021955		0.00128628	0.00102493
Q9NYU2		Eukaryota	Chordata	Mammalia	Primates	Hominidae	Pongo	Pongo abelii		unclassified	unclassified	unclassified	unclassified		unclassified	unclassified	unclassified	UDP-glucose:Glycoprotein Glucosyltransferase	PF06427		metabolism	Carbohydrate transport and metabolism	1CRZM	UDP-glucose glycoprotein glucosyltransferase	9606.ENSP00000259253		0.000296101	0.000345378
S6BGE0		Eukaryota	Chordata	Mammalia	Primates	Hominidae	Homo	Homo sapiens		unclassified	unclassified	unclassified	unclassified		CL0011	Ig	Immunoglobulin superfamily	Immunoglobulin domain	PF00047		unclassified	unclassified	unclassified	unclassified	unclassified		0.000280839	0.000223776
S6BGE9		Eukaryota	Chordata	Mammalia	Primates	Hominidae	Homo	Homo sapiens		unclassified	unclassified	unclassified	unclassified		CL0011	Ig	Immunoglobulin superfamily	Immunoglobulin domain	PF00047		poorly characterized	Function unknown	16HN4	IGv	9544.ENSMMUP00000036342		0.000449653	0.000184621
A0A0A7E6P0;A0A0A7E6P9;A0A0A7E7S5;A0A0A7E7T3;A0A0A7E7W5;A0A0A7E7W9;Q9NZ08		Eukaryota	Chordata	Mammalia	Primates	Hominidae	Homo	Homo sapiens		unclassified	unclassified	unclassified	unclassified		unclassified	unclassified	unclassified	ERAP1-like C-terminal domain	PF11838		metabolism	Amino acid transport and metabolism	KOG1046	aminopeptidase	various		0.000133257	0.000178588
A0A024RAG0;B2R6Q2		Eukaryota	Chordata	Mammalia	Primates	Hominidae	Homo	Homo sapiens		unclassified	unclassified	unclassified	unclassified		CL0088	Alk_phosphatase	Alkaline phosphatase-like	Alkaline phosphatase	PF00245		metabolism	Inorganic ion transport and metabolism	0V5Z1	Alkaline phosphatase	9606.ENSP00000363965		0.000478606	0.000640581
A0A087X1Q6;B6A8C7		Eukaryota	Chordata	Mammalia	Primates	Hominidae	Homo	Homo sapiens		unclassified	unclassified	unclassified	unclassified		CL0011	Ig	Immunoglobulin superfamily	Immunoglobulin domain	PF00047		cellular processes and signaling	Signal transduction mechanisms	1CUP6	activating receptor on myeloid cells	various		0.000301977	0.000119524
P61088		Eukaryota	Chordata	Mammalia	Primates	Hominidae	Homo	Homo sapiens		unclassified	unclassified	unclassified	unclassified		CL0208	UBC	Ubiquitin conjugating enzyme like superfamily	Ubiquitin-conjugating enzyme	PF00179		cellular processes and signaling	Posttranslational modification, protein turnover, chaperones	KOG0417	ubiquitin-conjugating enzyme	9601.ENSPPYP00000005510		0.00109565	0.000883328
A0A0G2JLT7;A0A0G2JN67;A0A0G2JNB3;F8W6G6;U5XH15;U5XJY5;U5XKH1		Eukaryota	Chordata	Mammalia	Primates	Hominidae	Homo	Homo sapiens		unclassified	unclassified	unclassified	unclassified		CL0011	Ig	Immunoglobulin superfamily	Immunoglobulin domain	PF00047		cellular processes and signaling	Signal transduction mechanisms	13KS9	Leukocyte immunoglobulin-like receptor subfamily	various		0.000130018	0.0001036
A0A024RAJ8;F5H7S7;Q13576		Eukaryota	Chordata	Mammalia	Primates	Hominidae	Homo	Homo sapiens		unclassified	unclassified	unclassified	unclassified		various	various	various	various	various		cellular processes and signaling	Signal transduction mechanisms	12NUK	IQ motif containing GTPase activating protein	various		0.000159232	0.000213399
A2RU94		Eukaryota	Chordata	Mammalia	Primates	Hominidae	Homo	Homo sapiens		Unknown function	General	small GTP-binding protein domain	TIGR00231		CL0023	P-loop_NTPase	P-loop containing nucleoside triphosphate hydrolase superfamily	ADP-ribosylation factor family	PF00025		cellular processes and signaling	Intracellular trafficking, secretion, and vesicular transport	0UGBR	RAB27A, member RAS oncogene family	9606.ENSP00000337761		0.00151602	0.00151884
P61020		Eukaryota	Chordata	Mammalia	Primates	Hominidae	Homo	Homo sapiens		Unknown function	General	small GTP-binding protein domain	TIGR00231		CL0023	P-loop_NTPase	P-loop containing nucleoside triphosphate hydrolase superfamily	Gtr1/RagA G protein conserved region	PF04670		cellular processes and signaling	Intracellular trafficking, secretion, and vesicular transport	KOG0092	member RAS oncogene family	61853.ENSNLEP00000021324		0.00156747	0.00156123
P61006		Eukaryota	Chordata	Mammalia	Primates	Hominidae	Homo	Homo sapiens		Unknown function	General	small GTP-binding protein domain	TIGR00231		CL0023	P-loop_NTPase	P-loop containing nucleoside triphosphate hydrolase superfamily	Gtr1/RagA G protein conserved region	PF04670		cellular processes and signaling	Intracellular trafficking, secretion, and vesicular transport	0DJYH	member RAS oncogene family	9669.ENSMPUP00000015946		0.00102228	0.00113616
O15173		Eukaryota	Chordata	Mammalia	Primates	Hominidae	Pan	Pan paniscus		unclassified	unclassified	unclassified	unclassified		unclassified	unclassified	unclassified	Cytochrome b5-like Heme/Steroid binding domain	PF00173		poorly characterized	Function unknown	13RBR	progesterone receptor membrane component	9606.ENSP00000429301		0.00037781	0.000301045
Q8NEJ1;S6BGD6		Eukaryota	Chordata	Mammalia	Primates	Hominidae	Homo	Homo sapiens		unclassified	unclassified	unclassified	unclassified		CL0011	Ig	Immunoglobulin superfamily	CD80-like C2-set immunoglobulin domain	PF08205		poorly characterized	Function unknown	0VGIB	antigen binding	9544.ENSMMUP00000014959		0.000356999	0.000284462
A0A024R0K5;A0A087WYX0;P06731;Q53G30;Q8N4D0;T2HVB7		Eukaryota	Chordata	Mammalia	Primates	Hominidae	various	various		unclassified	unclassified	unclassified	unclassified		CL0159	E-set	Ig-like fold superfamily (E-set)	various	various		cellular processes and signaling	Signal transduction mechanisms	0UMBW	Carcinoembryonic antigen-related cell adhesion molecule	9606.ENSP00000221992		5.86086e-05	9.56309e-05
B4E357;G3V180;G3V1D3;Q53GT4;Q53HL4;Q5JPB8;Q9NY33		Eukaryota	Chordata	Mammalia	Primates	Hominidae	Homo	Homo sapiens		unclassified	unclassified	unclassified	unclassified		CL0126	Peptidase_MA	Peptidase clan MA	Peptidase family M49	PF03571		poorly characterized	Function unknown	0UUCW	Dipeptidylpeptidase 3	various		0.000165647	0.000133314
B4DE59		Eukaryota	Chordata	Mammalia	Primates	Hominidae	Homo	Homo sapiens		unclassified	unclassified	unclassified	unclassified		CL0020	TPR	Tetratrico peptide repeat superfamily	Armadillo/beta-catenin-like repeat	PF00514		cellular processes and signaling	Signal transduction mechanisms	09TXQ	Catenin (Cadherin-associated protein), beta 1, 88kDa	9813.ENSPCAP00000011198		0.000226217	0
A0A0X9USN3;Q96SA9		Eukaryota	Chordata	Mammalia	Primates	Hominidae	Homo	Homo sapiens		unclassified	unclassified	unclassified	unclassified		CL0011	Ig	Immunoglobulin superfamily	Immunoglobulin I-set domain	PF07679		poorly characterized	Function unknown	16HN4	IGv	9544.ENSMMUP00000036342		0.000787399	0.000627411
A0A0S2Z4J1;B2R659		Eukaryota	Chordata	Mammalia	Primates	Hominidae	Homo	Homo sapiens		unclassified	unclassified	unclassified	unclassified		CL0050	HotDog	HotDog superfamily	N-terminal half of MaoC dehydratase	PF13452		metabolism	Lipid transport and metabolism	09ZQ2	Hydroxysteroid (17-beta) dehydrogenase 4	9601.ENSPPYP00000017571		0.000798636	0.00123168
Q9NXH8		Eukaryota	Chordata	Mammalia	Primates	Hominidae	Pongo	Pongo abelii		unclassified	unclassified	unclassified	unclassified		CL0023	P-loop_NTPase	P-loop containing nucleoside triphosphate hydrolase superfamily	ATPase family associated with various cellular activities (AAA)	PF00004		cellular processes and signaling	Posttranslational modification, protein turnover, chaperones	0UN4H	torsin family 4, member A	9606.ENSP00000350102		9.72653e-05	0.000396249
D6CHE9;U3KPS2		Eukaryota	Chordata	Mammalia	Primates	Hominidae	Homo	Homo sapiens		unclassified	unclassified	unclassified	unclassified		CL0124	Peptidase_PA	Peptidase clan PA	Domain of unknown function (DUF1986)	PF09342		cellular processes and signaling	Posttranslational modification, protein turnover, chaperones	COG5640	protease	9606.ENSP00000234347		0.00195934	0.00140409
Q9NXA8		Eukaryota	Chordata	Mammalia	Primates	Hominidae	Homo	Homo sapiens		unclassified	unclassified	unclassified	unclassified		CL0085	FAD_DHS	DHS-like NAD/FAD-binding domain	NAD(P) transhydrogenase beta subunit	PF02233		cellular processes and signaling	Posttranslational modification, protein turnover, chaperones	0DKY7	NAD-dependent lysine demalonylase and desuccinylase that specifically removes malonyl and succinyl groups on target proteins. Activates CPS1 and contributes to the regulation of blood ammonia levels during prolonged fasting acts by mediating desuccinylation of CPS1, thereby increasing CPS1 activity in response to elevated NAD levels during fasting. Has weak NAD- dependent protein deacetylase acti…	9606.ENSP00000368552		0.00013272	0.000216558
Q86U75		Eukaryota	Chordata	Mammalia	Primates	Hominidae	Homo	Homo sapiens		unclassified	unclassified	dihydropyrimidinase	TIGR02033		CL0066	Trefoil	Beta-trefoil superfamily	MIR domain	PF02815		metabolism	Nucleotide transport and metabolism	12N8J	Dihydropyrimidinase-like	69293.ENSGACP00000024009		6.64673e-05	0.000108454
B2RBB2;Q8NBL9;Q96S52		Eukaryota	Chordata	Mammalia	Primates	Hominidae	Homo	Homo sapiens		unclassified	unclassified	unclassified	unclassified		unclassified	unclassified	unclassified	Phosphatidylinositol-glycan biosynthesis class S protein	PF10510		metabolism	Carbohydrate transport and metabolism	0RWZB	Phosphatidylinositol glycan anchor biosynthesis, class S	9606.ENSP00000309430		0.000151805	0.000181045
Q6ZVX0		Eukaryota	Chordata	Mammalia	Primates	Hominidae	Homo	Homo sapiens		unclassified	unclassified	unclassified	unclassified		CL0011	Ig	Immunoglobulin superfamily	Immunoglobulin domain	PF13895		poorly characterized	Function unknown	0V8MJ	IGc1	9483.ENSCJAP00000047404		0.000173001	0.00013785
Q13177		Eukaryota	Chordata	Mammalia	Primates	Hominidae	Pan	Pan troglodytes		unclassified	unclassified	unclassified	unclassified		CL0016	PKinase	Protein kinase superfamily	Kinase-like	PF14531		cellular processes and signaling	Signal transduction mechanisms	12NMX	p21 protein (Cdc42 Rac)-activated kinase	9606.ENSP00000314067		7.85176e-05	0.000256233
E5KNY5		Eukaryota	Chordata	Mammalia	Primates	Hominidae	Homo	Homo sapiens		unclassified	unclassified	pentatricopeptide repeat domain	TIGR00756		CL0020	TPR	Tetratrico peptide repeat superfamily	Tetratricopeptide repeat	PF13428		information storage and processing	RNA processing and modification	0DGSX	leucine-rich pentatricopeptide repeat containing	9606.ENSP00000260665		2.95145e-05	0.000144161
A0A0A0N0L3;B4DRW3;Q13148		Eukaryota	Chordata	Mammalia	Primates	Hominidae	Homo	Homo sapiens		unclassified	unclassified	unclassified	unclassified		CL0221	RRM	RRM-like clan	RNA recognition motif	PF16367		information storage and processing	Transcription	166RJ	TAR DNA binding protein	9601.ENSPPYP00000002194		0.000203506	0.000324314
C9JRZ6;F8WAR4;Q9NX63		Eukaryota	Chordata	Mammalia	Primates	Hominidae	Homo	Homo sapiens		unclassified	unclassified	unclassified	unclassified		unclassified	unclassified	unclassified	Protein of unknown function (DUF737)	PF05300		various	various	various	various	various		0.000699184	0.0013928
Q96RF0		Eukaryota	Chordata	Mammalia	Primates	Hominidae	Pan	Pan troglodytes		unclassified	unclassified	unclassified	unclassified		CL0010	SH3	Src homology-3 domain	SH3 domain	PF00018		cellular processes and signaling	Intracellular trafficking, secretion, and vesicular transport	166U8	Sorting nexin 18	9606.ENSP00000317332		0.000134159	0.00016
V9HWI0		Eukaryota	Chordata	Mammalia	Primates	Hominidae	Homo	Homo sapiens		unclassified	unclassified	unclassified	unclassified		unclassified	unclassified	unclassified	Aldo/keto reductase family	PF00248		poorly characterized	Function unknown	COG0656	reductase	9606.ENSP00000312606		0.000259236	0.000310519
A0A024R2U9;C9JIF9		Eukaryota	Chordata	Mammalia	Primates	Hominidae	Homo	Homo sapiens		unclassified	unclassified	unclassified	unclassified		CL0028	AB_hydrolase	Alpha/Beta hydrolase fold	X-Pro dipeptidyl-peptidase (S15 family)	PF02129		cellular processes and signaling	Posttranslational modification, protein turnover, chaperones	0V8KM	N-acylaminoacyl-peptide hydrolase	various		0.000114317	0.000455447
Q86UX7		Eukaryota	Chordata	Mammalia	Primates	Hominidae	Pan	Pan troglodytes		unclassified	unclassified	unclassified	unclassified		CL0266	PH	PH domain-like superfamily	PH domain	PF00169		poorly characterized	Function unknown	0XS1B	fermitin family member	9606.ENSP00000279227		0.00126314	0.000955837
Q13043		Eukaryota	Chordata	Mammalia	Primates	Hominidae	Gorilla	Gorilla gorilla		unclassified	unclassified	unclassified	unclassified		unclassified	unclassified	unclassified	C terminal SARAH domain of Mst1	PF11629		cellular processes and signaling	Signal transduction mechanisms	09WBT	serine threonine kinase	9606.ENSP00000361892		0.000519004	0.000757725
Q76LA1		Eukaryota	Chordata	Mammalia	Primates	Hominidae	Pongo	Pongo abelii		unclassified	unclassified	unclassified	unclassified		CL0121	Cystatin	Cystatin-like superfamily	Cystatin domain	PF00031		poorly characterized	Function unknown	0UVZ8	Cystatin B (Stefin B)	9601.ENSPPYP00000012810		0.00257913	0.00068503
F6KPG5;P02768;Q56G89		Eukaryota	Chordata	Mammalia	Primates	Hominidae	Homo	Homo sapiens		unclassified	unclassified	unclassified	unclassified		CL0282	Serum_albumin	Serum albumin superfamily	various	various		cellular processes and signaling	Posttranslational modification, protein turnover, chaperones	0Z40H	Serum albumin, the main protein of plasma, has a good binding capacity for water, Ca(2 ), Na( ), K( ), fatty acids, hormones, bilirubin and drugs. Its main function is the regulation of the colloidal osmotic pressure of blood. Major zinc transporter in plasma, typically binds about 80 of all plasma zinc	9606.ENSP00000295897		0.00345861	0.00192947
Q5NKU1		Eukaryota	Chordata	Mammalia	Primates	Hominidae	Homo	Homo sapiens		unclassified	unclassified	unclassified	unclassified		CL0011	Ig	Immunoglobulin superfamily	CD80-like C2-set immunoglobulin domain	PF08205		unclassified	unclassified	unclassified	unclassified	unclassified		0.000236729	0.000186766
F8W1A4;P54819		Eukaryota	Chordata	Mammalia	Primates	Hominidae	Homo	Homo sapiens		Purines, pyrimidines, nucleosides, and nucleotides	Nucleotide and nucleoside interconversions	adenylate kinase	TIGR01351		unclassified	unclassified	unclassified	Adenylate kinase, active site lid	PF05191		unclassified	unclassified	unclassified	unclassified	unclassified		0.00158222	0.00224713
A0A140VJP2;A8K7A4		Eukaryota	Chordata	Mammalia	Primates	Hominidae	Homo	Homo sapiens		unclassified	unclassified	unclassified	unclassified		CL0063	NADP_Rossmann	FAD/NAD(P)-binding Rossmann fold Superfamily	Male sterility protein	PF07993		cellular processes and signaling	Cell wall/membrane/envelope biogenesis	COG1091	Dtdp-4-dehydrorhamnose reductase	various		0.000504501	0.000302151
O95685;Q86X09		Eukaryota	Chordata	Mammalia	Primates	Hominidae	Homo	Homo sapiens		unclassified	unclassified	unclassified	unclassified		CL0576	STARBD	Starch-binding domain like superfamily	Starch/carbohydrate-binding module (family 53)	PF16760		cellular processes and signaling	Signal transduction mechanisms	0DJT0	Protein phosphatase 1 regulatory subunit 3D	9606.ENSP00000360035		0.000137603	0.000224525
P48047		Eukaryota	Chordata	Mammalia	Primates	Hominidae	Gorilla	Gorilla gorilla		Energy metabolism	ATP-proton motive force interconversion	ATP synthase F1, delta subunit	TIGR01145		CL0255	ATP_synthase	ATP synthase F0 subunit	ATP synthase delta (OSCP) subunit	PF00213		metabolism	Energy production and conversion	0USC0	ATP synthase, H transporting, mitochondrial F1 complex, O subunit	9593.ENSGGOP00000012303		0.00157296	0.00205174
A0A2R3XZB7;Q86WV6		Eukaryota	Chordata	Mammalia	Primates	Hominidae	Homo	Homo sapiens		unclassified	unclassified	unclassified	unclassified		unclassified	unclassified	unclassified	Transmembrane protein 173	PF15009		cellular processes and signaling	Signal transduction mechanisms	1CXI3	transmembrane protein 173	9606.ENSP00000331288		0.000217115	0.000266276
P98088		Eukaryota	Chordata	Mammalia	Primates	Hominidae	Homo	Homo sapiens		unclassified	unclassified	unclassified	unclassified		CL0451	FnI-like	von Willebrand Factor like superfamily	von Willebrand factor type C domain	PF00093		cellular processes and signaling	Defense mechanisms	16BH6	mucin 5B, oligomeric mucus gel-forming	9544.ENSMMUP00000004434		4.53989e-05	0
J3KQ32;Q9NTK5		Eukaryota	Chordata	Mammalia	Primates	Hominidae	Homo	Homo sapiens		Unknown function	General	GTP-binding protein YchF	TIGR00092		CL0023	P-loop_NTPase	P-loop containing nucleoside triphosphate hydrolase superfamily	Ferrous iron transport protein B	PF02421		information storage and processing	Translation, ribosomal structure and biogenesis	0UUCE	Obg-like ATPase 1	various		9.8902e-05	0.000322754
A0A024R118;B4DDW1;F8VQX6;H0YI09		Eukaryota	Chordata	Mammalia	Primates	Hominidae	Homo	Homo sapiens		unclassified	unclassified	unclassified	unclassified		various	various	various	various	various		various	various	various	various	various		0.000345294	0.000275135
A0A125U0V4		Eukaryota	Chordata	Mammalia	Primates	Hominidae	Homo	Homo sapiens		unclassified	unclassified	unclassified	unclassified		CL0011	Ig	Immunoglobulin superfamily	Immunoglobulin V-set domain	PF07686		poorly characterized	Function unknown	0UVTE	IGv	9601.ENSPPYP00000007063		0.000668664	0
C0JYY2;E1A689		Eukaryota	Chordata	Mammalia	Primates	Hominidae	Homo	Homo sapiens		unclassified	unclassified	unclassified	unclassified		unclassified	unclassified	unclassified	various	various		metabolism	Lipid transport and metabolism	0DMB7	Apolipoprotein B (Including Ag(X) antigen)	9606.ENSP00000233242		5.5823e-05	1.47125e-05
Q9NT62		Eukaryota	Chordata	Mammalia	Primates	Hominidae	Pan	Pan troglodytes		unclassified	unclassified	unclassified	unclassified		unclassified	unclassified	unclassified	Autophagocytosis associated protein C-terminal	PF10381		unclassified	unclassified	unclassified	unclassified	unclassified		0.000131029	0.000427598
M0QZR4		Eukaryota	Chordata	Mammalia	Primates	Hominidae	Homo	Homo sapiens		unclassified	unclassified	unclassified	unclassified		unclassified	unclassified	unclassified	RhoGEF domain	PF00621		cellular processes and signaling	Signal transduction mechanisms	0XPQJ	Rho guanine nucleotide exchange factor (GEF)	43179.ENSSTOP00000003175		4.25033e-05	0.000208057
A4VCI9		Eukaryota	Chordata	Mammalia	Primates	Hominidae	Homo	Homo sapiens		unclassified	unclassified	unclassified	unclassified		unclassified	unclassified	unclassified	Protein of unknown function (DUF3583)	PF12126		cellular processes and signaling	Posttranslational modification, protein turnover, chaperones	KOG2177	tripartite motif containing	9685.ENSFCAP00000002854		0.000156022	0.00012432
H0YGX7		Eukaryota	Chordata	Mammalia	Primates	Hominidae	Homo	Homo sapiens		unclassified	unclassified	unclassified	unclassified		unclassified	unclassified	unclassified	RHO protein GDP dissociation inhibitor	PF02115		cellular processes and signaling	Signal transduction mechanisms	12TQ3	Rho GDP dissociation inhibitor (GDI)	61853.ENSNLEP00000004845		0.00193923	0.0015481
A0A087X1X7;B2RAR6;D3DWK1;E9PK01;E9PRY8;P29692;Q71RH4;Q9H7G6		Eukaryota	Chordata	Mammalia	Primates	Hominidae	Homo	Homo sapiens		unclassified	unclassified	unclassified	unclassified		unclassified	unclassified	unclassified	Eukaryotic elongation factor 1 beta central acidic region	PF10587		information storage and processing	Transcription	0RS3G	Eukaryotic translation elongation factor 1 delta (Guanine nucleotide exchange protein)	9606.ENSP00000391944		0.000241755	0.000288951
B2R4P2;Q06830		Eukaryota	Chordata	Mammalia	Primates	Hominidae	various	various		unclassified	unclassified	unclassified	unclassified		unclassified	unclassified	unclassified	C-terminal domain of 1-Cys peroxiredoxin	PF10417		cellular processes and signaling	Posttranslational modification, protein turnover, chaperones	12TFB	PeRoxireDoXin	9606.ENSP00000262746		0.0010535	0.000337351
E9PKV2;Q9NRX2		Eukaryota	Chordata	Mammalia	Primates	Hominidae	various	various		various	various	various	various		unclassified	unclassified	unclassified	Ribosomal protein L17	PF01196		information storage and processing	Translation, ribosomal structure and biogenesis	1B3GR	mitochondrial ribosomal protein L17	9606.ENSP00000288937		0.000235104	0
P0DOX7		Eukaryota	Chordata	Mammalia	Primates	Hominidae	Homo	Homo sapiens		unclassified	unclassified	unclassified	unclassified		CL0011	Ig	Immunoglobulin superfamily	CD80-like C2-set immunoglobulin domain	PF08205		poorly characterized	Function unknown	16HN4	IGv	9544.ENSMMUP00000036342		0.0015748	0.00125482
P0DOX2		Eukaryota	Chordata	Mammalia	Primates	Hominidae	Homo	Homo sapiens		unclassified	unclassified	unclassified	unclassified		CL0011	Ig	Immunoglobulin superfamily	Immunoglobulin I-set domain	PF07679		poorly characterized	Function unknown	0V8MJ	IGc1	9483.ENSCJAP00000047404		0.000460762	0.00059018
Q6GMV8		Eukaryota	Chordata	Mammalia	Primates	Hominidae	Homo	Homo sapiens		unclassified	unclassified	unclassified	unclassified		CL0011	Ig	Immunoglobulin superfamily	CD80-like C2-set immunoglobulin domain	PF08205		poorly characterized	Function unknown	0VGIB	antigen binding	61853.ENSNLEP00000018738		0.00036005	0.000286893
Q6EVJ6;Q6EVJ7;Q9NRE8		Eukaryota	Chordata	Mammalia	Primates	Hominidae	various	various		unclassified	unclassified	unclassified	unclassified		CL0026	CU_oxidase	Multicopper oxidase-like domain	Protein-arginine deiminase (PAD) N-terminal domain	PF08526		information storage and processing	Transcription	0UQRD	Peptidyl arginine deiminase type IV	9593.ENSGGOP00000018233		0.000393699	0.000471582
O75947		Eukaryota	Chordata	Mammalia	Primates	Hominidae	Pan	Pan troglodytes		unclassified	unclassified	unclassified	unclassified		unclassified	unclassified	unclassified	ATP synthase D chain, mitochondrial (ATP5H)	PF05873		unclassified	unclassified	unclassified	unclassified	unclassified		0.000511096	0.000836672
O75923		Eukaryota	Chordata	Mammalia	Primates	Hominidae	Pongo	Pongo abelii		unclassified	unclassified	unclassified	unclassified		unclassified	unclassified	unclassified	FerI (NUC094) domain	PF08151		unclassified	unclassified	unclassified	unclassified	unclassified		0.000406001	0.000500164
B3KSI7;Q5T6H7;Q9NQW7		Eukaryota	Chordata	Mammalia	Primates	Hominidae	various	various		unclassified	unclassified	unclassified	unclassified		CL0356	AMP_N-like	Creatinase/prolidase N-terminal domain superfamily	Creatinase/Prolidase N-terminal domain	PF01321		metabolism	Amino acid transport and metabolism	KOG2413	X-prolyl aminopeptidase (Aminopeptidase P)	9601.ENSPPYP00000003072		6.60405e-05	0.000108461
Q13636;Q53EY4		Eukaryota	Chordata	Mammalia	Primates	Hominidae	various	various		Unknown function	General	small GTP-binding protein domain	TIGR00231		CL0023	P-loop_NTPase	P-loop containing nucleoside triphosphate hydrolase superfamily	ADP-ribosylation factor family	PF00025		cellular processes and signaling	Intracellular trafficking, secretion, and vesicular transport	0UPXE	RAB31, member RAS oncogene family	various		0.00172824	0.00103281
B8ZZL8;Q9UNM1		Eukaryota	Chordata	Mammalia	Primates	Hominidae	Homo	Homo sapiens		unclassified	unclassified	unclassified	unclassified		CL0296	GroES	GroES-like superfamily	Chaperonin 10 Kd subunit	PF00166		cellular processes and signaling	Posttranslational modification, protein turnover, chaperones	various	various	various		0.00124153	0.00132936
Q9NQE9		Eukaryota	Chordata	Mammalia	Primates	Hominidae	Pan	Pan troglodytes		unclassified	unclassified	unclassified	unclassified		CL0265	HIT	HIT superfamily	HIT domain	PF01230		poorly characterized	Function unknown	166BN	Histidine triad nucleotide binding protein 3	9606.ENSP00000229633		0.000226062	0
Q96L92		Eukaryota	Chordata	Mammalia	Primates	Hominidae	Pan	Pan troglodytes		unclassified	unclassified	unclassified	unclassified		CL0072	Ubiquitin	Ubiquitin superfamily	Ras association (RalGDS/AF-6) domain	PF00788		cellular processes and signaling	Signal transduction mechanisms	16NFT	sorting nexin family member 27	9593.ENSGGOP00000028633		0.000155733	0.000434722
Q53FT8		Eukaryota	Chordata	Mammalia	Primates	Hominidae	Homo	Homo sapiens		unclassified	unclassified	unclassified	unclassified		CL0052	NTN	NTN hydrolase superfamily	Proteasome subunit	PF00227		cellular processes and signaling	Posttranslational modification, protein turnover, chaperones	131FF	The proteasome is a multicatalytic proteinase complex which is characterized by its ability to cleave peptides with Arg, Phe, Tyr, Leu, and Glu adjacent to the leaving group at neutral or slightly basic pH. The proteasome has an ATP-dependent proteolytic activity (By similarity)	9598.ENSPTRP00000032145		0.000699184	0
A0A024R571;Q9H4M9		Eukaryota	Chordata	Mammalia	Primates	Hominidae	Pan	Pan troglodytes		unclassified	unclassified	unclassified	unclassified		CL0023	P-loop_NTPase	P-loop containing nucleoside triphosphate hydrolase superfamily	50S ribosome-binding GTPase	PF01926		cellular processes and signaling	Signal transduction mechanisms	0V6UU	EH-domain containing	132908.ENSPVAP00000007446		0.00161252	0.00165422
A0A024R6I3;Q53GF9		Eukaryota	Chordata	Mammalia	Primates	Hominidae	Homo	Homo sapiens		unclassified	unclassified	unclassified	unclassified		CL0521	GOLD-like	Sec14-like superfamily of golgi trafficking	emp24/gp25L/p24 family/GOLD	PF01105		cellular processes and signaling	Intracellular trafficking, secretion, and vesicular transport	0DJFY	transmembrane emp24-like trafficking protein 10 (yeast)	various		0.000557311	0.000744947
B2ZDQ1;P80188;X6R8F3		Eukaryota	Chordata	Mammalia	Primates	Hominidae	Homo	Homo sapiens		unclassified	unclassified	unclassified	unclassified		CL0116	Calycin	Calycin superfamily	Lipocalin / cytosolic fatty-acid binding protein family	PF00061		unclassified	unclassified	unclassified	unclassified	unclassified		0.00464367	0.00167832
A6NKB8;Q7RU04;Q9H4A4		Eukaryota	Chordata	Mammalia	Primates	Hominidae	various	various		unclassified	unclassified	unclassified	unclassified		CL0020	TPR	Tetratrico peptide repeat superfamily	Leukotriene A4 hydrolase, C-terminal	PF09127		metabolism	Amino acid transport and metabolism	various	various	various		0.000256084	0.000306077
C9JBA0		Eukaryota	Chordata	Mammalia	Primates	Hominidae	Homo	Homo sapiens		unclassified	unclassified	unclassified	unclassified		unclassified	unclassified	unclassified	unclassified	unclassified		poorly characterized	Function unknown	16ES7	TRAF3 interacting protein 3	9606.ENSP00000355991		0.00108015	0.000646914
Q96K68		Eukaryota	Chordata	Mammalia	Primates	Hominidae	Homo	Homo sapiens		unclassified	unclassified	unclassified	unclassified		CL0011	Ig	Immunoglobulin superfamily	Immunoglobulin domain	PF13927		poorly characterized	Function unknown	0V8MJ	IGc1	9483.ENSCJAP00000047404		0.0013644	0.00115556
B4E324;P10619;Q59EV6;X6R5C5;X6R8A1		Eukaryota	Chordata	Mammalia	Primates	Hominidae	Homo	Homo sapiens		unclassified	unclassified	unclassified	unclassified		CL0028	AB_hydrolase	Alpha/Beta hydrolase fold	Serine carboxypeptidase	PF00450		cellular processes and signaling	Posttranslational modification, protein turnover, chaperones	1AYPS	cathepsin A	9606.ENSP00000361562		0.00016918	0
W0UUR6		Eukaryota	Chordata	Mammalia	Primates	Hominidae	Homo	Homo sapiens		unclassified	unclassified	unclassified	unclassified		unclassified	unclassified	unclassified	Pancreatic ribonuclease	PF00074		unclassified	unclassified	unclassified	unclassified	unclassified		0.00210629	0.00104758
V9J3C6		Eukaryota	Chordata	Mammalia	Primates	Hominidae	Homo	Homo sapiens		Energy metabolism	Electron transport	cytochrome c oxidase, subunit II	TIGR02866		unclassified	unclassified	unclassified	Cytochrome C oxidase subunit II, transmembrane domain	PF02790		metabolism	Energy production and conversion	0VF6H	Cytochrome c oxidase is the component of the respiratory chain that catalyzes the reduction of oxygen to water. Subunits 1- 3 form the functional core of the enzyme complex. Subunit 2 transfers the electrons from cytochrome c via its binuclear copper A center to the bimetallic center of the catalytic subunit 1	9606.ENSP00000354876		0.000371153	0.000738384
A8K6U0;Q9NP80		Eukaryota	Chordata	Mammalia	Primates	Hominidae	Homo	Homo sapiens		unclassified	unclassified	unclassified	unclassified		CL0323	Patatin	Patatin/FabD/lysophospholipase-like superfamily	Patatin-like phospholipase	PF01734		metabolism	Lipid transport and metabolism	12NMK	patatin-like phospholipase domain containing 8	9606.ENSP00000257694		0.000107739	0.000128491
B2RAZ4;Q9ULZ3		Eukaryota	Chordata	Mammalia	Primates	Hominidae	Homo	Homo sapiens		unclassified	unclassified	unclassified	unclassified		CL0041	Death	Death Domain Superfamily	PAAD/DAPIN/Pyrin domain	PF02758		cellular processes and signaling	Signal transduction mechanisms	0UGHN	PYD and CARD domain containing	9606.ENSP00000247470		0.00043206	0.000859555
P00738		Eukaryota	Chordata	Mammalia	Primates	Hominidae	Homo	Homo sapiens		unclassified	unclassified	unclassified	unclassified		CL0001	EGF	EGF superfamily	Sushi repeat (SCR repeat)	PF00084		metabolism	Amino acid transport and metabolism	0RPEA	As a result of hemolysis, hemoglobin is found to accumulate in the kidney and is secreted in the urine. Haptoglobin captures, and combines with free plasma hemoglobin to allow hepatic recycling of heme iron and to prevent kidney damage. Haptoglobin also acts as an	9606.ENSP00000348170		0.00114376	0.000496056
A0A087WY55;Q9NP79		Eukaryota	Chordata	Mammalia	Primates	Hominidae	various	various		unclassified	unclassified	unclassified	unclassified		unclassified	unclassified	unclassified	Vta1 like	PF04652		cellular processes and signaling	Intracellular trafficking, secretion, and vesicular transport	KOG0917	Vps20-associated 1 homolog (S. cerevisiae)	9598.ENSPTRP00000031849		0.000134017	0.000218674
B7Z966;P11169		Eukaryota	Chordata	Mammalia	Primates	Hominidae	various	various		Transport and binding proteins	Carbohydrates, organic alcohols, and acids	MFS transporter, sugar porter (SP) family	TIGR00879		CL0015	MFS	Major Facilitator Superfamily	Major Facilitator Superfamily	PF07690		metabolism	Carbohydrate transport and metabolism	COG0477	major facilitator Superfamily	9483.ENSCJAP00000035284		0.000339724	0.000676743
A0A087X1G1;H7BYD0;Q16718		Eukaryota	Chordata	Mammalia	Primates	Hominidae	Homo	Homo sapiens		unclassified	unclassified	unclassified	unclassified		unclassified	unclassified	unclassified	ETC complex I subunit conserved region	PF04716		metabolism	Energy production and conversion	13UH1	NADH dehydrogenase (Ubiquinone) 1 alpha subcomplex	61853.ENSNLEP00000022118		0.000726307	0.000869988
Q9H3N1		Eukaryota	Chordata	Mammalia	Primates	Hominidae	Gorilla	Gorilla gorilla		unclassified	unclassified	unclassified	unclassified		CL0172	Thioredoxin	Thioredoxin-like	Thioredoxin	PF00085		cellular processes and signaling	Intracellular trafficking, secretion, and vesicular transport	11H66	thioredoxin-related transmembrane protein	9606.ENSP00000393316		0.000300899	0.00023976
Q96JD0		Eukaryota	Chordata	Mammalia	Primates	Hominidae	Homo	Homo sapiens		unclassified	unclassified	unclassified	unclassified		CL0011	Ig	Immunoglobulin superfamily	Immunoglobulin domain	PF13927		poorly characterized	Function unknown	0A9Q5	immunoglobulin lambda variable	9593.ENSGGOP00000026673		0.000726307	0.000287477
Q9UM07		Eukaryota	Chordata	Mammalia	Primates	Hominidae	Pongo	Pongo abelii		unclassified	unclassified	unclassified	unclassified		CL0026	CU_oxidase	Multicopper oxidase-like domain	Protein-arginine deiminase (PAD) N-terminal domain	PF08526		information storage and processing	Transcription	0UQRD	Peptidyl arginine deiminase type IV	61853.ENSNLEP00000009460		0.000886571	0.000911307
B4DNR3;Q96IU4		Eukaryota	Chordata	Mammalia	Primates	Hominidae	Homo	Homo sapiens		unclassified	unclassified	unclassified	unclassified		CL0028	AB_hydrolase	Alpha/Beta hydrolase fold	various	various		poorly characterized	Function unknown	0IHBA	abhydrolase domain containing 14b	9606.ENSP00000354841		0.00039184	0
A0A0A6YYL4		Eukaryota	Chordata	Mammalia	Primates	Hominidae	Homo	Homo sapiens		unclassified	unclassified	unclassified	unclassified		CL0186	Beta_propeller	Beta propeller clan	Anaphase-promoting complex subunit 4 WD40 domain	PF12894		cellular processes and signaling	Cytoskeleton	0VC5Z	coronin 7	9606.ENSP00000460885		8.03928e-05	0.000256233
D9IAI1		Eukaryota	Chordata	Mammalia	Primates	Hominidae	Homo	Homo sapiens		unclassified	unclassified	unclassified	unclassified		unclassified	unclassified	unclassified	Phosphatidylethanolamine-binding protein	PF01161		cellular processes and signaling	Signal transduction mechanisms	0RVG9	Binds ATP, opioids and phosphatidylethanolamine. Has lower affinity for phosphatidylinositol and phosphatidylcholine. Serine protease inhibitor which inhibits thrombin, neuropsin and chymotrypsin but not trypsin, tissue type plasminogen activator and elastase (By similarity). Inhibits the kinase activity of RAF1 by inhibiting its activation and by dissociating the RAF1 MEK complex and acting as a…	9606.ENSP00000261313		0.000670561	0.000180672
A0A140VJZ4		Eukaryota	Chordata	Mammalia	Primates	Hominidae	Homo	Homo sapiens		unclassified	unclassified	unclassified	unclassified		CL0125	Peptidase_CA	Peptidase clan CA	Ubiquitin carboxyl-terminal hydrolase, family 1	PF01088		unclassified	unclassified	unclassified	unclassified	unclassified		0.000911507	0.00102064
D3DUZ3;Q16666		Eukaryota	Chordata	Mammalia	Primates	Hominidae	various	various		unclassified	unclassified	unclassified	unclassified		CL0041	Death	Death Domain Superfamily	PAAD/DAPIN/Pyrin domain	PF02758		information storage and processing	Transcription	1CTDT	myeloid cell nuclear differentiation antigen	various		5.24118e-05	0
A0A024R580;A0A024R5A3;B2RDI5;P07384		Eukaryota	Chordata	Mammalia	Primates	Hominidae	Homo	Homo sapiens		unclassified	unclassified	unclassified	unclassified		CL0220	EF_hand	EF-hand like superfamily	EF-hand domain pair	PF13499		cellular processes and signaling	Posttranslational modification, protein turnover, chaperones	0V5ZI	calpain 2, (m II) large subunit	various		0.00112237	0.000940237
Q9UL92		Eukaryota	Chordata	Mammalia	Primates	Hominidae	Homo	Homo sapiens		unclassified	unclassified	unclassified	unclassified		CL0011	Ig	Immunoglobulin superfamily	Immunoglobulin V-set domain	PF07686		poorly characterized	Function unknown	0B1TY	IGv	59463.ENSMLUP00000017819		0.0003318	0.000272465
Q9UL90		Eukaryota	Chordata	Mammalia	Primates	Hominidae	Homo	Homo sapiens		unclassified	unclassified	unclassified	unclassified		CL0011	Ig	Immunoglobulin superfamily	Immunoglobulin V-set domain	PF07686		poorly characterized	Function unknown	1DDIR	IGv	9601.ENSPPYP00000024507		0.00074559	0.000594097
Q9UL89		Eukaryota	Chordata	Mammalia	Primates	Hominidae	Homo	Homo sapiens		unclassified	unclassified	unclassified	unclassified		CL0011	Ig	Immunoglobulin superfamily	Immunoglobulin V-set domain	PF07686		unclassified	unclassified	unclassified	unclassified	unclassified		0.00109793	0.000287477
Q9UL83		Eukaryota	Chordata	Mammalia	Primates	Hominidae	Homo	Homo sapiens		unclassified	unclassified	unclassified	unclassified		CL0011	Ig	Immunoglobulin superfamily	Immunoglobulin I-set domain	PF07679		poorly characterized	Function unknown	16HN4	IGv	9483.ENSCJAP00000015722		0.00312043	0.00217357
Q9UL82		Eukaryota	Chordata	Mammalia	Primates	Hominidae	Homo	Homo sapiens		unclassified	unclassified	unclassified	unclassified		CL0011	Ig	Immunoglobulin superfamily	Immunoglobulin domain	PF00047		poorly characterized	Function unknown	0VGIB	antigen binding	61853.ENSNLEP00000018742		0.000384516	0
B4DUD9;P07332		Eukaryota	Chordata	Mammalia	Primates	Hominidae	Homo	Homo sapiens		unclassified	unclassified	unclassified	unclassified		various	various	various	various	various		cellular processes and signaling	Signal transduction mechanisms	0DF0D	Fer (Fps fes related) tyrosine kinase	9606.ENSP00000331504		0.000102496	0.000366716
Q9UL78		Eukaryota	Chordata	Mammalia	Primates	Hominidae	Homo	Homo sapiens		unclassified	unclassified	unclassified	unclassified		CL0011	Ig	Immunoglobulin superfamily	Immunoglobulin domain	PF00047		poorly characterized	Function unknown	16HN4	IGv	9483.ENSCJAP00000015722		0.00116844	0.000615898
A0A087X1Z3;H0YM70;Q2TNB3;Q9UL46		Eukaryota	Chordata	Mammalia	Primates	Hominidae	Homo	Homo sapiens		unclassified	unclassified	unclassified	unclassified		unclassified	unclassified	unclassified	Proteasome activator pa28 alpha subunit	PF02251		cellular processes and signaling	Posttranslational modification, protein turnover, chaperones	0A1VR	proteasome (prosome, macropain) activator subunit 2 (PA28 beta)	various		0.000501418	0.000397317
B5BUM9;Q9UKR3		Eukaryota	Chordata	Mammalia	Primates	Hominidae	Homo	Homo sapiens		unclassified	unclassified	unclassified	unclassified		CL0124	Peptidase_PA	Peptidase clan PA	Domain of unknown function (DUF1986)	PF09342		cellular processes and signaling	Posttranslational modification, protein turnover, chaperones	COG5640	protease	9606.ENSP00000470555		0.000148532	0
Q9UKM9		Eukaryota	Chordata	Mammalia	Primates	Hominidae	Pan	Pan paniscus		unclassified	unclassified	unclassified	unclassified		CL0221	RRM	RRM-like clan	RNA recognition motif. (a.k.a. RRM, RBD, or RNP domain)	PF00076		metabolism	Amino acid transport and metabolism	1BDGU	amino acid transporter	4533.OB04G13100.1		0.000275332	0
P17568		Eukaryota	Chordata	Mammalia	Primates	Hominidae	Pan	Pan troglodytes		unclassified	unclassified	unclassified	unclassified		CL0351	CHCH	Coiled-coil helix coiled-coil helix superfamily	NADH-ubiquinone oxidoreductase B18 subunit (NDUFB7)	PF05676		metabolism	Energy production and conversion	1B5Z6	NADH dehydrogenase (ubiquinone) 1 beta subcomplex, 7	9606.ENSP00000215565		0.00153027	0.00122345
C9JGG1;C9JJ79;Q9UKJ1		Eukaryota	Chordata	Mammalia	Primates	Hominidae	various	various		unclassified	unclassified	unclassified	unclassified		CL0011	Ig	Immunoglobulin superfamily	Immunoglobulin V-set domain	PF07686		cellular processes and signaling	Signal transduction mechanisms	13Q66	paired immunoglobin-like type 2 receptor	9606.ENSP00000198536		0.000135786	0
D6RAM3;Q7L591		Eukaryota	Chordata	Mammalia	Primates	Hominidae	Homo	Homo sapiens		unclassified	unclassified	unclassified	unclassified		CL0266	PH	PH domain-like superfamily	PTB domain (IRS-1 type)	PF02174		cellular processes and signaling	Intracellular trafficking, secretion, and vesicular transport	0XS2S	docking protein	9606.ENSP00000349727		0.000256774	0.000474162
A0A087WXL6;B7Z879;Q53FX3;Q9H270		Eukaryota	Chordata	Mammalia	Primates	Hominidae	Homo	Homo sapiens		unclassified	unclassified	unclassified	unclassified		CL0229	RING	Ring-finger/U-box superfamily	Ring finger domain	PF13639		cellular processes and signaling	Intracellular trafficking, secretion, and vesicular transport	09XUR	Vacuolar protein sorting 11	9593.ENSGGOP00000023742		4.37229e-05	0.000142684
Q6XQN6		Eukaryota	Chordata	Mammalia	Primates	Hominidae	Homo	Homo sapiens		Biosynthesis of cofactors, prosthetic groups, and carriers	Pyridine nucleotides	nicotinate phosphoribosyltransferase	TIGR01513		CL0036	TIM_barrel	Common phosphate binding-site TIM barrel superfamily	Nicotinate phosphoribosyltransferase (NAPRTase) family	PF04095		metabolism	Coenzyme transport and metabolism	1AW4G	Nicotinate phosphoribosyltransferase domain containing 1	9606.ENSP00000401508		0.000622754	0.000623097
Q16539		Eukaryota	Chordata	Mammalia	Primates	Hominidae	Homo	Homo sapiens		unclassified	unclassified	unclassified	unclassified		CL0016	PKinase	Protein kinase superfamily	Lipopolysaccharide kinase (Kdo/WaaP) family	PF06293		information storage and processing	Transcription	0N07T	mitogen-activated protein kinase 14	8083.ENSXMAP00000019058		0.000702097	0.00046681
A2JA19		Eukaryota	Chordata	Mammalia	Primates	Hominidae	Homo	Homo sapiens		unclassified	unclassified	unclassified	unclassified		CL0011	Ig	Immunoglobulin superfamily	Immunoglobulin domain	PF00047		poorly characterized	Function unknown	16HN4	IGv	9544.ENSMMUP00000036342		0.000787399	0.000315754
Q9UJU6		Eukaryota	Chordata	Mammalia	Primates	Hominidae	Pan	Pan troglodytes		unclassified	unclassified	unclassified	unclassified		CL0010	SH3	Src homology-3 domain	Variant SH3 domain	PF07653		cellular processes and signaling	Cytoskeleton	KOG3655	Drebrin-like	9606.ENSP00000417653		0.00107992	0.000703064
A0A024RDE8;A0A0A0MSP3;B7Z481;B7Z8X5;H0Y8Y3;Q59FC9;Q96HC4		Eukaryota	Chordata	Mammalia	Primates	Hominidae	Homo	Homo sapiens		unclassified	unclassified	unclassified	unclassified		various	various	various	various	various		cellular processes and signaling	Signal transduction mechanisms	KOG1703	PDZ and LIM domain	various		0.000141362	0.000112639
Q96GX3		Eukaryota	Chordata	Mammalia	Primates	Hominidae	Homo	Homo sapiens		Unknown function	General	small GTP-binding protein domain	TIGR00231		CL0023	P-loop_NTPase	P-loop containing nucleoside triphosphate hydrolase superfamily	ADP-ribosylation factor family	PF00025		poorly characterized	Function unknown	0XQT5	RAB21, member RAS oncogene family	61853.ENSNLEP00000005357		0.000716542	0.00115085
S6B2A1;S6C4R6		Eukaryota	Chordata	Mammalia	Primates	Hominidae	Homo	Homo sapiens		unclassified	unclassified	unclassified	unclassified		CL0011	Ig	Immunoglobulin superfamily	Immunoglobulin domain	PF00047		poorly characterized	Function unknown	16HN4	IGv	9483.ENSCJAP00000015722		0.000457889	0.000364853
O95973		Eukaryota	Chordata	Mammalia	Primates	Hominidae	Homo	Homo sapiens		unclassified	unclassified	unclassified	unclassified		CL0011	Ig	Immunoglobulin superfamily	Immunoglobulin V-set domain	PF07686		poorly characterized	Function unknown	114KX	Immunoglobulin	9601.ENSPPYP00000023673		0.000274288	0
O75427		Eukaryota	Chordata	Mammalia	Primates	Hominidae	Pan	Pan troglodytes		unclassified	unclassified	unclassified	unclassified		CL0022	LRR	Leucine Rich Repeat	Leucine Rich repeats (2 copies)	PF12799		cellular processes and signaling	Cytoskeleton	1AUZ7	leucine-rich repeats and calponin homology (CH) domain containing 4	9606.ENSP00000309689		0.000123355	0.000147116
Q5D862		Eukaryota	Chordata	Mammalia	Primates	Hominidae	Pan	Pan troglodytes		unclassified	unclassified	unclassified	unclassified		CL0220	EF_hand	EF-hand like superfamily	S-100/ICaBP type calcium binding domain	PF01023		poorly characterized	Function unknown	1CZXQ	filaggrin family member 2	9606.ENSP00000373370		3.5237e-05	2.80773e-05
A2V815		Eukaryota	Chordata	Mammalia	Primates	Hominidae	Homo	Homo sapiens		unclassified	unclassified	unclassified	unclassified		CL0011	Ig	Immunoglobulin superfamily	Immunoglobulin C1-set domain	PF07654		cellular processes and signaling	Intracellular trafficking, secretion, and vesicular transport	09WNN	Involved in the presentation of foreign antigens to the immune system (By similarity)	9606.ENSP00000410645		0.00139236	0.00110739
H7C3G9;Q9UJ70		Eukaryota	Chordata	Mammalia	Primates	Hominidae	Homo	Homo sapiens		unclassified	unclassified	unclassified	unclassified		CL0108	Actin_ATPase	Actin-like ATPase Superfamily	BadF/BadG/BcrA/BcrD ATPase family	PF01869		metabolism	Carbohydrate transport and metabolism	0DIWI	N-acetylglucosamine kinase	9606.ENSP00000389087		0.000609438	0.000390308
B2RAK1;Q9UIQ6		Eukaryota	Chordata	Mammalia	Primates	Hominidae	Homo	Homo sapiens		unclassified	unclassified	unclassified	unclassified		unclassified	unclassified	unclassified	ERAP1-like C-terminal domain	PF11838		metabolism	Amino acid transport and metabolism	KOG1046	aminopeptidase	61853.ENSNLEP00000017590		8.21967e-05	0.000130991
O95881		Eukaryota	Chordata	Mammalia	Primates	Hominidae	Pan	Pan paniscus		unclassified	unclassified	unclassified	unclassified		CL0172	Thioredoxin	Thioredoxin-like	Thioredoxin	PF00085		cellular processes and signaling	Posttranslational modification, protein turnover, chaperones	0DR0R	Thioredoxin domain containing 12 (Endoplasmic reticulum)	9606.ENSP00000360688		0.000489835	0
P00390		Eukaryota	Chordata	Mammalia	Primates	Hominidae	Homo	Homo sapiens		Energy metabolism	Electron transport	glutathione-disulfide reductase	TIGR01421		CL0063	NADP_Rossmann	FAD/NAD(P)-binding Rossmann fold Superfamily	Alanine dehydrogenase/PNT, C-terminal domain	PF01262		metabolism	Secondary metabolites biosynthesis, transport and catabolism	0RKIR	Glutathione reductase	9606.ENSP00000221130		0.000322803	0.000386661
O75323		Eukaryota	Chordata	Mammalia	Primates	Hominidae	Pan	Pan troglodytes		unclassified	unclassified	unclassified	unclassified		CL0032	Dim_A_B_barrel	Dimeric alpha/beta barrel superfamily	NIPSNAP	PF07978		poorly characterized	Function unknown	1657K	Glioblastoma amplified sequence	9606.ENSP00000313050		0.000143857	0.000469461
A2NXP9		Eukaryota	Chordata	Mammalia	Primates	Hominidae	Homo	Homo sapiens		unclassified	unclassified	unclassified	unclassified		CL0011	Ig	Immunoglobulin superfamily	Immunoglobulin domain	PF00047		poorly characterized	Function unknown	16HN4	IGv	9483.ENSCJAP00000015722		0.000765924	0
P10599		Eukaryota	Chordata	Mammalia	Primates	Hominidae	Homo	Homo sapiens		unclassified	unclassified	unclassified	unclassified		CL0172	Thioredoxin	Thioredoxin-like	Mitosis protein DIM1	PF02966		cellular processes and signaling	Posttranslational modification, protein turnover, chaperones	KOG0907	Thioredoxin	9601.ENSPPYP00000021834		0.00197792	0.000639361
Q5K4L6;X6R3N0		Eukaryota	Chordata	Mammalia	Primates	Hominidae	Homo	Homo sapiens		unclassified	unclassified	unclassified	unclassified		CL0531	AMP-binding_C	AMP-binding enzyme C-terminal domain superfamily	AMP-binding enzyme C-terminal domain	PF13193		metabolism	Lipid transport and metabolism	0XQ8T	Solute carrier family 27 (Fatty acid transporter), member	various		5.07315e-05	0.000165556
M0R3F1		Eukaryota	Chordata	Mammalia	Primates	Hominidae	Homo	Homo sapiens		unclassified	unclassified	unclassified	unclassified		CL0004	Concanavalin	Concanavalin-like lectin/glucanase superfamily	SPRY domain	PF00622		information storage and processing	RNA processing and modification	0DIBS	Heterogeneous nuclear ribonucleoprotein U-like 1	9606.ENSP00000375863		0.00019869	0.000104732
Q2TUW9		Eukaryota	Chordata	Mammalia	Primates	Hominidae	Homo	Homo sapiens		unclassified	unclassified	unclassified	unclassified		CL0177	PBP	Periplasmic binding protein clan	ABC transporter, phosphonate, periplasmic substrate-binding protein	PF12974		cellular processes and signaling	Posttranslational modification, protein turnover, chaperones	0DG15	antigen p97 (melanoma associated) identified by monoclonal antibodies 133.2 and 96.5	9606.ENSP00000231751		0.000295693	0.000189374
A2NX48		Eukaryota	Chordata	Mammalia	Primates	Hominidae	Homo	Homo sapiens		unclassified	unclassified	unclassified	unclassified		CL0648	Aha1_BPI	Aha1/BPI domain-like superfamily	LBP / BPI / CETP family, C-terminal domain	PF02886		cellular processes and signaling	Defense mechanisms	0RWTH	bactericidal permeability-increasing protein	9606.ENSP00000262865		0.000674013	0.000672206
P27449		Eukaryota	Chordata	Mammalia	Primates	Hominidae	Pan	Pan troglodytes		Transport and binding proteins	Cations and iron carrying compounds	V-type ATPase, C subunit	TIGR01100		unclassified	unclassified	unclassified	ATP synthase subunit C	PF00137		metabolism	Energy production and conversion	0A6MM	ATPase, H transporting, lysosomal 16kDa, V0 subunit c	9606.ENSP00000329757		0.00026544	0.000433116
P47929		Eukaryota	Chordata	Mammalia	Primates	Hominidae	Gorilla	Gorilla gorilla		unclassified	unclassified	unclassified	unclassified		CL0004	Concanavalin	Concanavalin-like lectin/glucanase superfamily	Galactoside-binding lectin	PF00337		unclassified	unclassified	unclassified	unclassified	unclassified		0.000619497	0
Q5JR94;Q5JR95		Eukaryota	Chordata	Mammalia	Primates	Hominidae	various	various		Protein synthesis	Ribosomal proteins: synthesis and modification	ribosomal protein eS8	TIGR00307		unclassified	unclassified	unclassified	Ribosomal protein S8e	PF01201		information storage and processing	Translation, ribosomal structure and biogenesis	1CSPG	ribosomal protein S8	10116.ENSRNOP00000025796		0.00060286	0.000483078
P20701		Eukaryota	Chordata	Mammalia	Primates	Hominidae	Homo	Homo sapiens		unclassified	unclassified	unclassified	unclassified		unclassified	unclassified	unclassified	Integrin alpha cytoplasmic region	PF00357		cellular processes and signaling	Intracellular trafficking, secretion, and vesicular transport	0XPVZ	Integrin, alpha	9606.ENSP00000349252		7.03303e-05	5.73786e-05
A8K129;B4E2A6;Q9UH99		Eukaryota	Chordata	Mammalia	Primates	Hominidae	Homo	Homo sapiens		unclassified	unclassified	unclassified	unclassified		CL0202	GBD	Galactose-binding domain-like superfamily	Sad1 / UNC-like C-terminal	PF07738		cellular processes and signaling	Cell cycle control, cell division, chromosome partitioning	1CW82	Sad1 and UNC84 domain containing 2	various		0.000505472	0.000446363
Q9UGP8		Eukaryota	Chordata	Mammalia	Primates	Hominidae	Homo	Homo sapiens		unclassified	unclassified	unclassified	unclassified		CL0392	Chaperone-J	Chaperone J-domain superfamily	DnaJ domain	PF00226		cellular processes and signaling	Intracellular trafficking, secretion, and vesicular transport	1CPRY	SEC63 homolog (S. cerevisiae)	9601.ENSPPYP00000018910		0.000221715	0.000265575
Q9UGM3		Eukaryota	Chordata	Mammalia	Primates	Hominidae	Pan	Pan paniscus		unclassified	unclassified	unclassified	unclassified		unclassified	unclassified	unclassified	Zona pellucida-like domain	PF00100		poorly characterized	Function unknown	0IHBC	scavenger receptor cysteine rich domain containing	9606.ENSP00000357905		0.000122612	0.000111285
B2R7T6;Q9UHS8;Q9Y6N5		Eukaryota	Chordata	Mammalia	Primates	Hominidae	various	various		unclassified	unclassified	unclassified	unclassified		CL0063	NADP_Rossmann	FAD/NAD(P)-binding Rossmann fold Superfamily	Pyridine nucleotide-disulphide oxidoreductase	PF07992		metabolism	Energy production and conversion	0V7QN	Sulfide quinone	9478.ENSTSYP00000011986		0.00131058	0.00186334
E7EQN5;P98171;Q9UGE8		Eukaryota	Chordata	Mammalia	Primates	Hominidae	Homo	Homo sapiens		unclassified	unclassified	unclassified	unclassified		CL0010	SH3	Src homology-3 domain	Variant SH3 domain	PF07653		cellular processes and signaling	Signal transduction mechanisms	0WG1F	Rho GTPase activating protein 4	various		8.69836e-05	0.000673936
A0A024R201;B2RBM7;B4DJ66;Q53GN6;Q9UNM6;Q9Y6E3		Eukaryota	Chordata	Mammalia	Primates	Hominidae	various	various		unclassified	unclassified	unclassified	unclassified		CL0123	HTH	Helix-turn-helix clan	PCI domain	PF01399		cellular processes and signaling	Posttranslational modification, protein turnover, chaperones	0XPG9	26S proteasome non-ATPase regulatory subunit	various		0.000332612	0.00080074
P20674		Eukaryota	Chordata	Mammalia	Primates	Hominidae	Gorilla	Gorilla gorilla		unclassified	unclassified	unclassified	unclassified		unclassified	unclassified	unclassified	Cytochrome c oxidase subunit Va	PF02284		metabolism	Energy production and conversion	16I1Z	Cytochrome c oxidase subunit	9606.ENSP00000317780		0.00195932	0.00179021
S6AWF4		Eukaryota	Chordata	Mammalia	Primates	Hominidae	Homo	Homo sapiens		unclassified	unclassified	unclassified	unclassified		CL0011	Ig	Immunoglobulin superfamily	Immunoglobulin domain	PF00047		poorly characterized	Function unknown	16HN4	IGv	9483.ENSCJAP00000015722		0.00093613	0.000745921
Q05DB4;Q9Y5Z4		Eukaryota	Chordata	Mammalia	Primates	Hominidae	Homo	Homo sapiens		unclassified	unclassified	unclassified	unclassified		CL0319	SHS2	SHS2 domain	SOUL heme-binding protein	PF04832		poorly characterized	Function unknown	16D7I	Heme binding protein 2	9606.ENSP00000058691		0.000970474	0.000941116
C9IZQ1		Eukaryota	Chordata	Mammalia	Primates	Hominidae	Homo	Homo sapiens		unclassified	unclassified	unclassified	unclassified		unclassified	unclassified	unclassified	Translocon-associated protein (TRAP), alpha subunit	PF03896		cellular processes and signaling	Intracellular trafficking, secretion, and vesicular transport	0RTSM	signal sequence receptor, alpha	9593.ENSGGOP00000004477		0.000420788	0.000113375
A0A024R5F7;A0A1Y1B909;A8K0D2;X5DNI9		Eukaryota	Chordata	Mammalia	Primates	Hominidae	Pongo	Pongo abelii		unclassified	unclassified	unclassified	unclassified		CL0115	Steroid_dh	Steroid oxidoreductase superfamily	Ergosterol biosynthesis ERG4/ERG24 family	PF01222		unclassified	unclassified	unclassified	unclassified	unclassified		8.66173e-05	0
Q9UFM8;Q9Y639		Eukaryota	Chordata	Mammalia	Primates	Hominidae	various	various		unclassified	unclassified	unclassified	unclassified		CL0011	Ig	Immunoglobulin superfamily	Immunoglobulin V-set domain	PF07686		cellular processes and signaling	Signal transduction mechanisms	0DGBW	basigin (Ok blood group)	various		0.000211688	0.000253564
A0A024R5F4;B2RAQ8		Eukaryota	Chordata	Mammalia	Primates	Hominidae	Homo	Homo sapiens		unclassified	unclassified	unclassified	unclassified		unclassified	unclassified	unclassified	Carnitine O-palmitoyltransferase N-terminus	PF16484		metabolism	Lipid transport and metabolism	166QW	carnitine palmitoyltransferase 1A (liver)	9544.ENSMMUP00000002371		0.000162218	0.000347389
B2RA52;Q9Y616		Eukaryota	Chordata	Mammalia	Primates	Hominidae	Homo	Homo sapiens		unclassified	unclassified	unclassified	unclassified		CL0041	Death	Death Domain Superfamily	Death domain	PF00531		cellular processes and signaling	Signal transduction mechanisms	0UK7C	interleukin-1 receptor-associated kinase 3	9606.ENSP00000261233		0.000141362	0.000169326
A0A024RAJ5;A0A2R8Y5S9;A0A2R8Y7Q9;A0A2R8YEK8;A0A2U3TZL3;Q9Y5P4		Eukaryota	Chordata	Mammalia	Primates	Hominidae	various	various		unclassified	unclassified	unclassified	unclassified		various	various	various	various	various		unclassified	unclassified	unclassified	unclassified	unclassified		6.59347e-05	5.41437e-05
P55084		Eukaryota	Chordata	Mammalia	Primates	Hominidae	Pan	Pan troglodytes		Fatty acid and phospholipid metabolism	Other	acetyl-CoA C-acyltransferase	TIGR01930		CL0046	Thiolase	Thiolase-like Superfamily	Beta-ketoacyl synthase, N-terminal domain	PF00109		metabolism	Lipid transport and metabolism	0V834	hydroxyacyl-CoA dehydrogenase 3-ketoacyl-CoA thiolase enoyl-CoA hydratase (trifunctional protein), beta subunit	43179.ENSSTOP00000001433		0.000710984	0.00141538
H7C4H2;Q9Y5M8		Eukaryota	Chordata	Mammalia	Primates	Hominidae	Homo	Homo sapiens		unclassified	unclassified	unclassified	unclassified		CL0023	P-loop_NTPase	P-loop containing nucleoside triphosphate hydrolase superfamily	various	various		cellular processes and signaling	Intracellular trafficking, secretion, and vesicular transport	0UU6D	signal recognition particle receptor, B subunit	9606.ENSP00000418401		0.00015182	0.000247723
B3KY04;Q96CX2		Eukaryota	Chordata	Mammalia	Primates	Hominidae	Homo	Homo sapiens		unclassified	unclassified	unclassified	unclassified		CL0033	POZ	POZ domain superfamily	BTB/POZ domain	PF02214		poorly characterized	Function unknown	1AWB4	potassium channel tetramerisation domain containing	9606.ENSP00000317141		0.000518472	0.000619689
C9JA05;D6RD17;D6RHJ6;P01591		Eukaryota	Chordata	Mammalia	Primates	Hominidae	various	various		unclassified	unclassified	unclassified	unclassified		unclassified	unclassified	unclassified	various	various		cellular processes and signaling	Posttranslational modification, protein turnover, chaperones	0A4YQ	immunoglobulin J polypeptide, linker protein for immunoglobulin alpha and mu polypeptides	9606.ENSP00000254801		0.000529885	0.00042222
A0A024RBC5;A8K6V6;B4DTT0;B4E284;F6S8M0;H7C3P4;Q7Z3X3		Eukaryota	Chordata	Mammalia	Primates	Hominidae	Homo	Homo sapiens		unclassified	unclassified	unclassified	unclassified		CL0088	Alk_phosphatase	Alkaline phosphatase-like	Type I phosphodiesterase / nucleotide pyrophosphatase	PF01663		metabolism	Carbohydrate transport and metabolism	0RUGV	glucosamine (N-acetyl)-6-sulfatase	various		0.000144267	0.000172055
P20591		Eukaryota	Chordata	Mammalia	Primates	Hominidae	Homo	Homo sapiens		unclassified	unclassified	unclassified	unclassified		unclassified	unclassified	unclassified	Dynamin GTPase effector domain	PF02212		cellular processes and signaling	Intracellular trafficking, secretion, and vesicular transport	0USCK	myxovirus (influenza virus) resistance 1, interferon-inducible protein p78 (mouse)	9606.ENSP00000381599		0.0001243	0.000101409
A0A0A0MR07;B2R8B5;F5H5P4;P15498;Q96D37		Eukaryota	Chordata	Mammalia	Primates	Hominidae	Homo	Homo sapiens		unclassified	unclassified	unclassified	unclassified		CL0188	CH	Calponin homology domain	various	various		cellular processes and signaling	Signal transduction mechanisms	KOG2996	guanine nucleotide exchange factor	9606.ENSP00000472929		9.97061e-05	0.000158894
D3DTY9;Q14258;Q59GW5		Eukaryota	Chordata	Mammalia	Primates	Hominidae	Homo	Homo sapiens		unclassified	unclassified	unclassified	unclassified		various	various	various	various	various		unclassified	unclassified	unclassified	unclassified	unclassified		0.000130826	0.000104244
P51692;Q59H39		Eukaryota	Chordata	Mammalia	Primates	Hominidae	various	various		unclassified	unclassified	unclassified	unclassified		CL0541	SH2-like	SH2, phosphotyrosine-recognition domain superfamily	SH2 domain	PF00017		information storage and processing	Transcription	1B289	Signal transducer and activator of transcription	various		0.000370473	0.000469402
Q59EK1;Q9UEY8		Eukaryota	Chordata	Mammalia	Primates	Hominidae	Homo	Homo sapiens		unclassified	unclassified	unclassified	unclassified		unclassified	unclassified	unclassified	Class II Aldolase and Adducin N-terminal domain	PF00596		cellular processes and signaling	Cytoskeleton	0V6HK	Adducin 3 (Gamma)	9606.ENSP00000348381		0.000238673	9.50891e-05
Q5TZZ9		Eukaryota	Chordata	Mammalia	Primates	Hominidae	Homo	Homo sapiens		unclassified	unclassified	unclassified	unclassified		unclassified	unclassified	unclassified	Annexin	PF00191		unclassified	unclassified	unclassified	unclassified	unclassified		0.00449627	0.00446259
A8K6M4;B2RE64;Q5TZX9;Q9UEU0		Eukaryota	Chordata	Mammalia	Primates	Hominidae	various	various		unclassified	unclassified	unclassified	unclassified		CL0147	Traffic	Trafficking protein	Vesicle transport v-SNARE protein N-terminus	PF05008		cellular processes and signaling	Intracellular trafficking, secretion, and vesicular transport	0V9N0	Vesicle transport through interaction with t-SNAREs homolog	various		0.000177342	0.000143738
B4E3A8;P30740		Eukaryota	Chordata	Mammalia	Primates	Hominidae	Homo	Homo sapiens		unclassified	unclassified	unclassified	unclassified		unclassified	unclassified	unclassified	Serpin (serine protease inhibitor)	PF00079		cellular processes and signaling	Defense mechanisms	1B0WS	Serpin peptidase inhibitor, clade B (Ovalbumin), member 1	9483.ENSCJAP00000036492		0.00645188	0.00442829
A0A024R8Q1;P10253		Eukaryota	Chordata	Mammalia	Primates	Hominidae	Homo	Homo sapiens		unclassified	unclassified	unclassified	unclassified		CL0103	Gal_mutarotase	Galactose Mutarotase-like superfamily	Galactose mutarotase-like	PF13802		metabolism	Carbohydrate transport and metabolism	12Q2U	alpha-glucosidase	9544.ENSMMUP00000012538		8.64354e-05	3.50287e-05
E5RG91;E5RHB8;E5RJ10;E5RJX6;Q8NEZ2		Eukaryota	Chordata	Mammalia	Primates	Hominidae	various	various		unclassified	unclassified	unclassified	unclassified		various	various	various	various	various		unclassified	unclassified	unclassified	unclassified	unclassified		0.000103635	0.000169101
A8K750;E7EPT4;P19404;Q6IB76;Q6IPW4;Q9UEH5		Eukaryota	Chordata	Mammalia	Primates	Hominidae	Homo	Homo sapiens		Energy metabolism	Electron transport	NADH-quinone oxidoreductase, E subunit	TIGR01958		CL0172	Thioredoxin	Thioredoxin-like	Thioredoxin-like [2Fe-2S] ferredoxin	PF01257		metabolism	Energy production and conversion	1B567	Core subunit of the mitochondrial membrane respiratory chain NADH dehydrogenase (Complex I) that is believed to belong to the minimal assembly required for catalysis. Complex I functions in the transfer of electrons from NADH to the respiratory chain. The immediate electron acceptor for the enzyme is believed to be ubiquinone (By similarity)	various		0.000163267	0.000398731
O95497		Eukaryota	Chordata	Mammalia	Primates	Hominidae	Homo	Homo sapiens		unclassified	unclassified	unclassified	unclassified		unclassified	unclassified	unclassified	Carbon-nitrogen hydrolase	PF00795		metabolism	Amino acid transport and metabolism	1B17P	vanin 1 (EC 3.5.1.92)	9606.ENSP00000356905		0.000248265	0.000655172
O95466		Eukaryota	Chordata	Mammalia	Primates	Hominidae	Pongo	Pongo abelii		unclassified	unclassified	unclassified	unclassified		CL0020	TPR	Tetratrico peptide repeat superfamily	Diaphanous GTPase-binding Domain	PF06371		cellular processes and signaling	Signal transduction mechanisms	0WI8T	Diaphanous FH3 Domain	9823.ENSSSCP00000023425		0.00030637	0.000457525
Q8NEQ5		Eukaryota	Chordata	Mammalia	Primates	Hominidae	Pan	Pan troglodytes		unclassified	unclassified	unclassified	unclassified		unclassified	unclassified	unclassified	unclassified	unclassified		cellular processes and signaling	Intracellular trafficking, secretion, and vesicular transport	1B61R	chromosome 1 open reading frame 162	9606.ENSP00000344218		0.000543559	0.000433116
Q86UL7;Q9UDV3		Eukaryota	Chordata	Mammalia	Primates	Hominidae	Homo	Homo sapiens		unclassified	unclassified	unclassified	unclassified		unclassified	unclassified	unclassified	Cytochrome P450	PF00067		metabolism	Secondary metabolites biosynthesis, transport and catabolism	COG2124	Cytochrome p450	9601.ENSPPYP00000020255		0.00036033	0.000674558
D3DS95;P30050;Q59FI9		Eukaryota	Chordata	Mammalia	Primates	Hominidae	various	various		unclassified	unclassified	unclassified	unclassified		unclassified	unclassified	unclassified	various	various		information storage and processing	Translation, ribosomal structure and biogenesis	KOG0886	Ribosomal protein L12	various		0.000427673	0.000340776
B3KX72;Q00839;Q96BA7		Eukaryota	Chordata	Mammalia	Primates	Hominidae	various	various		unclassified	unclassified	unclassified	unclassified		various	various	various	various	various		information storage and processing	RNA processing and modification	0Y1WQ	Heterogeneous nuclear ribonucleoprotein U (Scaffold attachment factor A)	various		0.000102123	0.000122326
Q9Y3Q8		Eukaryota	Chordata	Mammalia	Primates	Hominidae	Pongo	Pongo abelii		unclassified	unclassified	unclassified	unclassified		unclassified	unclassified	unclassified	TSC-22/dip/bun family	PF01166		information storage and processing	Transcription	0RVRI	TSC22 domain family, member 4	9606.ENSP00000300181		0.000213295	8.55333e-05
A0A140VK49;B2R5U1;B3KU67;Q59FF0		Eukaryota	Chordata	Mammalia	Primates	Hominidae	Homo	Homo sapiens		unclassified	unclassified	unclassified	unclassified		CL0049	Tudor	Tudor domain 'Royal family'	Tudor domain	PF00567		information storage and processing	Transcription	various	various	various		8.53594e-05	0.00027856
P10153		Eukaryota	Chordata	Mammalia	Primates	Hominidae	Homo	Homo sapiens		unclassified	unclassified	unclassified	unclassified		unclassified	unclassified	unclassified	Pancreatic ribonuclease	PF00074		unclassified	unclassified	unclassified	unclassified	unclassified		0.000255548	0
C9J0K6;P30626		Eukaryota	Chordata	Mammalia	Primates	Hominidae	various	various		unclassified	unclassified	unclassified	unclassified		CL0220	EF_hand	EF-hand like superfamily	EF hand	PF13202		cellular processes and signaling	Signal transduction mechanisms	0VBCJ	grancalcin, EF-hand calcium binding protein	9601.ENSPPYP00000019992		0.000425513	0.00050969
B3KUI2;D6RCM8;O95379		Eukaryota	Chordata	Mammalia	Primates	Hominidae	various	various		unclassified	unclassified	unclassified	unclassified		unclassified	unclassified	unclassified	Domain of unknown function (DUF758)	PF05527		information storage and processing	RNA processing and modification	13HHQ	Tumor necrosis factor alpha-induced protein	various		0.000205716	0.000335665
B4DQW0;Q9P000		Eukaryota	Chordata	Mammalia	Primates	Hominidae	Homo	Homo sapiens		unclassified	unclassified	unclassified	unclassified		unclassified	unclassified	unclassified	COMM domain	PF07258		poorly characterized	Function unknown	0DQ8V	COMM domain containing 9	9606.ENSP00000263401		0.000425513	0.000170635
O95336		Eukaryota	Chordata	Mammalia	Primates	Hominidae	Homo	Homo sapiens		Energy metabolism	Pentose phosphate pathway	6-phosphogluconolactonase	TIGR01198		CL0246	ISOCOT_Fold	Isomerase,CoA transferase & Translation initiation factor Superfamily	Glucosamine-6-phosphate isomerases/6-phosphogluconolactonase	PF01182		metabolism	Carbohydrate transport and metabolism	1D03E	6-phosphogluconolactonase	9606.ENSP00000252603		0.000660731	0.000780615
B4DV94;B4E0K4;B4E1J0;Q96AQ6		Eukaryota	Chordata	Mammalia	Primates	Hominidae	various	various		unclassified	unclassified	unclassified	unclassified		unclassified	unclassified	unclassified	unclassified	unclassified		information storage and processing	Transcription	0V9H9	pre-B-cell leukemia homeobox interacting protein 1	9606.ENSP00000357448		0.000115255	0.000229293
A4D1U3;Q567R6		Eukaryota	Chordata	Mammalia	Primates	Hominidae	Homo	Homo sapiens		DNA metabolism	DNA replication, recombination, and repair	single-stranded DNA-binding protein	TIGR00621		CL0021	OB	OB fold	Single-strand binding protein family	PF00436		information storage and processing	Replication, recombination and repair	1CTC7	single-stranded DNA binding protein 1	9598.ENSPTRP00000033880		0.000569268	0.00113252
Q59ER5		Eukaryota	Chordata	Mammalia	Primates	Hominidae	Homo	Homo sapiens		unclassified	unclassified	unclassified	unclassified		CL0186	Beta_propeller	Beta propeller clan	WD40-like Beta Propeller Repeat	PF07676		cellular processes and signaling	Cytoskeleton	0VDWG	WD repeat domain 1	9483.ENSCJAP00000020892		0.00101421	0.000591365
Q9Y394		Eukaryota	Chordata	Mammalia	Primates	Hominidae	Homo	Homo sapiens		unclassified	unclassified	unclassified	unclassified		CL0063	NADP_Rossmann	FAD/NAD(P)-binding Rossmann fold Superfamily	KR domain	PF08659		unclassified	unclassified	unclassified	unclassified	unclassified		0.00112128	0.000693759
A0A5E4		Eukaryota	Chordata	Mammalia	Primates	Hominidae	Homo	Homo sapiens		unclassified	unclassified	unclassified	unclassified		CL0011	Ig	Immunoglobulin superfamily	CD80-like C2-set immunoglobulin domain	PF08205		poorly characterized	Function unknown	0VJWG	immunoglobulin lambda-like polypeptide	9593.ENSGGOP00000019918		0.000358518	0.000571344
Q9Y315		Eukaryota	Chordata	Mammalia	Primates	Hominidae	Gorilla	Gorilla gorilla		Energy metabolism	Other	deoxyribose-phosphate aldolase	TIGR00126		CL0036	TIM_barrel	Common phosphate binding-site TIM barrel superfamily	DeoC/LacD family aldolase	PF01791		metabolism	Nucleotide transport and metabolism	0VCBP	deoxyribose-phosphate aldolase	9601.ENSPPYP00000004950		0.000394324	0.000738195
B4E1L0;P30520		Eukaryota	Chordata	Mammalia	Primates	Hominidae	Homo	Homo sapiens		Purines, pyrimidines, nucleosides, and nucleotides	Purine ribonucleotide biosynthesis	adenylosuccinate synthase	TIGR00184		CL0023	P-loop_NTPase	P-loop containing nucleoside triphosphate hydrolase superfamily	Adenylosuccinate synthetase	PF00709		metabolism	Nucleotide transport and metabolism	09VSS	Plays an important role in the de novo pathway and in the salvage pathway of purine nucleotide biosynthesis. Catalyzes the first commited step in the biosynthesis of AMP from IMP (By similarity)	9601.ENSPPYP00000000054		0.000369525	0.000221313
A0A024R2M6;B4DEN6;Q8NCW8		Eukaryota	Chordata	Mammalia	Primates	Hominidae	Homo	Homo sapiens		Fatty acid and phospholipid metabolism	Other	acetyl-CoA C-acyltransferase	TIGR01930		CL0046	Thiolase	Thiolase-like Superfamily	3-Oxoacyl-[acyl-carrier-protein (ACP)] synthase III C terminal	PF08541		metabolism	Lipid transport and metabolism	1AYP5	acetyl-CoA acyltransferase 1	various		0.000499084	0.000395314
Q9Y2J8		Eukaryota	Chordata	Mammalia	Primates	Hominidae	Homo	Homo sapiens		unclassified	unclassified	unclassified	unclassified		CL0026	CU_oxidase	Multicopper oxidase-like domain	Protein-arginine deiminase (PAD) N-terminal domain	PF08526		poorly characterized	Function unknown	13CMZ	Peptidyl arginine deiminase, type	9606.ENSP00000364635		0.000698296	0.000707322
O95295		Eukaryota	Chordata	Mammalia	Primates	Hominidae	Pan	Pan paniscus		unclassified	unclassified	unclassified	unclassified		unclassified	unclassified	unclassified	Snapin/Pallidin	PF14712		cellular processes and signaling	Intracellular trafficking, secretion, and vesicular transport	0VHIK	SNAP-associated protein	9606.ENSP00000357674		0.000619497	0.000493624
B4DLJ3;C9J1Z8;P84085		Eukaryota	Chordata	Mammalia	Primates	Hominidae	Homo	Homo sapiens		Unknown function	General	small GTP-binding protein domain	TIGR00231		CL0023	P-loop_NTPase	P-loop containing nucleoside triphosphate hydrolase superfamily	50S ribosome-binding GTPase	PF01926		poorly characterized	Function unknown	COG1100	GTP-binding Protein	various		0.000367911	0.000293157
Q6NX51;Q96A65		Eukaryota	Chordata	Mammalia	Primates	Hominidae	Homo	Homo sapiens		unclassified	unclassified	unclassified	unclassified		CL0295	Vps51	Vps51 domain superfamily	Sec8 exocyst complex component specific domain	PF04048		cellular processes and signaling	Intracellular trafficking, secretion, and vesicular transport	1.6e+86	Exocyst complex component 4	9606.ENSP00000253861		8.65007e-05	0.000206775
A0A087WW23;P20292		Eukaryota	Chordata	Mammalia	Primates	Hominidae	various	various		unclassified	unclassified	unclassified	unclassified		unclassified	unclassified	unclassified	MAPEG family	PF01124		metabolism	Lipid transport and metabolism	12TQF	arachidonate 5-lipoxygenase-activating protein	various		0.000584221	0.000615898
P15144;Q59E93		Eukaryota	Chordata	Mammalia	Primates	Hominidae	Homo	Homo sapiens		unclassified	unclassified	unclassified	unclassified		unclassified	unclassified	unclassified	ERAP1-like C-terminal domain	PF11838		metabolism	Amino acid transport and metabolism	0RSHM	alanyl (membrane) aminopeptidase	9606.ENSP00000300060		0.000824262	0.000789979
B3KMK8;B4DK68;O95210		Eukaryota	Chordata	Mammalia	Primates	Hominidae	various	various		unclassified	unclassified	unclassified	unclassified		CL0369	GHD	Glycosyl hydrolase domain superfamily	Starch binding domain	PF00686		cellular processes and signaling	Intracellular trafficking, secretion, and vesicular transport	0IJ19	Starch binding domain 1	9606.ENSP00000237642		0.00023534	0.000187522
Q9UBV8		Eukaryota	Chordata	Mammalia	Primates	Hominidae	Pan	Pan troglodytes		unclassified	unclassified	unclassified	unclassified		CL0220	EF_hand	EF-hand like superfamily	EF-hand domain pair	PF13833		cellular processes and signaling	Signal transduction mechanisms	1CQAQ	Penta-EF-hand domain containing 1	61853.ENSNLEP00000002455		0.000441531	0.000353804
Q9Y263		Eukaryota	Chordata	Mammalia	Primates	Hominidae	Pan	Pan troglodytes		unclassified	unclassified	unclassified	unclassified		CL0186	Beta_propeller	Beta propeller clan	WD domain, G-beta repeat	PF00400		metabolism	Lipid transport and metabolism	09U7X	Phospholipase A2-activating protein	9606.ENSP00000380460		0.000105977	8.44439e-05
B0QY89;Q9Y262		Eukaryota	Chordata	Mammalia	Primates	Hominidae	Pan	Pan troglodytes		unclassified	unclassified	unclassified	unclassified		CL0020	TPR	Tetratrico peptide repeat superfamily	RNA polymerase I-associated factor PAF67	PF10255		information storage and processing	Translation, ribosomal structure and biogenesis	12PZS	Component of the eukaryotic translation initiation factor 3 (eIF-3) complex, which is involved in protein synthesis and, together with other initiation factors, stimulates binding of mRNA and methionyl-tRNAi to the 40S ribosome (By similarity)	61853.ENSNLEP00000018200		0.0001388	0.000386732
A8K0B6;D3DSQ1;Q53H01		Eukaryota	Chordata	Mammalia	Primates	Hominidae	Homo	Homo sapiens		unclassified	unclassified	unclassified	unclassified		unclassified	unclassified	unclassified	beta subunit of N-acylethanolamine-hydrolyzing acid amidase	PF15508		metabolism	Carbohydrate transport and metabolism	139WY	N-acylsphingosine amidohydrolase (acid ceramidase) 1	various		0.000154307	0.000245908
Q5U000;Q9UBR2		Eukaryota	Chordata	Mammalia	Primates	Hominidae	various	various		unclassified	unclassified	unclassified	unclassified		CL0125	Peptidase_CA	Peptidase clan CA	Papain family cysteine protease	PF00112		cellular processes and signaling	Posttranslational modification, protein turnover, chaperones	0V558	Cathepsin Z	9606.ENSP00000217131		0.000556117	0.000443122
A0A024R5C4;B7Z361;B7Z3E3;B7Z8W8;O95197		Eukaryota	Chordata	Mammalia	Primates	Hominidae	various	various		unclassified	unclassified	unclassified	unclassified		unclassified	unclassified	unclassified	Reticulon	PF02453		cellular processes and signaling	Intracellular trafficking, secretion, and vesicular transport	0DPDM	Reticulon 3	various		8.16392e-05	3.2738e-05
A8K5I6;Q9UBG3		Eukaryota	Chordata	Mammalia	Primates	Hominidae	Homo	Homo sapiens		unclassified	unclassified	unclassified	unclassified		CL0220	EF_hand	EF-hand like superfamily	S-100/ICaBP type calcium binding domain	PF01023		poorly characterized	Function unknown	0A0XX	cornulin	9606.ENSP00000271835		0.000427498	0
O95168		Eukaryota	Chordata	Mammalia	Primates	Hominidae	Pan	Pan paniscus		unclassified	unclassified	unclassified	unclassified		unclassified	unclassified	unclassified	NADH-ubiquinone oxidoreductase B15 subunit (NDUFB4)	PF07225		metabolism	Energy production and conversion	13TYD	NADH dehydrogenase (ubiquinone) 1 beta subcomplex 4	9598.ENSPTRP00000026324		0.000987287	0.000778916
Q5JPC5;Q8NB16		Eukaryota	Chordata	Mammalia	Primates	Hominidae	various	various		unclassified	unclassified	unclassified	unclassified		CL0016	PKinase	Protein kinase superfamily	Protein kinase domain	PF00069		cellular processes and signaling	Signal transduction mechanisms	COG0515	Serine Threonine protein kinase	9606.ENSP00000308351		0.000178878	0.000285065
P30273		Eukaryota	Chordata	Mammalia	Primates	Hominidae	Pan	Pan paniscus		unclassified	unclassified	unclassified	unclassified		unclassified	unclassified	unclassified	Immunoreceptor tyrosine-based activation motif	PF02189		cellular processes and signaling	Extracellular structures	0J5TQ	Fc fragment of IgE, high affinity I, receptor for	9606.ENSP00000289902		0.00097967	0.00156123
P50749		Eukaryota	Chordata	Mammalia	Primates	Hominidae	Pan	Pan troglodytes		unclassified	unclassified	unclassified	unclassified		CL0072	Ubiquitin	Ubiquitin superfamily	Ras association (RalGDS/AF-6) domain	PF00788		poorly characterized	Function unknown	0Y2N1	Ras association (RalGDS AF-6) domain family member	9606.ENSP00000368684		0.000913585	0.000617788
S6B291		Eukaryota	Chordata	Mammalia	Primates	Hominidae	Homo	Homo sapiens		unclassified	unclassified	unclassified	unclassified		CL0011	Ig	Immunoglobulin superfamily	Immunoglobulin I-set domain	PF07679		poorly characterized	Function unknown	0DM2Z	antigen binding	9601.ENSPPYP00000007070		0.0006349	0.000288124
A2KBC6		Eukaryota	Chordata	Mammalia	Primates	Hominidae	Homo	Homo sapiens		unclassified	unclassified	unclassified	unclassified		CL0011	Ig	Immunoglobulin superfamily	Immunoglobulin I-set domain	PF07679		poorly characterized	Function unknown	0B1TY	IGv	59463.ENSMLUP00000017819		0.00158886	0.000844371
Q6MZV6		Eukaryota	Chordata	Mammalia	Primates	Hominidae	Homo	Homo sapiens		unclassified	unclassified	unclassified	unclassified		CL0011	Ig	Immunoglobulin superfamily	Immunoglobulin I-set domain	PF07679		poorly characterized	Function unknown	0V8MJ	IGc1	9483.ENSCJAP00000047404		0.000175891	0.000140152
Q6MZU6		Eukaryota	Chordata	Mammalia	Primates	Hominidae	Homo	Homo sapiens		unclassified	unclassified	unclassified	unclassified		CL0011	Ig	Immunoglobulin superfamily	Immunoglobulin I-set domain	PF07679		poorly characterized	Function unknown	0DM2Z	antigen binding	9601.ENSPPYP00000007070		0.00154552	0.00115746
A0A024R1Z6		Eukaryota	Chordata	Mammalia	Primates	Hominidae	Homo	Homo sapiens		unclassified	unclassified	unclassified	unclassified		CL0296	GroES	GroES-like superfamily	Alcohol dehydrogenase GroES-like domain	PF08240		metabolism	Energy production and conversion	0UPCZ	vesicle amine transport protein 1 homolog (T. californica)	9606.ENSP00000347872		0.00171505	0.00196389
A0A024R462;B7ZLE5;P02751;Q6MZM7		Eukaryota	Chordata	Mammalia	Primates	Hominidae	Homo	Homo sapiens		unclassified	unclassified	unclassified	unclassified		various	various	various	various	various		cellular processes and signaling	Extracellular structures	0DIBR	Fibronectin 1	various		3.53108e-05	1.416e-05
H0Y6Z9		Eukaryota	Chordata	Mammalia	Primates	Hominidae	Homo	Homo sapiens		unclassified	unclassified	unclassified	unclassified		unclassified	unclassified	unclassified	unclassified	unclassified		unclassified	unclassified	unclassified	unclassified	unclassified		0.000475998	0.000188403
H0Y6T6		Eukaryota	Chordata	Mammalia	Primates	Hominidae	Homo	Homo sapiens		unclassified	unclassified	unclassified	unclassified		CL0115	Steroid_dh	Steroid oxidoreductase superfamily	NnrU protein	PF07298		poorly characterized	Function unknown	11VYI	Nurim (Nuclear envelope membrane protein)	9606.ENSP00000373065		0.000157035	0
B3KQT9;P30101		Eukaryota	Chordata	Mammalia	Primates	Hominidae	Homo	Homo sapiens		Energy metabolism	Electron transport	thioredoxin	TIGR01068		CL0172	Thioredoxin	Thioredoxin-like	various	various		cellular processes and signaling	Posttranslational modification, protein turnover, chaperones	1B0WU	protein disulfide isomerase family A, member 3	9598.ENSPTRP00000051552		0.00200202	0.00259096
A0A1U9X8D7;A0A1U9X8E2;A0A1U9X8E3		Eukaryota	Chordata	Mammalia	Primates	Hominidae	Homo	Homo sapiens		unclassified	unclassified	unclassified	unclassified		CL0052	NTN	NTN hydrolase superfamily	Proteasome subunit	PF00227		cellular processes and signaling	Posttranslational modification, protein turnover, chaperones	169YF	The proteasome is a multicatalytic proteinase complex which is characterized by its ability to cleave peptides with Arg, Phe, Tyr, Leu, and Glu adjacent to the leaving group at neutral or slightly basic pH. The proteasome has an ATP-dependent proteolytic activity (By similarity)	various		0.00115413	0.000765357
P30084		Eukaryota	Chordata	Mammalia	Primates	Hominidae	Pan	Pan troglodytes		unclassified	unclassified	unclassified	unclassified		CL0127	ClpP_crotonase	ClpP/Crotonase superfamily	Peptidase family S49	PF01343		metabolism	Lipid transport and metabolism	09TDP	enoyl CoA hydratase, short chain, 1, mitochondrial	9606.ENSP00000357535		0.000581046	0.000462986
A0A2U3TZL5;E9PNW4;E9PR17;P13987		Eukaryota	Chordata	Mammalia	Primates	Hominidae	Homo	Homo sapiens		unclassified	unclassified	unclassified	unclassified		CL0117	uPAR_Ly6_toxin	uPAR/Ly6/CD59/snake toxin-receptor superfamily	u-PAR/Ly-6 domain	PF00021		cellular processes and signaling	Extracellular structures	0RYNG	CD59 molecule, complement regulatory protein	9606.ENSP00000340210		0.00064809	0.000516407
P30049		Eukaryota	Chordata	Mammalia	Primates	Hominidae	Pan	Pan troglodytes		Energy metabolism	ATP-proton motive force interconversion	ATP synthase F1, epsilon subunit	TIGR01216		unclassified	unclassified	unclassified	ATP synthase, Delta/Epsilon chain, beta-sandwich domain	PF02823		metabolism	Energy production and conversion	13SHW	ATP synthase H transporting mitochondrial F1 complex delta subunit	9606.ENSP00000215375		0.000501498	0.000399601
P30048		Eukaryota	Chordata	Mammalia	Primates	Hominidae	Pan	Pan paniscus		unclassified	unclassified	unclassified	unclassified		unclassified	unclassified	unclassified	C-terminal domain of 1-Cys peroxiredoxin	PF10417		cellular processes and signaling	Posttranslational modification, protein turnover, chaperones	12TFB	PeRoxireDoXin	9598.ENSPTRP00000005275		0.000987324	0.000786714
P30041		Eukaryota	Chordata	Mammalia	Primates	Hominidae	Homo	Homo sapiens		unclassified	unclassified	unclassified	unclassified		CL0172	Thioredoxin	Thioredoxin-like	Redoxin	PF08534		cellular processes and signaling	Posttranslational modification, protein turnover, chaperones	09TSW	Peroxiredoxin 6	9598.ENSPTRP00000060423		0.000376123	0.000450529
P30040		Eukaryota	Chordata	Mammalia	Primates	Hominidae	Homo	Homo sapiens		unclassified	unclassified	unclassified	unclassified		unclassified	unclassified	unclassified	Endoplasmic reticulum protein ERp29, C-terminal domain	PF07749		cellular processes and signaling	Posttranslational modification, protein turnover, chaperones	0IX2F	endoplasmic reticulum protein 29	9606.ENSP00000261735		0.00161402	0.00128607
P30038		Eukaryota	Chordata	Mammalia	Primates	Hominidae	Homo	Homo sapiens		Energy metabolism	Amino acids and amines	1-pyrroline-5-carboxylate dehydrogenase	TIGR01236		CL0099	ALDH-like	ALDH-like superfamily	Aldehyde dehydrogenase family	PF00171		metabolism	Amino acid transport and metabolism	0VC9Q	Aldehyde dehydrogenase 4 family, member A1	9785.ENSLAFP00000006214		0.000598591	0.000476966
O14818;Q05DH1		Eukaryota	Chordata	Mammalia	Primates	Hominidae	Homo	Homo sapiens		unclassified	unclassified	unclassified	unclassified		CL0052	NTN	NTN hydrolase superfamily	Proteasome subunit A N-terminal signature	PF10584		cellular processes and signaling	Posttranslational modification, protein turnover, chaperones	09TMS	The proteasome is a multicatalytic proteinase complex which is characterized by its ability to cleave peptides with Arg, Phe, Tyr, Leu, and Glu adjacent to the leaving group at neutral or slightly basic pH. The proteasome has an ATP-dependent proteolytic activity (By similarity)	9606.ENSP00000359910		0.00101917	0.000812092
Q6QWC0;X5CKB3		Eukaryota	Chordata	Mammalia	Primates	Hominidae	Homo	Homo sapiens		Transport and binding proteins	Other	antigen peptide transporter 2	TIGR00958		CL0023	P-loop_NTPase	P-loop containing nucleoside triphosphate hydrolase superfamily	ABC transporter	PF00005		metabolism	Secondary metabolites biosynthesis, transport and catabolism	KOG0058	ATP-binding cassette, sub-family B (MDR TAP)	9606.ENSP00000405356		0.000112636	0.00026925
Q12913		Eukaryota	Chordata	Mammalia	Primates	Hominidae	Homo	Homo sapiens		unclassified	unclassified	unclassified	unclassified		CL0159	E-set	Ig-like fold superfamily (E-set)	Purple acid Phosphatase, N-terminal domain	PF16656		cellular processes and signaling	Signal transduction mechanisms	16618	Protein tyrosine phosphatase, receptor type, J	9606.ENSP00000400010		0.000221289	0.000251058
A8K7T4;Q12907		Eukaryota	Chordata	Mammalia	Primates	Hominidae	Homo	Homo sapiens		unclassified	unclassified	unclassified	unclassified		CL0004	Concanavalin	Concanavalin-like lectin/glucanase superfamily	Legume-like lectin family	PF03388		cellular processes and signaling	Intracellular trafficking, secretion, and vesicular transport	KOG3839	lectin mannose-binding	9606.ENSP00000303366		0.000236662	0.000282248
P50452		Eukaryota	Chordata	Mammalia	Primates	Hominidae	Homo	Homo sapiens		unclassified	unclassified	unclassified	unclassified		unclassified	unclassified	unclassified	Serpin (serine protease inhibitor)	PF00079		unclassified	unclassified	unclassified	unclassified	unclassified		0.000340535	0.0001795
A0A0D9SF53		Eukaryota	Chordata	Mammalia	Primates	Hominidae	Gorilla	Gorilla gorilla		unclassified	unclassified	unclassified	unclassified		CL0023	P-loop_NTPase	P-loop containing nucleoside triphosphate hydrolase superfamily	Helicase conserved C-terminal domain	PF00271		information storage and processing	RNA processing and modification	0RKZW	DEAD (Asp-Glu-Ala-Asp) box polypeptide 3	9601.ENSPPYP00000022671		0.000344823	0.000503427
A0A0S2Z472;A8KAH7;P13861		Eukaryota	Chordata	Mammalia	Primates	Hominidae	Homo	Homo sapiens		unclassified	unclassified	unclassified	unclassified		CL0068	RIIa	RIIa-like fold	Regulatory subunit of type II PKA R-subunit	PF02197		cellular processes and signaling	Signal transduction mechanisms	0RWPW	Protein kinase, cAMP-dependent, regulatory, type II, alpha	9606.ENSP00000265563		0.000315248	8.25428e-05
P50402		Eukaryota	Chordata	Mammalia	Primates	Hominidae	Gorilla	Gorilla gorilla		unclassified	unclassified	unclassified	unclassified		CL0306	HeH	LEM/SAP HeH motif	LEM domain	PF03020		cellular processes and signaling	Intracellular trafficking, secretion, and vesicular transport	0IJ10	Stabilizes and promotes the formation of a nuclear actin cortical network. Stimulates actin polymerization in vitro by binding and stabilizing the pointed end of growing filaments. Inhibits beta-catenin activity by preventing its accumulation in the nucleus. Acts by influencing the nuclear accumulation of beta- catenin through a CRM1-dependent export pathway. Links centrosomes to the nuclear enve…	9606.ENSP00000358857		0.000331699	0.000264303
B2R831;B7Z5B7;O14798;Q05D71		Eukaryota	Chordata	Mammalia	Primates	Hominidae	Homo	Homo sapiens		unclassified	unclassified	unclassified	unclassified		CL0607	TNF_receptor	TNF receptor-like superfamily	TNFR/NGFR cysteine-rich region	PF00020		unclassified	unclassified	unclassified	unclassified	unclassified		0.000304158	0.000242357
B2R6A3;O14745		Eukaryota	Chordata	Mammalia	Primates	Hominidae	Homo	Homo sapiens		unclassified	unclassified	unclassified	unclassified		CL0466	PDZ-like	PDZ domain-like peptide-binding superfamily	PDZ domain	PF13180		cellular processes and signaling	Extracellular structures	13FTP	solute carrier family 9, subfamily A (NHE3, cation proton antiporter 3), member 3 regulator 1	9606.ENSP00000262613		0.000114925	0.000562566
H0Y449		Eukaryota	Chordata	Mammalia	Primates	Hominidae	Homo	Homo sapiens		unclassified	unclassified	unclassified	unclassified		CL0021	OB	OB fold	'Cold-shock' DNA-binding domain	PF00313		information storage and processing	Transcription	1CSAG	Y box binding protein 1	9593.ENSGGOP00000021057		0.000225272	0.0001795
Q5FWF9		Eukaryota	Chordata	Mammalia	Primates	Hominidae	Homo	Homo sapiens		unclassified	unclassified	unclassified	unclassified		CL0011	Ig	Immunoglobulin superfamily	CD80-like C2-set immunoglobulin domain	PF08205		poorly characterized	Function unknown	0VGIB	antigen binding	61853.ENSNLEP00000018742		0.000363154	0.000143738
A0A024R5U5		Eukaryota	Chordata	Mammalia	Primates	Hominidae	Homo	Homo sapiens		unclassified	unclassified	unclassified	unclassified		CL0126	Peptidase_MA	Peptidase clan MA	Reprolysin (M12B) family zinc metalloprotease	PF01421		cellular processes and signaling	Posttranslational modification, protein turnover, chaperones	KOG3658	ADAM metallopeptidase domain	61853.ENSNLEP00000013870		0.000112636	8.97499e-05
B2R4M6;P06702		Eukaryota	Chordata	Mammalia	Primates	Hominidae	various	various		unclassified	unclassified	unclassified	unclassified		CL0220	EF_hand	EF-hand like superfamily	S-100/ICaBP type calcium binding domain	PF01023		cellular processes and signaling	Signal transduction mechanisms	13VPS	S100A9 is a calcium- and zinc-binding protein which plays a prominent role in the regulation of inflammatory processes and immune response. It can induce neutrophil chemotaxis, adhesion, can increase the bactericidal activity of neutrophils by promoting phagocytosis via activation of SYK, PI3K AKT, and ERK1 2 and can induce degranulation of neutrophils by a MAPK-dependent mechanism. Predominantly…	various		0.0121857	0.00235554
Q969Q5		Eukaryota	Chordata	Mammalia	Primates	Hominidae	Pan	Pan paniscus		Unknown function	General	small GTP-binding protein domain	TIGR00231		CL0023	P-loop_NTPase	P-loop containing nucleoside triphosphate hydrolase superfamily	ADP-ribosylation factor family	PF00025		cellular processes and signaling	Intracellular trafficking, secretion, and vesicular transport	16CS6	RAB24, member RAS oncogene family	61853.ENSNLEP00000023216		0.000617709	0.000330704
B3KPA1;O14656		Eukaryota	Chordata	Mammalia	Primates	Hominidae	Homo	Homo sapiens		unclassified	unclassified	unclassified	unclassified		CL0023	P-loop_NTPase	P-loop containing nucleoside triphosphate hydrolase superfamily	Torsin	PF06309		cellular processes and signaling	Posttranslational modification, protein turnover, chaperones	KOG2170	Torsin family	9606.ENSP00000345719		0.000377695	0.000302651
A2NKM7		Eukaryota	Chordata	Mammalia	Primates	Hominidae	Homo	Homo sapiens		unclassified	unclassified	unclassified	unclassified		CL0011	Ig	Immunoglobulin superfamily	Immunoglobulin V-set domain	PF07686		poorly characterized	Function unknown	1DDIR	IGv	9593.ENSGGOP00000017145		0.000309348	0.000254027
M0QXF7;M0QYN0;Q969H8		Eukaryota	Chordata	Mammalia	Primates	Hominidae	Pan	various		unclassified	unclassified	unclassified	unclassified		unclassified	unclassified	unclassified	Uncharacterised protein family UPF0556	PF10572		poorly characterized	Function unknown	0IKDN	chromosome 19 open reading frame 10	9606.ENSP00000262947		0.000881154	0.000533961
A0A087WUL2		Eukaryota	Chordata	Mammalia	Primates	Hominidae	Homo	Homo sapiens		unclassified	unclassified	unclassified	unclassified		CL0052	NTN	NTN hydrolase superfamily	Proteasome subunit	PF00227		unclassified	unclassified	unclassified	unclassified	unclassified		0.000567493	0.00069599
P13645		Eukaryota	Chordata	Mammalia	Primates	Hominidae	Pan	Pan troglodytes		unclassified	unclassified	unclassified	unclassified		unclassified	unclassified	unclassified	Intermediate filament protein	PF00038		cellular processes and signaling	Cytoskeleton	0DJD7	Keratin 10	9606.ENSP00000269576		0.00209691	0.0014944
A0A0X9TD47		Eukaryota	Chordata	Mammalia	Primates	Hominidae	Homo	Homo sapiens		unclassified	unclassified	unclassified	unclassified		CL0011	Ig	Immunoglobulin superfamily	Immunoglobulin V-set domain	PF07686		poorly characterized	Function unknown	16HN4	IGv	9483.ENSCJAP00000015722		0.000787399	0.000627411
B2RDY9;B4DI38;D3DPU2		Eukaryota	Chordata	Mammalia	Primates	Hominidae	Homo	Homo sapiens		unclassified	unclassified	unclassified	unclassified		CL0391	CAP_C-like	Adenylate cyclase associated (CAP) C terminal like	Adenylate cyclase associated (CAP) C terminal	PF08603		cellular processes and signaling	Cytoskeleton	0RWPR	CAP, adenylate cyclase-associated protein 1 (yeast)	9598.ENSPTRP00000001011		0.000618733	0.000847995
A0A024RC87;P13489		Eukaryota	Chordata	Mammalia	Primates	Hominidae	Homo	Homo sapiens		unclassified	unclassified	unclassified	unclassified		CL0022	LRR	Leucine Rich Repeat	Leucine Rich Repeat	PF00560		poorly characterized	Function unknown	1CTJT	ribonuclease angiogenin inhibitor 1	9606.ENSP00000346402		0.000548275	0.000436874
A0A024RDG1		Eukaryota	Chordata	Mammalia	Primates	Hominidae	Homo	Homo sapiens		unclassified	unclassified	unclassified	unclassified		unclassified	unclassified	unclassified	Uso1 / p115 like vesicle tethering protein, C terminal region	PF04871		cellular processes and signaling	Intracellular trafficking, secretion, and vesicular transport	0A1XC	USO1 vesicle docking protein homolog (yeast)	9601.ENSPPYP00000016579		0.000173117	0.000209354
P80723		Eukaryota	Chordata	Mammalia	Primates	Hominidae	Pan	Pan troglodytes		unclassified	unclassified	unclassified	unclassified		unclassified	unclassified	unclassified	Brain acid soluble protein 1 (BASP1 protein)	PF05466		information storage and processing	Transcription	0UVVA	Brain abundant, membrane attached signal protein 1	9483.ENSCJAP00000021703		0.00186442	0.00221901
Q8N8K9		Eukaryota	Chordata	Mammalia	Primates	Hominidae	Pan	Pan troglodytes		unclassified	unclassified	unclassified	unclassified		CL0382	DNA-mend	DNA breaking-rejoining enzyme superfamily	Domain of unknown function (DUF3504)	PF12012		poorly characterized	Function unknown	09XJN	kiaa1958	9606.ENSP00000336940		5.74626e-05	0
A0A024RC65		Eukaryota	Chordata	Mammalia	Primates	Hominidae	Homo	Homo sapiens		unclassified	unclassified	unclassified	unclassified		CL0220	EF_hand	EF-hand like superfamily	IQ calmodulin-binding motif	PF00612		cellular processes and signaling	Signal transduction mechanisms	12NUK	IQ motif containing GTPase activating protein	9483.ENSCJAP00000018367		0.000709471	0.00074992
E9PK25;P23528		Eukaryota	Chordata	Mammalia	Primates	Hominidae	Homo	Homo sapiens		unclassified	unclassified	unclassified	unclassified		CL0092	ADF	Actin depolymerizing Factor	Cofilin/tropomyosin-type actin-binding protein	PF00241		various	various	various	various	various		0.00205536	0.00115286
Q02252;Q53H94		Eukaryota	Chordata	Mammalia	Primates	Hominidae	Pongo	Pongo abelii		Energy metabolism	Amino acids and amines	methylmalonate-semialdehyde dehydrogenase (acylating)	TIGR01722		CL0099	ALDH-like	ALDH-like superfamily	Aldehyde dehydrogenase family	PF00171		metabolism	Energy production and conversion	0DGSB	aldehyde dehydrogenase 6 family, member A1	10141.ENSCPOP00000000012		0.00015748	0.000313296
A0A1W1B5Y3;Q75NT9		Eukaryota	Chordata	Mammalia	Primates	Hominidae	Homo	Homo sapiens		unclassified	unclassified	unclassified	unclassified		various	various	various	various	various		cellular processes and signaling	Intracellular trafficking, secretion, and vesicular transport	09WNN	Involved in the presentation of foreign antigens to the immune system (By similarity)	9606.ENSP00000352656		0.000113655	9.33305e-05
D6RGV5;D6RIE3;H0UI06;P14406;Q496I0		Eukaryota	Chordata	Mammalia	Primates	Hominidae	Homo	Homo sapiens		unclassified	unclassified	unclassified	unclassified		unclassified	unclassified	unclassified	Cytochrome c oxidase subunit VII	PF02238		metabolism	Energy production and conversion	0IZJ9	cytochrome c oxidase subunit VIIa polypeptide 2 (liver)	various		0.00110748	0
A8K9U6;Q7Z2W4		Eukaryota	Chordata	Mammalia	Primates	Hominidae	Homo	Homo sapiens		unclassified	unclassified	unclassified	unclassified		unclassified	unclassified	unclassified	WWE domain	PF02825		poorly characterized	Function unknown	16DSQ	zinc finger CCCH-type, antiviral 1	9606.ENSP00000242351		9.34054e-05	0.000185824
A0A024RAM2		Eukaryota	Chordata	Mammalia	Primates	Hominidae	Homo	Homo sapiens		unclassified	unclassified	glutaredoxin	TIGR02180		CL0172	Thioredoxin	Thioredoxin-like	Glutaredoxin-like domain (DUF836)	PF05768		unclassified	unclassified	unclassified	unclassified	unclassified		0.00279116	0.00126666
A0A024RAG3		Eukaryota	Chordata	Mammalia	Primates	Hominidae	Homo	Homo sapiens		Unknown function	General	small GTP-binding protein domain	TIGR00231		CL0023	P-loop_NTPase	P-loop containing nucleoside triphosphate hydrolase superfamily	Signal recognition particle receptor beta subunit	PF09439		poorly characterized	Function unknown	0V4MC	v-ral simian leukemia viral oncogene homolog	61853.ENSNLEP00000001083		0.00163595	0.00130355
A0A087WVM2;A8K4K0;Q1T7A3;Q8N6Q3		Eukaryota	Chordata	Mammalia	Primates	Hominidae	Homo	Homo sapiens		unclassified	unclassified	unclassified	unclassified		CL0117	uPAR_Ly6_toxin	uPAR/Ly6/CD59/snake toxin-receptor superfamily	u-PAR/Ly-6 domain	PF00021		poorly characterized	Function unknown	0A5UH	CD177 antigen-like	9601.ENSPPYP00000011253		0.000286945	0.000460867
Q8N5W9		Eukaryota	Chordata	Mammalia	Primates	Hominidae	Pan	Pan troglodytes		unclassified	unclassified	unclassified	unclassified		unclassified	unclassified	unclassified	FAM101 family	PF15068		cellular processes and signaling	Posttranslational modification, protein turnover, chaperones	0IXFT	family with sequence similarity 101, member B	9615.ENSCAFP00000028229		0.000393699	0.000313705
A8MVS5		Eukaryota	Chordata	Mammalia	Primates	Hominidae	Pongo	Pongo abelii		unclassified	unclassified	unclassified	unclassified		unclassified	unclassified	unclassified	unclassified	unclassified		poorly characterized	Function unknown	1AXIS	chromosome 19 open reading frame 38	9606.ENSP00000380920		0.000366312	0.000291882
B4DUH8;P23280		Eukaryota	Chordata	Mammalia	Primates	Hominidae	Homo	Homo sapiens		unclassified	unclassified	unclassified	unclassified		unclassified	unclassified	unclassified	Eukaryotic-type carbonic anhydrase	PF00194		metabolism	Inorganic ion transport and metabolism	0DMR3	carbonic anhydrase VI	9606.ENSP00000366662		0.000540075	0.000645509
A6NC98;B2RTU8		Eukaryota	Chordata	Mammalia	Primates	Hominidae	Homo	Homo sapiens		unclassified	unclassified	unclassified	unclassified		unclassified	unclassified	unclassified	HOOK protein	PF05622		cellular processes and signaling	Cytoskeleton	0RTKR	coiled-coil domain containing 88B	9606.ENSP00000349238		0.000169912	0.000295788
P14625;Q5CAQ5		Eukaryota	Chordata	Mammalia	Primates	Hominidae	Homo	Homo sapiens		unclassified	unclassified	unclassified	unclassified		CL0025	His_Kinase_A	His Kinase A (phospho-acceptor) domain	Histidine kinase-, DNA gyrase B-, and HSP90-like ATPase	PF13589		cellular processes and signaling	Posttranslational modification, protein turnover, chaperones	0DIBJ	heat shock protein 90kDa beta (Grp94), member 1	9606.ENSP00000299767		0.00131029	0.00121251
A0A024R2P0;A0A0C4DG17;C9J9K3		Eukaryota	Chordata	Mammalia	Primates	Hominidae	Homo	Homo sapiens		Protein synthesis	Ribosomal proteins: synthesis and modification	ribosomal protein uS2	TIGR01012		various	various	various	various	various		information storage and processing	Translation, ribosomal structure and biogenesis	1CSAX	Required for the assembly and or stability of the 40S ribosomal subunit. Required for the processing of the 20S rRNA- precursor to mature 18S rRNA in a late step of the maturation of 40S ribosomal subunits. Also functions as a cell surface receptor for laminin. Plays a role in cell adhesion to the basement membrane and in the consequent activation of signaling transduction pathways. May play a ro…	various		0.000705372	0.000671329
Q8N4L2		Eukaryota	Chordata	Mammalia	Primates	Hominidae	Pan	Pan troglodytes		unclassified	unclassified	unclassified	unclassified		unclassified	unclassified	unclassified	Transmembrane protein 55A	PF09788		poorly characterized	Function unknown	0DEQN	Transmembrane protein 55A	9606.ENSP00000285419		0.000327827	0.000261218
Q8N4F0		Eukaryota	Chordata	Mammalia	Primates	Hominidae	Homo	Homo sapiens		unclassified	unclassified	unclassified	unclassified		CL0648	Aha1_BPI	Aha1/BPI domain-like superfamily	LBP / BPI / CETP family, N-terminal domain	PF01273		cellular processes and signaling	Defense mechanisms	13P2R	BPI fold containing family B, member 2	9606.ENSP00000170150		0.0012834	0.00139202
D3DR65		Eukaryota	Chordata	Mammalia	Primates	Hominidae	Pan	Pan troglodytes		unclassified	unclassified	unclassified	unclassified		CL0433	SPFH	SPFH superfamily	SPFH domain / Band 7 family	PF01145		information storage and processing	Chromatin structure and dynamics	0V58D	ER lipid raft associated	61853.ENSNLEP00000017917		0.000726307	0.000964554
V9HWP0		Eukaryota	Chordata	Mammalia	Primates	Hominidae	Homo	Homo sapiens		unclassified	unclassified	unclassified	unclassified		CL0004	Concanavalin	Concanavalin-like lectin/glucanase superfamily	Pentaxin family	PF00354		poorly characterized	Function unknown	0V9WT	amyloid P component, serum	9606.ENSP00000255040		0.000562309	0.000450584
A0A024QZN4;V9HWK2		Eukaryota	Chordata	Mammalia	Primates	Hominidae	Homo	Homo sapiens		unclassified	unclassified	unclassified	unclassified		unclassified	unclassified	unclassified	Vinculin family	PF01044		cellular processes and signaling	Cytoskeleton	various	various	various		0.000851804	0.00150864
B2R5M8;V9HW78;V9HWJ2		Eukaryota	Chordata	Mammalia	Primates	Hominidae	Gorilla	Gorilla gorilla		Energy metabolism	TCA cycle	isocitrate dehydrogenase, NADP-dependent	TIGR00127		CL0270	Iso_DH	Isocitrate/Isopropylmalate dehydrogenase-like superfamily	Isocitrate/isopropylmalate dehydrogenase	PF00180		metabolism	Energy production and conversion	12N84	isocitrate dehydrogenase NADP	various		0.000402266	0.000731294
A0A161I202;A8K494;B3VMW0;E7EQB2;E7ER44;V9HWI4		Eukaryota	Chordata	Mammalia	Primates	Hominidae	Homo	Homo sapiens		unclassified	unclassified	unclassified	unclassified		CL0177	PBP	Periplasmic binding protein clan	ABC transporter, phosphonate, periplasmic substrate-binding protein	PF12974		cellular processes and signaling	Posttranslational modification, protein turnover, chaperones	0DG15	antigen p97 (melanoma associated) identified by monoclonal antibodies 133.2 and 96.5	9606.ENSP00000231751		0.00551151	0.00363673
B2R5H0;V9HWH9		Eukaryota	Chordata	Mammalia	Primates	Hominidae	various	various		unclassified	unclassified	unclassified	unclassified		CL0220	EF_hand	EF-hand like superfamily	EF-hand domain	PF13405		poorly characterized	Function unknown	0VJIZ	S100 calcium binding protein A11	61853.ENSNLEP00000012569		0.00119424	0.000317593
B2R983;V9HWG9		Eukaryota	Chordata	Mammalia	Primates	Hominidae	Homo	Homo sapiens		unclassified	unclassified	unclassified	unclassified		CL0497	GST_C	Glutathione S-transferase, C-terminal domain	Glutathione S-transferase, C-terminal domain	PF13410		cellular processes and signaling	Posttranslational modification, protein turnover, chaperones	0UKJM	Glutathione S-transferase omega	9606.ENSP00000358727		0.000349592	0.00027856
V9HWF6		Eukaryota	Chordata	Mammalia	Primates	Hominidae	Homo	Homo sapiens		unclassified	unclassified	unclassified	unclassified		CL0116	Calycin	Calycin superfamily	Lipocalin / cytosolic fatty-acid binding protein family	PF00061		metabolism	Carbohydrate transport and metabolism	0A6MS	Functions as transport protein in the blood stream. Binds various ligands in the interior of its beta-barrel domain (By similarity). Appears to function in modulating the activity of the immune system during the acute-phase reaction	9606.ENSP00000259396		0.00125749	0.000165907
V9HWF2		Eukaryota	Chordata	Mammalia	Primates	Hominidae	Pan	Pan troglodytes		unclassified	unclassified	malate dehydrogenase	TIGR01759		CL0063	NADP_Rossmann	FAD/NAD(P)-binding Rossmann fold Superfamily	lactate/malate dehydrogenase, NAD binding domain	PF00056		metabolism	Energy production and conversion	0DMBE	malate dehydrogenase 1, NAD (soluble)	7955.ENSDARP00000023121		0.000879935	9.98422e-05
J3KTF8;J3QQX2;V9HWE8		Eukaryota	Chordata	Mammalia	Primates	Hominidae	Homo	Homo sapiens		unclassified	unclassified	unclassified	unclassified		unclassified	unclassified	unclassified	RHO protein GDP dissociation inhibitor	PF02115		cellular processes and signaling	Signal transduction mechanisms	16HB9	Rho GDP dissociation inhibitor (GDI) alpha	9601.ENSPPYP00000009819		0.00125063	0.00100078
V9HWD8		Eukaryota	Chordata	Mammalia	Primates	Hominidae	Homo	Homo sapiens		unclassified	unclassified	unclassified	unclassified		CL0011	Ig	Immunoglobulin superfamily	Immunoglobulin domain	PF00047		poorly characterized	Function unknown	1AVYB	Alpha-1-B glycoprotein	9606.ENSP00000263100		0.000514586	0.000406866
V9HWC9		Eukaryota	Chordata	Mammalia	Primates	Hominidae	Homo	Homo sapiens		unclassified	unclassified	unclassified	unclassified		unclassified	unclassified	unclassified	Copper/zinc superoxide dismutase (SODC)	PF00080		metabolism	Inorganic ion transport and metabolism	KOG0441	Destroys radicals which are normally produced within the cells and which are toxic to biological systems (By similarity)	9598.ENSPTRP00000023837		0.000267164	0
B7Z4C4;B7Z5A5;P42331;Q53R16;V9HWC8		Eukaryota	Chordata	Mammalia	Primates	Hominidae	Homo	Homo sapiens		unclassified	unclassified	unclassified	unclassified		CL0266	PH	PH domain-like superfamily	PH domain	PF00169		cellular processes and signaling	Signal transduction mechanisms	0DGF5	rho GTPase activating protein	various		6.3788e-05	0.000156463
Q6FIE5;V9HWC4		Eukaryota	Chordata	Mammalia	Primates	Hominidae	Homo	Homo sapiens		unclassified	unclassified	unclassified	unclassified		unclassified	unclassified	unclassified	Janus/Ocnus family (Ocnus)	PF05005		cellular processes and signaling	Signal transduction mechanisms	0DUGF	phosphohistidine phosphatase 1	9606.ENSP00000247665		0.000658292	0
A0A024R6I7;E9KL23		Eukaryota	Chordata	Mammalia	Primates	Hominidae	Homo	Homo sapiens		unclassified	unclassified	unclassified	unclassified		unclassified	unclassified	unclassified	Serpin (serine protease inhibitor)	PF00079		cellular processes and signaling	Defense mechanisms	16EAU	serpin peptidase inhibitor, clade A (alpha-1 antiproteinase, antitrypsin), member 1	various		0.00322965	0.00160605
V9HWA9		Eukaryota	Chordata	Mammalia	Primates	Hominidae	Homo	Homo sapiens		unclassified	unclassified	unclassified	unclassified		unclassified	unclassified	unclassified	Anaphylotoxin-like domain	PF01821		cellular processes and signaling	Posttranslational modification, protein turnover, chaperones	1CWM0	Complement component	9606.ENSP00000245907		0.000986145	0.00056516
V9HW68		Eukaryota	Chordata	Mammalia	Primates	Hominidae	Homo	Homo sapiens		unclassified	unclassified	unclassified	unclassified		CL0011	Ig	Immunoglobulin superfamily	Immunoglobulin I-set domain	PF07679		poorly characterized	Function unknown	0DM2Z	antigen binding	9601.ENSPPYP00000007070		0.000358518	0.000356624
P07355;V9HW65		Eukaryota	Chordata	Mammalia	Primates	Hominidae	Homo	Homo sapiens		unclassified	unclassified	unclassified	unclassified		unclassified	unclassified	unclassified	Annexin	PF00191		cellular processes and signaling	Intracellular trafficking, secretion, and vesicular transport	12TQA	Annexin A2	various		0.00136981	0.000693759
Q9NR45;V9HW39		Eukaryota	Chordata	Mammalia	Primates	Hominidae	various	various		unclassified	unclassified	unclassified	unclassified		CL0489	AFP_III-like	Type III antifreeze and spore coat polysaccharide	SAF domain	PF08666		metabolism	Coenzyme transport and metabolism	0DRE1	N-acetylneuraminic acid synthase	9606.ENSP00000210444		0.000234684	0.000187
P30044;V9HW35		Eukaryota	Chordata	Mammalia	Primates	Hominidae	various	various		unclassified	unclassified	unclassified	unclassified		CL0172	Thioredoxin	Thioredoxin-like	AhpC/TSA family	PF00578		cellular processes and signaling	Posttranslational modification, protein turnover, chaperones	0A4PF	Peroxiredoxin 5	various		0.00119028	0.00109694
V9HW31		Eukaryota	Chordata	Mammalia	Primates	Hominidae	Pongo	Pongo abelii		Energy metabolism	ATP-proton motive force interconversion	ATP synthase F1, beta subunit	TIGR01039		CL0275	HAS-barrel	HAS-barrel superfamily	ATP synthase alpha/beta family, beta-barrel domain	PF02874		metabolism	Energy production and conversion	COG0055	Produces ATP from ADP in the presence of a proton gradient across the membrane. The catalytic sites are hosted primarily by the beta subunits (By similarity)	9685.ENSFCAP00000011162		0.00382238	0.00425174
D3DRX6;V9HW29		Eukaryota	Chordata	Mammalia	Primates	Hominidae	Homo	Homo sapiens		unclassified	unclassified	unclassified	unclassified		CL0023	P-loop_NTPase	P-loop containing nucleoside triphosphate hydrolase superfamily	Microtubule binding	PF16796		cellular processes and signaling	Cytoskeleton	16GHZ	Kinesin family member 5B	9606.ENSP00000307078		4.2724e-05	0.000173598
A2NB45		Eukaryota	Chordata	Mammalia	Primates	Hominidae	Homo	Homo sapiens		unclassified	unclassified	unclassified	unclassified		CL0011	Ig	Immunoglobulin superfamily	Immunoglobulin V-set domain	PF07686		unclassified	unclassified	unclassified	unclassified	unclassified		0.00112708	0.000893085
H6VRG2		Eukaryota	Chordata	Mammalia	Primates	Hominidae	Homo	Homo sapiens		unclassified	unclassified	unclassified	unclassified		CL0590	OML_zippers	Major outer membrane lipoprotein zipper superfamily	Alanine-zipper, major outer membrane lipoprotein	PF11839		cellular processes and signaling	Cytoskeleton	0V55Z	keratin, type II cytoskeletal	9483.ENSCJAP00000033489		0.000130826	0.000104244
A7Y9J9		Eukaryota	Chordata	Mammalia	Primates	Hominidae	Homo	Homo sapiens		unclassified	unclassified	unclassified	unclassified		CL0451	FnI-like	von Willebrand Factor like superfamily	von Willebrand factor type C domain	PF00093		cellular processes and signaling	Defense mechanisms	16BH6	mucin 5B, oligomeric mucus gel-forming	9483.ENSCJAP00000022325		0.00014931	4.32627e-05
H7C3I1		Eukaryota	Chordata	Mammalia	Primates	Hominidae	Homo	Homo sapiens		unclassified	unclassified	unclassified	unclassified		CL0020	TPR	Tetratrico peptide repeat superfamily	Tetratricopeptide repeat	PF13181		cellular processes and signaling	Posttranslational modification, protein turnover, chaperones	1CUQS	suppression of tumorigenicity 13 (colon carcinoma) (Hsp70 interacting protein)	9601.ENSPPYP00000013232		0.000281803	0.000459815
Q8N1N4		Eukaryota	Chordata	Mammalia	Primates	Hominidae	Pan	Pan troglodytes		unclassified	unclassified	unclassified	unclassified		unclassified	unclassified	unclassified	Keratin type II head	PF16208		poorly characterized	Function unknown	12UE6	keratin 78	61853.ENSNLEP00000021525		0.00121328	0
A0A024QZX3;A0A024QZX5;A0A087X1N8		Eukaryota	Chordata	Mammalia	Primates	Hominidae	Homo	Homo sapiens		unclassified	unclassified	unclassified	unclassified		unclassified	unclassified	unclassified	Serpin (serine protease inhibitor)	PF00079		cellular processes and signaling	Defense mechanisms	1AW08	Serpin peptidase inhibitor, clade B (Ovalbumin), member 6	9606.ENSP00000338358		0.00181052	0.000849784
A0A087X1K9		Eukaryota	Chordata	Mammalia	Primates	Hominidae	Homo	Homo sapiens		unclassified	unclassified	unclassified	unclassified		CL0028	AB_hydrolase	Alpha/Beta hydrolase fold	alpha/beta hydrolase fold	PF07859		metabolism	Lipid transport and metabolism	09XEB	Lysophospholipase	9606.ENSP00000320043		0.00050754	0.000404415
A0A024QZ77		Eukaryota	Chordata	Mammalia	Primates	Hominidae	Homo	Homo sapiens		unclassified	unclassified	unclassified	unclassified		CL0220	EF_hand	EF-hand like superfamily	EF hand	PF00036		cellular processes and signaling	Signal transduction mechanisms	0RQU2	EF-hand domain family, member D2	9606.ENSP00000365147		0.000351049	0.000279721
Q15942		Eukaryota	Chordata	Mammalia	Primates	Hominidae	Pan	Pan troglodytes		unclassified	unclassified	unclassified	unclassified		CL0167	Zn_Beta_Ribbon	Zinc beta-ribbon	LIM domain	PF00412		cellular processes and signaling	Signal transduction mechanisms	09XN2	Adhesion plaque protein. Binds alpha-actinin and the CRP protein. Important for targeting TES and ENA VASP family members to focal adhesions and for the formation of actin-rich structures. May be a component of a signal transduction pathway that mediates adhesion-stimulated changes in gene expression (By similarity)	9606.ENSP00000324422		0.000441879	0.000411162
P16885		Eukaryota	Chordata	Mammalia	Primates	Hominidae	Homo	Homo sapiens		unclassified	unclassified	unclassified	unclassified		CL0010	SH3	Src homology-3 domain	Variant SH3 domain	PF07653		metabolism	Lipid transport and metabolism	09TMM	Phospholipase C gamma	9606.ENSP00000352336		0.00010068	0.000185917
A0A0B4J1Y9;A0A0F7TAG7		Eukaryota	Chordata	Mammalia	Primates	Hominidae	various	various		unclassified	unclassified	unclassified	unclassified		CL0011	Ig	Immunoglobulin superfamily	Immunoglobulin V-set domain	PF07686		poorly characterized	Function unknown	various	various	various		0.000707997	0.000564142
A0A0X9T7V9		Eukaryota	Chordata	Mammalia	Primates	Hominidae	Homo	Homo sapiens		unclassified	unclassified	unclassified	unclassified		CL0011	Ig	Immunoglobulin superfamily	Immunoglobulin domain	PF00047		poorly characterized	Function unknown	16HN4	IGv	9483.ENSCJAP00000015722		0.000772951	0.000615898
A5Y2F0		Eukaryota	Chordata	Mammalia	Primates	Hominidae	Homo	Homo sapiens		unclassified	unclassified	unclassified	unclassified		CL0011	Ig	Immunoglobulin superfamily	Immunoglobulin domain	PF13895		cellular processes and signaling	Signal transduction mechanisms	0VEPH	Fc fragment of IgA, receptor for	9606.ENSP00000347714		0.00175524	0.00105124
A0A0X9T7T4		Eukaryota	Chordata	Mammalia	Primates	Hominidae	Homo	Homo sapiens		unclassified	unclassified	unclassified	unclassified		CL0011	Ig	Immunoglobulin superfamily	Immunoglobulin V-set domain	PF07686		poorly characterized	Function unknown	0IN1C	IGv	9483.ENSCJAP00000022141		0.000628744	0.00024886
Q15836		Eukaryota	Chordata	Mammalia	Primates	Hominidae	Homo	Homo sapiens		unclassified	unclassified	unclassified	unclassified		CL0445	SNARE-fusion	SNARE-fusion membrane complex superfamily	Synaptobrevin	PF00957		cellular processes and signaling	Intracellular trafficking, secretion, and vesicular transport	0A9CZ	vesicle-associated membrane protein	9601.ENSPPYP00000002240		0.0012736	0.00100919
A0A024QZT9;B3KPX6;P16083;Q5TD07		Eukaryota	Chordata	Mammalia	Primates	Hominidae	Homo	Homo sapiens		unclassified	unclassified	unclassified	unclassified		CL0042	Flavoprotein	Flavoprotein	various	various		metabolism	Energy production and conversion	0V9KW	NAD(P)H dehydrogenase (quinone)	various		0.000364726	0.000292516
A0A024R9D7		Eukaryota	Chordata	Mammalia	Primates	Hominidae	Homo	Homo sapiens		unclassified	unclassified	unclassified	unclassified		CL0063	NADP_Rossmann	FAD/NAD(P)-binding Rossmann fold Superfamily	KR domain	PF08659		metabolism	Secondary metabolites biosynthesis, transport and catabolism	0VBHS	2,4-dienoyl CoA reductase 1, mitochondrial	9593.ENSGGOP00000002573		0.000374313	0.000800279
A0A024R9B7		Eukaryota	Chordata	Mammalia	Primates	Hominidae	Gorilla	Gorilla gorilla		unclassified	unclassified	unclassified	unclassified		unclassified	unclassified	unclassified	Cytochrome c oxidase subunit VIc	PF02937		metabolism	Energy production and conversion	0RZTS	Cytochrome c oxidase subunit VIc	9606.ENSP00000297564		0.000548576	0.00179021
Q8WY22		Eukaryota	Chordata	Mammalia	Primates	Hominidae	Pan	Pan troglodytes		unclassified	unclassified	unclassified	unclassified		unclassified	unclassified	unclassified	Negative regulator of p53/TP53	PF14965		cellular processes and signaling	Intracellular trafficking, secretion, and vesicular transport	09TX3	bri3 binding protein	9606.ENSP00000340761		0.000335664	0.000267462
A0A024R983		Eukaryota	Chordata	Mammalia	Primates	Hominidae	Homo	Homo sapiens		unclassified	unclassified	unclassified	unclassified		unclassified	unclassified	unclassified	TROVE domain	PF05731		poorly characterized	Function unknown	16615	TROVE domain family member 2	9606.ENSP00000356411		0.000156602	0.000249565
A0A024R8T9		Eukaryota	Chordata	Mammalia	Primates	Hominidae	Homo	Homo sapiens		unclassified	unclassified	unclassified	unclassified		CL0396	Marvel-like	MARVEL domain containing superfamily	Membrane-associating domain	PF01284		cellular processes and signaling	Intracellular trafficking, secretion, and vesicular transport	0ITZZ	Synaptogyrin 2	9606.ENSP00000225777		0.000559799	0.000448572
Q15722		Eukaryota	Chordata	Mammalia	Primates	Hominidae	Pan	Pan paniscus		unclassified	unclassified	unclassified	unclassified		CL0192	GPCR_A	Family A G protein-coupled receptor-like superfamily	Serpentine type 7TM GPCR chemoreceptor Srsx	PF10320		cellular processes and signaling	Signal transduction mechanisms	KOG3656	receptor	9606.ENSP00000307445		0.000723637	0.000762874
A0A024R936		Eukaryota	Chordata	Mammalia	Primates	Hominidae	Homo	Homo sapiens		unclassified	unclassified	unclassified	unclassified		CL0020	TPR	Tetratrico peptide repeat superfamily	Tetratricopeptide repeat	PF13424		cellular processes and signaling	Signal transduction mechanisms	0DND6	Neutrophil cytosolic factor 2	9606.ENSP00000356505		0.00151979	0.00102103
B2R9S4;B4DU58;V9HW69		Eukaryota	Chordata	Mammalia	Primates	Hominidae	Homo	Homo sapiens		unclassified	unclassified	unclassified	unclassified		CL0092	ADF	Actin depolymerizing Factor	Gelsolin repeat	PF00626		cellular processes and signaling	Cytoskeleton	13HHD	capping protein (actin filament) gelsolin-like	9606.ENSP00000263867		0.00193682	0.0017362
A0A024R8D7		Eukaryota	Chordata	Mammalia	Primates	Hominidae	Homo	Homo sapiens		unclassified	unclassified	unclassified	unclassified		CL0116	Calycin	Calycin superfamily	Lipocalin / cytosolic fatty-acid binding protein family	PF00061		metabolism	Carbohydrate transport and metabolism	0A7ZA	lipocalin 1	9606.ENSP00000263598		0.00310598	0.000762874
B4DM33;Q15691		Eukaryota	Chordata	Mammalia	Primates	Hominidae	various	various		unclassified	unclassified	unclassified	unclassified		various	various	various	various	various		cellular processes and signaling	Cytoskeleton	0RM16	Microtubule-associated protein, RP EB family, member 1	various		0.000314372	0.000250496
A0A024R845		Eukaryota	Chordata	Mammalia	Primates	Hominidae	Homo	Homo sapiens		Unknown function	General	small GTP-binding protein domain	TIGR00231		CL0023	P-loop_NTPase	P-loop containing nucleoside triphosphate hydrolase superfamily	50S ribosome-binding GTPase	PF01926		poorly characterized	Function unknown	COG1100	GTP-binding Protein	43179.ENSSTOP00000021128		0.000783736	0.00124695
A0A024R7R1		Eukaryota	Chordata	Mammalia	Primates	Hominidae	Homo	Homo sapiens		unclassified	unclassified	unclassified	unclassified		CL0108	Actin_ATPase	Actin-like ATPase Superfamily	Hexokinase	PF00349		metabolism	Carbohydrate transport and metabolism	09TDH	hexokinase	9606.ENSP00000292432		0.00118877	0.0010544
P06312		Eukaryota	Chordata	Mammalia	Primates	Hominidae	Gorilla	Gorilla gorilla		unclassified	unclassified	unclassified	unclassified		CL0011	Ig	Immunoglobulin superfamily	Immunoglobulin domain	PF00047		poorly characterized	Function unknown	16I94	immunoglobulin kappa variable 4-1	9593.ENSGGOP00000019269		0.000696295	0.000554818
A0A024R7N4		Eukaryota	Chordata	Mammalia	Primates	Hominidae	Homo	Homo sapiens		unclassified	unclassified	unclassified	unclassified		unclassified	unclassified	unclassified	GoLoco motif	PF02188		cellular processes and signaling	Signal transduction mechanisms	09WFZ	Regulator of G-protein signaling	9606.ENSP00000386229		0.000373213	0.000650815
A0N071		Eukaryota	Chordata	Mammalia	Primates	Hominidae	Homo	Homo sapiens		unclassified	unclassified	unclassified	unclassified		CL0090	Globin	Globin-like	Globin	PF00042		metabolism	Energy production and conversion	16HNP	hemoglobin subunit	9606.ENSP00000369654		0.000853026	0
A0A024R7G2		Eukaryota	Chordata	Mammalia	Primates	Hominidae	Homo	Homo sapiens		Unknown function	General	small GTP-binding protein domain	TIGR00231		CL0023	P-loop_NTPase	P-loop containing nucleoside triphosphate hydrolase superfamily	Gtr1/RagA G protein conserved region	PF04670		cellular processes and signaling	Intracellular trafficking, secretion, and vesicular transport	0UTJJ	RAB3D, member RAS oncogene family	9606.ENSP00000222120		0.000572579	0.00168499
Q99828		Eukaryota	Chordata	Mammalia	Primates	Hominidae	Homo	Homo sapiens		unclassified	unclassified	unclassified	unclassified		CL0220	EF_hand	EF-hand like superfamily	EF hand	PF13202		cellular processes and signaling	Signal transduction mechanisms	1B0W1	calcium and integrin binding 1 (calmyrin)	9593.ENSGGOP00000004706		0.000430819	0
E9PFN5;Q6FII1		Eukaryota	Chordata	Mammalia	Primates	Hominidae	Homo	Homo sapiens		unclassified	unclassified	unclassified	unclassified		CL0172	Thioredoxin	Thioredoxin-like	DSBA-like thioredoxin domain	PF01323		metabolism	Secondary metabolites biosynthesis, transport and catabolism	0RWP6	glutathione S-transferase kappa 1	9601.ENSPPYP00000020320		0.00111838	0.000891145
A0A024R718		Eukaryota	Chordata	Mammalia	Primates	Hominidae	Homo	Homo sapiens		unclassified	unclassified	unclassified	unclassified		CL0036	TIM_barrel	Common phosphate binding-site TIM barrel superfamily	Nicotinate phosphoribosyltransferase (NAPRTase) family	PF04095		metabolism	Coenzyme transport and metabolism	133FK	nicotinamide	9606.ENSP00000222553		0.00093375	0.000750659
P51157;Q8WVF3		Eukaryota	Chordata	Mammalia	Primates	Hominidae	various	various		various	various	various	various		CL0023	P-loop_NTPase	P-loop containing nucleoside triphosphate hydrolase superfamily	various	various		cellular processes and signaling	Signal transduction mechanisms	0VE56	RAB28, member RAS oncogene family	9593.ENSGGOP00000019369		0.000381229	0
A8KAB7;D1CS34;D1CS35;D1CS36;D1CS38;D1CS42;D1CS43;D1CS44;Q15399;Q5FWG5;Q6FI64		Eukaryota	Chordata	Mammalia	Primates	Hominidae	Homo	Homo sapiens		unclassified	unclassified	unclassified	unclassified		various	various	various	various	various		cellular processes and signaling	Signal transduction mechanisms	0UGQQ	TOLL-like receptor	9606.ENSP00000354932		5.23451e-05	0
A0A024R6C9		Eukaryota	Chordata	Mammalia	Primates	Hominidae	Homo	Homo sapiens		Energy metabolism	TCA cycle	dihydrolipoyllysine-residue succinyltransferase, E2 component of oxoglutarate dehydrogenase (succinyl-transferring) complex	TIGR01347		CL0105	Hybrid	Barrel sandwich hybrid superfamily	Biotin-requiring enzyme	PF00364		metabolism	Energy production and conversion	1AZK1	Dihydrolipoamide S-succinyltransferase (E2 component of 2-oxo-glutarate complex)	9606.ENSP00000335304		9.08239e-05	0.000517236
Q4W4Y1;Q8WUM4		Eukaryota	Chordata	Mammalia	Primates	Hominidae	Homo	Homo sapiens		unclassified	unclassified	unclassified	unclassified		unclassified	unclassified	unclassified	ALIX V-shaped domain binding to HIV	PF13949		poorly characterized	Function unknown	0XQX6	Rhophilin, Rho GTPase binding protein	9598.ENSPTRP00000025415		0.000291192	0.000502976
P26641		Eukaryota	Chordata	Mammalia	Primates	Hominidae	Homo	Homo sapiens		unclassified	unclassified	unclassified	unclassified		CL0172	Thioredoxin	Thioredoxin-like	Glutathione S-transferase, N-terminal domain	PF13417		information storage and processing	Translation, ribosomal structure and biogenesis	0V697	eukaryotic translation elongation factor 1 gamma	9606.ENSP00000331901		0.000385591	0.000307245
A0A024R611		Eukaryota	Chordata	Mammalia	Primates	Hominidae	Homo	Homo sapiens		unclassified	unclassified	unclassified	unclassified		CL0186	Beta_propeller	Beta propeller clan	Anaphase-promoting complex subunit 4 WD40 domain	PF12894		cellular processes and signaling	Cytoskeleton	1CYE2	coronin, actin binding protein, 1A	9593.ENSGGOP00000012401		0.00127931	0.00138391
A0A024R5L0		Eukaryota	Chordata	Mammalia	Primates	Hominidae	Homo	Homo sapiens		unclassified	unclassified	unclassified	unclassified		CL0028	AB_hydrolase	Alpha/Beta hydrolase fold	PS-10 peptidase S37	PF05576		unclassified	unclassified	unclassified	unclassified	unclassified		8.29501e-05	0
A0N5G3		Eukaryota	Chordata	Mammalia	Primates	Hominidae	Homo	Homo sapiens		unclassified	unclassified	unclassified	unclassified		CL0011	Ig	Immunoglobulin superfamily	Immunoglobulin domain	PF00047		poorly characterized	Function unknown	0VGIB	antigen binding	61853.ENSNLEP00000018738		0.000696295	0.000830415
A2MYE1;A2MYE2		Eukaryota	Chordata	Mammalia	Primates	Hominidae	Homo	Homo sapiens		unclassified	unclassified	unclassified	unclassified		CL0011	Ig	Immunoglobulin superfamily	Immunoglobulin I-set domain	PF07679		poorly characterized	Function unknown	1B6SE	IGv	9601.ENSPPYP00000013593		0.00175524	0.00175054
A2MYD4		Eukaryota	Chordata	Mammalia	Primates	Hominidae	Homo	Homo sapiens		unclassified	unclassified	unclassified	unclassified		CL0011	Ig	Immunoglobulin superfamily	Immunoglobulin domain	PF00047		poorly characterized	Function unknown	0VGIB	antigen binding	61853.ENSNLEP00000018742		0.0013062	0.000699301
B3KQF4;Q58P21;Q5H9A7;Q6FGX5		Eukaryota	Chordata	Mammalia	Primates	Hominidae	various	various		unclassified	unclassified	unclassified	unclassified		CL0353	TIMP-like	TIMP-like superfamily	Tissue inhibitor of metalloproteinase	PF00965		cellular processes and signaling	Posttranslational modification, protein turnover, chaperones	13TYM	TIMP metallopeptidase inhibitor 1	various		0.000407013	0
A0A0A0MRT6;B6VEX3;B6VEX4;B6VEX5;Q59G41;Q8IZP0		Eukaryota	Chordata	Mammalia	Primates	Hominidae	various	various		unclassified	unclassified	unclassified	unclassified		CL0010	SH3	Src homology-3 domain	Variant SH3 domain	PF07653		cellular processes and signaling	Signal transduction mechanisms	various	various	various		0.00016585	0.000132151
Q15080;Q53FG4;Q6FGM9		Eukaryota	Chordata	Mammalia	Primates	Hominidae	Homo	Homo sapiens		unclassified	unclassified	unclassified	unclassified		CL0010	SH3	Src homology-3 domain	Variant SH3 domain	PF14604		metabolism	Energy production and conversion	0B580	Neutrophil cytosolic factor 4, 40kDa	9601.ENSPPYP00000013142		0.00186108	0.0014846
A0A0U1RRM4;A6NLN1;P26599		Eukaryota	Chordata	Mammalia	Primates	Hominidae	various	various		unclassified	unclassified	hnRNP-L/PTB/hephaestus splicing factor family	TIGR01649		CL0221	RRM	RRM-like clan	Occluded RNA-recognition motif	PF16842		information storage and processing	RNA processing and modification	1CUAY	polypyrimidine tract binding protein	various		0.000283228	0.00034326
E5RHG6;E5RIW3;E5RJD8;Q6FGD7		Eukaryota	Chordata	Mammalia	Primates	Hominidae	Homo	Homo sapiens		unclassified	unclassified	unclassified	unclassified		unclassified	unclassified	unclassified	Tubulin binding cofactor A	PF02970		unclassified	unclassified	unclassified	unclassified	unclassified		0.00031407	0.000254559
A0A024R4E7		Eukaryota	Chordata	Mammalia	Primates	Hominidae	Pan	Pan paniscus		unclassified	unclassified	unclassified	unclassified		unclassified	unclassified	unclassified	Peroxisomal biogenesis factor 11 (PEX11)	PF05648		cellular processes and signaling	Intracellular trafficking, secretion, and vesicular transport	0UGQC	peroxisomal biogenesis factor 11 beta	9598.ENSPTRP00000061201		0.00048415	0.000647155
A8K646;Q92882		Eukaryota	Chordata	Mammalia	Primates	Hominidae	various	various		unclassified	unclassified	unclassified	unclassified		CL0465	Ank	Ankyrin repeat superfamily	Ankyrin repeat	PF13606		cellular processes and signaling	Signal transduction mechanisms	0UK71	Osteoclast stimulating factor 1	61853.ENSNLEP00000002298		0.000787399	0.000941116
A0A1A7UP97;B2R6P1;P34059;Q6ZNJ9		Eukaryota	Chordata	Mammalia	Primates	Hominidae	Homo	Homo sapiens		unclassified	unclassified	unclassified	unclassified		CL0088	Alk_phosphatase	Alkaline phosphatase-like	Type I phosphodiesterase / nucleotide pyrophosphatase	PF01663		metabolism	Carbohydrate transport and metabolism	0UKBE	galactosamine (N-acetyl)-6-sulfate sulfatase	9606.ENSP00000268695		0.000161402	0.000128607
A0A1W2PQ51;A0A1X7SBZ2;Q59F66;Q92841		Eukaryota	Chordata	Mammalia	Primates	Hominidae	various	various		unclassified	unclassified	unclassified	unclassified		CL0023	P-loop_NTPase	P-loop containing nucleoside triphosphate hydrolase superfamily	Helicase conserved C-terminal domain	PF00271		information storage and processing	RNA processing and modification	1CQAK	DEAD (Asp-Glu-Ala-Asp) box helicase	various		0.000398776	0.000547131
B4DYP5;Q8IZ07		Eukaryota	Chordata	Mammalia	Primates	Hominidae	Homo	Homo sapiens		unclassified	unclassified	unclassified	unclassified		CL0465	Ank	Ankyrin repeat superfamily	Ankyrin repeat	PF00023		poorly characterized	Function unknown	0XNMS	ankyrin repeat domain	9601.ENSPPYP00000005639		0.000142799	0.000227569
Q8IYN3		Eukaryota	Chordata	Mammalia	Primates	Hominidae	Homo	Homo sapiens		unclassified	unclassified	unclassified	unclassified		CL0409	GAP	GTPase activation domain superfamily	RhoGAP domain	PF00620		cellular processes and signaling	Signal transduction mechanisms	0DFUM	Rho GTPase activating protein 29	9606.ENSP00000316772		7.44931e-05	5.93571e-05
A8K335;Q92820		Eukaryota	Chordata	Mammalia	Primates	Hominidae	Homo	Homo sapiens		unclassified	unclassified	unclassified	unclassified		CL0014	Glutaminase_I	Class-I Glutamine amidotransferase superfamily	Glutamine amidotransferase class-I	PF00117		metabolism	Amino acid transport and metabolism	0RUG5	Gamma-glutamyl hydrolase (Conjugase, folylpolygammaglutamyl hydrolase)	various		0.000264942	0.00042222
A8KAH3;Q8IYJ3		Eukaryota	Chordata	Mammalia	Primates	Hominidae	Homo	Homo sapiens		unclassified	unclassified	unclassified	unclassified		CL0154	C2	C2 superfamily	C2 domain	PF00168		cellular processes and signaling	Intracellular trafficking, secretion, and vesicular transport	0WIQX	Synaptotagmin-like 1	9606.ENSP00000440704		0.000226619	0.000299024
A0A024R482		Eukaryota	Chordata	Mammalia	Primates	Hominidae	Homo	Homo sapiens		unclassified	unclassified	unclassified	unclassified		CL0536	HEXAPEP	Hexapeptide repeat superfamily	Bacterial transferase hexapeptide (six repeats)	PF00132		cellular processes and signaling	Cell wall/membrane/envelope biogenesis	1CSA4	GDP-mannose pyrophosphorylase A	9606.ENSP00000315925		0.000401198	0.000478477
A8K9A4		Eukaryota	Chordata	Mammalia	Primates	Hominidae	Homo	Homo sapiens		unclassified	unclassified	unclassified	unclassified		CL0221	RRM	RRM-like clan	RNA recognition motif. (a.k.a. RRM, RBD, or RNP domain)	PF00076		information storage and processing	RNA processing and modification	0DFQQ	RALY RNA binding protein-like	9601.ENSPPYP00000006361		0.00124221	0.000659598
O00161		Eukaryota	Chordata	Mammalia	Primates	Hominidae	Homo	Homo sapiens		unclassified	unclassified	unclassified	unclassified		unclassified	unclassified	unclassified	SNAP-25 family	PF00835		cellular processes and signaling	Intracellular trafficking, secretion, and vesicular transport	0A581	synaptosomal-associated protein, 23kDa	9598.ENSPTRP00000011912		0.000399297	0.000796453
P16150		Eukaryota	Chordata	Mammalia	Primates	Hominidae	Homo	Homo sapiens		unclassified	unclassified	unclassified	unclassified		unclassified	unclassified	unclassified	unclassified	unclassified		cellular processes and signaling	Extracellular structures	0RMNZ	Sialophorin	9606.ENSP00000353238		0.000210629	0.000167832
A0A1S5UZH2;Q8TDZ2		Eukaryota	Chordata	Mammalia	Primates	Hominidae	various	various		unclassified	unclassified	unclassified	unclassified		CL0063	NADP_Rossmann	FAD/NAD(P)-binding Rossmann fold Superfamily	FAD binding domain	PF01494		cellular processes and signaling	Cytoskeleton	1AYA8	microtubule associated monoxygenase, calponin and LIM domain containing 1	9606.ENSP00000351664		0.000275443	0.000314176
A4D275		Eukaryota	Chordata	Mammalia	Primates	Hominidae	Homo	Homo sapiens		unclassified	unclassified	unclassified	unclassified		CL0186	Beta_propeller	Beta propeller clan	Eukaryotic translation initiation factor eIF2A	PF08662		cellular processes and signaling	Cytoskeleton	1CREG	actin related protein 2 3 complex, subunit	9606.ENSP00000252725		0.000905932	0.000721859
A0A087X271;B4DDF4;B4DUT8;Q6FHE4;Q99439		Eukaryota	Chordata	Mammalia	Primates	Hominidae	various	various		unclassified	unclassified	unclassified	unclassified		various	various	various	various	various		cellular processes and signaling	Cytoskeleton	1CYR7	Calponin	9601.ENSPPYP00000010439		0.000379985	0.000507919
Q15182		Eukaryota	Chordata	Mammalia	Primates	Hominidae	Homo	Homo sapiens		unclassified	unclassified	unclassified	unclassified		CL0527	Sm-like	Sm (Small RNA binding protein domain)	LSM domain	PF01423		information storage and processing	RNA processing and modification	1CTIY	small nuclear ribonucleoprotein-associated protein	9593.ENSGGOP00000015742		0.00029562	0.000118546
A0A0C4DH29;A2N7P4		Eukaryota	Chordata	Mammalia	Primates	Hominidae	various	various		unclassified	unclassified	unclassified	unclassified		CL0011	Ig	Immunoglobulin superfamily	Immunoglobulin V-set domain	PF07686		poorly characterized	Function unknown	0VJBK	IGv	9593.ENSGGOP00000022571		0.000702097	0
Q8TDL5		Eukaryota	Chordata	Mammalia	Primates	Hominidae	Homo	Homo sapiens		unclassified	unclassified	unclassified	unclassified		CL0648	Aha1_BPI	Aha1/BPI domain-like superfamily	LBP / BPI / CETP family, C-terminal domain	PF02886		cellular processes and signaling	Defense mechanisms	0VFW4	BPI fold containing family B, member 1	9606.ENSP00000253354		0.00425871	0.00388463
Q15149		Eukaryota	Chordata	Mammalia	Primates	Hominidae	Pongo	Pongo abelii		unclassified	unclassified	unclassified	unclassified		CL0188	CH	Calponin homology domain	CAMSAP CH domain	PF11971		cellular processes and signaling	Cytoskeleton	12PJV	Microtubule-actin cross-linking factor 1	9606.ENSP00000455828		2.67709e-05	4.29972e-05
P36543		Eukaryota	Chordata	Mammalia	Primates	Hominidae	Homo	Homo sapiens		unclassified	unclassified	unclassified	unclassified		CL0255	ATP_synthase	ATP synthase F0 subunit	ATP synthase (E/31 kDa) subunit	PF01991		metabolism	Energy production and conversion	12Q2D	ATPase, H transporting, lysosomal 31kDa, V1 subunit	9606.ENSP00000253413		0.00111838	0.00222883
A4D177		Eukaryota	Chordata	Mammalia	Primates	Hominidae	Homo	Homo sapiens		unclassified	unclassified	unclassified	unclassified		CL0049	Tudor	Tudor domain 'Royal family'	Chromo (CHRromatin Organisation MOdifier) domain	PF00385		unclassified	unclassified	unclassified	unclassified	unclassified		0.000224826	0
Q8IX19		Eukaryota	Chordata	Mammalia	Primates	Hominidae	Gorilla	Gorilla gorilla		unclassified	unclassified	unclassified	unclassified		unclassified	unclassified	unclassified	unclassified	unclassified		poorly characterized	Function unknown	1D2B9	chromosome 19 open reading frame 59	9606.ENSP00000329920		0.00201168	0.00143365
B7Z910;Q92619		Eukaryota	Chordata	Mammalia	Primates	Hominidae	Homo	Homo sapiens		unclassified	unclassified	unclassified	unclassified		CL0409	GAP	GTPase activation domain superfamily	RhoGAP domain	PF00620		cellular processes and signaling	Signal transduction mechanisms	0DFUM	Rho GTPase activating protein 29	9606.ENSP00000316772		0.00014833	0.000177288
A0A024R8L7;A0A024R8T3;Q15067		Eukaryota	Chordata	Mammalia	Primates	Hominidae	Homo	Homo sapiens		unclassified	unclassified	unclassified	unclassified		unclassified	unclassified	unclassified	Acyl-CoA dehydrogenase, middle domain	PF02770		metabolism	Lipid transport and metabolism	16880	acyl-CoA oxidase 1, palmitoyl	various		0.000258286	0.000253959
F8WB12		Eukaryota	Chordata	Mammalia	Primates	Hominidae	Homo	Homo sapiens		unclassified	unclassified	unclassified	unclassified		unclassified	unclassified	unclassified	unclassified	unclassified		poorly characterized	Function unknown	KOG1007	tumor suppressing subtransferable candidate 1	9601.ENSPPYP00000014159		0.00096841	0.000771643
B7ZKK7;P19525;Q8IW76		Eukaryota	Chordata	Mammalia	Primates	Hominidae	Homo	Homo sapiens		unclassified	unclassified	unclassified	unclassified		CL0196	DSRM	DSRM-like clan	Double-stranded RNA binding motif	PF00035		information storage and processing	Translation, ribosomal structure and biogenesis	0A4UA	eukaryotic translation initiation factor 2-alpha kinase 2	9606.ENSP00000233057		7.46701e-05	0.000364719
A0A024R9I3;B3KU62;B3KWB2;B7Z4H0;B7Z505;B7Z5Z7;E5RJY1;E7ESM1;Q53EU7;Q597H1;Q8N959;Q92597		Eukaryota	Chordata	Mammalia	Primates	Hominidae	various	various		unclassified	unclassified	unclassified	unclassified		various	various	various	various	various		poorly characterized	Function unknown	1661R	N-myc downstream regulated 1	9606.ENSP00000319977		0.000104424	0
A8K6D4;A8K6R3		Eukaryota	Chordata	Mammalia	Primates	Hominidae	Homo	Homo sapiens		unclassified	unclassified	unclassified	unclassified		CL0240	PFK	PFK-like superfamily	ATP-NAD kinase	PF01513		metabolism	Carbohydrate transport and metabolism	KOG2178	nad kinase	9598.ENSPTRP00000000065		0.000188905	0.000150522
Q92556		Eukaryota	Chordata	Mammalia	Primates	Hominidae	Homo	Homo sapiens		unclassified	unclassified	unclassified	unclassified		CL0266	PH	PH domain-like superfamily	Pleckstrin homology domain	PF16457		cellular processes and signaling	Signal transduction mechanisms	KOG2999	Engulfment and cell motility	8090.ENSORLP00000004190		0.000172483	0.000600527
Q92506		Eukaryota	Chordata	Mammalia	Primates	Hominidae	Homo	Homo sapiens		unclassified	unclassified	unclassified	unclassified		CL0063	NADP_Rossmann	FAD/NAD(P)-binding Rossmann fold Superfamily	KR domain	PF08659		metabolism	Secondary metabolites biosynthesis, transport and catabolism	KOG1200	reductase	9606.ENSP00000230236		0.000157637	0.000771643
A0A024R0L6		Eukaryota	Chordata	Mammalia	Primates	Hominidae	Pan	Pan troglodytes		unclassified	unclassified	unclassified	unclassified		CL0264	SGNH_hydrolase	SGNH hydrolase superfamily	GDSL-like Lipase/Acylhydrolase family	PF13472		cellular processes and signaling	Signal transduction mechanisms	16NF6	platelet-activating factor acetylhydrolase 1b, catalytic subunit 3 (29kDa)	9606.ENSP00000262890		0.000364726	0.000290619
B4DEC6;B4DW34;F8VWW8;Q92485		Eukaryota	Chordata	Mammalia	Primates	Hominidae	Homo	Homo sapiens		unclassified	unclassified	unclassified	unclassified		various	various	various	various	various		metabolism	Lipid transport and metabolism	0ISVB	sphingomyelin phosphodiesterase, acid-like	9606.ENSP00000363001		9.04247e-05	0
Q02413		Eukaryota	Chordata	Mammalia	Primates	Hominidae	Pongo	Pongo abelii		unclassified	unclassified	unclassified	unclassified		unclassified	unclassified	unclassified	Cadherin cytoplasmic region	PF01049		cellular processes and signaling	Intracellular trafficking, secretion, and vesicular transport	09TST	Component of intercellular desmosome junctions. Involved in the interaction of plaque proteins and intermediate filaments mediating cell-cell adhesion (By similarity)	9606.ENSP00000257192		0.000158759	6.39971e-05
P36542;Q8TAS0		Eukaryota	Chordata	Mammalia	Primates	Hominidae	Pan	various		Energy metabolism	ATP-proton motive force interconversion	ATP synthase F1, gamma subunit	TIGR01146		unclassified	unclassified	unclassified	ATP synthase	PF00231		metabolism	Energy production and conversion	0UK7U	Mitochondrial membrane ATP synthase (F(1)F(0) ATP synthase or Complex V) produces ATP from ADP in the presence of a proton gradient across the membrane which is generated by electron transport complexes of the respiratory chain. F-type ATPases consist of two structural domains, F(1) - containing the extramembraneous catalytic core, and F(0) - containing the membrane proton channel, linked togethe…	9606.ENSP00000349142		0.000565447	0.00112639
Q6NWZ1;Q8TB01		Eukaryota	Chordata	Mammalia	Primates	Hominidae	Homo	Homo sapiens		unclassified	unclassified	unclassified	unclassified		unclassified	unclassified	unclassified	unclassified	unclassified		cellular processes and signaling	Intracellular trafficking, secretion, and vesicular transport	1AU0V	Cytoskeleton-associated protein 4	9606.ENSP00000367265		0.000558402	0.00151159
Q8IUI8		Eukaryota	Chordata	Mammalia	Primates	Hominidae	Pan	Pan troglodytes		unclassified	unclassified	unclassified	unclassified		unclassified	unclassified	unclassified	unclassified	unclassified		information storage and processing	Transcription	0RVKH	cytokine receptor-like factor 3	9601.ENSPPYP00000009152		0.000190615	0.000151884
Q6IPH7		Eukaryota	Chordata	Mammalia	Primates	Hominidae	Homo	Homo sapiens		unclassified	unclassified	unclassified	unclassified		CL0107	KOW	KOW domain	Ribosomal protein L14	PF01929		information storage and processing	Translation, ribosomal structure and biogenesis	09V5J	ribosomal protein L14	61853.ENSNLEP00000006910		0.000382962	0.00030515
Q9BZQ8		Eukaryota	Chordata	Mammalia	Primates	Hominidae	Homo	Homo sapiens		unclassified	unclassified	unclassified	unclassified		unclassified	unclassified	unclassified	unclassified	unclassified		cellular processes and signaling	Posttranslational modification, protein turnover, chaperones	0IFR1	family with sequence similarity 129, member	9606.ENSP00000356481		0.000318818	0.00036218
P26038		Eukaryota	Chordata	Mammalia	Primates	Hominidae	Homo	Homo sapiens		unclassified	unclassified	unclassified	unclassified		CL0072	Ubiquitin	Ubiquitin superfamily	FERM N-terminal domain	PF09379		poorly characterized	Function unknown	0DIN7	Probably involved in connections of major cytoskeletal structures to the plasma membrane	8128.ENSONIP00000016185		0.00189822	0.00238552
[truncated: 1,692 more rows]

## Sheet: Prophane Rawdata
level	#pg	members_count	min_seqlen	max_seqlen	min_rel_pairw_ident	max_rel_pairw_ident	members_identifier	task_0::tax_from_trembl_20180808_qcover90::superkingdom	task_0::tax_from_trembl_20180808_qcover90::phylum	task_0::tax_from_trembl_20180808_qcover90::class	task_0::tax_from_trembl_20180808_qcover90::order	task_0::tax_from_trembl_20180808_qcover90::family	task_0::tax_from_trembl_20180808_qcover90::genus	task_0::tax_from_trembl_20180808_qcover90::species	task_1::fun_from_TIGRFAMs_15_cut_tc::mainrole	task_1::fun_from_TIGRFAMs_15_cut_tc::subrole	task_1::fun_from_TIGRFAMs_15_cut_tc::descr	task_1::fun_from_TIGRFAMs_15_cut_tc::tigrfam	task_2::fun_from_PFAMs_31_cut_ga::clan	task_2::fun_from_PFAMs_31_cut_ga::clan symbol	task_2::fun_from_PFAMs_31_cut_ga::clan descr	task_2::fun_from_PFAMs_31_cut_ga::pfam descr	task_2::fun_from_PFAMs_31_cut_ga::pfam	task_3::fun_from_eggNog_4.5.1::main role	task_3::fun_from_eggNog_4.5.1::sub role	task_3::fun_from_eggNog_4.5.1::og	task_3::fun_from_eggNog_4.5.1::descr	task_3::fun_from_eggNog_4.5.1::prot	raw_quant::Control (mean)	raw_quant_sd::Control (mean)	quant::Control (mean)	quant_sd::Control (mean)	raw_quant::::C_TR1_Control	raw_quant_sd::::C_TR1_Control	quant::::C_TR1_Control	quant_sd::::C_TR1_Control	raw_quant::::C_TR2_Control	raw_quant_sd::::C_TR2_Control	quant::::C_TR2_Control	quant_sd::::C_TR2_Control	raw_quant::Enriched (mean)	raw_quant_sd::Enriched (mean)	quant::Enriched (mean)	quant_sd::Enriched (mean)	raw_quant::::C_TR1_Enriched	raw_quant_sd::::C_TR1_Enriched	quant::::C_TR1_Enriched	quant_sd::::C_TR1_Enriched	raw_quant::::C_TR2_Enriched
[truncated: 9,286 more rows]
[truncated: 3 more columns]
