# Supplementary material for: An Innovative Protocol for Metaproteomic Analyses of Microbial Pathogens in Cystic Fibrosis Sputum
Source: Front Cell Infect Microbiol. 2021 Aug 27;11:724569. doi: 10.3389/fcimb.2021.724569 (PMC8432295; doi:10.3389/fcimb.2021.724569)
Supplement: Supplementary file 12 [file Table_5.xlsx]

## Sheet: Metabolomics Raw Data
Supplemental Table 6: Metabolites identified by GC-MS/MS in samples derived from Patients A, B, and C along with retention times and relative abundances.
Metabolite	Retention Time	Sample	Relative Abundance
2-Aminobutyric acid	12064	Patient A	13790008
		Patient B
		Patient C
3-Phosphoglyceric acid	2021-02-28	Patient A	-
		Patient B	11729465
		Patient C	-
5-Aminovaleric acid	24066	Patient A	17859760
		Patient B	-
		Patient C	-
5-Oxoproline	21503	Patient A	11825737
		Patient B	58479035
		Patient C	15591409
Alanine	9942	Patient A	25053596
		Patient B	-
		Patient C	27721002
Aspartic acid	21.57	Patient A	15814340
		Patient B	33707528
		Patient C	22176214
Cholesterol	40556	Patient A	9510609
		Patient B	34270371
		Patient C	14217547
Citrulline	33935	Patient A	-
		Patient B	9132634
		Patient C	-
Cysteine	22375	Patient A	-
		Patient B	10514264
		Patient C	-
Altrose	30173	Patient A	-
		Patient B	19548161
		Patient C	22458725
Glucose	31486	Patient A	-
		Patient B	32976377
		Patient C	-
Mannose	29732	Patient A	-
		Patient B	18743416
		Patient C	-
Dopamine	31392	Patient A	61023304
		Patient B	43107732
		Patient C	43630799
Edetic Acid	36986	Patient A	71788256
		Patient B	61900162
		Patient C	70040320
Ethanolamine	14794	Patient A	-
		Patient B	9467181
		Patient C	-
Glutamic acid	21892	Patient A	30043698
		Patient B	95631835
		Patient C	45185486
Glycerol	15266	Patient A	746849292
		Patient B	878367517
		Patient C	311049595
Glycine	15934	Patient A	23748290
		Patient B	87229857
		Patient C	42781765
Histidine	30256	Patient A	-
		Patient B	18054835
		Patient C	-
Hypoxanthine	27952	Patient A	-
		Patient B	23142681
		Patient C	-
Isoleucine	15629	Patient A	17706763
		Patient B	62987594
		Patient C	27737736
Lactic acid	8609	Patient A	171526946
		Patient B	166812151
		Patient C	176333339
Lysine	30.36	Patient A	57672090
		Patient B	165441981
		Patient C	80541815
Malic acid	20797	Patient A	-
		Patient B	18885867
		Patient C	-
Maltose	38361	Patient A	25047209
		Patient B	-
		Patient C	-
Monoacetin	16257	Patient A	8928167
		Patient B	-
		Patient C	-
Ornithine	28201	Patient A	21054406
		Patient B	15547261
		Patient C	16703235
Palmitic acid	32.84	Patient A	12557364
		Patient B	-
		Patient C	-
Phenylalanine	23999	Patient A	25143540
		Patient B	53946258
		Patient C	25573431
Phosphorylethanolamine	27459	Patient A	-
		Patient B	12095202
		Patient C	-
Pipecolic acid	23409	Patient A	26866689
		Patient B	57204015
		Patient C	18277047
Proline	15738	Patient A	14228865
		Patient B	42944386
		Patient C	23953604
Propylene glycol	6788	Patient A	21394986
		Patient B	-
		Patient C	-
Putrescine	26437	Patient A	29532742
		Patient B	-
		Patient C	20474500
Quinic acid	29032	Patient A	14110137
		Patient B	-
		Patient C	-
Salbutamol	32201	Patient A	-
		Patient B	38859689
		Patient C	-
Serine	17461	Patient A	-
		Patient B	39784477
		Patient C	33452258
Stearic acid	35647	Patient A	23315338
		Patient B	16753272
		Patient C	-
Succinate	16252	Patient A	33448248
		Patient B	15232396
		Patient C	-
Talose	29799	Patient A	37903111
		Patient B	80086339
		Patient C	107573830
Taurine	24881	Patient A	9867087
		Patient B	54923780
		Patient C	12247260
Threonine	18125	Patient A	-
		Patient B	87934142
		Patient C	29533392
Tryptophane	35268	Patient A	-
		Patient B	9277579
		Patient C	-
Tyrosine	30734	Patient A	-
		Patient B	88511183
		Patient C	-
Unknown 1	32.83	Patient A	-
		Patient B	24667665
		Patient C	-
Unknown 2	36415	Patient A	16817554
		Patient B	32601800
		Patient C	12956236
Unknown 3	37193	Patient A	-
		Patient B	21297190
		Patient C	-
Unknown 4	38.07	Patient A	8098417
		Patient B	-
		Patient C	-
Unknown 5	39134	Patient A	14894490
		Patient B	-
		Patient C	-
Urea	11.11	Patient A	10932065
		Patient B	80507090
		Patient C	111881686
Uric acid	33764	Patient A	-
		Patient B	12428402
		Patient C	-
Valine	13346	Patient A	29854691
		Patient B	69622800
		Patient C	34292485
